# Supplementary material for: Worldwide Late Pleistocene and Early Holocene population declines in extant megafauna are associated with Homo sapiens expansion rather than climate change
Source: Nat Commun. 2023 Nov 24;14:7679. doi: 10.1038/s41467-023-43426-5 (PMC10667484; doi:10.1038/s41467-023-43426-5)
Supplement: Supplementary file 4 — Supplementary Data 1 [file 41467_2023_43426_MOESM4_ESM.csv]

Species	Mass (grams)	Realm	Generation time in years	Generation time in years (source)	Mutation rate per generation	Mutation rate per generation (source)	PSMC (-p parameter)	Reference for mapping	Reference scaffold N50	Reference for mapping (source)	Coverage	SRA accessions
Acinonyx jubatus	46700	Afrotropic	3	Dobrynin et al. (2015)	7.66E-09	Model	10*1+15*2	aciJub1_HiC	144637309	www.dnazoo.org	30.403	SRR8616936,SRR8616937
Addax nasomaculatus	70000.3	Palearctic	6.8	Hempel et al. (2021)	8.87E-09	Model	10*1+15*2	GCA_019593525.1	20757513	ftp.ncbi.nlm.nih.gov	71.5694	SRR15177988,SRR15193276,SRR15193277
Aepyceros melampus	52500.1	Afrotropic	5.7	Chen et al. (2019)	8.61E-09	Model	10*1+15*2	GCA_006408695.1	344542	ftp.ncbi.nlm.nih.gov	137.835	SRR6860888,SRR6860889,SRR6860890,SRR6860891,SRR6860892,SRR6860893,SRR6860894,SRR6860895,SRR6860896,SRR6860897,SRR6860898,SRR6860899,SRR6860900,SRR6860901
Ailuropoda melanoleuca	108400	Palearctic	12	Zhao et al. (2013)	9.70E-09	Model	10*1+15*2	GCA_002007445.2	129245720	ftp.ncbi.nlm.nih.gov	77.8052	SRR2716726,SRR2717569,SRR2717570,SRR2717571,SRR2717572,SRR2717573,SRR2717574,SRR2717575
Alces alces gigas	356998	Palearctic	7	Dussex et al. (2020)	8.91E-09	Model	10*1+15*2	GCA_007570765.1	4131188	ftp.ncbi.nlm.nih.gov	19.374	SRR6079185,SRR6079186,SRR6079187,SRR6079188,SRR6079189,SRR6079190,SRR6079191,SRR6079192
Alces alces shirasi	356998	Palearctic	7	Dussex et al. (2020)	8.91E-09	Model	10*1+15*2	GCA_007570765.1	4131188	ftp.ncbi.nlm.nih.gov	20.3269	SRR6079175,SRR6079176,SRR6079177,SRR6079178,SRR6079179,SRR6079180,SRR6079195
Alces americanus	356998	Palearctic	7	Dussex et al. (2020)	8.91E-09	Model	10*1+15*2	GCA_007570765.1	4131188	ftp.ncbi.nlm.nih.gov	26.9262	SRR6079181,SRR6079182,SRR6079183,SRR6079184,SRR6079203,SRR6079204,SRR6079205,SRR6079206
Ammotragus lervia	48000	Palearctic	5	Chen et al. (2019)	8.41E-09	Model	10*1+15*2	GCA_002201775.1	1301762	ftp.ncbi.nlm.nih.gov	83.3613	SRR5457057,SRR5438051,SRR5438050,SRR5438049,SRR5438048,SRR5359852
Antidorcas marsupialis	31500	Afrotropic	5	Chen et al. (2019)	8.29E-09	Model	4+25*2+4+6	GCA_006408585.1	694905	ftp.ncbi.nlm.nih.gov	141.801	SRR6922977,SRR6922978,SRR6922979,SRR6922980,SRR6922981,SRR6922982,SRR6922983,SRR6922984,SRR6922985,SRR6922986,SRR6922987,SRR6922988,SRR6922989,SRR6922990,SRR6922991
Antilocapra americana	46082.9	Nearctic	5	Chen et al. (2019)	8.41E-09	Model	10*1+15*2	GCA_004027515.2	18845065	ftp.ncbi.nlm.nih.gov	39.7651	SRR11427202
Axis porcinus	34127.8	Indomalaya	5	de Jong et al. (2020)	8.41E-09	Model	10*1+15*2	GCA_003798545.1	20764858	ftp.ncbi.nlm.nih.gov	150.54	SRR7410909,SRR7410910,SRR7410911,SRR7410913,SRR7410914,SRR7410915,SRR7410916,SRR7410919,SRR7410921,SRR7410908,SRR7410912,SRR7410917,SRR7410920
Babyrousa celebensis	84327.5	Australasia	5	Liu et al. (2020)	8.41E-09	Model	10*1+15*2	Babyrousa_celebensis_HiC	112896847	www.dnazoo.org	59.7346	SRR16086809,SRR16086820,SRR16086874
Beatragus hunteri	80000	Afrotropic	6.2	Pacifici et al. (2013)	8.87E-09	Model	4+25*2+4+6	GCA_019593525.1	20757513	ftp.ncbi.nlm.nih.gov	19.9381	SRR11428427
Bison bison	579255.3	Nearctic	6	Wu et al. (2018)	8.68E-09	Model	10*1+15*2	Bison_UMD1.0_HiC	101686351	www.dnazoo.org	22.1322	SRR8616930
Bison bonasus	5.00E+05	Palearctic	6	Gautier et al. (2016)	8.68E-09	Model	10*1+15*2	wisent	4691650	gigadb.org	94.9357	SRR3530551,SRR3530563,SRR3530566,SRR3530578,SRR3531966,SRR3531969,SRR3531971,SRR3531973
Bos gaurus	825000	Indomalaya	6	Wu et al. (2018)	8.68E-09	Model	10*1+15*2	GCA_014182915.2	104471907	ftp.ncbi.nlm.nih.gov	24.6139	SRR11674793,SRR11674794,SRR11674795,SRR11674796,SRR12660161
Bos grunniens	546250	Palearctic	6	Wu et al. (2018)	8.68E-09	Model	10*1+15*2	GCA_005887515.2	114386978	ftp.ncbi.nlm.nih.gov	43.8398	SRR14339798
Bos indicus	9.00E+05	Palearctic	6	Wu et al. (2018)	8.68E-09	Model	10*1+15*2	GCA_002933975.1	104295553	ftp.ncbi.nlm.nih.gov	82.1669	SRR6686859,SRR6706197,SRR6706198,SRR6706199,SRR6706200,SRR6706201,SRR6706202,SRR6706203,SRR6706204,SRR6706205,SRR6706206,SRR6706207,SRR6706208,SRR6706209,SRR6706210,SRR6706211,SRR6706212,SRR6706213
Bos javanicus	7.00E+05	Indomalaya	6	Wu et al. (2018)	8.68E-09	Model	10*1+15*2	GCA_014182915.2	104471907	ftp.ncbi.nlm.nih.gov	23.4517	SRR6448720,SRR6448721
Bos mutus	546250	Palearctic	6	Wu et al. (2018)	8.68E-09	Model	10*1+15*2	GCA_007646595.3	16589160	ftp.ncbi.nlm.nih.gov	106.492	SRR9003419,SRR9003420,SRR9003421,SRR9003422,SRR9003423,SRR9003424
Bos taurus	9.00E+05	Palearctic	6	Wu et al. (2018)	8.68E-09	Model	4+25*2+4+6	GCA_002263795.2	103308737	ftp.ncbi.nlm.nih.gov	17.8668	SRR5753385,SRR5753390,SRR5753470,SRR5753520,SRR5753525,SRR5753530,SRR5753535,SRR5753540,SRR5753545,SRR5753550,SRR5753555,SRR5753560,SRR5753600,SRR5753603,SRR5753606,SRR5753704,SRR5753705,SRR5753397,SRR5753402,SRR5753405,SRR5753454,SRR5753461,SRR5753497
Bubalus bubalis	725000	Indomalaya	6	Wu et al. (2018)	8.68E-09	Model	4+25*2+4+6	GCA_003121395.1	117219835	ftp.ncbi.nlm.nih.gov	127.573	SRR7284746,SRR7284748,SRR7284758,SRR7284760,SRR7284761,SRR7284763,SRR7284767,SRR7284792,SRR7284793,SRR7284794,SRR7284798,SRR7284800,SRR7284718,SRR7284719,SRR7284745,SRR7284759,SRR7284762,SRR7284766,SRR7284768,SRR7284781,SRR7284790,SRR7284791,SRR7284796
Budorcas taxicolor	302000	Palearctic	6	Li et al. (2022)	8.68E-09	Model	10*1+15*2	GCA_023091745.1	101265939	ftp.ncbi.nlm.nih.gov	38.2598	SRR17441670
Camelus bactrianus	8.00E+05	Palearctic	5	Fitak et al. (2020)	8.41E-09	Model	10*1+15*2	GCA_000767855.1	8812066	ftp.ncbi.nlm.nih.gov	79.5875	SRR1552325,SRR1552326,SRR1552327,SRR1552328,SRR1552329,SRR1552330,SRR1552331,SRR1552332,SRR1552333,SRR1552334,SRR1552335,SRR1552336,SRR1552337,SRR1552338,SRR1552339,SRR1552340,SRR1552341,SRR1552342,SRR1552343,SRR1552344,SRR1552345,SRR1552346,SRR1552347,SRR1552348
Camelus dromedarius	8.00E+05	Palearctic	5	Fitak et al. (2020)	8.41E-09	Model	10*1+15*2	GCA_000803125.3	70369702	ftp.ncbi.nlm.nih.gov	96.6889	SRR1693815,SRR1693816,SRR1693817,SRR1693821,SRR2002493
Camelus ferus	690000	Palearctic	5	Fitak et al. (2020)	8.41E-09	Model	10*1+15*2	GCA_009834535.1	76025729	ftp.ncbi.nlm.nih.gov	105.291	SRR9600408
Capra aegagrus	33500	Palearctic	5	Chen et al. (2019)	8.68E-09	Model	10*1+15*2	GCA_000765075.1	1750063	ftp.ncbi.nlm.nih.gov	97.4298	ERR219209,ERR219208,ERR219211,ERR219213,ERR219206,ERR219207,ERR219217,ERR219212,ERR219216,ERR219215,ERR219210,ERR210944,ERR210945,ERR210948,ERR210942,ERR210947,ERR210946,ERR210943
Capra ibex	85166.5	Palearctic	5	Chen et al. (2019)	8.68E-09	Model	10*1+15*2	GCA_006410555.1	61905114	ftp.ncbi.nlm.nih.gov	297.035	SRR5223769,SRR5252278,SRR5252279,SRR5252283,SRR5252285,SRR5258690,SRR5258691,SRR5258704,SRR5260678,SRR5260679,SRR5260680,SRR5260681,SRR5260684,SRR5260686,SRR5260690,SRR5260693
Capra sibirica	130000	Palearctic	5	Chen et al. (2019)	8.68E-09	Model	10*1+15*2	GCA_003182615.2	15190720	ftp.ncbi.nlm.nih.gov	257.637	SRR5260693,SRR5260690,SRR5260686,SRR5260684,SRR5260681,SRR5260680,SRR5260679,SRR5260678,SRR5258704,SRR5258691,SRR5258690,SRR5252285,SRR5252283,SRR5252278,SRR5223769,SRR5252279
Catagonus wagneri	35566.4	Neotropic	5	Liu et al. (2020)	8.41E-09	Model	10*1+15*2	GCA_004024745.2	19204659	ftp.ncbi.nlm.nih.gov	43.3287	SRR14569519
Ceratotherium simum cottoni	2949986.3	Afrotropic	27	Moodley et al. (2020)	9.56E-09	Bergeron et al. (2021)	10*1+15*2	CerSimSim1.0_HiC	66082376	www.dnazoo.org	17.2315	SRR11428438
Ceratotherium simum simum	2949986.3	Afrotropic	27	Moodley et al. (2020)	9.56E-09	Bergeron et al. (2021)	10*1+15*2	CerSimSim1.0_HiC	66082376	www.dnazoo.org	101.375	SRR409142,SRR403855,SRR403854,SRR403853,SRR403852,SRR403851,SRR403850,SRR403849,SRR403848,SRR403463,SRR403464,SRR403465,SRR403466,SRR402184,SRR402183,SRR402182,SRR402181,SRR387388,SRR354028
Cervus canadensis	131250	Palearctic	6.3	Ababaikeri et al. (2020)	8.75E-09	Model	10*1+15*2	GCA_019320065.1	77654944	ftp.ncbi.nlm.nih.gov	94.1483	SRR12450501,SRR12450503,SRR12450505,SRR12450508
Cervus elaphus hippelaphus	131250	Palearctic	6.3	Ababaikeri et al. (2020)	8.75E-09	Model	10*1+15*2	GCA_002197005.1	107358006	ftp.ncbi.nlm.nih.gov	69.5896	SRR4013902
Cervus hanglu yarkandensis	131250	Palearctic	6.3	Ababaikeri et al. (2020)	6.71E-09	Bergeron et al. (2021)	10*1+15*2	GCA_010411085.1	77688133	ftp.ncbi.nlm.nih.gov	55.3063	SRR10082686,SRR10082687,SRR10082688,SRR10082689
Cervus nippon	53000	Palearctic	6.3	Ababaikeri et al. (2020)	8.75E-09	Model	10*1+15*2	GWHANOY00000000.genome	78786809	ngdc.cncb.ac.cn	7.06615	SRR9021334
Connochaetes taurinus	179999	Afrotropic	7.5	Chen et al. (2019)	9.01E-09	Model	4+25*2+4+6	GCA_006408615.1	366224	ftp.ncbi.nlm.nih.gov	154.122	SRR6902709,SRR6902710,SRR6902711,SRR6902712,SRR6902713,SRR6902714,SRR6902715,SRR6902716,SRR6902717,SRR6902718,SRR6902719,SRR6902720,SRR6902721,SRR6902722,SRR6902723
Crocuta crocuta	62999.9	Palearctic	6	Westbury et al. (2021)	8.68E-09	Model	10*1+15*2	Crocuta_crocuta_HiC	101812163	www.dnazoo.org	52.3158	SRR11097114
Dicerorhinus sumatrensis sumatrensis	1266667	Indomalaya	12	Liu et al. (2021)	1.07E-08	Model	10*1+15*2	GCA_002844835.1	614498	ftp.ncbi.nlm.nih.gov	69.8937	SRR6216886,SRR6216887,SRR6216888,SRR6216889,SRR6216890,SRR6216891,SRR6216892,SRR6216893,SRR6216894,SRR6216903,SRR6216895,SRR6216896,SRR6216897,SRR6216898,SRR6216899,SRR6216900,SRR6216901,SRR6216902,SRR6216904,SRR6216905,SRR6216906,SRR6216907
Diceros bicornis	1180510.9	Afrotropic	24	Moodley et al. (2020)	1.07E-08	Model	10*1+15*2	Diceros_bicornis_HiC	59591286	www.dnazoo.org	32.4748	SRR11430189
Diceros bicornis minor	1180510.9	Afrotropic	24	Moodley et al. (2020)	1.07E-08	Model	10*1+15*2	Diceros_bicornis_HiC	59591286	www.dnazoo.org	89.0781	SRR12010327,SRR12010328,SRR12010329,SRR12010330,SRR12010331
Elaphurus davidianus	149000	Palearctic	6	Zhu et al. (2018)	8.68E-09	Model	10*1+15*2	GCA_002443075.1	2844142	ftp.ncbi.nlm.nih.gov	29.072	SRR6287186
Elephas maximus	3160000	Indomalaya	31	Palkopoulou et al. (2018)	1.11E-08	Model	4+25*2+4+6	GCA_014332765.1	2767252	ftp.ncbi.nlm.nih.gov	64.4046	SRR11577048,SRR12877365,SRR12877366,SRR12877367,SRR12877368
Equus asinus	275000	Palearctic	8	Orlando et al. (2013)	9.11E-09	Model	10*1+15*2	GCA_016077325.2	8589534	ftp.ncbi.nlm.nih.gov	181.154	SRR7031457,SRR7031458,SRR7031459,SRR7031460,SRR7031461,SRR7031462,SRR7031463,SRR7031464,SRR7031467,SRR7031468,SRR7031469,SRR7031470,SRR7031471,SRR7031472,SRR7031473,SRR7031474,SRR7031475,SRR7031476,SRR7031477,SRR7031478,SRR7031479,SRR7031480,SRR7031481,SRR7031482,SRR7031483,SRR7031484,SRR7031485,SRR7031486
Equus asinus somalicus	275000	Palearctic	8	Orlando et al. (2013)	9.11E-09	Model	10*1+15*2	ASM303372v1_HiC	91511434	www.dnazoo.org	38.501	ERR650540,ERR650541,ERR650542,ERR650543,ERR650544,ERR650545,ERR650546,ERR650547,ERR650570,ERR650571,ERR650572,ERR650573,ERR650574,ERR650575,ERR650576,ERR650577,ERR650578,ERR650579,ERR650580,ERR650581,ERR650582,ERR650583,ERR650584,ERR650585,ERR650586,ERR650587,ERR650588,ERR650589,ERR650590,ERR650591,ERR650592,ERR650593,ERR650594,ERR650595,ERR650596,ERR650597,ERR650598,ERR650599,ERR650600,ERR650601…
Equus caballus	2.00E+05	Palearctic	8	Orlando et al. (2013)	9.11E-09	Model	4+25*2+4+6	GCA_002863925.1	87230776	ftp.ncbi.nlm.nih.gov	92.1027	SRR6374290,SRR6374291,SRR6374293
Equus grevyi	350000	Afrotropic	8	Orlando et al. (2013)	9.11E-09	Model	10*1+15*2	Equus_quagga_HiC	114504116	www.dnazoo.org	13.239	ERR669470,ERR669471,ERR669472,ERR669473,ERR669474,ERR669475,ERR669476,ERR669477,ERR669478,ERR669479,ERR669480,ERR669481,ERR669482,ERR669483,ERR669484,ERR669485,ERR669486,ERR669487,ERR669488,ERR669489,ERR669490,ERR669491,ERR669492,ERR669493,ERR669494,ERR669495,ERR669496,ERR669497,ERR669498,ERR669499,ERR669500,ERR669501,ERR669502,ERR669503,ERR669504,ERR669505,ERR669506,ERR669507,ERR669508,ERR669509…
Equus hemionus	2.00E+05	Palearctic	8	Orlando et al. (2013)	9.11E-09	Model	10*1+15*2	ASM303372v1_HiC	91511434	www.dnazoo.org	31.3924	ERR650932,ERR650933,ERR650934,ERR650935,ERR650936,ERR650937,ERR650938,ERR650939,ERR650940,ERR650941,ERR650942,ERR650943,ERR650944,ERR650945,ERR650946,ERR650947,ERR650948,ERR650949,ERR650950,ERR650951,ERR650952,ERR650953,ERR650954,ERR650955,ERR650956,ERR650957,ERR650958,ERR650959,ERR650960,ERR650961,ERR650962,ERR650963,ERR650964,ERR650965,ERR650966,ERR650967,ERR650968,ERR650969,ERR654542,ERR654543…
Equus kiang	250000	Palearctic	8	Orlando et al. (2013)	9.11E-09	Model	4+25*2+4+6	ASM303372v1_HiC	91511434	www.dnazoo.org	15.2022	ERR669419,ERR669420,ERR669421,ERR669422,ERR669423,ERR669424,ERR669425,ERR669426,ERR669427,ERR669428,ERR669429,ERR669430,ERR669431,ERR669432,ERR669433,ERR669434,ERR669435,ERR669436,ERR669437,ERR669438,ERR669439,ERR669440,ERR669441,ERR669442,ERR669443,ERR669444,ERR669445,ERR669446,ERR669447,ERR669448,ERR669449,ERR669450,ERR669451,ERR669452,ERR669453,ERR669454,ERR669455,ERR669456,ERR669457,ERR669458…
Equus quagga	175000	Afrotropic	8	Orlando et al. (2013)	9.11E-09	Model	10*1+15*2	Equus_quagga_HiC	114504116	www.dnazoo.org	62.608	SRR12437605,SRR12437607,SRR12437608,SRR12437609,SRR12437610,SRR12437611
Equus zebra	240000	Afrotropic	8	Orlando et al. (2013)	9.11E-09	Model	10*1+15*2	Equus_zebra_HiC	150600390	www.dnazoo.org	19.1545	SRR12437601,SRR12437602,SRR12437604
Giraffa camelopardalis antiquorum	899994.8	Afrotropic	10	Coimbra et al. (2021)	1.01E-08	Bergeron et al. (2021)	10*1+15*2	GCA_018282235.1	27504022	ftp.ncbi.nlm.nih.gov	29.4284	SRR11859275
Giraffa camelopardalis rothschildi	899994.8	Afrotropic	10	Coimbra et al. (2021)	1.01E-08	Bergeron et al. (2021)	10*1+15*2	GCA_017591445.1	158234173	ftp.ncbi.nlm.nih.gov	104.862	SRR11596081,SRR11596082
Giraffa tippelskirchi	899994.8	Afrotropic	10	Coimbra et al. (2021)	1.01E-08	Bergeron et al. (2021)	4+25*2+4+6	GCA_013496395.1	160341600	ftp.ncbi.nlm.nih.gov	75.8302	SRR7503125,SRR7503126,SRR7503127,SRR7503128,SRR7503129,SRR7503130,SRR7503131,SRR7503132,SRR7503155,SRR7503156,SRR7503157,SRR7503158
Gorilla beringei beringei	130000	Afrotropic	20	Prado-Martinez et al. (2013)	1.13E-08	Besenbacher et al. (2019)	10*1+15*2	GCA_900006655.3	20634945	ftp.ncbi.nlm.nih.gov	36.2777	ERR223714,ERR223720,ERR223726,ERR223732,ERR223738,ERR223744,ERR223750,ERR223756,ERR223762,ERR223768,ERR223774,ERR223780,ERR223786,ERR223792,ERR223798,ERR223804,ERR223810,ERR225700
Gorilla beringei graueri	130000	Afrotropic	20	Prado-Martinez et al. (2013)	1.13E-08	Besenbacher et al. (2019)	10*1+15*2	GCA_900006655.3	20634945	ftp.ncbi.nlm.nih.gov	29.9695	SRR748187,SRR748188,SRR748189,SRR748190,SRR748191,SRR748192
Gorilla gorilla diehli	120950	Afrotropic	20	Prado-Martinez et al. (2013)	1.13E-08	Besenbacher et al. (2019)	4+25*2+4+6	GCA_900006655.3	20634945	ftp.ncbi.nlm.nih.gov	18.168	SRR748109,SRR748110,SRR748111,SRR748112
Gorilla gorilla gorilla	120950	Afrotropic	20	Prado-Martinez et al. (2013)	1.13E-08	Besenbacher et al. (2019)	10*1+15*2	GCA_900006655.3	20634945	ftp.ncbi.nlm.nih.gov	23.2467	SRR6318338
Helarctos malayanus	46500	Indomalaya	6	Kumar et al. (2017)	8.68E-09	Model	10*1+15*2	Helarctos_malayanus_HiC	59704986	www.dnazoo.org	89.4181	SRR13167981,SRR13167982,SRR13167983
Hemitragus hylocrius	75000	Indomalaya	7.7	Pacifici et al. (2013)	9.05E-09	Model	10*1+15*2	GCA_004026825.1	85340	ftp.ncbi.nlm.nih.gov	25.248	SRR11430235
Hexaprotodon liberiensis	235001.2	Afrotropic	13.9	Pacifici et al. (2013)	1.04E-08	Model	4+25*2+4+6	GCA_004027065.2	4444377	ftp.ncbi.nlm.nih.gov	50.0669	SRR13515416
Hippopotamus amphibius	1417490	Afrotropic	19.3	Pacifici et al. (2013)	1.19E-08	Bergeron et al. (2021)	10*1+15*2	GCA_004027065.2	4444377	ftp.ncbi.nlm.nih.gov	68.6966	SRR14572852
Hippotragus niger niger	227499.3	Afrotropic	8.4	Pacifici et al. (2013)	8.41E-09	Model	10*1+15*2	GCA_006942125.1	4586323	ftp.ncbi.nlm.nih.gov	41.9639	SRR8366604,SRR8366605,SRR8366606,SRR8366607
Hyaena hyaena	41705.1	Palearctic	6	Westbury et al. (2021)	8.68E-09	Model	4+25*2+4+6	Crocuta_crocuta_HiC	101812163	www.dnazoo.org	89.9394	SRR5904109,SRR5904110,SRR5904111,SRR5904112
Hydrochoerus hydrochaeris	50000	Neotropic	5.6	Pacifici et al. (2013)	8.58E-09	Model	10*1+15*2	Hydrochoerus_hydrochaeris_HiC	71052467	www.dnazoo.org	59.9001	SRR12437594,SRR12437596,SRR12437597
Kobus ellipsiprymnus	210000.3	Afrotropic	7.1	Chen et al. (2019)	8.93E-09	Model	4+25*2+4+6	GCA_006410655.1	779552	ftp.ncbi.nlm.nih.gov	97.2915	SRR6873226,SRR6873227,SRR6873228,SRR6873229,SRR6873230,SRR6873231,SRR6873232,SRR6873233,SRR6873234,SRR6873235,SRR6873236,SRR6873237,SRR6873238
Kobus leche leche	110749	Afrotropic	6.4	Wang et al. (2020)	8.78E-09	Model	4+25*2+4+6	GCA_014926565.1	3233651	ftp.ncbi.nlm.nih.gov	161.637	SRR10901948,SRR10901949,SRR10901950,SRR10901951,SRR10901952,SRR10901953,SRR10901954,SRR10901955,SRR10901956
Lama glama	120000	Neotropic	5	Fan et al. (2020)	8.41E-09	Model	10*1+15*2	Lama_glama_HiC	57409894	www.dnazoo.org	83.4778	SRR11097118,SRR11097119,SRR11097120
Lama guanicoe cacsilensis	120000	Neotropic	5	Fan et al. (2020)	8.41E-09	Model	10*1+15*2	GCA_013239625.1	14786206	ftp.ncbi.nlm.nih.gov	14.9343	SRR11905261
Lama guanicoe guanicoe	120000	Neotropic	5	Fan et al. (2020)	8.41E-09	Model	10*1+15*2	GCA_013239625.1	14786206	ftp.ncbi.nlm.nih.gov	15.9902	SRR11905249
Litocranius walleri	37999.7	Afrotropic	4.6	Chen et al. (2019)	8.29E-09	Model	10*1+15*2	GRK_HiC	100165937	www.dnazoo.org	16.5188	SRR10331592,SRR10331593,SRR10331594
Loxodonta africana	4400000	Afrotropic	31	Palkopoulou et al. (2018)	1.11E-08	Model	10*1+15*2	loxAfr4	94531929	ftp.broadinstitute.org	30.8547	ERR2260497
Loxodonta cyclotis	4400000	Afrotropic	31	Palkopoulou et al. (2018)	1.11E-08	Model	10*1+15*2	loxAfr4	94531929	ftp.broadinstitute.org	29.874	ERR2260500
Macropus fuliginosus	22000	Australasia	7.4	Pacifici et al. (2013)	8.99E-09	Model	10*1+15*2	mf-2k	341276260	www.dnazoo.org	67.2051	SRR8616944,SRR8616945,SRR8616949
Macropus giganteus	25875	Australasia	8.7	Pacifici et al. (2013)	9.23E-09	Model	10*1+15*2	mg-2k	392871110	www.dnazoo.org	38.1556	SRR8616948,SRR8616962,SRR8616963
Macropus rufus	46250	Australasia	9	Pacifici et al. (2013)	9.28E-09	Model	6*1+24*2+4+6	mr-2k	238280994	www.dnazoo.org	70.8707	SRR8616964,SRR8616965
Myrmecophaga tridactyla	22333.2	Neotropic	11.3	Pacifici et al. (2013)	9.61E-09	Model	10*1+15*2	GCA_004026745.1	41255	ftp.ncbi.nlm.nih.gov	22.8083	SRR11431893
Nanger granti	54999.7	Afrotropic	5	Chen et al. (2019)	9.61E-09	Model	10*1+15*2	GCA_006408635.1	528456	ftp.ncbi.nlm.nih.gov	111.181	SRR6878810,SRR6878811,SRR6878812,SRR6878813,SRR6878814,SRR6878815,SRR6878816,SRR6878817,SRR6878818,SRR6878819,SRR6878820,SRR6878821,SRR6878822,SRR6878823,SRR6878824
Odocoileus hemionus hemionus	54212.6	Nearctic	5	Lamb et al. (2020)	8.41E-09	Model	10*1+15*2	Odocoileus_hemionus_HiC	72141738	www.dnazoo.org	33.989	SRR6255495
Odocoileus hemionus sitkensis	54212.6	Nearctic	5	Lamb et al. (2020)	8.41E-09	Model	4+25*2+4+6	Odocoileus_hemionus_HiC	72141738	www.dnazoo.org	20.0328	SRR7407804
Odocoileus virginianus borealis	55508.6	Nearctic	5	Lamb et al. (2020)	8.41E-09	Model	10*1+15*2	GCA_014726795.1	17102683	ftp.ncbi.nlm.nih.gov	153.456	SRR6433392,SRR6433393,SRR6433394
Odocoileus virginianus	55508.6	Nearctic	5	Lamb et al. (2020)	8.41E-09	Model	10*1+15*2	Ovir.te_1.0_HiC	69881861	www.dnazoo.org	36.0165	SRR8616853,SRR8616854
Okapia johnstoni	230001.1	Afrotropic	8	Chen et al. (2019)	9.11E-09	Model	10*1+15*2	ASM166083v1_HiC	97427823	www.dnazoo.org	28.9232	SRR8616855,SRR8616856
Oreamnos americanus	72500.3	Nearctic	6	Martchenko et al. (2020)	8.68E-09	Model	10*1+15*2	GCA_009758055.1	66616962	ftp.ncbi.nlm.nih.gov	42.3942	SRR8318551,SRR8318552,SRR8318553,SRR8318554,SRR8318555
Orycteropus afer	52350.4	Afrotropic	9.9	Pacifici et al. (2013)	9.42E-09	Model	10*1+15*2	OryAfe1.0_HiC	644001617	www.dnazoo.org	51.9862	SRR8616860
Oryx dammah	2.00E+05	Palearctic	6.2	Hempel et al. (2021)	8.73E-09	Model	10*1+15*2	oryx.1_HiC	100398400	www.dnazoo.org	22.3285	SRR8616858
Oryx gazella	169001.3	Afrotropic	5	Chen et al. (2019)	8.41E-09	Model	10*1+15*2	GCA_003945745.1	1579191	ftp.ncbi.nlm.nih.gov	57.9729	SRR7503135,SRR7503136,SRR7503137,SRR7503138,SRR7503139,SRR7503140,SRR7503151,SRR7503152,SRR7503153,SRR7503154,SRR7503159,SRR7503160
Ovibos moschatus	340501.1	Palearctic	10	Prewer et al. (2022)	9.44E-09	Model	4+25*2+4+6	GCA_022533635.2	13200690	ftp.ncbi.nlm.nih.gov	85.4311	SRR12082777,SRR12082778
Ovis ammon	180000	Palearctic	3	Chen et al. (2021)	7.66E-09	Model	10*1+15*2	GCA_003121645.1	72289505	ftp.ncbi.nlm.nih.gov	196.075	SRR5439696,SRR5439695,SRR5439694,SRR5439693,SRR5438138,SRR5438136,SRR5438134,SRR5438131,SRR5438129,SRR5438127
Ovis aries	60000	Palearctic	3	Chen et al. (2021)	7.66E-09	Model	10*1+15*2	GCA_000298735.2	100009711	ftp.ncbi.nlm.nih.gov	17.4191	SRR16036495
Ovis aries musimon	60000	Palearctic	3	Chen et al. (2021)	7.66E-09	Model	10*1+15*2	GCA_000298735.2	100009711	ftp.ncbi.nlm.nih.gov	20.526	SRR16036510
Ovis canadensis	74644.9	Nearctic	3	Chen et al. (2021)	7.66E-09	Model	10*1+15*2	GCA_004026945.1	69397	ftp.ncbi.nlm.nih.gov	21.3367	SRR11431894
Ovis dalli	55650.6	Nearctic	3	Chen et al. (2021)	7.66E-09	Model	4+25*2+4+6	GCA_000298735.2	100009711	ftp.ncbi.nlm.nih.gov	23.8867	SRR16036496
Ovis nivicola lydekkeri	90000	Palearctic	3	Chen et al. (2021)	7.66E-09	Model	10*1+15*2	GCA_903231385.1	2011554	ftp.ncbi.nlm.nih.gov	13.7219	ERR4161992
Ovis orientalis	60000	Palearctic	3	Chen et al. (2021)	7.66E-09	Model	10*1+15*2	GCA_000298735.2	100009711	ftp.ncbi.nlm.nih.gov	22.1198	SRR16036491
Ovis vignei	60000	Palearctic	3	Chen et al. (2021)	7.66E-09	Model	10*1+15*2	GCA_000298735.2	100009711	ftp.ncbi.nlm.nih.gov	19.6791	SRR16036512
Pan paniscus	34000.1	Afrotropic	25	Prado-Martinez et al. (2013)	1.08E-08	Model	10*1+15*2	GCA_013052645.3	53386619	ftp.ncbi.nlm.nih.gov	33.3136	SRR13998205,SRR13999272
Pan troglodytes ellioti	42500	Afrotropic	25	Prado-Martinez et al. (2013)	1.25E-08	Bergeron et al. (2021)	10*1+15*2	GCA_002880755.3	53103722	ftp.ncbi.nlm.nih.gov	25.7743	SRR748147,SRR748148,SRR748149,SRR748150,SRR748151
Pan troglodytes schweinfurthii	42500	Afrotropic	25	Prado-Martinez et al. (2013)	1.25E-08	Bergeron et al. (2021)	10*1+15*2	GCA_002880755.3	53103722	ftp.ncbi.nlm.nih.gov	65.4991	ERR1710024,ERR1710025,ERR1710026,ERR1710027,ERR1710028,ERR1710029
Pan troglodytes troglodytes	42500	Afrotropic	25	Prado-Martinez et al. (2013)	1.25E-08	Bergeron et al. (2021)	10*1+15*2	GCA_002880755.3	53103722	ftp.ncbi.nlm.nih.gov	30.9978	ERR1710125,ERR1710126,ERR1710127,ERR1710128,ERR1710129,ERR1710130,ERR1710131,ERR1710132,ERR1710133,ERR1710134,ERR1710135,ERR1710136,ERR1710137,ERR1710138,ERR1710139,ERR1710140,ERR1710141,ERR1710142,ERR1710143,ERR1710144,ERR1710145,ERR1710146,ERR1710147,ERR1710148
Pan troglodytes verus	42500	Afrotropic	25	Prado-Martinez et al. (2013)	1.25E-08	Bergeron et al. (2021)	10*1+15*2	GCA_002880755.3	53103722	ftp.ncbi.nlm.nih.gov	43.3113	ERR1710121,ERR1710122,ERR1710123,ERR1710124
Panthera leo	161499.1	Afrotropic	5	Armstrong et al. (2020)	8.41E-09	Model	10*1+15*2	GCA_008795835.1	136051765	ftp.ncbi.nlm.nih.gov	58.8726	SRR10075807,SRR10075808,SRR10009886
Panthera onca	1.00E+05	Neotropic	5	Lorenzana et al. (2021)	8.41E-09	Model	10*1+15*2	Panthera_onca_HiC	132627732	www.dnazoo.org	94.8371	SRR11097150,SRR11097151,SRR11097152,SRR11097153,SRR11097154
Panthera pardus	54999.7	Palearctic	7.5	Pecernova et al. (2021)	8.40E-09	Bergeron et al. (2021)	10*1+15*2	GCA_001857705.1	21701857	ftp.ncbi.nlm.nih.gov	131.168	SRR3041424,SRR3041429,SRR3041431,SRR3043975,SRR3043976,SRR3043977,SRR3043978,SRR3043979
Panthera tigris altaica	162564	Palearctic	5	Liu et al. (2018)	8.41E-09	Model	10*1+15*2	GCA_000464555.1	8860407	ftp.ncbi.nlm.nih.gov	109.978	SRR836306,SRR836311,SRR836315,SRR836321,SRR836325,SRR836344,SRR836346
Panthera tigris	162564	Palearctic	5	Liu et al. (2018)	8.41E-09	Model	10*1+15*2	PanTig1.0_HiC	145958240	www.dnazoo.org	29.6345	SRR8616864,SRR8616865,SRR8616866
Panthera tigris jacksoni	162564	Palearctic	5	Liu et al. (2018)	8.41E-09	Model	10*1+15*2	GCA_019348595.1	21297815	ftp.ncbi.nlm.nih.gov	31.7195	SRR13647615,SRR13647616,SRR13647617,SRR13647619,SRR13647620
Panthera uncia	44167	Palearctic	5	Figueiro et al. (2017)	9.01E-09	Model	10*1+15*2	Panthera_uncia_HiC	141103905	www.dnazoo.org	61.2901	SRR12437589,SRR12437590
Parahyaena brunnea	32200.3	Afrotropic	6	Westbury et al. (2021)	8.68E-09	Model	4+25*2+4+6	Crocuta_crocuta_HiC	101812163	www.dnazoo.org	45.3393	SRR5886633
Phacochoerus africanus	82500	Afrotropic	5	Liu et al. (2020)	8.41E-09	Model	10*1+15*2	GCA_016906955.1	141887063	ftp.ncbi.nlm.nih.gov	16.7227	ERR3632906,ERR3632907,ERR3632908,ERR3632909,ERR3632910
Pongo abelii	56750	Indomalaya	25	Prado-Martinez et al. (2013)	1.66E-08	Besenbacher et al. (2019)	10*1+15*2	GCA_002880775.3	98475126	ftp.ncbi.nlm.nih.gov	50.15	SRR6029680
Pongo pygmaeus	57150	Indomalaya	25	Prado-Martinez et al. (2013)	1.66E-08	Besenbacher et al. (2019)	10*1+15*2	GCA_002880775.3	98475126	ftp.ncbi.nlm.nih.gov	35.4829	ERR2215725,ERR2215726,ERR2215727,ERR2215728
Pongo tapanuliensis	56750	Indomalaya	25	Prado-Martinez et al. (2013)	1.66E-08	Besenbacher et al. (2019)	10*1+15*2	GCA_002880775.3	98475126	ftp.ncbi.nlm.nih.gov	26.4811	ERR2188847,ERR2188850,ERR2188853,ERR2188855
Pseudois nayaur	45000	Palearctic	5	Chen et al. (2019)	8.41E-09	Model	10*1+15*2	GCA_003182575.1	21385	ftp.ncbi.nlm.nih.gov	76.747	SRR5439697,SRR5439698,SRR5439708,SRR5439709,SRR5439711,SRR5439716
Puma concolor	51600	Neotropic	5	Saremi et al. (2019)	8.41E-09	Model	10*1+15*2	PumCon1.0_HiC	148638334	www.dnazoo.org	27.4696	SRR8616886,SRR8616887,SRR8616888,SRR8616889
Rangifer tarandus caribou	86034	Palearctic	7	Taylor et al (2020)	5.90E-09	Bergeron et al. (2021)	10*1+15*2	caribou_21Dec2016_247Nf_forGATK	11765000	www.caribougenome.ca	64.5953	SRR9332021,SRR9332022,SRR9332023,SRR9332024,SRR9332025
Rangifer tarandus sibiricus	86034	Palearctic	7	Taylor et al (2020)	5.90E-09	Bergeron et al. (2021)	10*1+15*2	GCA_004026565.1	89062	ftp.ncbi.nlm.nih.gov	39.1097	SRR7637817
Rangifer tarandus tarandus	86034	Palearctic	7	Taylor et al (2020)	5.90E-09	Bergeron et al. (2021)	10*1+15*2	GCA_902712895.1	20747807	ftp.ncbi.nlm.nih.gov	28.1202	ERR3764966,ERR3764967,ERR3764968,ERR3764969
Redunca redunca	44050.4	Afrotropic	4.2	Chen et al. (2019)	8.93E-09	Model	10*1+15*2	GCA_006410935.1	423407	ftp.ncbi.nlm.nih.gov	120.064	SRR6894872,SRR6894873,SRR6894874,SRR6894875,SRR6894876,SRR6894877,SRR6894878,SRR6894879,SRR6894880,SRR6894881,SRR6894882,SRR6894883,SRR6894884,SRR6894885,SRR6894886,SRR6894887
Rhinoceros unicornis	1602333	Indomalaya	12	Liu et al. (2021)	9.70E-09	Model	4+25*2+4+6	GCA_019022865.1	27,289,007	ftp.ncbi.nlm.nih.gov	76.9545	SRR13627512,SRR13627513
Sus scrofa scrofa	101052.1	Palearctic	5	Liu et al. (2020)	8.41E-09	Model	10*1+15*2	GCA_006511355.2	142372574	ftp.ncbi.nlm.nih.gov	35.4198	SRR6306121
Syncerus caffer	580002.7	Afrotropic	7.5	de Jager et al. (2021)	9.01E-09	Model	10*1+15*2	GCA_006408785.1	2316376	ftp.ncbi.nlm.nih.gov	78.8794	SRR6872643,SRR6872644,SRR6872645,SRR6872646,SRR6872647,SRR6872648,SRR6872649,SRR6872650,SRR6872651,SRR6872652,SRR6872653,SRR6872654,SRR6872655,SRR6872656
Tapirus indicus	296250	Indomalaya	11.5	Pacifici et al. (2013)	9.64E-09	Model	10*1+15*2	Tapirus_indicus_HiC	111226585	www.dnazoo.org	104.424	SRR11097179,SRR11097180
Tapirus terrestris	207500.9	Neotropic	12.6	Pacifici et al. (2013)	9.78E-09	Model	10*1+15*2	Tapirus_terrestris_HIC	47139982	www.dnazoo.org	71.6661	SRR13167956,SRR13167957
Tragelaphus eurycerus	329003.1	Afrotropic	5	Chen et al. (2019)	8.41E-09	Model	10*1+15*2	barney_pseudo2.1_HiC	192009155	www.dnazoo.org	112.331	SRR6917786,SRR6917787,SRR6917788,SRR6917789,SRR6917790,SRR6917791,SRR6917792,SRR6917793,SRR6917794,SRR6917795,SRR6917796,SRR6917797,SRR6917798,SRR6917799
Taurotragus oryx	569993.6	Afrotropic	5	Chen et al. (2019)	8.44E-09	Model	10*1+15*2	barney_pseudo2.1_HiC	192009155	www.dnazoo.org	114.913	SRR6872805,SRR6872806,SRR6872807,SRR6872808,SRR6872809,SRR6872810,SRR6872811,SRR6872812,SRR6872813,SRR6872814,SRR6872815,SRR6872816,SRR6872817,SRR6872818
Tragelaphus scriptus	43250.4	Afrotropic	5.1	Chen et al. (2019)	8.44E-09	Model	10*1+15*2	barney_pseudo2.1_HiC	192009155	www.dnazoo.org	79.176	SRR6894858,SRR6894859,SRR6894860,SRR6894861,SRR6894862,SRR6894863,SRR6894864,SRR6894865,SRR6894866,SRR6894867,SRR6894868,SRR6894869,SRR6894870,SRR6894871
Tragelaphus spekii	77999.2	Afrotropic	4.6	Chen et al. (2019)	8.29E-09	Model	4+25*2+4+6	barney_pseudo2.1_HiC	192009155	www.dnazoo.org	88.5694	SRR13061951,SRR13061952,SRR13061953,SRR13061954,SRR13061955
Tragelaphus strepsiceros	213501	Afrotropic	6.2	Chen et al. (2019)	8.41E-09	Model	4+25*2+4+6	barney_pseudo2.1_HiC	192009155	www.dnazoo.org	122.418	SRR6901750,SRR6901751,SRR6901752,SRR6901753,SRR6901754,SRR6901755,SRR6901756,SRR6901757
Tremarctos ornatus	140000.6	Neotropic	6	Kumar et al. (2017)	8.68E-09	Model	4+25*2+4+6	Tremarctos_ornatus_HiC	104741234	www.dnazoo.org	115.421	SRR16086834,SRR16086835,SRR16086836,SRR16086837
Ursus americanus	99949.4	Nearctic	6	Kumar et al. (2017)	8.68E-09	Model	10*1+15*2	ASM334442v1_HiC	71790186	www.dnazoo.org	25.4949	SRR8616840,SRR8616841
Ursus arctos	180520.4	Palearctic	10	Kumar et al. (2017)	9.44E-09	Model	10*1+15*2	ASM358476v1_HiC	70259973	www.dnazoo.org	27.9106	SRR8616838,SRR8616839,SRR8616842
Ursus arctos horribilis	180520.4	Palearctic	10	Kumar et al. (2017)	9.44E-09	Model	10*1+15*2	GCA_003584765.2	36708181	ftp.ncbi.nlm.nih.gov	36.4892	SRR7758718
Ursus maritimus	180520.4	Palearctic	10	Kumar et al. (2017)	9.44E-09	Model	4+25*2+4+6	UrsMar_1.0_HiC	71276975	www.dnazoo.org	28.2538	SRR8616837,SRR8616950
Ursus thibetanus japonicus	77500	Palearctic	6	Kumar et al. (2017)	8.68E-09	Model	10*1+15*2	GCA_014364545.1	117197	ftp.ncbi.nlm.nih.gov	68.4654	DRR250459
Ursus thibetanus thibetanus	77500	Palearctic	6	Kumar et al. (2017)	8.68E-09	Model	10*1+15*2	GCA_009660055.1	26803000	ftp.ncbi.nlm.nih.gov	74.6954	SRR10233885,SRR10233886,SRR10233887,SRR10233888,SRR10233889,SRR10233890,SRR10233891,SRR10233892,SRR10233893,SRR10233894,SRR10233895,SRR10233896,SRR10233897,SRR10233898,SRR10233899,SRR10233900,SRR10233901,SRR10233902,SRR10233903,SRR10233904,SRR10233905,SRR10233906,SRR10233907,SRR10233908
Vicugna pacos	47499.6	Neotropic	5	Fan et al. (2020)	9.44E-09	Bergeron et al. (2021)	10*1+15*2	Vicugna_pacos-2.0.1_HiC	73726673	www.dnazoo.org	21.4562	SRR8616951
Vicugna vicugna mensalis	47499.6	Neotropic	5	Fan et al. (2020)	8.41E-09	Model	10*1+15*2	GCA_013265495.1	6158010	ftp.ncbi.nlm.nih.gov	14.6704	SRR11905267
Vicugna vicugna vicugna	47499.6	Neotropic	5	Fan et al. (2020)	8.41E-09	Model	10*1+15*2	GCA_013265495.1	6158010	ftp.ncbi.nlm.nih.gov	17.0024	SRR11905262
