# Supplementary material for: Worldwide Late Pleistocene and Early Holocene population declines in extant megafauna are associated with Homo sapiens expansion rather than climate change
Source: Nat Commun. 2023 Nov 24;14:7679. doi: 10.1038/s41467-023-43426-5 (PMC10667484; doi:10.1038/s41467-023-43426-5)
Supplement: Supplementary file 5 — Supplementary Data 2 [file 41467_2023_43426_MOESM5_ESM.csv]

Species name (based on the genomics dataset)	Species name (based on the PHYLACINE database)	Afrotropic (%)	Palearctic (%)	Indomalaya (%)	Australasia (%)	Nearctic (%)	Neotropic (%)	Ice (%)	Majority realm	Tropical (%)	Arid (%)	Temperate (%)	Cold (%)	Polar (%)	Majority biome	Homo evolution (%)	Archaic early (%)	Archaic peripheral (%)	Archaic late (%)	H. sapiens only (%)	Majority human biogeography	Trophic guild
Acinonyx jubatus	Acinonyx jubatus	50.51851852	42	6.913580247	0	0	0	0.5679012346	Afrotropic	21.74191711	67.32659165	8.759435978	1.901438542	0.2706167213	Arid	57.57412559	40.51512542	0	1.910004442	0	homo.evolution	Hypercarnivore
Addax nasomaculatus	Addax nasomaculatus	18.36734694	81.63265306	0	0	0	0	0	Palearctic	0	100	0	0	0	Arid	67.58046918	32.41953082	0	0	0	homo.evolution	Grazer
Aepyceros melampus	Aepyceros melampus	100	0	0	0	0	0	0	Afrotropic	35.82822086	35.09202454	29.0797546	0	0	Tropical	100	0	0	0	0	homo.evolution	Mixed Feeder
Ailuropoda melanoleuca	Ailuropoda melanoleuca	0	68.0952381	31.9047619	0	0	0	0	Palearctic	0	1.022727273	79.54545455	15.68181818	3.75	Temperate	0	99.9475866	0	0.05241339877	0	archaic.early	Browser
Ammotragus lervia	Ammotragus lervia	12.00480192	87.99519808	0	0	0	0	0	Palearctic	0	96.879827	3.089280198	0.03089280198	0	Arid	41.38528973	58.61350609	0	0	0	archaic.early	Mixed Feeder
Antidorcas marsupialis	Antidorcas marsupialis	100	0	0	0	0	0	0	Afrotropic	0.8565310493	85.2248394	13.91862955	0	0	Arid	100	0	0	0	0	homo.evolution	Browser
Antilocapra americana	Antilocapra americana	0	0	0	0	99.54751131	0.4524886878	0	Nearctic	0.4502944233	55.90578455	11.39591271	31.97090405	0.2771042605	Arid	0	0	0	0	89.67402002	h.sapiens.only	Browser
Axis porcinus	Axis porcinus	0	1.360544218	98.63945578	0	0	0	0	Indomalaya	24.5308311	25.73726542	45.30831099	0.4021447721	4.021447721	Temperate	0	83.93577041	0	16.06422959	0	archaic.early	Grazer
Babyrousa celebensis	Babyrousa celebensis	0	0	0	100	0	0	0	Australasia	99	0	1	0	0	Tropical	0	0	0	0	0	h.sapiens.only	Omnivore
Beatragus hunteri	Beatragus hunteri	100	0	0	0	0	0	0	Afrotropic	23.25581395	76.74418605	0	0	0	Arid	100	0	0	0	0	homo.evolution	Grazer
Bison bison	Bison bison	0	0	0	0	99.18478261	0	0.8152173913	Nearctic	0	19.26994907	12.81833616	61.90152801	6.010186757	Cold	0	0	0	0	73.31665833	h.sapiens.only	Mixed Feeder
Bison bonasus	Bison bonasus	0	99.87236758	0	0	0	0	0.1276324186	Palearctic	0	14.08150203	9.355664604	70.97290378	5.589929592	Cold	0	19.10751029	41.58371914	37.08397634	0	archaic.peripheral	Mixed Feeder
Bos gaurus	Bos gaurus	0	4.158004158	95.84199584	0	0	0	0	Indomalaya	59.88826816	8.715083799	27.82122905	0.3351955307	3.240223464	Tropical	0	94.92893855	0	5.071061448	0	archaic.early	Mixed Feeder
Bos javanicus	Bos javanicus	0	0.2762430939	99.72375691	0	0	0	0	Indomalaya	79.98610146	0.6254343294	19.38846421	0	0	Tropical	0	99.79916364	0	0	0	archaic.early	Mixed Feeder
Bos mutus	Bos mutus	0	96.19482496	3.500761035	0	0	0	0.304414003	Palearctic	0.1890359168	35.85381222	5.576559546	32.35664776	26.02394455	Arid	0	8.598173516	6.911719939	84.49010654	0	archaic.late	Grazer
Budorcas taxicolor	Budorcas taxicolor	0	78.02197802	21.97802198	0	0	0	0	Palearctic	0.2145922747	2.145922747	48.2832618	15.02145923	34.33476395	Temperate	0	64.26373626	0	35.73626374	0	archaic.early	Browser
Camelus dromedarius	Camelus dromedarius	25.01030078	70.12772971	4.161516275	0	0	0	0.7004532344	Palearctic	2.492455572	90.81256287	2.838940427	2.995417458	0.8606236727	Arid	36.55691962	57.47395218	0	5.969128201	0	archaic.early	Browser
Camelus ferus	Camelus ferus	0	100	0	0	0	0	0	Palearctic	0	76.5795207	0.2178649237	12.99927378	10.2033406	Arid	0	6.36192031	1.586653742	92.05142595	0	archaic.late	Browser
Capra aegagrus	Capra aegagrus	0	95.43859649	3.157894737	0	0	0	1.403508772	Palearctic	0	69.31818182	14.55965909	15.90909091	0.2130681818	Arid	0	99.98212754	0	0	0	archaic.early	Mixed Feeder
Capra ibex	Capra ibex	0	100	0	0	0	0	0	Palearctic	0	0	29.64824121	61.80904523	8.542713568	Cold	0	97.72341148	0	2.276588515	0	archaic.early	Mixed Feeder
Capra sibirica	Capra sibirica	0	98.4984985	1.201201201	0	0	0	0.3003003003	Palearctic	0	62.38839286	2.176339286	21.20535714	14.22991071	Arid	0	4.690690691	1.777777778	93.53153153	0	archaic.late	Mixed Feeder
Catagonus wagneri	Catagonus wagneri	0	0	0	0	0	100	0	Neotropic	19.21641791	48.88059701	31.90298507	0	0	Arid	0	0	0	0	100	h.sapiens.only	Browser
Ceratotherium simum simum	Ceratotherium simum	100	0	0	0	0	0	0	Afrotropic	31.91082803	52.29299363	15.79617834	0	0	Arid	100	0	0	0	0	homo.evolution	Grazer
Cervus canadensis	Cervus canadensis	0	55.70032573	0.651465798	0	42.22312704	0	1.425081433	Palearctic	0	31.52900404	7.558379404	53.91533955	6.997277003	Cold	0	6.107753107	14.22949131	36.42787375	27.2693092	archaic.late	Mixed Feeder
Cervus elaphus hippelaphus	Cervus elaphus	0	99.44134078	0	0	0	0	0.5586592179	Palearctic	0	23.87142104	25.01317407	49.99121728	1.124187599	Cold	0	56.06992981	5.804587967	31.08639606	0	archaic.early	Mixed Feeder
Cervus nippon	Cervus nippon	0	65.40697674	34.59302326	0	0	0	0	Palearctic	3.19348779	0.2504696306	62.49217282	30.49467752	3.569192235	Temperate	0	73.16194771	14.51409832	0.7320001171	11.56560185	archaic.early	Mixed Feeder
Connochaetes taurinus	Connochaetes taurinus	100	0	0	0	0	0	0	Afrotropic	18.25445605	52.12046712	29.62507683	0	0	Arid	100	0	0	0	0	homo.evolution	Grazer
Crocuta crocuta	Crocuta crocuta	41.83398882	47.09169944	10.86731526	0	0	0	0.2069964811	Palearctic	17.96879024	42.2001339	17.34047484	20.72925787	1.761343153	Arid	42.93634104	43.79368813	2.233133577	8.751755837	0	archaic.early	Hypercarnivore
Dicerorhinus sumatrensis sumatrensis	Dicerorhinus sumatrensis	0	25.78849722	74.21150278	0	0	0	0	Indomalaya	42.05344585	1.265822785	49.60150023	6.4697609	0.6094702297	Temperate	0	99.05734919	0	0.9371382371	0	archaic.early	Browser
Diceros bicornis	Diceros bicornis	100	0	0	0	0	0	0	Afrotropic	43.25118698	41.14854171	15.57766222	0	0.02260908885	Tropical	100	0	0	0	0	homo.evolution	Browser
Elaphurus davidianus	Elaphurus davidianus	0	57.27272727	42.72727273	0	0	0	0	Palearctic	0.3211991435	3.961456103	70.12847966	25.5888651	0	Temperate	0	99.90554581	0.04497818558	0.04947600414	0	archaic.early	Mixed Feeder
Elephas maximus	Elephas maximus	0	29.18531782	70.63563115	0	0	0	0.1790510295	Indomalaya	33.06939916	22.8691197	35.32836516	3.004191896	5.72892408	Temperate	0	90.62432916	0	9.372987478	0	archaic.early	Mixed Feeder
Equus grevyi	Equus grevyi	100	0	0	0	0	0	0	Afrotropic	14.50980392	76.8627451	8.62745098	0	0	Arid	99.72231572	0.2776842814	0	0	0	homo.evolution	Grazer
Equus hemionus	Equus hemionus	1.292407108	93.05331179	3.79644588	0	0	0	1.857835218	Palearctic	0.3044957908	82.71538599	3.779330109	9.40354648	3.797241626	Arid	0	57.97993466	0	42.02006534	0	archaic.early	Mixed Feeder
Equus kiang	Equus kiang	0	96.66666667	2.5	0	0	0	0.8333333333	Palearctic	0	43.82022472	5.898876404	3.464419476	46.8164794	Polar	0	4.866463897	0	95.1335361	0	archaic.late	Grazer
Equus quagga	Equus quagga	100	0	0	0	0	0	0	Afrotropic	35.17715112	39.00939986	25.77729573	0	0.03615328995	Arid	100	0	0	0	0	homo.evolution	Grazer
Equus zebra	Equus zebra	100	0	0	0	0	0	0	Afrotropic	0	89.23076923	10.76923077	0	0	Arid	100	0	0	0	0	homo.evolution	Grazer
Giraffa camleopardalis tippelskirchi	Giraffa camelopardalis	100	0	0	0	0	0	0	Afrotropic	35.62660577	52.98315729	11.39023694	0	0	Arid	100	0	0	0	0	homo.evolution	Browser
Gorilla beringei beringei	Gorilla beringei	100	0	0	0	0	0	0	Afrotropic	91.11111111	0	8.888888889	0	0	Tropical	100	0	0	0	0	homo.evolution	Omnivore
Gorilla gorilla gorilla	Gorilla gorilla	100	0	0	0	0	0	0	Afrotropic	100	0	0	0	0	Tropical	100	0	0	0	0	homo.evolution	Omnivore
Helarctos malayanus	Helarctos malayanus	0	5.405405405	94.59459459	0	0	0	0	Indomalaya	72.77992278	0.5791505792	24.06692407	0.3217503218	2.252252252	Tropical	0	98.41199931	0	1.580660158	0	archaic.early	Omnivore
Hemitragus hylocrius	Nilgiritragus hylocrius	0	0	100	0	0	0	0	Indomalaya	81.13207547	18.86792453	0	0	0	Tropical	0	100	0	0	0	archaic.early	Mixed Feeder
Hexaprotodon liberiensis	Choeropsis liberiensis	100	0	0	0	0	0	0	Afrotropic	100	0	0	0	0	Tropical	100	0	0	0	0	homo.evolution	Browser
Hippopotamus amphibius	Hippopotamus amphibius	79.60363336	20.39636664	0	0	0	0	0	Afrotropic	35.72996707	38.55104281	22.60153677	3.029637761	0.08781558727	Arid	83.30126908	16.5228592	0	0	0	homo.evolution	Grazer
Hippotragus niger niger	Hippotragus niger	100	0	0	0	0	0	0	Afrotropic	44.01175606	24.09992652	31.88831741	0	0	Tropical	100	0	0	0	0	homo.evolution	Grazer
Hyaena hyaena	Hyaena hyaena	34.52506134	54.32877673	10.76060287	0	0	0	0.3855590606	Palearctic	13.79986279	76.93815544	6.703910615	1.960207782	0.5978633735	Arid	44.37026224	54.4787801	0	1.149550627	0	archaic.early	Hypercarnivore
Hydrochoerus hydrochaeris	Hydrochoerus hydrochaeris	0	0	0	0	0	100	0	Neotropic	74.84173984	7.126812334	16.70410455	0	1.327343271	Tropical	0	0	0	0	99.96554683	h.sapiens.only	Grazer
Kobus ellipsiprymnus	Kobus ellipsiprymnus	100	0	0	0	0	0	0	Afrotropic	59.83813859	25.97369752	14.16287304	0	0.02529084471	Tropical	100	0	0	0	0	homo.evolution	Grazer
Kobus leche leche	Kobus leche	100	0	0	0	0	0	0	Afrotropic	20.39106145	21.22905028	58.37988827	0	0	Temperate	100	0	0	0	0	homo.evolution	Grazer
Lama guanicoe guanicoe	Lama guanicoe	0	0	0	0	0	100	0	Neotropic	2.001601281	64.5316253	14.49159327	1.28102482	17.69415532	Arid	0	0	0	0	100	h.sapiens.only	Mixed Feeder
Litocranius walleri	Litocranius walleri	100	0	0	0	0	0	0	Afrotropic	12.31454006	80.56379822	6.973293769	0	0.1483679525	Arid	100	0	0	0	0	homo.evolution	Browser
Loxodonta africana	Loxodonta africana	84.18426104	15.81573896	0	0	0	0	0	Afrotropic	37.08979034	52.55241568	10.33500456	0.01139471285	0.01139471285	Arid	90.19788417	9.800580951	0	0	0	homo.evolution	Mixed Feeder
Macropus fuliginosus	Macropus fuliginosus	0	0	0	100	0	0	0	Australasia	0	87.83919598	12.16080402	0	0	Arid	0	0	0	0	100	h.sapiens.only	Grazer
Macropus giganteus	Macropus giganteus	0	0	0	100	0	0	0	Australasia	9.951690821	61.15942029	28.88888889	0	0	Arid	0	0	0	0	100	h.sapiens.only	Mixed Feeder
Macropus rufus	Macropus rufus	0	0	0	100	0	0	0	Australasia	3.242542153	92.99610895	3.761348898	0	0	Arid	0	0	0	0	100	h.sapiens.only	Mixed Feeder
Myrmecophaga tridactyla	Myrmecophaga tridactyla	0	0	0	0	0	100	0	Neotropic	78.51140456	6.522609044	14.32573029	0	0.6402561024	Tropical	0	0	0	0	99.9636072	h.sapiens.only	Insectivore
Nanger granti	Nanger granti	100	0	0	0	0	0	0	Afrotropic	34.21633554	55.84988962	9.933774834	0	0	Arid	100	0	0	0	0	homo.evolution	Mixed Feeder
Odocoileus hemionus hemionus	Odocoileus hemionus	0	0	0	0	99.47368421	0.1052631579	0.4210526316	Nearctic	0.1042318115	32.87471336	6.31644778	55.88909735	4.815509694	Cold	0	0	0	0	64.73370782	h.sapiens.only	Browser
Odocoileus virginianus	Odocoileus virginianus	0	0	0	0	69.78869218	28.78355226	1.427755568	Nearctic	20.1903024	19.29092805	13.86861314	44.27789364	2.372262774	Cold	0	0	0	0	74.73242116	h.sapiens.only	Browser
Okapia johnstoni	Okapia johnstoni	100	0	0	0	0	0	0	Afrotropic	98.27586207	0	1.724137931	0	0	Tropical	100	0	0	0	0	homo.evolution	Browser
Oreamnos americanus	Oreamnos americanus	0	0	0	0	100	0	0	Nearctic	0	18.03188565	5.772402419	61.79219351	14.40351842	Cold	0	0	0	0	55.70838513	h.sapiens.only	Mixed Feeder
Orycteropus afer	Orycteropus afer	98.82573978	1.174260216	0	0	0	0	0	Afrotropic	46.08645699	42.4673273	11.43185409	0	0.01436162574	Tropical	99.94361273	0.05638726775	0	0	0	homo.evolution	Insectivore
Oryx dammah	Oryx dammah	37.6012966	62.3987034	0	0	0	0	0	Palearctic	0	99.68479117	0.2758077226	0.03940110323	0	Arid	65.11710893	34.88289107	0	0	0	homo.evolution	Mixed Feeder
Oryx gazella	Oryx gazella	100	0	0	0	0	0	0	Afrotropic	0	96.37002342	3.629976581	0	0	Arid	100	0	0	0	0	homo.evolution	Mixed Feeder
Ovibos moschatus	Ovibos moschatus	0	55.24934383	0	0	40.5511811	0	4.199475066	Palearctic	0	0.2597672485	0.05195344971	41.66666667	58.02161264	Polar	0	0	49.1474193	0	5.984006938	archaic.peripheral	Mixed Feeder
Ovis ammon	Ovis ammon	0	98.73015873	0.9523809524	0	0	0	0.3174603175	Palearctic	0	63.30698287	2.404479578	8.596837945	25.6916996	Arid	0	6.246031746	0	93.75396825	0	archaic.late	Mixed Feeder
Ovis canadensis	Ovis canadensis	0	0	0	0	100	0	0	Nearctic	0	63.36073998	7.708119219	27.49229188	1.438848921	Arid	0	0	0	0	88.73163697	h.sapiens.only	Mixed Feeder
Ovis dalli	Ovis dalli	0	0	0	0	100	0	0	Nearctic	0	0.1237623762	0	73.39108911	26.48514851	Cold	0	0	0	0	68.27371695	h.sapiens.only	Grazer
Ovis nivicola lydekkeri	Ovis nivicola	0	100	0	0	0	0	0	Palearctic	0	0	0	74.22075541	25.77924459	Cold	0	0	98.40360799	1.596392011	0	archaic.peripheral	Mixed Feeder
Ovis orientalis	Ovis orientalis	0	93.0875576	4.147465438	0	0	0	2.764976959	Palearctic	0	76.1209068	7.607052897	12.44332494	3.828715365	Arid	0	86.45308489	0	13.54691511	0	archaic.early	Mixed Feeder
Pan paniscus	Pan paniscus	100	0	0	0	0	0	0	Afrotropic	100	0	0	0	0	Tropical	100	0	0	0	0	homo.evolution	Omnivore
Pan troglodytes troglodytes	Pan troglodytes	100	0	0	0	0	0	0	Afrotropic	98.38129496	0.7194244604	0.8992805755	0	0	Tropical	100	0	0	0	0	homo.evolution	Omnivore
Panthera leo	Panthera leo	68.24164698	26.86466419	4.893688829	0	0	0	0	Afrotropic	27.99088492	57.70034182	12.56171667	1.737561717	0.009494872769	Arid	74.23567062	25.75182571	0	0	0	homo.evolution	Hypercarnivore
Panthera onca	Panthera onca	0	0	0	0	9.494567785	90.50543222	0	Neotropic	59.0268178	22.57395632	16.43627315	0.152059718	1.810893005	Tropical	0	0	0	0	99.97442734	h.sapiens.only	Hypercarnivore
Panthera pardus	Panthera pardus	41.35021097	44.63401211	13.57549074	0	0	0	0.440286186	Palearctic	20.35523492	36.24948632	17.09054381	24.19980823	2.104926716	Arid	43.49819952	39.28161152	5.598798206	9.507942002	0	homo.evolution	Hypercarnivore
Panthera tigris	Panthera tigris	0	62.31818182	36.5	0	0	0	1.181818182	Palearctic	16.50837168	27.3964555	16.62586899	36.72769999	2.741603838	Cold	0	54.00054158	17.68426174	26.41371745	1.804179307	archaic.early	Hypercarnivore
Panthera uncia	Panthera uncia	0	95.50949914	4.14507772	0	0	0	0.3454231434	Palearctic	0	47.58522727	6.960227273	15.80255682	29.65198864	Arid	0	10.71329879	1.521588946	87.76511226	0	archaic.late	Hypercarnivore
Parahyaena brunnea	Parahyaena brunnea	100	0	0	0	0	0	0	Afrotropic	6.848357792	73.37526205	19.77638015	0	0	Arid	100	0	0	0	0	homo.evolution	Hypercarnivore
Phacochoerus africanus	Phacochoerus africanus	99.70717423	0.2928257687	0	0	0	0	0	Afrotropic	48.98042414	35.25693312	15.74225122	0	0.02039151713	Tropical	99.99926653	0.0007334712259	0	0	0	homo.evolution	Grazer
Pongo abelii	Pongo abelii	0	15.38461538	84.61538462	0	0	0	0	Indomalaya	44.63732176	0.8059516429	47.36515809	0.3719776813	6.819590825	Temperate	0	89.83004522	0	10.16995478	0	archaic.early	Omnivore
Pongo pygmaeus	Pongo pygmaeus	0	0	100	0	0	0	0	Indomalaya	100	0	0	0	0	Tropical	0	99.96139493	0	0	0	archaic.early	Omnivore
Pseudois nayaur	Pseudois nayaur	0	94.19889503	5.248618785	0	0	0	0.5524861878	Palearctic	0	36.76277851	13.95806029	6.749672346	42.52948886	Polar	0	21.32320442	0	78.67679558	0	archaic.late	Mixed Feeder
Puma concolor	Puma concolor	0	0	0	0	39.05238376	60.21188935	0.7357268982	Neotropic	33.00469845	21.88246168	17.207117	24.94800893	2.957713934	Tropical	0	0	0	0	87.46740075	h.sapiens.only	Hypercarnivore
Rangifer tarandus tarandus	Rangifer tarandus	0	62.2527945	0	0	35.74089997	0	2.006305532	Palearctic	0	2.9339666	0.203002911	67.35866401	29.50436648	Cold	0	0.03422586791	42.92209052	14.51661666	7.175453208	archaic.peripheral	Mixed Feeder
Redunca redunca	Redunca redunca	100	0	0	0	0	0	0	Afrotropic	66.08594657	29.11343399	4.761904762	0	0.03871467286	Tropical	100	0	0	0	0	homo.evolution	Mixed Feeder
Rhinoceros unicornis	Rhinoceros unicornis	0	2.777777778	97.22222222	0	0	0	0	Indomalaya	4.732510288	23.66255144	62.34567901	1.646090535	7.613168724	Temperate	0	75.12037037	0	24.87962963	0	archaic.early	Mixed Feeder
Sus scrofa scrofa	Sus scrofa	0	79.17098446	20.07772021	0	0	0	0.7512953368	Palearctic	7.896735004	36.46399159	18.4685474	32.31119678	4.859529233	Arid	0	52.72011472	8.313909529	36.59809673	1.032459914	archaic.early	Omnivore
Syncerus caffer	Syncerus caffer	100	0	0	0	0	0	0	Afrotropic	63.25994749	22.01575439	14.72429812	0	0	Tropical	100	0	0	0	0	homo.evolution	Mixed Feeder
Tapirus indicus	Tapirus indicus	0	0	100	0	0	0	0	Indomalaya	99.80988593	0	0.1901140684	0	0	Tropical	0	100	0	0	0	archaic.early	Browser
Tapirus terrestris	Tapirus terrestris	0	0	0	0	0	100	0	Neotropic	78.74586093	7.201986755	12.58278146	0	1.469370861	Tropical	0	0	0	0	99.96396053	h.sapiens.only	Browser
Tragelaphus eurycerus	Tragelaphus eurycerus	100	0	0	0	0	0	0	Afrotropic	97.43362832	0.3539823009	2.212389381	0	0	Tropical	100	0	0	0	0	homo.evolution	Mixed Feeder
Tragelaphus oryx	Tragelaphus oryx	100	0	0	0	0	0	0	Afrotropic	34.09171703	40.20618557	25.7020974	0	0	Arid	100	0	0	0	0	homo.evolution	Mixed Feeder
Tragelaphus scriptus	Tragelaphus scriptus	100	0	0	0	0	0	0	Afrotropic	58.57649842	26.24211356	15.16167192	0	0.01971608833	Tropical	100	0	0	0	0	homo.evolution	Browser
Tragelaphus spekii	Tragelaphus spekii	100	0	0	0	0	0	0	Afrotropic	77.87448465	7.833256986	14.29225836	0	0	Tropical	100	0	0	0	0	homo.evolution	Browser
Tragelaphus strepsiceros	Tragelaphus strepsiceros	99.87669544	0.1233045623	0	0	0	0	0	Afrotropic	26.44356955	52.95275591	20.57086614	0	0.03280839895	Arid	100	0	0	0	0	homo.evolution	Browser
Tremarctos ornatus	Tremarctos ornatus	0	0	0	0	0	100	0	Neotropic	58.16831683	13.24257426	16.21287129	0	12.37623762	Tropical	0	0	0	0	100	h.sapiens.only	Omnivore
Ursus americanus	Ursus americanus	0	0	0	0	97.7980666	0.6444683136	1.557465091	Nearctic	0.4744120319	14.38376905	10.71969315	66.93247199	7.48965378	Cold	0	0	0	0	55.23706838	h.sapiens.only	Omnivore
Ursus arctos	Ursus arctos	0	72.09966672	0.4919853991	0	26.50372957	0.07935248373	0.8252658308	Palearctic	0.04635665653	23.41011155	6.420396929	56.17847313	13.94466174	Cold	0.06945311275	20.29311134	25.45904667	24.61792786	14.27133443	archaic.peripheral	Omnivore
Ursus thibetanus thibetanus	Ursus thibetanus	0	61.02021174	38.88354187	0	0	0	0.09624639076	Palearctic	13.54069224	15.7857811	34.98596819	26.40318054	9.284377923	Temperate	0	73.78313997	12.00898842	11.38211382	2.825757795	archaic.early	Omnivore
Vicugna vicugna vicugna	Vicugna vicugna	0	0	0	0	0	100	0	Neotropic	12.2278057	54.43886097	14.9078727	0	18.42546064	Arid	0	0	0	0	100	h.sapiens.only	Mixed Feeder
