# Supplementary material for: Worldwide Late Pleistocene and Early Holocene population declines in extant megafauna are associated with Homo sapiens expansion rather than climate change
Source: Nat Commun. 2023 Nov 24;14:7679. doi: 10.1038/s41467-023-43426-5 (PMC10667484; doi:10.1038/s41467-023-43426-5)
Supplement: Supplementary file 6 — Supplementary Data 3 [file 41467_2023_43426_MOESM6_ESM.txt]

Species	Mass_gram	time	Ne
Acinonyx_jubatus_dnaZoo	46700	0	10749.9943563004
Acinonyx_jubatus_dnaZoo	46700	840.653973812934	4836.30126348082
Acinonyx_jubatus_dnaZoo	46700	1810.01260608841	5638.6700149256
Acinonyx_jubatus_dnaZoo	46700	2927.78066195689	4797.49785867404
Acinonyx_jubatus_dnaZoo	46700	4216.67971863226	5620.39577800939
Acinonyx_jubatus_dnaZoo	46700	5702.91004126204	6834.28952378877
Acinonyx_jubatus_dnaZoo	46700	7416.68317226412	7821.18256534057
Acinonyx_jubatus_dnaZoo	46700	9392.83606043013	8874.68459243085
Acinonyx_jubatus_dnaZoo	46700	11671.5392135852	10169.4149624713
Acinonyx_jubatus_dnaZoo	46700	14299.1132698707	11600.5800591438
Acinonyx_jubatus_dnaZoo	46700	17328.9705866105	12994.4590583185
Acinonyx_jubatus_dnaZoo	46700	24851.3237354972	13538.7068489341
Acinonyx_jubatus_dnaZoo	46700	34853.3534846104	13895.4892441496
Acinonyx_jubatus_dnaZoo	46700	48152.4631012537	14266.2937735465
Acinonyx_jubatus_dnaZoo	46700	65835.5055468309	14812.8321948699
Acinonyx_jubatus_dnaZoo	46700	89347.6051644444	15919.3631423575
Acinonyx_jubatus_dnaZoo	46700	120610.258643335	17455.7118435929
Acinonyx_jubatus_dnaZoo	46700	162178.366912535	18986.3330208855
Acinonyx_jubatus_dnaZoo	46700	217449.031197212	20225.3129995867
Acinonyx_jubatus_dnaZoo	46700	290939.17683208	21465.2843253861
Acinonyx_jubatus_dnaZoo	46700	388654.693287911	23157.5405439752
Acinonyx_jubatus_dnaZoo	46700	518581.257914278	25770.0852021132
Acinonyx_jubatus_dnaZoo	46700	691336.955349906	32739.8847644615
Acinonyx_jubatus_dnaZoo	46700	921040.027098894	57054.3485940564
Addax_nasomaculatus	70000.3	0	49756.1223421224
Addax_nasomaculatus	70000.3	3596.25231139716	3361.16485302345
Addax_nasomaculatus	70000.3	7746.81625377548	7093.32491757566
Addax_nasomaculatus	70000.3	12537.1311560906	7798.28991134092
Addax_nasomaculatus	70000.3	18065.8056162155	12387.4792666598
Addax_nasomaculatus	70000.3	24446.6473582198	25274.9660341565
Addax_nasomaculatus	70000.3	31811.0059635524	47458.1273956696
Addax_nasomaculatus	70000.3	40310.4767012333	65473.4211511586
Addax_nasomaculatus	70000.3	50120.0211153772	61389.9244762413
Addax_nasomaculatus	70000.3	61441.5686073233	47376.7493893861
Addax_nasomaculatus	70000.3	74508.1731509123	32406.1370562898
Addax_nasomaculatus	70000.3	106993.916091002	23387.5944650369
Addax_nasomaculatus	70000.3	150265.890647823	19345.0689695425
Addax_nasomaculatus	70000.3	207905.446113722	18900.2266743483
Addax_nasomaculatus	70000.3	284683.046126954	22693.5644197724
Addax_nasomaculatus	70000.3	386953.089956134	29114.2882543345
Addax_nasomaculatus	70000.3	523179.826178935	30421.6720565048
Addax_nasomaculatus	70000.3	704637.885323929	26826.8393032789
Addax_nasomaculatus	70000.3	946345.410158232	29675.4983803717
Addax_nasomaculatus	70000.3	1268307.01294845	50516.4540347467
Addax_nasomaculatus	70000.3	1697169.43145325	86506.9743151364
Addax_nasomaculatus	70000.3	2268426.91188522	99816.2929554517
Addax_nasomaculatus	70000.3	3029358.84452517	80990.6868619717
Addax_nasomaculatus	70000.3	4042942.78162007	59436.5451362026
Aepyceros_melampus	52500.1	0	15514.1564953976
Aepyceros_melampus	52500.1	3984.63427642942	6737.40698397736
Aepyceros_melampus	52500.1	8596.63654826291	9745.46145639404
Aepyceros_melampus	52500.1	13934.7839113021	9470.48838836455
Aepyceros_melampus	52500.1	20113.4056009644	8166.77331554761
Aepyceros_melampus	52500.1	27264.8316272087	8404.03250682965
Aepyceros_melampus	52500.1	35542.2269392426	10210.6881207471
Aepyceros_melampus	52500.1	45122.871820452	13715.5083837091
Aepyceros_melampus	52500.1	56211.9587710774	18563.7526730938
Aepyceros_melampus	52500.1	69046.9871979952	22243.7721591269
Aepyceros_melampus	52500.1	83902.85003443	21769.410240991
Aepyceros_melampus	52500.1	120999.870218207	18160.4558193265
Aepyceros_melampus	52500.1	170698.122738408	22836.2683613134
Aepyceros_melampus	52500.1	237278.033775085	48912.9376075191
Aepyceros_melampus	52500.1	326474.018117795	79095.6468989393
Aepyceros_melampus	52500.1	445968.374583399	71983.2720914285
Aepyceros_melampus	52500.1	606052.949380692	57938.0322855946
Aepyceros_melampus	52500.1	820515.55536499	62122.745633397
Aepyceros_melampus	52500.1	1107827.49296933	82196.8161985861
Aepyceros_melampus	52500.1	1492734.45197551	93813.5805389313
Aepyceros_melampus	52500.1	2008387.81579576	82696.8272274268
Aepyceros_melampus	52500.1	2699199.93388705	66517.1872484702
Aepyceros_melampus	52500.1	3624669.28206746	57046.8754375832
Aepyceros_melampus	52500.1	4864504.9653036	52992.6047608495
Ailuropoda_melanoleuca	108400	0	2218.78057674313
Ailuropoda_melanoleuca	108400	8632.27179398269	2112.06975229531
Ailuropoda_melanoleuca	108400	18594.3685884397	10607.1385730242
Ailuropoda_melanoleuca	108400	30091.153549649	28756.6775059432
Ailuropoda_melanoleuca	108400	43359.0495730875	57541.1615394034
Ailuropoda_melanoleuca	108400	58670.9011457432	74323.4825490705
Ailuropoda_melanoleuca	108400	76341.5851915687	46949.081708802
Ailuropoda_melanoleuca	108400	96734.4862829689	25267.7015538825
Ailuropoda_melanoleuca	108400	120268.969376276	19198.5715359826
Ailuropoda_melanoleuca	108400	147429.003742487	19123.301708586
Ailuropoda_melanoleuca	108400	178773.115438041	17354.616727534
Ailuropoda_melanoleuca	108400	256691.14242604	15228.7429859857
Ailuropoda_melanoleuca	108400	360465.307820966	24015.5052861532
Ailuropoda_melanoleuca	108400	498675.652970904	46815.2261012661
Ailuropoda_melanoleuca	108400	682749.400360437	69000.7335658329
Ailuropoda_melanoleuca	108400	927905.755633743	78526.2690460903
Ailuropoda_melanoleuca	108400	1254414.23054249	85414.6449707997
Ailuropoda_melanoleuca	108400	1689270.52487914	84486.5004180891
Ailuropoda_melanoleuca	108400	2268428.52920679	72522.8292860581
Ailuropoda_melanoleuca	108400	3039772.99022798	61343.3654369534
Ailuropoda_melanoleuca	108400	4067078.6185751	55520.8683591762
Ailuropoda_melanoleuca	108400	5435282.97780063	52864.2395368049
Ailuropoda_melanoleuca	108400	7257509.11669142	51328.1381921284
Ailuropoda_melanoleuca	108400	9684418.5756968	49854.8698813852
Alces_alces_gigas	356998	0	1309.44901352175
Alces_alces_gigas	356998	1750.43759138938	1865.34209854467
Alces_alces_gigas	356998	3771.78985048608	54012.0341330219
Alces_alces_gigas	356998	6105.98615400137	22265.3074955032
Alces_alces_gigas	356998	8801.44527490652	5346.49400287209
Alces_alces_gigas	356998	11914.0797442221	2141.38314850039
Alces_alces_gigas	356998	15508.4556575612	1722.74003337885
Alces_alces_gigas	356998	19659.1319845613	2387.74901836722
Alces_alces_gigas	356998	24452.2071628093	4384.54543140677
Alces_alces_gigas	356998	29987.1050576161	8103.21379865233
Alces_alces_gigas	356998	36378.6373342149	16380.4511717829
Alces_alces_gigas	356998	52282.4486766871	24601.0937655628
Alces_alces_gigas	356998	73490.0700337775	23023.3478682561
Alces_alces_gigas	356998	101770.285004926	17880.0178288929
Alces_alces_gigas	356998	139481.754167262	13447.0828021663
Alces_alces_gigas	356998	189769.73492811	11898.12532012
Alces_alces_gigas	356998	256828.406074477	13543.5661406309
Alces_alces_gigas	356998	346250.675727777	19727.854554104
Alces_alces_gigas	356998	465494.647808498	28583.5334283513
Alces_alces_gigas	356998	624505.651809145	34191.8004522153
Alces_alces_gigas	356998	836545.71515237	40308.7558447763
Alces_alces_gigas	356998	1119299.65878771	54583.9409299492
Alces_alces_gigas	356998	1496350.06794518	67229.1039707507
Alces_alces_gigas	356998	1999144.15533434	65373.8911375058
Alces_alces_shirasi	356998	0	1218.90502574384
Alces_alces_shirasi	356998	1124.1022047439	306.585855037778
Alces_alces_shirasi	356998	2426.5629557418	13037.534216817
Alces_alces_shirasi	356998	3935.68196710118	65455.5993325627
Alces_alces_shirasi	356998	5684.24919932022	36567.114311731
Alces_alces_shirasi	356998	7710.25731569536	8932.38827711236
Alces_alces_shirasi	356998	10057.7271824438	2820.02296169704
Alces_alces_shirasi	356998	12777.6643489105	1556.35588632763
Alces_alces_shirasi	356998	15929.1672901493	1557.4592073943
Alces_alces_shirasi	356998	19580.7114916421	2255.28024418364
Alces_alces_shirasi	356998	23811.6372765995	5111.93780412903
Alces_alces_shirasi	356998	34393.9359882472	12655.7824305255
Alces_alces_shirasi	356998	48600.7831078735	20554.0115842629
Alces_alces_shirasi	356998	67673.6245178668	20761.9539735411
Alces_alces_shirasi	356998	93279.1143487682	15569.9553553694
Alces_alces_shirasi	356998	127654.75326835	12129.6652008589
Alces_alces_shirasi	356998	173804.409413705	11307.5146948461
Alces_alces_shirasi	356998	235760.807295267	12713.7718032625
Alces_alces_shirasi	356998	318937.921906222	17898.6001198565
Alces_alces_shirasi	356998	430604.071514041	27113.3225639053
Alces_alces_shirasi	356998	580517.04969991	35205.8665675382
Alces_alces_shirasi	356998	781776.796789672	41368.847812234
Alces_alces_shirasi	356998	1051970.1202017	45398.5101151461
Alces_alces_shirasi	356998	1414707.49353187	42890.2242995129
Alces_americanus	356998	0	17285.8404999309
Alces_americanus	356998	1181.80008336451	611.58907981198
Alces_americanus	356998	2551.08094440223	2481.93951624715
Alces_americanus	356998	4137.58453565801	4427.82072596817
Alces_americanus	356998	5975.77107334172	4162.30592277361
Alces_americanus	356998	8105.56754272577	3190.84553444496
Alces_americanus	356998	10573.2349464467	2304.4298574801
Alces_americanus	356998	13432.3731330865	1700.73626975652
Alces_americanus	356998	16745.085031771	1550.92765063308
Alces_americanus	356998	20583.3255809567	1905.01235558316
Alces_americanus	356998	25030.4646512945	4218.14075830497
Alces_americanus	356998	36153.1449644225	12074.1222250251
Alces_americanus	356998	51084.750156842	21323.5800483348
Alces_americanus	356998	71129.6338850152	23207.4600930198
Alces_americanus	356998	98038.8213767907	18572.5368340238
Alces_americanus	356998	134162.970625398	14009.1825491851
Alces_americanus	356998	182657.714635582	12018.1915294733
Alces_americanus	356998	247759.322438952	13117.1622616826
Alces_americanus	356998	335154.759307198	18833.0601902594
Alces_americanus	356998	452478.472854505	28877.393932007
Alces_americanus	356998	609979.301888423	36938.1707728906
Alces_americanus	356998	821415.765978605	42300.1544320684
Alces_americanus	356998	1105257.94396061	47459.4044391753
Alces_americanus	356998	1486300.93173591	48117.6220145644
Ammotragus_lervia	48000	0	1699.62821025285
Ammotragus_lervia	48000	4868.48286272221	1644.87461693022
Ammotragus_lervia	48000	10458.5011131594	16746.9852897872
Ammotragus_lervia	48000	16876.9901828218	33958.5640158103
Ammotragus_lervia	48000	24246.7339102512	65868.7559363129
Ammotragus_lervia	48000	32708.7133603216	80130.9341466753
Ammotragus_lervia	48000	42424.8037512136	84463.3275344392
Ammotragus_lervia	48000	53580.8710804957	92708.3959451311
Ammotragus_lervia	48000	66390.3276878715	100873.706000255
Ammotragus_lervia	48000	81098.2147714825	93995.9972539691
Ammotragus_lervia	48000	97985.8899551195	61676.284919747
Ammotragus_lervia	48000	139640.708669789	41042.3201628313
Ammotragus_lervia	48000	194557.405751347	54752.5966010553
Ammotragus_lervia	48000	266958.239830251	86896.7643288912
Ammotragus_lervia	48000	362409.733708992	85538.0793154601
Ammotragus_lervia	48000	488250.655289453	65040.7368293471
Ammotragus_lervia	48000	654156.257189591	58837.6901669823
Ammotragus_lervia	48000	872882.156492926	67307.8260093599
Ammotragus_lervia	48000	1161245.04766793	73393.1869939712
Ammotragus_lervia	48000	1541415.65056249	69113.9496593657
Ammotragus_lervia	48000	2042623.30150642	67505.5887163354
Ammotragus_lervia	48000	2703403.24464787	74932.0099031055
Ammotragus_lervia	48000	3574559.4060427	82000.5172152182
Ammotragus_lervia	48000	4723070.4427551	79486.7138883064
Antidorcas_marsupialis	31500	0	435017.96421119
Antidorcas_marsupialis	31500	66352.4577206756	261900.429156112
Antidorcas_marsupialis	31500	106497.740262408	244599.967917161
Antidorcas_marsupialis	31500	152147.301226584	251877.898939199
Antidorcas_marsupialis	31500	204055.826569649	239216.801591768
Antidorcas_marsupialis	31500	263081.476463768	219845.468921947
Antidorcas_marsupialis	31500	330200.072540174	199472.469036146
Antidorcas_marsupialis	31500	406521.230330874	185575.73441021
Antidorcas_marsupialis	31500	493306.703612855	175696.43861235
Antidorcas_marsupialis	31500	591991.243926461	167809.428655379
Antidorcas_marsupialis	31500	704206.320120899	160930.380864412
Antidorcas_marsupialis	31500	831807.090062236	153793.906661073
Antidorcas_marsupialis	31500	976903.07040458	145261.707277554
Antidorcas_marsupialis	31500	1141893.01146202	134655.350782311
Antidorcas_marsupialis	31500	1329504.55373845	122190.430906536
Antidorcas_marsupialis	31500	1542839.32172341	108995.059305949
Antidorcas_marsupialis	31500	1785424.20045192	96563.1788722686
Antidorcas_marsupialis	31500	2061269.64254073	86143.5326868914
Antidorcas_marsupialis	31500	2374935.96964237	78397.2723974392
Antidorcas_marsupialis	31500	2731608.76442348	73398.9348887927
Antidorcas_marsupialis	31500	3137184.59945955	70830.1295882015
Antidorcas_marsupialis	31500	3598368.52033071	70198.1148828653
Antidorcas_marsupialis	31500	4122784.89452414	70963.0577649324
Antidorcas_marsupialis	31500	4719103.45871579	72604.6512631254
Antidorcas_marsupialis	31500	5397182.64826541	74716.36393593
Antidorcas_marsupialis	31500	6168232.57847094	76590.2072461797
Antidorcas_marsupialis	31500	7045000.3720156	77520.5602471
Antilocapra_americana	46082.9	0	1032.34072941057
Antilocapra_americana	46082.9	3353.73584360304	2615.07368907497
Antilocapra_americana	46082.9	7196.0924996241	3063.82628934679
Antilocapra_americana	46082.9	11598.2593250852	2577.98486930697
Antilocapra_americana	46082.9	16641.7975736295	5508.62189993971
Antilocapra_americana	46082.9	22420.1515236445	16885.956024503
Antilocapra_americana	46082.9	29040.3797694185	40638.7741785624
Antilocapra_americana	46082.9	36625.1387518674	57582.3662090504
Antilocapra_americana	46082.9	45314.9552787461	61785.2245302211
Antilocapra_americana	46082.9	55270.8301385213	72641.5216095391
Antilocapra_americana	46082.9	66677.2210464207	78963.052319801
Antilocapra_americana	46082.9	94717.6696877513	67397.4111129493
Antilocapra_americana	46082.9	131524.007019107	46916.3408574427
Antilocapra_americana	46082.9	179836.588785462	47343.4041396401
Antilocapra_americana	46082.9	243252.449372663	63587.2417193111
Antilocapra_americana	46082.9	326493.113129031	69245.1849351178
Antilocapra_americana	46082.9	435756.127750949	53402.600441902
Antilocapra_americana	46082.9	579176.492576622	38259.2701744314
Antilocapra_americana	46082.9	767432.33667817	34165.9077169959
Antilocapra_americana	46082.9	1014539.94152539	38058.9721693446
Antilocapra_americana	46082.9	1338897.30033542	49797.1136132326
Antilocapra_americana	46082.9	1764653.91061564	65580.8696261351
Antilocapra_americana	46082.9	2323508.78556691	66214.8767640916
Antilocapra_americana	46082.9	3057070.55235014	51938.937991307
Axis_porcinus	34127.8	0	801.724121816682
Axis_porcinus	34127.8	4336.94585602089	10764.5645550749
Axis_porcinus	34127.8	9350.37528058487	20379.8585241722
Axis_porcinus	34127.8	15145.8072342004	36974.6951292129
Axis_porcinus	34127.8	21845.2196891605	39627.1210713979
Axis_porcinus	34127.8	29589.6169318328	25649.1111060055
Axis_porcinus	34127.8	38541.9973167584	23958.1631701866
Axis_porcinus	34127.8	48890.7839356569	32856.4974693078
Axis_porcinus	34127.8	60853.7904075248	48293.4311393528
Axis_porcinus	34127.8	74682.8052588511	69598.4447624753
Axis_porcinus	34127.8	90668.8913825968	115590.523917652
Axis_porcinus	34127.8	130510.612867619	162342.447251997
Axis_porcinus	34127.8	183750.840771501	166115.466422117
Axis_porcinus	34127.8	254895.403847743	116665.916655915
Axis_porcinus	34127.8	349965.411144621	62348.8780875133
Axis_porcinus	34127.8	477006.830708086	43490.1674765095
Axis_porcinus	34127.8	646771.436219277	49188.1471769466
Axis_porcinus	34127.8	873626.751465285	64271.8184186642
Axis_porcinus	34127.8	1176772.00309415	74130.348365626
Axis_porcinus	34127.8	1581862.99020845	79059.8267643155
Axis_porcinus	34127.8	2123183.38681534	82044.3809232081
Axis_porcinus	34127.8	2846546.23887496	80378.3994271309
Axis_porcinus	34127.8	3813171.21554252	75624.2134137046
Axis_porcinus	34127.8	5104865.75426148	70924.5121089548
Babyrousa_celebensis_dnaZoo	84327.5	0	1185.13316466771
Babyrousa_celebensis_dnaZoo	84327.5	7494.98808457138	61219.8410305952
Babyrousa_celebensis_dnaZoo	84327.5	15970.7744327839	31662.6366233893
Babyrousa_celebensis_dnaZoo	84327.5	25555.7068449418	54823.6994973407
Babyrousa_celebensis_dnaZoo	84327.5	36394.9287850997	106188.610098087
Babyrousa_celebensis_dnaZoo	84327.5	48652.5772708598	209857.87633967
Babyrousa_celebensis_dnaZoo	84327.5	62514.2683802373	284587.363773603
Babyrousa_celebensis_dnaZoo	84327.5	78189.9080133214	318856.28380247
Babyrousa_celebensis_dnaZoo	84327.5	95916.8704717536	383664.695266028
Babyrousa_celebensis_dnaZoo	84327.5	115963.592988864	373990.533669812
Babyrousa_celebensis_dnaZoo	84327.5	138633.640642002	290604.244524363
Babyrousa_celebensis_dnaZoo	84327.5	193261.793525975	240037.173311447
Babyrousa_celebensis_dnaZoo	84327.5	263122.765589661	177361.706213448
Babyrousa_celebensis_dnaZoo	84327.5	352464.161189277	122896.346512324
Babyrousa_celebensis_dnaZoo	84327.5	466718.01039725	83905.7477128058
Babyrousa_celebensis_dnaZoo	84327.5	612831.040882464	55446.2562154201
Babyrousa_celebensis_dnaZoo	84327.5	799687.044645741	36840.7050415533
Babyrousa_celebensis_dnaZoo	84327.5	1038647.01985421	27248.0992374461
Babyrousa_celebensis_dnaZoo	84327.5	1344239.92884081	23828.247802952
Babyrousa_celebensis_dnaZoo	84327.5	1735046.07092139	23775.2288031441
Babyrousa_celebensis_dnaZoo	84327.5	2234826.77982065	25821.3463361781
Babyrousa_celebensis_dnaZoo	84327.5	2873969.13223625	29561.6848860629
Babyrousa_celebensis_dnaZoo	84327.5	3691333.50700582	34319.4615005024
Babyrousa_celebensis_dnaZoo	84327.5	4736616.32798847	38366.6479599493
Beatragus_hunteri	80000	0	7408.45626342707
Beatragus_hunteri	80000	520.309600706719	487.595083989656
Beatragus_hunteri	80000	871.085027759836	298.907213470025
Beatragus_hunteri	80000	1300.66559569344	329.914638925589
Beatragus_hunteri	80000	1826.75565250409	395.867998508882
Beatragus_hunteri	80000	2471.03700164979	497.877323408339
Beatragus_hunteri	80000	3260.06247643917	686.882004729362
Beatragus_hunteri	80000	4226.35026467349	1026.48179783849
Beatragus_hunteri	80000	5409.72408405492	1568.80997342896
Beatragus_hunteri	80000	6858.95444114791	2301.17599277752
Beatragus_hunteri	80000	8633.76861526719	3108.61033274098
Beatragus_hunteri	80000	10807.3122049649	3817.74257813149
Beatragus_hunteri	80000	13469.163685084	4283.95496767334
Beatragus_hunteri	80000	16729.026213628	4463.49726331364
Beatragus_hunteri	80000	20721.2488392607	4421.04751173836
Beatragus_hunteri	80000	25610.3634424251	4260.28160449043
Beatragus_hunteri	80000	31597.8656046042	4067.09727600173
Beatragus_hunteri	80000	38930.5188663821	3901.64541617316
Beatragus_hunteri	80000	47910.524618546	3802.04883878342
Beatragus_hunteri	80000	58907.9767589931	3786.8007482011
Beatragus_hunteri	80000	72376.1144104954	3859.92586147305
Beatragus_hunteri	80000	88870.0013111423	4020.00729091334
Beatragus_hunteri	80000	109069.401713097	4269.72801077298
Beatragus_hunteri	80000	133806.795576425	4622.65203769424
Beatragus_hunteri	80000	164101.687651052	5113.52692703062
Beatragus_hunteri	80000	201202.624430567	5820.37299093066
Beatragus_hunteri	80000	246638.650626894	7276.89196343488
Bison_bison_dnaZoo	579255.3	0	4503.64222652596
Bison_bison_dnaZoo	579255.3	4064.6458299603	8863.2076317014
Bison_bison_dnaZoo	579255.3	8750.98321563618	3356.08526612379
Bison_bison_dnaZoo	579255.3	14154.100488611	5792.11860875654
Bison_bison_dnaZoo	579255.3	20383.6298337988	13656.9314160658
Bison_bison_dnaZoo	579255.3	27565.9717860382	27565.792814954
Bison_bison_dnaZoo	579255.3	35846.8599656159	40593.1079749409
Bison_bison_dnaZoo	579255.3	45394.3180925975	38463.7126175902
Bison_bison_dnaZoo	579255.3	56402.0692793932	29862.6880464318
Bison_bison_dnaZoo	579255.3	69093.466777955	24536.4546616339
Bison_bison_dnaZoo	579255.3	83726.0259386053	23131.3423811135
Bison_bison_dnaZoo	579255.3	120047.651085672	22751.9488080775
Bison_bison_dnaZoo	579255.3	168329.840586189	19734.4718860061
Bison_bison_dnaZoo	579255.3	232511.159938639	18806.7184446912
Bison_bison_dnaZoo	579255.3	317827.128340965	26948.9547102482
Bison_bison_dnaZoo	579255.3	431237.300301674	51107.1710287342
Bison_bison_dnaZoo	579255.3	581992.983499279	94433.9107933575
Bison_bison_dnaZoo	579255.3	782391.903838189	129571.060496941
Bison_bison_dnaZoo	579255.3	1048781.37865726	106576.332216323
Bison_bison_dnaZoo	579255.3	1402891.83082123	64357.7228876008
Bison_bison_dnaZoo	579255.3	1873609.42361252	42186.1718509252
Bison_bison_dnaZoo	579255.3	2499332.41712819	35229.212279843
Bison_bison_dnaZoo	579255.3	3331103.46331428	34539.1136213733
Bison_bison_dnaZoo	579255.3	4436773.35309466	36137.0720047571
Bison_bonasus	5e+05	0	81315.2257174022
Bison_bonasus	5e+05	3380.30014150517	1267.59821568587
Bison_bonasus	5e+05	7297.84932217247	1381.92612579545
Bison_bonasus	5e+05	11838.0353827254	2049.33814554039
Bison_bonasus	5e+05	17099.8173065271	3111.51145038638
Bison_bonasus	5e+05	23197.8821532955	6910.63260116367
Bison_bonasus	5e+05	30265.1448057406	16399.4354520984
Bison_bonasus	5e+05	38455.6450141978	37233.8972043858
Bison_bonasus	5e+05	47947.9048839409	69504.2932603504
Bison_bonasus	5e+05	58948.8199857684	88114.1687892889
Bison_bonasus	5e+05	71698.1689014434	72455.5496340713
Bison_bonasus	5e+05	103597.885823829	53140.0137339258
Bison_bonasus	5e+05	146443.38594031	54252.3689847842
Bison_bonasus	5e+05	203990.507273639	69731.3800395896
Bison_bonasus	5e+05	281283.832471142	81723.2125816378
Bison_bonasus	5e+05	385098.897094142	74823.1993295119
Bison_bonasus	5e+05	524536.133299704	68980.6137457592
Bison_bonasus	5e+05	711818.614038415	65801.3184595702
Bison_bonasus	5e+05	963363.528052193	74431.0615905324
Bison_bonasus	5e+05	1301221.31120745	91209.6591416576
Bison_bonasus	5e+05	1755008.58846615	97187.3353112901
Bison_bonasus	5e+05	2364504.36825474	92760.0733074512
Bison_bonasus	5e+05	3183137.07171932	86312.902016819
Bison_bonasus	5e+05	4282668.06997193	76674.095689846
Bos_gaurus	825000	0	2836.19460985643
Bos_gaurus	825000	6223.45584818811	3850.84899758038
Bos_gaurus	825000	13300.1925416348	6738.56200042526
Bos_gaurus	825000	21347.2010606966	8319.66278056262
Bos_gaurus	825000	30497.512695976	7990.35241322237
Bos_gaurus	825000	40902.3982909637	9657.82034262164
Bos_gaurus	825000	52733.8690167666	15160.2659498164
Bos_gaurus	825000	66187.520021153	25719.5440298953
Bos_gaurus	825000	81485.7639624646	39404.1635940928
Bos_gaurus	825000	98881.5078844372	51657.1034392827
Bos_gaurus	825000	118662.334217167	55458.5038048687
Bos_gaurus	825000	166732.118087521	47442.2395106561
Bos_gaurus	825000	228886.967378662	53877.1265547744
Bos_gaurus	825000	309253.987559649	89157.0183025131
Bos_gaurus	825000	413169.579125435	137743.851529808
Bos_gaurus	825000	547533.776605308	145592.190793969
Bos_gaurus	825000	721268.413461817	107724.866308724
Bos_gaurus	825000	945909.535202476	68603.543963186
Bos_gaurus	825000	1236373.39715868	45629.6825384364
Bos_gaurus	825000	1611946.90947367	35181.7891693877
Bos_gaurus	825000	2097568.29522071	31302.3466192342
Bos_gaurus	825000	2725482.9978345	30427.0469341285
Bos_gaurus	825000	3537384.7907344	31028.672795202
Bos_gaurus	825000	4587184.25962744	32312.1955589072
Bos_grunniens	546250	0	3888.82791485366
Bos_grunniens	546250	5956.53582130036	2805.2390299003
Bos_grunniens	546250	12829.7560917811	14317.7890746496
Bos_grunniens	546250	20760.7344832172	12110.0733753284
Bos_grunniens	546250	29912.255279891	30903.7260455875
Bos_grunniens	546250	40472.1545455844	70619.7961016817
Bos_grunniens	546250	52657.1754813524	73045.0352558987
Bos_grunniens	546250	66717.4171057651	51456.0803036601
Bos_grunniens	546250	82941.4675673091	43536.6925416868
Bos_grunniens	546250	101662.327450805	52634.4138977184
Bos_grunniens	546250	123264.244654416	54885.9082036696
Bos_grunniens	546250	176953.013320415	38715.1839323092
Bos_grunniens	546250	248438.265307012	35544.6284976775
Bos_grunniens	546250	343619.089500945	36445.9494884573
Bos_grunniens	546250	470349.975137818	34029.7252245923
Bos_grunniens	546250	639088.978086373	42640.1252085932
Bos_grunniens	546250	863760.738036488	70467.2183365934
Bos_grunniens	546250	1162905.56428908	101650.075635481
Bos_grunniens	546250	1561209.41473101	104323.67359165
Bos_grunniens	546250	2091541.02455436	88631.5931164935
Bos_grunniens	546250	2797664.29216971	78275.7574431128
Bos_grunniens	546250	3737849.75317562	78969.809205104
Bos_grunniens	546250	4989683.16757661	86220.5998726189
Bos_grunniens	546250	6656468.03333507	88670.6917340524
Bos_indicus	9e+05	0	3140.67628726747
Bos_indicus	9e+05	11771.795580323	7588.14978210477
Bos_indicus	9e+05	25216.496954926	14531.8061728812
Bos_indicus	9e+05	40571.8430292667	31317.0715379348
Bos_indicus	9e+05	58109.3581062598	71950.181157663
Bos_indicus	9e+05	78139.153174813	116922.186002568
Bos_indicus	9e+05	101015.409515973	136721.120458894
Bos_indicus	9e+05	127142.641591754	160043.13109604
Bos_indicus	9e+05	156982.84996158	195299.385793282
Bos_indicus	9e+05	191063.690709346	226448.722368861
Bos_indicus	9e+05	229987.805838818	235567.054814626
Bos_indicus	9e+05	325216.809348768	150720.706020662
Bos_indicus	9e+05	449435.268226368	78578.8441625239
Bos_indicus	9e+05	611468.104412815	75150.6785434499
Bos_indicus	9e+05	822826.70795574	123844.098133722
Bos_indicus	9e+05	1098526.74717626	176921.969582544
Bos_indicus	9e+05	1458154.93525122	157459.345688241
Bos_indicus	9e+05	1927260.54010982	106098.890536918
Bos_indicus	9e+05	2539170.49546592	73358.7737589824
Bos_indicus	9e+05	3337357.06494163	61425.091803469
Bos_indicus	9e+05	4378526.26657791	61160.9702284871
Bos_indicus	9e+05	5736646.47041443	66197.266533428
Bos_indicus	9e+05	7508203.37506564	72454.9995327025
Bos_indicus	9e+05	9819054.69555391	77674.8159088745
Bos_javanicus	7e+05	0	5923.49140328862
Bos_javanicus	7e+05	6538.18254607265	2754.31311390882
Bos_javanicus	7e+05	14063.0130329726	11115.7225812366
Bos_javanicus	7e+05	22723.38209694	12480.6160005286
Bos_javanicus	7e+05	32690.6487954649	25077.0846128186
Bos_javanicus	7e+05	44162.0312164367	47122.1916928602
Bos_javanicus	7e+05	57364.5087489845	58906.2644564616
Bos_javanicus	7e+05	72559.313228587	65072.8915791997
Bos_javanicus	7e+05	90047.0978208475	68914.963610613
Bos_javanicus	7e+05	110173.88591844	68955.8560808949
Bos_javanicus	7e+05	133337.917759539	54830.2242674828
Bos_javanicus	7e+05	190680.225825873	32653.5478423596
Bos_javanicus	7e+05	266634.903954653	23403.9570183404
Bos_javanicus	7e+05	367243.221341756	26826.9778290197
Bos_javanicus	7e+05	500507.343800445	50305.8137158717
Bos_javanicus	7e+05	677026.808551581	131237.287997898
Bos_javanicus	7e+05	910841.58826236	243915.923331963
Bos_javanicus	7e+05	1220548.79980571	207947.144441816
Bos_javanicus	7e+05	1630781.87831601	122394.455993628
Bos_javanicus	7e+05	2174169.86681454	77722.1018705404
Bos_javanicus	7e+05	2893932.65902213	61285.7546582307
Bos_javanicus	7e+05	3847318.61530346	56410.3582923683
Bos_javanicus	7e+05	5110157.97220692	56492.0220997438
Bos_javanicus	7e+05	6782894.21384895	58899.9093508637
Bos_mutus	546250	0	6451.97870659663
Bos_mutus	546250	6430.42098601144	13454.2633195446
Bos_mutus	546250	13830.3363173111	8577.7687397733
Bos_mutus	546250	22345.9136068112	12186.3673273604
Bos_mutus	546250	32145.357698655	44811.7550202029
Bos_mutus	546250	43422.2331522523	103921.921415783
Bos_mutus	546250	56399.2876467812	86374.6021045463
Bos_mutus	546250	71332.8518283599	54705.3075621894
Bos_mutus	546250	88517.9025083402	43512.5720406496
Bos_mutus	546250	108293.889224075	46998.7529385606
Bos_mutus	546250	131051.439251934	53692.5471615428
Bos_mutus	546250	187377.08578795	40036.3703318753
Bos_mutus	546250	261967.131681044	37111.8432136377
Bos_mutus	546250	360744.070580029	36982.2682596429
Bos_mutus	546250	491550.849707607	33914.7221032441
Bos_mutus	546250	664773.604496846	42038.1413987603
Bos_mutus	546250	894166.32387195	66222.5537393932
Bos_mutus	546250	1197942.92508308	94862.0480310624
Bos_mutus	546250	1600223.44948146	100875.735838753
Bos_mutus	546250	2132949.20803244	83819.6795349519
Bos_mutus	546250	2838418.94025011	66132.1097250071
Bos_mutus	546250	3772647.35906919	57203.3777744441
Bos_mutus	546250	5009812.7520983	55759.654060562
Bos_mutus	546250	6648146.78141798	58131.2285738959
Bos_taurus	9e+05	0	1720.05191966528
Bos_taurus	9e+05	6632.80686307405	9622.45648547402
Bos_taurus	9e+05	10977.0794474836	3228.05003002415
Bos_taurus	9e+05	16192.5170681807	7885.22384349565
Bos_taurus	9e+05	22453.8160651635	20215.0022645349
Bos_taurus	9e+05	29970.7049594029	37607.8992733159
Bos_taurus	9e+05	38994.9695210487	45828.3994211953
Bos_taurus	9e+05	49828.8865875874	42064.3821342551
Bos_taurus	9e+05	62835.3491311938	31395.5876590293
Bos_taurus	9e+05	78450.0217246108	26464.3595999364
Bos_taurus	9e+05	97195.9335651414	25152.3199110981
Bos_taurus	9e+05	119700.997864799	24697.7507771793
Bos_taurus	9e+05	146719.044436246	24526.9668107676
Bos_taurus	9e+05	179155.069982195	24132.7502955755
Bos_taurus	9e+05	218095.551872151	22691.0487540699
Bos_taurus	9e+05	264844.840797021	21108.2476615361
Bos_taurus	9e+05	320968.851310222	22205.0711176525
Bos_taurus	9e+05	388347.513714005	28806.5768317948
Bos_taurus	9e+05	469237.744219812	43428.3268496015
Bos_taurus	9e+05	566349.042631622	66742.1868958322
Bos_taurus	9e+05	682934.249772932	94511.8664247141
Bos_taurus	9e+05	822898.50466883	114658.300455908
Bos_taurus	9e+05	990930.051113817	114271.504856675
Bos_taurus	9e+05	1192657.27512322	96624.3891153681
Bos_taurus	9e+05	1434837.2333959	75854.5675932137
Bos_taurus	9e+05	1725581.98773913	60044.5803131307
Bos_taurus	9e+05	2074630.32675539	48198.2918317457
Bubalus_bubalis	725000	0	3280.61602570741
Bubalus_bubalis	725000	18152.9851072926	23965.9376147918
Bubalus_bubalis	725000	30003.4700861254	10082.7970042873
Bubalus_bubalis	725000	44198.1522622179	31021.4356035003
Bubalus_bubalis	725000	61200.7477205613	92026.0700337861
Bubalus_bubalis	725000	81566.702289589	171482.793837554
Bubalus_bubalis	725000	105961.337010147	214555.601344742
Bubalus_bubalis	725000	135181.583040473	176300.613043791
Bubalus_bubalis	725000	170182.016039507	151021.813695672
Bubalus_bubalis	725000	212106.040527477	124734.002614443
Bubalus_bubalis	725000	262323.242963698	104370.124945882
Bubalus_bubalis	725000	322474.133803006	88782.3857081981
Bubalus_bubalis	725000	394523.740177588	73651.6871416511
Bubalus_bubalis	725000	480825.799985814	67415.2958798402
Bubalus_bubalis	725000	584199.654499621	74692.1515337866
Bubalus_bubalis	725000	708022.351440889	95034.835209731
Bubalus_bubalis	725000	856338.967377479	118727.336398042
Bubalus_bubalis	725000	1033994.75348361	130425.202251669
Bubalus_bubalis	725000	1246793.42164147	125392.206794647
Bubalus_bubalis	725000	1501686.74182135	112076.297147664
Bubalus_bubalis	725000	1807001.64456373	98627.3940478997
Bubalus_bubalis	725000	2172712.24761447	87773.2657624088
Bubalus_bubalis	725000	2610765.6933599	79376.61997663
Bubalus_bubalis	725000	3135472.44161577	73135.4212186502
Bubalus_bubalis	725000	3763973.76797047	69443.3224078558
Bubalus_bubalis	725000	4516801.74005708	68402.789539015
Bubalus_bubalis	725000	5418549.965225	69845.9144600664
Budorcas_taxicolor	302000	0	282.058543572206
Budorcas_taxicolor	302000	1391.78782638471	861.151349115412
Budorcas_taxicolor	302000	3004.09187434491	1338.3957110308
Budorcas_taxicolor	302000	4871.85094924738	1803.07117048517
Budorcas_taxicolor	302000	7035.53959488096	2741.1399326298
Budorcas_taxicolor	302000	9542.04518125492	4101.46424842216
Budorcas_taxicolor	302000	12445.683959044	5891.20705068784
Budorcas_taxicolor	302000	15809.378098692	7285.33766901859
Budorcas_taxicolor	302000	19706.0192207385	8956.68373515063
Budorcas_taxicolor	302000	24220.0479652227	11591.398101344
Budorcas_taxicolor	302000	29449.2838296042	16815.6628034563
Budorcas_taxicolor	302000	42524.6036070848	25047.4550106046
Budorcas_taxicolor	302000	60071.4930888517	32659.8852756002
Budorcas_taxicolor	302000	83619.1642529345	27363.942119219
Budorcas_taxicolor	302000	115219.797392384	15375.6794244021
Budorcas_taxicolor	302000	157627.388693269	10651.9143548412
Budorcas_taxicolor	302000	214537.761090137	15241.3953166865
Budorcas_taxicolor	302000	290910.655352649	24656.537387807
Budorcas_taxicolor	302000	393401.971651849	28883.0223318502
Budorcas_taxicolor	302000	530943.831472382	30962.7835045695
Budorcas_taxicolor	302000	715523.012284784	40163.0544713547
Budorcas_taxicolor	302000	963225.595584378	56384.2697683125
Budorcas_taxicolor	302000	1295638.86940671	65494.4448573642
Budorcas_taxicolor	302000	1741732.66116839	58356.3561639947
Camelus_bactrianus	8e+05	0	6179.29235037281
Camelus_bactrianus	8e+05	4193.58285966308	1878.69378981699
Camelus_bactrianus	8e+05	9012.21632950251	3996.72517754094
Camelus_bactrianus	8e+05	14549.0637684779	6874.11459306468
Camelus_bactrianus	8e+05	20911.1744694419	12539.8902971152
Camelus_bactrianus	8e+05	28221.5533479342	18784.5218148396
Camelus_bactrianus	8e+05	36621.5391166524	28940.475128657
Camelus_bactrianus	8e+05	46273.5369251735	35133.8242767737
Camelus_bactrianus	8e+05	57364.1582977279	38206.3723850925
Camelus_bactrianus	8e+05	70107.8290765139	39977.7030598182
Camelus_bactrianus	8e+05	84750.9351264577	39553.0526329494
Camelus_bactrianus	8e+05	120910.088342313	38436.4090483284
Camelus_bactrianus	8e+05	168651.535591268	39394.9285561001
Camelus_bactrianus	8e+05	231685.251337282	41084.2154018116
Camelus_bactrianus	8e+05	314909.567936444	45947.6349372083
Camelus_bactrianus	8e+05	424791.823669329	45450.7233245972
Camelus_bactrianus	8e+05	569870.937783303	45907.4749128028
Camelus_bactrianus	8e+05	761420.967510228	50574.8835298613
Camelus_bactrianus	8e+05	1014327.21188914	50864.2977206219
Camelus_bactrianus	8e+05	1348242.94417606	47745.7287577148
Camelus_bactrianus	8e+05	1789116.66219172	50063.3828794732
Camelus_bactrianus	8e+05	2371208.53880309	75587.2169013148
Camelus_bactrianus	8e+05	3139752.77033953	132682.550624115
Camelus_bactrianus	8e+05	4154472.71329149	143683.835007484
Camelus_dromedarius	8e+05	0	29100.1430043703
Camelus_dromedarius	8e+05	2122.16505977025	1797.5697389974
Camelus_dromedarius	8e+05	4587.09968310264	2118.63206534882
Camelus_dromedarius	8e+05	7450.16760014791	3592.56337758322
Camelus_dromedarius	8e+05	10775.6748245676	5773.41884198669
Camelus_dromedarius	8e+05	14638.3140004767	8865.62900418924
Camelus_dromedarius	8e+05	19124.8420385781	15294.3123873451
Camelus_dromedarius	8e+05	24336.0287220799	24190.8008587359
Camelus_dromedarius	8e+05	30388.9200491111	28949.8197382735
Camelus_dromedarius	8e+05	37419.4671474989	25221.725503885
Camelus_dromedarius	8e+05	45585.5798087172	20136.004476477
Camelus_dromedarius	8e+05	66087.7875911275	19719.7292460941
Camelus_dromedarius	8e+05	93747.847801887	21618.146691616
Camelus_dromedarius	8e+05	131064.752351027	23109.0222613436
Camelus_dromedarius	8e+05	181409.956031673	23817.9798284713
Camelus_dromedarius	8e+05	249331.975938443	24168.2989235706
Camelus_dromedarius	8e+05	340967.334442101	27732.1896970855
Camelus_dromedarius	8e+05	464594.973013802	40504.1666338068
Camelus_dromedarius	8e+05	631384.226293198	58708.9348854963
Camelus_dromedarius	8e+05	856403.933301226	65803.5702735047
Camelus_dromedarius	8e+05	1159983.85554694	65197.1139454152
Camelus_dromedarius	8e+05	1569551.40150159	64186.0775186036
Camelus_dromedarius	8e+05	2122109.59921909	66845.6862163258
Camelus_dromedarius	8e+05	2867580.19346053	75517.7429036962
Camelus_ferus	690000	0	961.431699583823
Camelus_ferus	690000	3300.37179480188	2747.04676957006
Camelus_ferus	690000	7116.57561828196	5820.52222715928
Camelus_ferus	690000	11529.2335028517	9999.71215903374
Camelus_ferus	690000	16631.5683117138	22028.8229438415
Camelus_ferus	690000	22531.3731873109	46034.645877343
Camelus_ferus	690000	29353.2888149686	57946.0578068875
Camelus_ferus	690000	37241.4366117502	53039.1766802355
Camelus_ferus	690000	46362.4634698956	53161.489865188
Camelus_ferus	690000	56909.062378825	54605.8614446106
Camelus_ferus	690000	69104.0433032039	49237.4426967514
Camelus_ferus	690000	99509.9544545091	36114.7931907722
Camelus_ferus	690000	140163.217759769	33127.8423907628
Camelus_ferus	690000	194517.379657522	34788.8375543939
Camelus_ferus	690000	267189.895352592	36683.8770227636
Camelus_ferus	690000	364354.387510242	34552.9994004815
Camelus_ferus	690000	494265.103355943	33149.5032816022
Camelus_ferus	690000	667958.123478554	38255.5101341583
Camelus_ferus	690000	900188.890916916	45337.4847069856
Camelus_ferus	690000	1210685.70481848	52995.1978021297
Camelus_ferus	690000	1625825.66455103	72761.1913489982
Camelus_ferus	690000	2180875.43785202	110578.455563158
Camelus_ferus	690000	2922987.20912061	133071.450510939
Camelus_ferus	690000	3915204.31747121	122364.312810827
Capra_aegagrus	33500	0	15545.0019987727
Capra_aegagrus	33500	7808.60749632303	9507.04504032473
Capra_aegagrus	33500	16784.0598171224	28563.7199425853
Capra_aegagrus	33500	27100.7192728418	34951.1731091185
Capra_aegagrus	33500	38959.0032368311	36280.2812490611
Capra_aegagrus	33500	52589.2775687657	36706.8511170749
Capra_aegagrus	33500	68256.3318346258	37724.6173232625
Capra_aegagrus	33500	86264.5232614354	40209.6285242993
Capra_aegagrus	33500	106963.689356193	45422.470069794
Capra_aegagrus	33500	130755.944050936	56201.8726785555
Capra_aegagrus	33500	158103.489399776	76091.4811506608
Capra_aegagrus	33500	225668.9166455	71523.8517101877
Capra_aegagrus	33500	314935.729480253	52558.6598166366
Capra_aegagrus	33500	432874.210719994	40301.3229946091
Capra_aegagrus	33500	588693.433065094	39345.9520695512
Capra_aegagrus	33500	794560.337547916	57865.0875341248
Capra_aegagrus	33500	1066549.7732767	88177.4589152894
Capra_aegagrus	33500	1425899.68109169	87713.3836587166
Capra_aegagrus	33500	1900669.43051463	71623.9094519506
Capra_aegagrus	33500	2527930.79907236	73668.0069300656
Capra_aegagrus	33500	3356662.6737614	93319.9232009877
Capra_aegagrus	33500	4451575.50364722	106370.968685312
Capra_aegagrus	33500	5898164.13099838	100297.45064411
Capra_aegagrus	33500	7809383.54469363	89333.1864406113
Capra_ibex	85166.5	0	8153.16846616087
Capra_ibex	85166.5	9090.92973584163	10727.5668506065
Capra_ibex	85166.5	19484.1231578754	18036.1244746238
Capra_ibex	85166.5	31366.1278203837	24200.5157511347
Capra_ibex	85166.5	44950.2139685892	38965.5912895483
Capra_ibex	85166.5	60480.2025288627	54833.5495557597
Capra_ibex	85166.5	78234.8414534752	70258.6470059143
Capra_ibex	85166.5	98532.8089709623	81550.8853686576
Capra_ibex	85166.5	121738.433545496	86327.9885674884
Capra_ibex	85166.5	148268.233212888	88140.9728450406
Capra_ibex	85166.5	178598.391667853	96029.247106118
Capra_ibex	85166.5	252915.354525484	94272.1153394772
Capra_ibex	85166.5	350048.928850276	71129.6372826396
Capra_ibex	85166.5	477004.214673572	51403.8701024464
Capra_ibex	85166.5	642937.000638815	47111.1373190244
Capra_ibex	85166.5	859814.063138683	54734.7744513218
Capra_ibex	85166.5	1143276.18887207	66080.0517647151
Capra_ibex	85166.5	1513766.16046758	72358.6133195591
Capra_ibex	85166.5	1998003.05348354	73520.7023436775
Capra_ibex	85166.5	2630909.16845326	74955.0882704073
Capra_ibex	85166.5	3458128.56487553	77111.679804668
Capra_ibex	85166.5	4539318.82932727	77325.0098235132
Capra_ibex	85166.5	5952453.4741398	75531.7140157643
Capra_ibex	85166.5	7799445.24795312	73460.1638621913
Capra_sibirica	130000	0	5817.47036936296
Capra_sibirica	130000	8490.19188801023	19284.1131035042
Capra_sibirica	130000	18210.7878141665	13890.1813109797
Capra_sibirica	130000	29340.0987185578	21862.0250448615
Capra_sibirica	130000	42082.2764767457	37941.2835390101
Capra_sibirica	130000	56671.05878466	52624.8185772492
Capra_sibirica	130000	73374.0567546064	68531.9558677395
Capra_sibirica	130000	92497.6638724324	79568.6969172618
Capra_sibirica	130000	114392.676363901	82064.5235007391
Capra_sibirica	130000	139460.728068159	82502.990638158
Capra_sibirica	130000	168161.657857178	91358.3270060537
Capra_sibirica	130000	238644.365426627	101719.434812843
Capra_sibirica	130000	331036.1483534	80580.5454793797
Capra_sibirica	130000	452147.295282267	53570.3860430282
Capra_sibirica	130000	610905.027255581	45577.5558038876
Capra_sibirica	130000	819011.531903868	53554.8142667397
Capra_sibirica	130000	1091806.54313649	66794.9889275723
Capra_sibirica	130000	1449398.04792477	71342.3877244679
Capra_sibirica	130000	1918144.46567982	68031.0417366319
Capra_sibirica	130000	2532597.55311624	66368.8179263711
Capra_sibirica	130000	3338049.24801847	67729.8149595415
Capra_sibirica	130000	4393870.18225376	68640.063560637
Capra_sibirica	130000	5777885.94908975	68317.8385124445
Capra_sibirica	130000	7592113.70375915	68064.5192712474
Catagonus_wagneri	35566.4	0	14607.3909435081
Catagonus_wagneri	35566.4	3953.37568657338	25539.2634642753
Catagonus_wagneri	35566.4	8448.90771139886	12007.3843073847
Catagonus_wagneri	35566.4	13560.9460777167	4494.5281203462
Catagonus_wagneri	35566.4	19374.0369676033	12349.2946323419
Catagonus_wagneri	35566.4	25984.3210211679	22405.8828338671
Catagonus_wagneri	35566.4	33501.1233723631	31978.9555726262
Catagonus_wagneri	35566.4	42048.7617384431	37858.6805518722
Catagonus_wagneri	35566.4	51768.6024664174	44306.2965600585
Catagonus_wagneri	35566.4	62821.3985407223	49536.042315516
Catagonus_wagneri	35566.4	75389.9482195844	42079.9049866496
Catagonus_wagneri	35566.4	105934.281803756	31700.0527482159
Catagonus_wagneri	35566.4	145430.605334606	29768.5161267286
Catagonus_wagneri	35566.4	196502.584631675	29981.6672738059
Catagonus_wagneri	35566.4	262542.834359801	30102.2941556197
Catagonus_wagneri	35566.4	347938.282983105	26485.9145702977
Catagonus_wagneri	35566.4	458361.588097737	22060.6428104972
Catagonus_wagneri	35566.4	601147.960310923	21431.4706631743
Catagonus_wagneri	35566.4	785782.427361493	28196.0177287241
Catagonus_wagneri	35566.4	1024529.90651273	44895.0551462076
Catagonus_wagneri	35566.4	1333249.93973089	61013.4906619345
Catagonus_wagneri	35566.4	1732450.2129612	59709.2153652841
Catagonus_wagneri	35566.4	2248648.84278753	49544.4815412635
Catagonus_wagneri	35566.4	2916135.92459336	41873.5490153776
Ceratotherium_simum_cottoni	2949986.3	0	519.669869708814
Ceratotherium_simum_cottoni	2949986.3	10454.6668932681	1504.09037653003
Ceratotherium_simum_cottoni	2949986.3	22469.2681646612	1871.73049455109
Ceratotherium_simum_cottoni	2949986.3	36276.5606575009	4325.60744970153
Ceratotherium_simum_cottoni	2949986.3	52144.0307196782	5979.31577791155
Ceratotherium_simum_cottoni	2949986.3	70379.0761715409	8370.6861820035
Ceratotherium_simum_cottoni	2949986.3	91334.9614720023	11509.1613050367
Ceratotherium_simum_cottoni	2949986.3	115417.661451302	16578.7821786196
Ceratotherium_simum_cottoni	2949986.3	143093.726192894	23881.2900327075
Ceratotherium_simum_cottoni	2949986.3	174899.3194295	23231.2439702369
Ceratotherium_simum_cottoni	2949986.3	211450.605552637	32114.3860053632
Ceratotherium_simum_cottoni	2949986.3	301728.319501176	40291.3478859141
Ceratotherium_simum_cottoni	2949986.3	420956.489542157	34828.6505430396
Ceratotherium_simum_cottoni	2949986.3	578419.011681612	23413.8495849514
Ceratotherium_simum_cottoni	2949986.3	786376.962139093	11867.9128809132
Ceratotherium_simum_cottoni	2949986.3	1061023.32605402	10128.6963908656
Ceratotherium_simum_cottoni	2949986.3	1423743.89069584	22083.5406259341
Ceratotherium_simum_cottoni	2949986.3	1902782.48468512	31887.6358283622
Ceratotherium_simum_cottoni	2949986.3	2535440.22979488	32108.4476509479
Ceratotherium_simum_cottoni	2949986.3	3370980.05366203	35482.3354359391
Ceratotherium_simum_cottoni	2949986.3	4474462.6280306	36571.1093616485
Ceratotherium_simum_cottoni	2949986.3	5931812.4241173	35641.3909443268
Ceratotherium_simum_cottoni	2949986.3	7856508.36176655	36971.3054645631
Ceratotherium_simum_cottoni	2949986.3	10398420.0307089	41050.9219514994
Ceratotherium_simum_simum	2949986.3	0	4653.25037962903
Ceratotherium_simum_simum	2949986.3	6463.01894139953	459.366585985604
Ceratotherium_simum_simum	2949986.3	13927.2574178288	1066.14268653979
Ceratotherium_simum_simum	2949986.3	22547.8195016128	1859.54822119381
Ceratotherium_simum_simum	2949986.3	32503.8372353768	5316.92663630797
Ceratotherium_simum_simum	2949986.3	44002.1929286192	8361.55409650045
Ceratotherium_simum_simum	2949986.3	57281.8180944063	9077.12258818387
Ceratotherium_simum_simum	2949986.3	72618.6583564835	11244.8063066989
Ceratotherium_simum_simum	2949986.3	90331.407495705	15900.608218975
Ceratotherium_simum_simum	2949986.3	110788.129787112	16370.5376701878
Ceratotherium_simum_simum	2949986.3	134413.908237343	8460.64072345778
Ceratotherium_simum_simum	2949986.3	193212.426065832	5519.95500122406
Ceratotherium_simum_simum	2949986.3	271639.594231489	12531.2376624363
Ceratotherium_simum_simum	2949986.3	376248.025424019	29348.4797858422
Ceratotherium_simum_simum	2949986.3	515777.784466806	33162.3909088245
Ceratotherium_simum_simum	2949986.3	701886.623272607	20705.8078307021
Ceratotherium_simum_simum	2949986.3	950123.989403384	11788.8610501264
Ceratotherium_simum_simum	2949986.3	1281230.18693249	14922.2422945814
Ceratotherium_simum_simum	2949986.3	1722869.23487673	31326.2249149458
Ceratotherium_simum_simum	2949986.3	2311940.20402387	37668.9725155085
Ceratotherium_simum_simum	2949986.3	3097660.14501913	32315.7481721632
Ceratotherium_simum_simum	2949986.3	4145676.18724815	30382.5444770538
Ceratotherium_simum_simum	2949986.3	5543550.37557298	47270.7604379616
Ceratotherium_simum_simum	2949986.3	7408075.50462419	70358.8274399556
Cervus_canadensis	131250	0	5998.04041866634
Cervus_canadensis	131250	5320.39324607709	23943.1006655752
Cervus_canadensis	131250	11460.4510281501	3377.50125817713
Cervus_canadensis	131250	18546.4515968096	2605.11584443067
Cervus_canadensis	131250	26724.127742732	6513.72650614254
Cervus_canadensis	131250	36161.663980503	19062.1486589908
Cervus_canadensis	131250	47053.1554812572	39904.2327263794
Cervus_canadensis	131250	59622.5998915736	58755.2846994276
Cervus_canadensis	131250	74128.5041355507	67032.5628043691
Cervus_canadensis	131250	90869.2009449285	76499.7790727596
Cervus_canadensis	131250	110188.984458587	84406.2114824116
Cervus_canadensis	131250	158216.371205531	77880.2823723274
Cervus_canadensis	131250	222181.960600828	71048.0553147155
Cervus_canadensis	131250	307374.949514556	61094.5783653057
Cervus_canadensis	131250	420839.789417808	49588.4370494488
Cervus_canadensis	131250	571958.679110807	45117.1966033062
Cervus_canadensis	131250	773227.361475473	48171.0181437844
Cervus_canadensis	131250	1041288.37345818	55000.5338161672
Cervus_canadensis	131250	1398307.18682229	71393.3508238761
Cervus_canadensis	131250	1873805.03021679	98777.8719153522
Cervus_canadensis	131250	2507099.94524476	111562.965881749
Cervus_canadensis	131250	3350557.92296589	96059.909481755
Cervus_canadensis	131250	4473922.95132714	76055.9925485995
Cervus_canadensis	131250	5970084.01717494	65150.5630895573
Cervus_elaphus_hippelaphus	131250	0	83001.3656532847
Cervus_elaphus_hippelaphus	131250	6467.23775708462	11301.8695188938
Cervus_elaphus_hippelaphus	131250	13827.7856369263	31997.1857511956
Cervus_elaphus_hippelaphus	131250	22205.0352644185	69864.396166272
Cervus_elaphus_hippelaphus	131250	31739.4221697081	93157.8121425795
Cervus_elaphus_hippelaphus	131250	42590.7800379791	114900.360750297
Cervus_elaphus_hippelaphus	131250	54941.0201483272	156607.48765478
Cervus_elaphus_hippelaphus	131250	68997.1809196204	169554.978242442
Cervus_elaphus_hippelaphus	131250	84994.8986856817	139257.757067158
Cervus_elaphus_hippelaphus	131250	103202.357883589	93712.4917348418
Cervus_elaphus_hippelaphus	131250	123924.786875728	47417.6372612432
Cervus_elaphus_hippelaphus	131250	174352.095038494	33457.671333011
Cervus_elaphus_hippelaphus	131250	239672.431848316	40386.5251239927
Cervus_elaphus_hippelaphus	131250	324284.25342675	43217.3259359658
Cervus_elaphus_hippelaphus	131250	433885.040876214	33336.2159415165
Cervus_elaphus_hippelaphus	131250	575854.949873	24155.8158969978
Cervus_elaphus_hippelaphus	131250	759753.766018362	21840.0052216015
Cervus_elaphus_hippelaphus	131250	997964.629282565	27672.2790928777
Cervus_elaphus_hippelaphus	131250	1306527.87382366	48077.8396242101
Cervus_elaphus_hippelaphus	131250	1706221.13120514	94308.9422110234
Cervus_elaphus_hippelaphus	131250	2223958.42760223	159119.086877034
Cervus_elaphus_hippelaphus	131250	2894602.48558976	194445.805516841
Cervus_elaphus_hippelaphus	131250	3763312.26493898	169426.044587799
Cervus_elaphus_hippelaphus	131250	4888583.81808081	123140.927314468
Cervus_hanglu_yarkandensis	131250	0	3549.58282346674
Cervus_hanglu_yarkandensis	131250	6713.88874421743	2616.16562603755
Cervus_hanglu_yarkandensis	131250	14382.5259499048	14470.1071151218
Cervus_hanglu_yarkandensis	131250	23141.6816095965	9684.18172326053
Cervus_hanglu_yarkandensis	131250	33146.4328858479	16057.1579938582
Cervus_hanglu_yarkandensis	131250	44573.9096870966	34125.3168806
Cervus_hanglu_yarkandensis	131250	57626.4306781036	55410.6490437441
Cervus_hanglu_yarkandensis	131250	72535.0852467193	62070.2456116176
Cervus_hanglu_yarkandensis	131250	89563.8248441837	58638.6063496375
Cervus_hanglu_yarkandensis	131250	109014.136134425	60469.2718422797
Cervus_hanglu_yarkandensis	131250	131230.378688492	77511.0044856379
Cervus_hanglu_yarkandensis	131250	185589.907842077	111848.940059229
Cervus_hanglu_yarkandensis	131250	256509.101707763	108311.85164086
Cervus_hanglu_yarkandensis	131250	349032.567912714	70365.2319839615
Cervus_hanglu_yarkandensis	131250	469741.664166565	41393.7221067701
Cervus_hanglu_yarkandensis	131250	627222.641869516	32110.1001887511
Cervus_hanglu_yarkandensis	131250	832677.401352779	35133.6652114668
Cervus_hanglu_yarkandensis	131250	1100720.30285132	45711.941305714
Cervus_hanglu_yarkandensis	131250	1450417.71178192	59672.8527108761
Cervus_hanglu_yarkandensis	131250	1906644.22301985	68568.072406986
Cervus_hanglu_yarkandensis	131250	2501852.0348045	68044.928926054
Cervus_hanglu_yarkandensis	131250	3278379.33096747	66067.8501704612
Cervus_hanglu_yarkandensis	131250	4291461.87079198	65606.5156006819
Cervus_hanglu_yarkandensis	131250	5613162.00621372	62194.7577408638
Cervus_nippon	53000	0	4287.7506465142
Cervus_nippon	53000	6571.91513106695	11346.3740089586
Cervus_nippon	53000	14072.9078682034	15099.9182369183
Cervus_nippon	53000	22634.3227557141	64980.6403082683
Cervus_nippon	53000	32406.072635327	158274.485480899
Cervus_nippon	53000	43559.2636632505	183856.567775476
Cervus_nippon	53000	56289.1914282742	152548.060908648
Cervus_nippon	53000	70818.7606338054	125537.324342752
Cervus_nippon	53000	87402.388223457	114492.422002574
Cervus_nippon	53000	106330.458295043	109895.81263825
Cervus_nippon	53000	127934.406809808	104644.239830982
Cervus_nippon	53000	180736.584017734	87853.9067288559
Cervus_nippon	53000	249523.434886201	65486.3015808457
Cervus_nippon	53000	339133.960485709	49357.5282851602
Cervus_nippon	53000	455872.060817922	41245.0279560287
Cervus_nippon	53000	607950.000077871	38355.0395771914
Cervus_nippon	53000	806066.121067811	38339.4375301805
Cervus_nippon	53000	1064157.44967932	39958.6835400521
Cervus_nippon	53000	1400380.13348522	42418.5409453229
Cervus_nippon	53000	1838386.68610292	44825.3031770544
Cervus_nippon	53000	2408989.88861256	46174.2873677053
Cervus_nippon	53000	3152330.39977256	46144.1520328859
Cervus_nippon	53000	4120700.56156157	45368.9091645557
Cervus_nippon	53000	5382223.04844974	44527.2166134097
Connochaetes_taurinus	179999	0	52719.5901585012
Connochaetes_taurinus	179999	35753.6788684033	19220.1467168635
Connochaetes_taurinus	179999	58263.5160116619	36295.3760236554
Connochaetes_taurinus	179999	84564.3379753729	60471.6530717898
Connochaetes_taurinus	179999	115294.601884634	81571.2591859822
Connochaetes_taurinus	179999	151200.290354591	96631.4173824302
Connochaetes_taurinus	179999	193153.020350937	105006.186311346
Connochaetes_taurinus	179999	242171.201846574	101798.085127741
Connochaetes_taurinus	179999	299444.759904623	87512.9454500171
Connochaetes_taurinus	179999	366364.020320691	71349.3337002765
Connochaetes_taurinus	179999	444553.460028536	59954.8560528177
Connochaetes_taurinus	179999	535911.141566191	54475.5793268645
Connochaetes_taurinus	179999	642654.788881246	53434.4426639634
Connochaetes_taurinus	179999	767375.622973605	55103.440620457
Connochaetes_taurinus	179999	913101.264245562	58092.5167993838
Connochaetes_taurinus	179999	1083369.22852487	61222.6894475863
Connochaetes_taurinus	179999	1282312.80088984	63441.9966342998
Connochaetes_taurinus	179999	1514761.37189883	63927.10695281
Connochaetes_taurinus	179999	1786357.67190395	62479.4419155209
Connochaetes_taurinus	179999	2103694.74933261	59699.3592106418
Connochaetes_taurinus	179999	2474476.01810938	56618.458710039
Connochaetes_taurinus	179999	2907702.25939727	54095.8393393255
Connochaetes_taurinus	179999	3413890.11715941	52513.8961667817
Connochaetes_taurinus	179999	4005327.39155929	51858.7215924314
Connochaetes_taurinus	179999	4696371.32749255	51919.5891829909
Connochaetes_taurinus	179999	5503797.13925706	52451.9220695772
Connochaetes_taurinus	179999	6447205.23185993	53452.5540493151
Crocuta_crocuta_dnaZoo	62999.9	0	1310.33326901241
Crocuta_crocuta_dnaZoo	62999.9	3885.65108848664	12738.0337290451
Crocuta_crocuta_dnaZoo	62999.9	8351.35531364464	9316.3541327245
Crocuta_crocuta_dnaZoo	62999.9	13483.7034767838	15473.2255553954
Crocuta_crocuta_dnaZoo	62999.9	19382.2127240562	24792.8446316221
Crocuta_crocuta_dnaZoo	62999.9	26161.2562016673	34384.0804965495
Crocuta_crocuta_dnaZoo	62999.9	33952.2807715777	40523.4958451335
Crocuta_crocuta_dnaZoo	62999.9	42906.355789597	46540.0326120482
Crocuta_crocuta_dnaZoo	62999.9	53197.102367135	48836.0737355005
Crocuta_crocuta_dnaZoo	62999.9	65024.0599155136	45025.9737098265
Crocuta_crocuta_dnaZoo	62999.9	78616.5552507364	40333.5021017131
Crocuta_crocuta_dnaZoo	62999.9	112191.747501455	42880.3275047935
Crocuta_crocuta_dnaZoo	62999.9	156539.418548301	43180.2829992358
Crocuta_crocuta_dnaZoo	62999.9	215115.879186053	36642.5088183931
Crocuta_crocuta_dnaZoo	62999.9	292486.385006341	31977.5774287656
Crocuta_crocuta_dnaZoo	62999.9	394680.937318177	33097.4346994638
Crocuta_crocuta_dnaZoo	62999.9	529664.241504858	38793.8612182908
Crocuta_crocuta_dnaZoo	62999.9	707956.44981705	41602.3545738196
Crocuta_crocuta_dnaZoo	62999.9	943453.06724224	36650.8008348028
Crocuta_crocuta_dnaZoo	62999.9	1254507.92120197	29710.8363322731
Crocuta_crocuta_dnaZoo	62999.9	1665363.59815301	26939.63312547
Crocuta_crocuta_dnaZoo	62999.9	2208040.8305898	28640.0863965411
Crocuta_crocuta_dnaZoo	62999.9	2924834.0870217	32475.5499538571
Crocuta_crocuta_dnaZoo	62999.9	3871607.86295317	35421.4860192182
Dicerorhinus_sumatrensis_sumatrensis	1266667	0	787.4425608693
Dicerorhinus_sumatrensis_sumatrensis	1266667	15839.2400910296	2666.06472845626
Dicerorhinus_sumatrensis_sumatrensis	1266667	34019.1360177944	3916.75717445053
Dicerorhinus_sumatrensis_sumatrensis	1266667	54885.5799891298	7133.73964736254
Dicerorhinus_sumatrensis_sumatrensis	1266667	78835.5786999513	10175.1400117334
Dicerorhinus_sumatrensis_sumatrensis	1266667	106324.806813583	13466.0818979512
Dicerorhinus_sumatrensis_sumatrensis	1266667	137876.276665722	18109.0659404179
Dicerorhinus_sumatrensis_sumatrensis	1266667	174090.289140551	20932.7440016161
Dicerorhinus_sumatrensis_sumatrensis	1266667	215655.85504518	23077.0837649904
Dicerorhinus_sumatrensis_sumatrensis	1266667	263363.804286459	32546.1662225772
Dicerorhinus_sumatrensis_sumatrensis	1266667	318121.832266413	40428.7680273164
Dicerorhinus_sumatrensis_sumatrensis	1266667	453109.404925653	36644.1679621262
Dicerorhinus_sumatrensis_sumatrensis	1266667	630940.576467516	38594.1466396015
Dicerorhinus_sumatrensis_sumatrensis	1266667	865213.442843016	39284.9139086187
Dicerorhinus_sumatrensis_sumatrensis	1266667	1173841.98891809	23582.1504831513
Dicerorhinus_sumatrensis_sumatrensis	1266667	1580425.90504154	17147.5676199132
Dicerorhinus_sumatrensis_sumatrensis	1266667	2116055.16860963	42537.9197252186
Dicerorhinus_sumatrensis_sumatrensis	1266667	2821687.38034565	118708.72413573
Dicerorhinus_sumatrensis_sumatrensis	1266667	3751279.6414604	108972.747221216
Dicerorhinus_sumatrensis_sumatrensis	1266667	4975914.45482644	67983.9947752741
Dicerorhinus_sumatrensis_sumatrensis	1266667	6589235.14266181	48077.8459077149
Dicerorhinus_sumatrensis_sumatrensis	1266667	8714606.40713167	36770.5270936964
Dicerorhinus_sumatrensis_sumatrensis	1266667	11514547.5756138	30371.8767577932
Dicerorhinus_sumatrensis_sumatrensis	1266667	15203159.8562155	30816.9501975631
Diceros_bicornis	1180510.9	0	2782.34460823048
Diceros_bicornis	1180510.9	20037.7575811236	6855.20984163667
Diceros_bicornis	1180510.9	42906.4983670206	6121.87478737328
Diceros_bicornis	1180510.9	69006.1905613814	8201.38760070702
Diceros_bicornis	1180510.9	98793.3108500711	20710.8657783092
Diceros_bicornis	1180510.9	132788.82805715	36454.6609682591
Diceros_bicornis	1180510.9	171587.314751269	29466.0821550976
Diceros_bicornis	1180510.9	215867.346162005	28484.4090808621
Diceros_bicornis	1180510.9	266403.368280439	35647.267438747
Diceros_bicornis	1180510.9	324079.242713892	38524.8068327559
Diceros_bicornis	1180510.9	389903.705190726	45855.4361162215
Diceros_bicornis	1180510.9	550766.055491579	33551.6706003179
Diceros_bicornis	1180510.9	760293.384660827	23783.9037603741
Diceros_bicornis	1180510.9	1033208.09457705	19725.7463509837
Diceros_bicornis	1180510.9	1388686.49056467	22744.5069754725
Diceros_bicornis	1180510.9	1851706.20120146	30814.6655181462
Diceros_bicornis	1180510.9	2454801.22711027	40648.5473319213
Diceros_bicornis	1180510.9	3240347.93693762	47646.130281032
Diceros_bicornis	1180510.9	4263542.6356349	42982.8217764152
Diceros_bicornis	1180510.9	5596279.92336702	33006.8893653598
Diceros_bicornis	1180510.9	7332204.35727292	27664.1206689701
Diceros_bicornis	1180510.9	9593290.37022555	28453.4856274996
Diceros_bicornis	1180510.9	12538412.7834556	29296.5460365272
Diceros_bicornis	1180510.9	16374510.1186399	27600.9435960608
Diceros_bicornis_minor	1180510.9	0	764.277382482716
Diceros_bicornis_minor	1180510.9	9830.63134862938	1067.29066373818
Diceros_bicornis_minor	1180510.9	21144.1780435923	9309.20841303815
Diceros_bicornis_minor	1180510.9	34164.3325260357	4040.52664703087
Diceros_bicornis_minor	1180510.9	49148.530436508	4624.85045415264
Diceros_bicornis_minor	1180510.9	66393.0406551045	6476.64435850005
Diceros_bicornis_minor	1180510.9	86238.8231558447	7689.54101168482
Diceros_bicornis_minor	1180510.9	109078.270497292	10068.9364267918
Diceros_bicornis_minor	1180510.9	135362.966242763	12317.8834272304
Diceros_bicornis_minor	1180510.9	165612.613710292	13337.6057091711
Diceros_bicornis_minor	1180510.9	200425.311592384	17673.7488231882
Diceros_bicornis_minor	1180510.9	286596.968060844	22629.807191122
Diceros_bicornis_minor	1180510.9	400726.797513133	27708.059348242
Diceros_bicornis_minor	1180510.9	551885.757484806	29475.0109974432
Diceros_bicornis_minor	1180510.9	752087.8544245	23543.8425045502
Diceros_bicornis_minor	1180510.9	1017245.00836735	20488.2390082183
Diceros_bicornis_minor	1180510.9	1368431.72100329	23660.3427060523
Diceros_bicornis_minor	1180510.9	1833560.06205729	29809.6187931054
Diceros_bicornis_minor	1180510.9	2449598.10070577	42770.4335235247
Diceros_bicornis_minor	1180510.9	3265508.10137758	54453.5320097001
Diceros_bicornis_minor	1180510.9	4346138.00964882	47134.7620784089
Diceros_bicornis_minor	1180510.9	5777375.5207576	36275.1694711962
Diceros_bicornis_minor	1180510.9	7672974.37243281	34212.977208316
Diceros_bicornis_minor	1180510.9	10183595.4109275	39289.0003406702
Elaphurus_davidianus	149000	0	817.460828268896
Elaphurus_davidianus	149000	1507.85205388052	244.152939333158
Elaphurus_davidianus	149000	3249.97366277875	675.797065573961
Elaphurus_davidianus	149000	5262.76244559036	1526.4387902959
Elaphurus_davidianus	149000	7588.27098846091	3375.46069757083
Elaphurus_davidianus	149000	10275.0854367259	5127.8785254306
Elaphurus_davidianus	149000	13379.3405905231	6331.71731181139
Elaphurus_davidianus	149000	16965.8927121628	7894.90440424481
Elaphurus_davidianus	149000	21109.6745483636	9991.60194821235
Elaphurus_davidianus	149000	25897.2608774249	13308.6240528551
Elaphurus_davidianus	149000	31428.6772898367	21670.2922423975
Elaphurus_davidianus	149000	45203.2202991371	39648.9614909575
Elaphurus_davidianus	149000	63590.4656433495	70871.801732763
Elaphurus_davidianus	149000	88135.0760249779	94463.0738830259
Elaphurus_davidianus	149000	120898.977713795	78881.1291124168
Elaphurus_davidianus	149000	164634.577390618	71521.3669165179
Elaphurus_davidianus	149000	223015.98438111	60059.1053696595
Elaphurus_davidianus	149000	300947.662633499	44504.0644968142
Elaphurus_davidianus	149000	404976.441457262	35921.6201686815
Elaphurus_davidianus	149000	543841.496929506	36737.582354162
Elaphurus_davidianus	149000	729208.506418085	46114.8391287791
Elaphurus_davidianus	149000	976649.650555364	64010.5751623162
Elaphurus_davidianus	149000	1306951.78997537	79758.8855061865
Elaphurus_davidianus	149000	1747862.71320043	74693.3471514526
Elephas_maximus	3160000	0	9840.9105882894
Elephas_maximus	3160000	5372.70137482591	748.437218464522
Elephas_maximus	3160000	8981.57654784262	1649.0606464403
Elephas_maximus	3160000	13390.0872958646	3172.24761452823
Elephas_maximus	3160000	18775.4126628207	4658.75148929435
Elephas_maximus	3160000	25353.9900930775	4928.982787154
Elephas_maximus	3160000	33390.2141012741	4032.83886187795
Elephas_maximus	3160000	43207.0623476578	3007.04218485173
Elephas_maximus	3160000	55199.0761832894	2351.94494450717
Elephas_maximus	3160000	69848.2173561655	2054.05528102127
Elephas_maximus	3160000	87743.2381628651	2018.68171144761
Elephas_maximus	3160000	109603.343536492	2188.48117064186
Elephas_maximus	3160000	136307.096055582	2534.88553746728
Elephas_maximus	3160000	168927.725572819	3024.1375834016
Elephas_maximus	3160000	208776.262565514	3614.4322190163
Elephas_maximus	3160000	257454.228746983	4286.79333500029
Elephas_maximus	3160000	316918.002586373	5080.49498092054
Elephas_maximus	3160000	389557.446601768	6102.48678890422
Elephas_maximus	3160000	478291.956475249	7510.26289284472
Elephas_maximus	3160000	586687.792225562	9498.67841745972
Elephas_maximus	3160000	719101.407004769	12275.0845558312
Elephas_maximus	3160000	880854.533935621	15969.4482602742
Elephas_maximus	3160000	1078448.06776925	20429.3484318016
Elephas_maximus	3160000	1319823.33731537	25031.6733908948
Elephas_maximus	3160000	1614681.26924302	28810.096262417
Elephas_maximus	3160000	1974872.27051725	30890.0135477554
Elephas_maximus	3160000	2414872.49893493	29289.1777949078
Equus_asinus	275000	0	4362.10883628887
Equus_asinus	275000	5056.11740127149	3523.59876465033
Equus_asinus	275000	10815.5600321446	3264.06235830276
Equus_asinus	275000	17376.1631166334	7246.10308296998
Equus_asinus	275000	24849.3711318468	15931.7356827282
Equus_asinus	275000	33362.1309070409	31966.0543919132
Equus_asinus	275000	43059.0480599746	47446.3549931774
Equus_asinus	275000	54104.8434017927	51518.7557523196
Equus_asinus	275000	66687.1510372063	45725.366986282
Equus_asinus	275000	81019.7056910876	42671.8018805361
Equus_asinus	275000	97345.9734043576	39038.8907490291
Equus_asinus	275000	137127.558487438	35109.7973387979
Equus_asinus	275000	188746.452806679	32525.5412077395
Equus_asinus	275000	255724.936574391	28816.4822124042
Equus_asinus	275000	342633.370917773	24489.4433897218
Equus_asinus	275000	455402.062221873	21533.4589902065
Equus_asinus	275000	601725.924048616	20730.5185780888
Equus_asinus	275000	791589.549247155	21518.3413050492
Equus_asinus	275000	1037948.52121179	23047.6840036957
Equus_asinus	275000	1357613.45441849	26365.5903311694
Equus_asinus	275000	1772397.08785852	36510.8582093061
Equus_asinus	275000	2310602.70473319	62979.9888997721
Equus_asinus	275000	3008955.44260062	101575.342739325
Equus_asinus	275000	3915108.2793528	105101.890627978
Equus_asinus_somalicus	275000	0	2801.59989359907
Equus_asinus_somalicus	275000	3014.46059652513	590.898018605501
Equus_asinus_somalicus	275000	6477.94158871359	3015.32114614529
Equus_asinus_somalicus	275000	10457.3270207469	3210.04145830352
Equus_asinus_somalicus	275000	15029.4636810591	6316.51596593684
Equus_asinus_somalicus	275000	20282.6451075912	13299.8467800623
Equus_asinus_somalicus	275000	26318.3166437477	25584.4500052086
Equus_asinus_somalicus	275000	33253.0344717622	36131.094915125
Equus_asinus_somalicus	275000	41220.7164548027	36427.5622224657
Equus_asinus_somalicus	275000	50375.228254318	31603.7515902211
Equus_asinus_somalicus	275000	60893.3546637111	20345.2789569851
Equus_asinus_somalicus	275000	86863.1782495406	14553.2859027915
Equus_asinus_somalicus	275000	121145.907892467	18151.0848595526
Equus_asinus_somalicus	275000	166402.493786692	28711.3471128208
Equus_asinus_somalicus	275000	226145.652751399	37176.6920071367
Equus_asinus_somalicus	275000	305012.517596757	33279.4426724602
Equus_asinus_somalicus	275000	409124.561190073	25576.7019547469
Equus_asinus_somalicus	275000	546562.731737745	21776.7121776606
Equus_asinus_somalicus	275000	727994.678240271	21445.1930226818
Equus_asinus_somalicus	275000	967502.749982812	23386.1364227382
Equus_asinus_somalicus	275000	1283677.03756359	28791.4165407685
Equus_asinus_somalicus	275000	1701058.29490455	49268.2275002679
Equus_asinus_somalicus	275000	2252042.73868233	100397.240421689
Equus_asinus_somalicus	275000	2979396.57152847	123809.582943677
Equus_caballus	2e+05	0	1390.49581191433
Equus_caballus	2e+05	12106.2281079611	26689.8985556099
Equus_caballus	2e+05	20093.8530801227	17241.8157082651
Equus_caballus	2e+05	29731.8097199712	60703.8817835567
Equus_caballus	2e+05	41361.0748038156	151447.986658377
Equus_caballus	2e+05	55393.0746813793	154780.776029606
Equus_caballus	2e+05	72324.2409368878	93244.8174974612
Equus_caballus	2e+05	92753.5734107305	81559.644004096
Equus_caballus	2e+05	117403.831935657	114743.778461292
Equus_caballus	2e+05	147147.106520069	148286.231006592
Equus_caballus	2e+05	183035.670613995	152523.167378281
Equus_caballus	2e+05	226339.209001086	110687.135046351
Equus_caballus	2e+05	278589.737384852	49973.5005199179
Equus_caballus	2e+05	341635.802858258	21972.9174514077
Equus_caballus	2e+05	417707.882789833	14273.1336889464
Equus_caballus	2e+05	509497.295843012	16622.6586989729
Equus_caballus	2e+05	620251.416884862	32479.5176045393
Equus_caballus	2e+05	753888.564348112	68712.7839699048
Equus_caballus	2e+05	915136.624592896	102959.609552609
Equus_caballus	2e+05	1109700.31759491	103599.171546862
Equus_caballus	2e+05	1344463.02157484	81747.1376180564
Equus_caballus	2e+05	1627730.29682849	62626.6976392126
Equus_caballus	2e+05	1969523.72427377	55528.9575978502
Equus_caballus	2e+05	2381935.45429161	60603.4815137477
Equus_caballus	2e+05	2879556.00927883	76410.3324687827
Equus_caballus	2e+05	3479990.47494033	96598.2893260629
Equus_caballus	2e+05	4204481.34241156	107847.938343782
Equus_grevyi	350000	0	1781.70461164311
Equus_grevyi	350000	4399.79679262694	1757.34367571133
Equus_grevyi	350000	9402.18219000482	6944.63329913488
Equus_grevyi	350000	15089.6856914924	14419.9783890146
Equus_grevyi	350000	21556.139894799	32728.0554680906
Equus_grevyi	350000	28908.2285489025	43827.389163563
Equus_grevyi	350000	37267.2466256341	46949.0304230932
Equus_grevyi	350000	46771.1014476419	45696.4690345501
Equus_grevyi	350000	57576.5878873974	38286.8614113818
Equus_grevyi	350000	69861.9751735509	31826.1023683076
Equus_grevyi	350000	83829.9479818344	25370.8562111547
Equus_grevyi	350000	117766.987463554	24752.1066815216
Equus_grevyi	350000	161636.520530594	24846.5206279085
Equus_grevyi	350000	218345.531125251	20209.9440756567
Equus_grevyi	350000	291651.802192928	16640.4865014708
Equus_grevyi	350000	386412.922542188	17768.0425477042
Equus_grevyi	350000	508908.171571522	22705.8952405758
Equus_grevyi	350000	667254.611329247	24807.4528267959
Equus_grevyi	350000	871944.957956018	21063.5860830578
Equus_grevyi	350000	1136542.8741851	17884.1926497267
Equus_grevyi	350000	1478581.75597188	20456.3117351668
Equus_grevyi	350000	1920726.57072041	35284.7010833649
Equus_grevyi	350000	2492275.73550478	67828.2265737835
Equus_grevyi	350000	3231102.55619585	81574.3982932115
Equus_hemionus	2e+05	0	2723.55000020654
Equus_hemionus	2e+05	12503.9907652492	10624.1586836127
Equus_hemionus	2e+05	26578.3330849068	28164.1600921273
Equus_hemionus	2e+05	42420.2443154731	97951.6504234634
Equus_hemionus	2e+05	60251.7099525297	114410.02521903
Equus_hemionus	2e+05	80322.5942125071	77303.8178510068
Equus_hemionus	2e+05	102914.141266286	84427.7456701246
Equus_hemionus	2e+05	128342.916185826	108644.790659045
Equus_hemionus	2e+05	156965.240826513	113631.161174865
Equus_hemionus	2e+05	189182.18680323	100554.734183487
Equus_hemionus	2e+05	225445.195524446	63397.2511484905
Equus_hemionus	2e+05	312205.76531092	50852.4418357735
Equus_hemionus	2e+05	422126.931335012	68824.7657528776
Equus_hemionus	2e+05	561391.377959009	96929.0351302054
Equus_hemionus	2e+05	737832.247311117	96055.5207425418
Equus_hemionus	2e+05	961373.72636341	62638.2126974312
Equus_hemionus	2e+05	1244589.24803013	35787.451229187
Equus_hemionus	2e+05	1603408.70316216	26424.1044993593
Equus_hemionus	2e+05	2058014.44165964	30511.8251232829
Equus_hemionus	2e+05	2633976.45965778	54859.967313315
Equus_hemionus	2e+05	3363690.6231281	102446.101366158
Equus_hemionus	2e+05	4288200.82298454	123305.698092909
Equus_hemionus	2e+05	5459507.55159976	99534.1738820262
Equus_hemionus	2e+05	6943492.75015386	72363.0704679453
Equus_kiang	250000	0	59584.5298196797
Equus_kiang	250000	14061.4936553194	3866.56877487233
Equus_kiang	250000	23098.3213072701	8698.49547196657
Equus_kiang	250000	33806.9499798024	12827.7869111282
Equus_kiang	250000	46496.66062416	12686.6714445954
Equus_kiang	250000	61533.9507536197	12840.3744121953
Equus_kiang	250000	79353.119430889	13330.6874071599
Equus_kiang	250000	100468.810464004	12720.1338268493
Equus_kiang	250000	125490.876076679	12275.851539105
Equus_kiang	250000	155141.990337781	13575.7658196482
Equus_kiang	250000	190278.52105168	17936.3714490466
Equus_kiang	250000	231915.262920377	26648.3851586836
Equus_kiang	250000	281254.746307527	39737.154231215
Equus_kiang	250000	339721.968084576	55586.752751859
Equus_kiang	250000	409005.547636951	73091.3134009948
Equus_kiang	250000	491106.496676305	90344.4844177248
Equus_kiang	250000	588396.011402765	100507.263528457
Equus_kiang	250000	703683.956139841	93504.6748120363
Equus_kiang	250000	840300.016350112	71220.9850971002
Equus_kiang	250000	1002189.86485025	48532.1073364882
Equus_kiang	250000	1194029.11864705	33711.403529153
Equus_kiang	250000	1421358.37763565	26649.6623043669
Equus_kiang	250000	1690743.24527616	25764.3490345359
Equus_kiang	250000	2009963.95288132	31467.7570758346
Equus_kiang	250000	2388240.06414352	46611.5269090557
Equus_kiang	250000	2836496.74969866	70163.6115700106
Equus_kiang	250000	3367680.32212787	87208.9681858082
Equus_quagga_dnaZoo	175000	0	1833.30172209534
Equus_quagga_dnaZoo	175000	8249.37288679422	70830.677936229
Equus_quagga_dnaZoo	175000	17596.3766615159	62028.4541272535
Equus_quagga_dnaZoo	175000	28187.0580094907	81601.9808503692
Equus_quagga_dnaZoo	175000	40186.8960450414	173288.640015167
Equus_quagga_dnaZoo	175000	53783.3879182471	167725.58250289
Equus_quagga_dnaZoo	175000	69188.978452925	143841.070877447
Equus_quagga_dnaZoo	175000	86644.3795913512	125622.532829397
Equus_quagga_dnaZoo	175000	106422.331511955	117725.008562295
Equus_quagga_dnaZoo	175000	128831.864187352	127427.788705466
Equus_quagga_dnaZoo	175000	154223.125969444	135026.830320847
Equus_quagga_dnaZoo	175000	215590.576468585	116824.518954658
Equus_quagga_dnaZoo	175000	294375.12437215	85918.1500419082
Equus_quagga_dnaZoo	175000	395520.0299839	65391.537800932
Equus_quagga_dnaZoo	175000	525371.532638096	51073.5294939002
Equus_quagga_dnaZoo	175000	692077.039352159	38849.2469724527
Equus_quagga_dnaZoo	175000	906096.326004558	28563.0824726044
Equus_quagga_dnaZoo	175000	1180857.8258617	22031.7930953353
Equus_quagga_dnaZoo	175000	1533601.18364309	19763.5786426776
Equus_quagga_dnaZoo	175000	1986458.94036515	22015.9519317755
Equus_quagga_dnaZoo	175000	2567845.21823358	33398.816835508
Equus_quagga_dnaZoo	175000	3314238.5372756	63851.2740062764
Equus_quagga_dnaZoo	175000	4272470.62481835	100453.115136908
Equus_quagga_dnaZoo	175000	5502664.82695164	114174.180421436
Equus_zebra_dnaZoo	240000	0	2071.42705112726
Equus_zebra_dnaZoo	240000	4412.19099186727	3832.83667316029
Equus_zebra_dnaZoo	240000	9408.58525760208	15216.1671860364
Equus_zebra_dnaZoo	240000	15066.5351751559	24468.50169332
Equus_zebra_dnaZoo	240000	21473.6350890055	33205.7187687786
Equus_zebra_dnaZoo	240000	28729.0774142707	40719.0482545134
Equus_zebra_dnaZoo	240000	36945.1882979889	31072.82380807
Equus_zebra_dnaZoo	240000	46249.1666121004	25553.5623931597
Equus_zebra_dnaZoo	240000	56785.0532006078	25086.4257451625
Equus_zebra_dnaZoo	240000	68715.9608680865	28824.921808318
Equus_zebra_dnaZoo	240000	82226.5996334257	31409.9033781907
Equus_zebra_dnaZoo	240000	114851.432920863	26927.5840052124
Equus_zebra_dnaZoo	240000	156687.716334049	21949.3437084779
Equus_zebra_dnaZoo	240000	210336.254378913	17233.8017068057
Equus_zebra_dnaZoo	240000	279132.175037679	13232.8759114673
Equus_zebra_dnaZoo	240000	367352.262141066	11549.3771825951
Equus_zebra_dnaZoo	240000	480480.826945544	13000.138445416
Equus_zebra_dnaZoo	240000	625550.647152398	18290.7817052326
Equus_zebra_dnaZoo	240000	811580.168266026	22331.2191503509
Equus_zebra_dnaZoo	240000	1050134.1464568	18947.6213409683
Equus_zebra_dnaZoo	240000	1356042.5859882	15127.3671146661
Equus_zebra_dnaZoo	240000	1748322.66484608	16867.338525216
Equus_zebra_dnaZoo	240000	2251360.96122151	38315.4625091351
Equus_zebra_dnaZoo	240000	2896429.47542454	110971.678467556
Giraffa_camelopardalis_antiquorum	899994.8	0	7104.76083873656
Giraffa_camelopardalis_antiquorum	899994.8	8017.8808193551	14926.8691888003
Giraffa_camelopardalis_antiquorum	899994.8	17204.1850240606	47914.7494995624
Giraffa_camelopardalis_antiquorum	899994.8	27729.183691748	41469.4556800042
Giraffa_camelopardalis_antiquorum	899994.8	39787.9610287842	58751.1833995854
Giraffa_camelopardalis_antiquorum	899994.8	53604.0303182416	64164.4061754737
Giraffa_camelopardalis_antiquorum	899994.8	69433.476809871	46695.3574358149
Giraffa_camelopardalis_antiquorum	899994.8	87569.7043418629	27849.3923790335
Giraffa_camelopardalis_antiquorum	899994.8	108348.873674544	20284.1995577411
Giraffa_camelopardalis_antiquorum	899994.8	132156.133337259	21402.5343192496
Giraffa_camelopardalis_antiquorum	899994.8	159432.758479175	33450.5892874525
Giraffa_camelopardalis_antiquorum	899994.8	226490.105878396	38213.0058748427
Giraffa_camelopardalis_antiquorum	899994.8	314515.671228746	26081.9250486012
Giraffa_camelopardalis_antiquorum	899994.8	430066.024109817	20275.9117612576
Giraffa_camelopardalis_antiquorum	899994.8	581747.913317784	23828.4390559634
Giraffa_camelopardalis_antiquorum	899994.8	780859.33911652	41812.3680806179
Giraffa_camelopardalis_antiquorum	899994.8	1042231.08290625	82967.9946575447
Giraffa_camelopardalis_antiquorum	899994.8	1385331.37550691	104688.522720575
Giraffa_camelopardalis_antiquorum	899994.8	1835715.98508953	73249.490958492
Giraffa_camelopardalis_antiquorum	899994.8	2426931.73431355	43123.161885576
Giraffa_camelopardalis_antiquorum	899994.8	3203015.22982741	31388.2733345533
Giraffa_camelopardalis_antiquorum	899994.8	4221772.921583	30106.7571020206
Giraffa_camelopardalis_antiquorum	899994.8	5559086.80663604	38550.3689241116
Giraffa_camelopardalis_antiquorum	899994.8	7314566.48706299	63285.4864395388
Giraffa_camelopardalis_rothschildi	899994.8	0	4044.95600457926
Giraffa_camelopardalis_rothschildi	899994.8	11974.2103624933	14456.9924629215
Giraffa_camelopardalis_rothschildi	899994.8	25719.0119742749	32616.1788360118
Giraffa_camelopardalis_rothschildi	899994.8	41496.2169529837	37988.0046531566
Giraffa_camelopardalis_rothschildi	899994.8	59606.3508036483	79710.3590690714
Giraffa_camelopardalis_rothschildi	899994.8	80394.3768533567	77030.4504107853
Giraffa_camelopardalis_rothschildi	899994.8	104256.267141235	43230.453990455
Giraffa_camelopardalis_rothschildi	899994.8	131646.544926591	36401.3242472553
Giraffa_camelopardalis_rothschildi	899994.8	163086.942485544	46097.4044762433
Giraffa_camelopardalis_rothschildi	899994.8	199176.339110557	63641.856407183
Giraffa_camelopardalis_rothschildi	899994.8	240602.168612721	65267.4133219499
Giraffa_camelopardalis_rothschildi	899994.8	342736.136077512	40616.7373019283
Giraffa_camelopardalis_rothschildi	899994.8	477307.727121889	29343.4705900777
Giraffa_camelopardalis_rothschildi	899994.8	654619.091457738	30014.3147219002
Giraffa_camelopardalis_rothschildi	899994.8	888244.328988531	47949.8613212068
Giraffa_camelopardalis_rothschildi	899994.8	1196068.65720215	97030.366896672
Giraffa_camelopardalis_rothschildi	899994.8	1601657.61686096	125581.83156389
Giraffa_camelopardalis_rothschildi	899994.8	2136061.13575038	90018.2091592189
Giraffa_camelopardalis_rothschildi	899994.8	2840190.56087484	61331.6017405727
Giraffa_camelopardalis_rothschildi	899994.8	3767950.63318209	55638.3131963631
Giraffa_camelopardalis_rothschildi	899994.8	4990366.17364246	61432.4841424083
Giraffa_camelopardalis_rothschildi	899994.8	6601019.39979697	67763.8223609808
Giraffa_camelopardalis_rothschildi	899994.8	8723214.12741383	69162.9631984676
Giraffa_camelopardalis_rothschildi	899994.8	11519415.3138589	67700.0771888572
Giraffa_tippelskirchi	899994.8	0	4900.06999817907
Giraffa_tippelskirchi	899994.8	17657.1060933853	6353.16810930309
Giraffa_tippelskirchi	899994.8	29189.2677476117	8428.18232044335
Giraffa_tippelskirchi	899994.8	43007.0987701494	15925.5742219695
Giraffa_tippelskirchi	899994.8	59563.6178246177	25077.3037165479
Giraffa_tippelskirchi	899994.8	79401.6316745388	31507.1274077962
Giraffa_tippelskirchi	899994.8	103171.531145252	26819.497332524
Giraffa_tippelskirchi	899994.8	131652.614237653	18742.0872190757
Giraffa_tippelskirchi	899994.8	165778.635473699	16570.7667396058
Giraffa_tippelskirchi	899994.8	206668.41911096	18922.2871172221
Giraffa_tippelskirchi	899994.8	255662.539882821	23243.3654040474
Giraffa_tippelskirchi	899994.8	314367.273845277	26371.3226493454
Giraffa_tippelskirchi	899994.8	384707.260262217	28949.4542991389
Giraffa_tippelskirchi	899994.8	468988.601053226	30814.7982361412
Giraffa_tippelskirchi	899994.8	569974.466524191	30609.1892827174
Giraffa_tippelskirchi	899994.8	690975.686120442	31357.5808223271
Giraffa_tippelskirchi	899994.8	835959.294227359	38969.2505840673
Giraffa_tippelskirchi	899994.8	1009678.5897009	60288.6822672055
Giraffa_tippelskirchi	899994.8	1217828.9731399	98238.145641601
Giraffa_tippelskirchi	899994.8	1467234.67103718	136615.338836067
Giraffa_tippelskirchi	899994.8	1766072.4685753	142504.063128906
Giraffa_tippelskirchi	899994.8	2124139.78616409	114958.843754944
Giraffa_tippelskirchi	899994.8	2553175.88862993	83593.5222425321
Giraffa_tippelskirchi	899994.8	3067246.75792515	63637.8166154558
Giraffa_tippelskirchi	899994.8	3683206.24743918	54910.2781614457
Giraffa_tippelskirchi	899994.8	4421248.63689129	53599.3280382619
Giraffa_tippelskirchi	899994.8	5305570.70336024	56955.8068595762
Gorilla_beringei_beringei	130000	0	1050.39395436556
Gorilla_beringei_beringei	130000	7243.44562703203	617.438681857864
Gorilla_beringei_beringei	130000	15617.8297683876	3860.52484513834
Gorilla_beringei_beringei	130000	25299.7288752527	3195.49941469635
Gorilla_beringei_beringei	130000	36493.2887518051	4150.65392073985
Gorilla_beringei_beringei	130000	49434.5290319401	5786.40570354872
Gorilla_beringei_beringei	130000	64396.3197254444	8142.52927889408
Gorilla_beringei_beringei	130000	81694.1347656195	10171.7249027441
Gorilla_beringei_beringei	130000	101692.703873661	9521.93057506705
Gorilla_beringei_beringei	130000	124813.702996396	8392.53175332567
Gorilla_beringei_beringei	130000	151544.645472603	12833.0441936657
Gorilla_beringei_beringei	130000	218178.881952688	34228.477202963
Gorilla_beringei_beringei	130000	307245.051270716	61931.3418976084
Gorilla_beringei_beringei	130000	426294.701060859	52883.2748675579
Gorilla_beringei_beringei	130000	585421.552745127	43578.9103242251
Gorilla_beringei_beringei	130000	798117.305916872	61203.5641274595
Gorilla_beringei_beringei	130000	1082415.54306831	72591.3332862372
Gorilla_beringei_beringei	130000	1462420.72155512	51680.2124527529
Gorilla_beringei_beringei	130000	1970351.88962589	35916.2713195894
Gorilla_beringei_beringei	130000	2649274.40464288	38455.1800803877
Gorilla_beringei_beringei	130000	3556751.26444597	49072.6160169965
Gorilla_beringei_beringei	130000	4769723.63296063	61518.8781564651
Gorilla_beringei_beringei	130000	6391034.35938436	73159.1706327391
Gorilla_beringei_beringei	130000	8558147.59283381	74594.3365595236
Gorilla_beringei_graueri	130000	0	1627.67850567363
Gorilla_beringei_graueri	130000	7103.23241478977	595.618690775535
Gorilla_beringei_graueri	130000	15293.8520229205	2313.99889763903
Gorilla_beringei_graueri	130000	24738.3197874012	3238.03751306251
Gorilla_beringei_graueri	130000	35628.5790866816	3649.43812579699
Gorilla_beringei_graueri	130000	48185.9566502531	4621.28180456009
Gorilla_beringei_graueri	130000	62665.6606628569	7010.47640478328
Gorilla_beringei_graueri	130000	79361.9674539217	8616.6460564739
Gorilla_beringei_graueri	130000	98614.2021832154	8216.13892125474
Gorilla_beringei_graueri	130000	120813.635070384	8108.39770329147
Gorilla_beringei_graueri	130000	146411.433322972	13278.5185985577
Gorilla_beringei_graueri	130000	209962.698770933	38593.6903473533
Gorilla_beringei_graueri	130000	294460.550293504	54417.667358667
Gorilla_beringei_graueri	130000	406809.011989787	43328.5739571834
Gorilla_beringei_graueri	130000	556187.683968795	43229.2065540845
Gorilla_beringei_graueri	130000	754801.775388526	58154.8844199607
Gorilla_beringei_graueri	130000	1018879.34943491	59262.4365378578
Gorilla_beringei_graueri	130000	1369997.26164208	41004.5431641068
Gorilla_beringei_graueri	130000	1836844.12933964	30082.3592954701
Gorilla_beringei_graueri	130000	2457564.37829815	31983.9855760018
Gorilla_beringei_graueri	130000	3282874.89043103	41073.6824180974
Gorilla_beringei_graueri	130000	4380208.90294296	54753.4882512609
Gorilla_beringei_graueri	130000	5839225.74243966	68943.659094902
Gorilla_beringei_graueri	130000	7779136.575115	69329.016164224
Gorilla_gorilla_diehli	120950	0	2615.02294279373
Gorilla_gorilla_diehli	120950	34427.5504514417	3988.28961876931
Gorilla_gorilla_diehli	120950	56583.6796174564	21909.4610551571
Gorilla_gorilla_diehli	120950	82863.6945716947	30027.4756309353
Gorilla_gorilla_diehli	120950	114035.167748262	22991.5909339256
Gorilla_gorilla_diehli	120950	151008.538642054	23683.6650346205
Gorilla_gorilla_diehli	120950	194863.705432103	30367.5035115868
Gorilla_gorilla_diehli	120950	246881.566062332	35605.1059582367
Gorilla_gorilla_diehli	120950	308581.430014507	40141.8970882147
Gorilla_gorilla_diehli	120950	381765.393476174	41609.9388970171
Gorilla_gorilla_diehli	120950	468570.973989451	38376.5429217921
Gorilla_gorilla_diehli	120950	571533.541904944	36778.9977682028
Gorilla_gorilla_diehli	120950	693660.372104889	42124.1230185762
Gorilla_gorilla_diehli	120950	838518.478858092	50677.987290722
Gorilla_gorilla_diehli	120950	1010338.79923952	54220.7627913871
Gorilla_gorilla_diehli	120950	1214139.76804736	48941.4432996033
Gorilla_gorilla_diehli	120950	1455873.89352693	39715.4397949308
Gorilla_gorilla_diehli	120950	1742601.61500532	32831.9653879698
Gorilla_gorilla_diehli	120950	2082697.52037696	30225.054065009
Gorilla_gorilla_diehli	120950	2486094.94652808	31610.1206327211
Gorilla_gorilla_diehli	120950	2964576.10685702	36190.0293576659
Gorilla_gorilla_diehli	120950	3532116.21977774	42261.7504073925
Gorilla_gorilla_diehli	120950	4205291.68932521	48158.0034170008
Gorilla_gorilla_diehli	120950	5003764.2597808	53682.866845931
Gorilla_gorilla_diehli	120950	5950855.28524337	58479.8086935098
Gorilla_gorilla_diehli	120950	7074226.88710058	60746.4152632685
Gorilla_gorilla_diehli	120950	8406689.89427867	57961.7100594372
Gorilla_gorilla_gorilla	120950	0	5154.57306104605
Gorilla_gorilla_gorilla	120950	11110.3152628164	5058.03322985894
Gorilla_gorilla_gorilla	120950	23752.6506870294	16508.0097484358
Gorilla_gorilla_gorilla	120950	38138.259123652	18858.5823520603
Gorilla_gorilla_gorilla	120950	54507.5234365955	15641.6637598992
Gorilla_gorilla_gorilla	120950	73133.9732894118	16158.4920561807
Gorilla_gorilla_gorilla	120950	94328.8558135545	17637.9212202303
Gorilla_gorilla_gorilla	120950	118446.336533817	18152.3811011959
Gorilla_gorilla_gorilla	120950	145889.417458169	18468.9442132343
Gorilla_gorilla_gorilla	120950	177116.671223021	19446.3532108039
Gorilla_gorilla_gorilla	120950	212649.903821159	21570.3971094813
Gorilla_gorilla_gorilla	120950	299091.214723528	23431.4984160086
Gorilla_gorilla_gorilla	120950	411015.208055345	23311.4483416215
Gorilla_gorilla_gorilla	120950	555934.114913308	21459.0390132867
Gorilla_gorilla_gorilla	120950	743574.753347683	19060.4372370186
Gorilla_gorilla_gorilla	120950	986531.383061767	17360.0371715509
Gorilla_gorilla_gorilla	120950	1301111.0200452	16829.6073650776
Gorilla_gorilla_gorilla	120950	1708427.9478487	17657.3321966315
Gorilla_gorilla_gorilla	120950	2235820.88804722	20914.1587988992
Gorilla_gorilla_gorilla	120950	2918687.9490141	29774.2424670661
Gorilla_gorilla_gorilla	120950	3802862.51300814	46700.5998310355
Gorilla_gorilla_gorilla	120950	4947689.52883627	62838.4133527487
Gorilla_gorilla_gorilla	120950	6430008.6879054	68787.7335322661
Gorilla_gorilla_gorilla	120950	8349311.83061987	69257.8289233196
Helarctos_malayanus_dnaZoo	46500	0	4709.41476379475
Helarctos_malayanus_dnaZoo	46500	4928.27753500569	8891.43742083904
Helarctos_malayanus_dnaZoo	46500	10562.9835488195	21796.8056731405
Helarctos_malayanus_dnaZoo	46500	17005.3788150334	18598.0190861188
Helarctos_malayanus_dnaZoo	46500	24371.2390150838	20129.1730051483
Helarctos_malayanus_dnaZoo	46500	32792.9353321699	24436.6119172715
Helarctos_malayanus_dnaZoo	46500	42421.8132813789	30302.0300590823
Helarctos_malayanus_dnaZoo	46500	53430.912525751	34298.1591489151
Helarctos_malayanus_dnaZoo	46500	66018.076555843	36349.2688177276
Helarctos_malayanus_dnaZoo	46500	80409.5081165538	35159.0575787982
Helarctos_malayanus_dnaZoo	46500	96863.8342754457	34978.5468316525
Helarctos_malayanus_dnaZoo	46500	137186.353067059	38368.6163097446
Helarctos_malayanus_dnaZoo	46500	189897.18405004	39933.1606746164
Helarctos_malayanus_dnaZoo	46500	258802.395980757	39025.4499179169
Helarctos_malayanus_dnaZoo	46500	348877.398455106	37299.0538735428
Helarctos_malayanus_dnaZoo	46500	466626.199212181	35151.6645422509
Helarctos_malayanus_dnaZoo	46500	620551.0362798	33306.2699682188
Helarctos_malayanus_dnaZoo	46500	821766.295492271	32554.4824399495
Helarctos_malayanus_dnaZoo	46500	1084801.04226388	33863.3662739471
Helarctos_malayanus_dnaZoo	46500	1428648.11569158	40643.6381138012
Helarctos_malayanus_dnaZoo	46500	1878135.53648262	55313.4113230983
Helarctos_malayanus_dnaZoo	46500	2465719.2533813	70964.7426237621
Helarctos_malayanus_dnaZoo	46500	3233826.6761805	73950.3847212462
Helarctos_malayanus_dnaZoo	46500	4237920.21381843	65741.8615205862
Hemitragus_hylocrius	75000	0	93.5349677540043
Hemitragus_hylocrius	75000	699.272958503312	278.768114880978
Hemitragus_hylocrius	75000	1512.79671242669	389.110140292229
Hemitragus_hylocrius	75000	2459.23814155635	526.133122250182
Hemitragus_hylocrius	75000	3560.31401605054	696.001403879807
Hemitragus_hylocrius	75000	4841.28930314047	895.450678603768
Hemitragus_hylocrius	75000	6331.55688973057	1119.84044161279
Hemitragus_hylocrius	75000	8065.31202304512	1373.54289763171
Hemitragus_hylocrius	75000	10082.3369448393	1677.07535487221
Hemitragus_hylocrius	75000	12428.9137231652	2066.9139963156
Hemitragus_hylocrius	75000	15158.8862272629	3009.71198045803
Hemitragus_hylocrius	75000	22029.817670383	5056.30587218109
Hemitragus_hylocrius	75000	31329.3824474868	7996.25928041207
Hemitragus_hylocrius	75000	43916.0172814212	10241.6930549375
Hemitragus_hylocrius	75000	60951.5861752315	9022.59465803001
Hemitragus_hylocrius	75000	84008.6313159501	6243.98768265188
Hemitragus_hylocrius	75000	115215.533412087	6084.10244863261
Hemitragus_hylocrius	75000	157452.981120337	12275.0185931416
Hemitragus_hylocrius	75000	214619.885525373	23549.1489878017
Hemitragus_hylocrius	75000	291993.286063876	30206.2987432893
Hemitragus_hylocrius	75000	396715.470572511	46490.4902667526
Hemitragus_hylocrius	75000	538453.275191852	66514.1123049835
Hemitragus_hylocrius	75000	730290.423667824	47766.3266583576
Hemitragus_hylocrius	75000	989935.277306043	24090.9130939933
Hexaprotodon_liberiensis	235001.2	0	7549.14912668949
Hexaprotodon_liberiensis	235001.2	6670.7828798134	439.90324444369
Hexaprotodon_liberiensis	235001.2	11065.3506996257	925.102485577319
Hexaprotodon_liberiensis	235001.2	16362.2636806303	1415.47527285736
Hexaprotodon_liberiensis	235001.2	22746.8021105168	1948.62405818432
Hexaprotodon_liberiensis	235001.2	30442.2902389566	2516.13461074162
Hexaprotodon_liberiensis	235001.2	39717.9079183398	3279.50812116375
Hexaprotodon_liberiensis	235001.2	50898.1062239058	4024.22812304812
Hexaprotodon_liberiensis	235001.2	64373.9564014751	4749.93441649783
Hexaprotodon_liberiensis	235001.2	80616.8291167011	6053.07359591689
Hexaprotodon_liberiensis	235001.2	100194.882491187	7865.0295025251
Hexaprotodon_liberiensis	235001.2	123792.935659143	9230.79689955986
Hexaprotodon_liberiensis	235001.2	152236.423000094	9295.74483260066
Hexaprotodon_liberiensis	235001.2	186520.266940806	7981.97457921527
Hexaprotodon_liberiensis	235001.2	227843.679265809	6552.09967612922
Hexaprotodon_liberiensis	235001.2	277652.108248721	6385.59857233069
Hexaprotodon_liberiensis	235001.2	337687.798869672	8543.35655460931
Hexaprotodon_liberiensis	235001.2	410050.734660538	14060.4606230562
Hexaprotodon_liberiensis	235001.2	497272.092857852	22412.0424758455
Hexaprotodon_liberiensis	235001.2	602402.782245173	29522.5802209122
Hexaprotodon_liberiensis	235001.2	729120.160642908	32067.9777367502
Hexaprotodon_liberiensis	235001.2	881856.66490796	31890.503399424
Hexaprotodon_liberiensis	235001.2	1065954.8527815	32142.0089119693
Hexaprotodon_liberiensis	235001.2	1287854.279781	33318.3003894082
Hexaprotodon_liberiensis	235001.2	1555316.74788812	35039.0600868783
Hexaprotodon_liberiensis	235001.2	1877697.80498797	36720.8432061547
Hexaprotodon_liberiensis	235001.2	2266273.99181655	38768.4757326051
Hippopotamus_amphibius	1417490	0	4452.95689693189
Hippopotamus_amphibius	1417490	27969.0802752801	6611.93004421237
Hippopotamus_amphibius	1417490	59884.3542282585	42196.7901220625
Hippopotamus_amphibius	1417490	96302.5954241945	40121.7830097514
Hippopotamus_amphibius	1417490	137859.133330134	35747.034222681
Hippopotamus_amphibius	1417490	185278.9368686	35706.5669243639
Hippopotamus_amphibius	1417490	239389.261764201	38588.6846844393
Hippopotamus_amphibius	1417490	301134.08232071	44119.6338512701
Hippopotamus_amphibius	1417490	371590.559396224	46042.2844307932
Hippopotamus_amphibius	1417490	451987.831866215	44538.574387195
Hippopotamus_amphibius	1417490	543728.459398391	46296.8103163602
Hippopotamus_amphibius	1417490	767867.383508152	57697.5924163688
Hippopotamus_amphibius	1417490	1059716.28662855	71143.6109506568
Hippopotamus_amphibius	1417490	1439729.63143639	73713.2019418319
Hippopotamus_amphibius	1417490	1934540.95567996	78441.4379158407
Hippopotamus_amphibius	1417490	2578829.50487155	92608.4618313072
Hippopotamus_amphibius	1417490	3417750.75481255	91007.1523431135
Hippopotamus_amphibius	1417490	4510101.16905735	72108.9437497199
Hippopotamus_amphibius	1417490	5932438.99586133	55506.3898741471
Hippopotamus_amphibius	1417490	7784449.91394761	47424.773044208
Hippopotamus_amphibius	1417490	10195933.5826467	45521.2153187045
Hippopotamus_amphibius	1417490	13335900.7543369	47407.3725224283
Hippopotamus_amphibius	1417490	17424418.527551	51065.0437332052
Hippopotamus_amphibius	1417490	22748033.9247429	54745.4005567443
Hippotragus_niger_niger	227499.3	0	4430.124579613
Hippotragus_niger_niger	227499.3	5146.78073789456	8839.61675675351
Hippotragus_niger_niger	227499.3	11060.9609555668	9350.27185048659
Hippotragus_niger_niger	227499.3	17856.9620732313	17088.57061585
Hippotragus_niger_niger	227499.3	25666.2660665878	26539.5301699613
Hippotragus_niger_niger	227499.3	34639.9592436146	31549.3084731702
Hippotragus_niger_niger	227499.3	44951.6553056355	30234.4862292521
Hippotragus_niger_niger	227499.3	56800.8542450099	30477.3899544125
Hippotragus_niger_niger	227499.3	70416.8020639137	37419.443285738
Hippotragus_niger_niger	227499.3	86062.9259880425	51464.2242696149
Hippotragus_niger_niger	227499.3	104041.930983151	80383.7786247185
Hippotragus_niger_niger	227499.3	148441.804487424	84239.052085656
Hippotragus_niger_niger	227499.3	207069.052339183	56155.6537462349
Hippotragus_niger_niger	227499.3	284482.655563544	44356.8944255935
Hippotragus_niger_niger	227499.3	386702.462628884	47330.490161334
Hippotragus_niger_niger	227499.3	521677.305825271	45765.1668794164
Hippotragus_niger_niger	227499.3	699903.119578219	41407.3126119316
Hippotragus_niger_niger	227499.3	935239.126908729	45625.2611009745
Hippotragus_niger_niger	227499.3	1245985.56245615	60968.6811325083
Hippotragus_niger_niger	227499.3	1656306.73812653	82446.293296576
Hippotragus_niger_niger	227499.3	2198110.11201536	99220.4005731272
Hippotragus_niger_niger	227499.3	2913527.48105005	99127.7815301997
Hippotragus_niger_niger	227499.3	3858191.24023424	87052.1463334717
Hippotragus_niger_niger	227499.3	5105560.47746726	75060.8948644547
Homo_sapiens_african	59500	0.00	8626.280
Homo_sapiens_african	59500	33594.32	13038.965
Homo_sapiens_african	59500	55004.43	8986.479
Homo_sapiens_african	59500	80230.32	10532.854
Homo_sapiens_african	59500	109952.05	16274.016
Homo_sapiens_african	59500	144970.89	24173.095
Homo_sapiens_african	59500	186230.92	28344.616
Homo_sapiens_african	59500	234844.44	28525.949
Homo_sapiens_african	59500	292122.04	27025.597
Homo_sapiens_african	59500	359607.85	23600.596
Homo_sapiens_african	59500	439121.21	19452.874
Homo_sapiens_african	59500	532805.72	15835.207
Homo_sapiens_african	59500	643187.01	13473.650
Homo_sapiens_african	59500	773240.83	12204.971
Homo_sapiens_african	59500	926473.29	11650.816
Homo_sapiens_african	59500	1107015.38	11629.005
Homo_sapiens_african	59500	1319734.29	12043.774
Homo_sapiens_african	59500	1570364.71	12885.375
Homo_sapiens_african	59500	1865663.35	14395.734
Homo_sapiens_african	59500	2213591.13	16978.236
Homo_sapiens_african	59500	2623527.80	20749.668
Homo_sapiens_african	59500	3106524.80	24944.222
Homo_sapiens_african	59500	3675603.20	27923.562
Homo_sapiens_african	59500	4346104.72	28668.718
Homo_sapiens_african	59500	5136105.34	27916.869
Homo_sapiens_african	59500	6066902.59	27126.171
Homo_sapiens_african	59500	7163589.76	27312.403
Homo_sapiens_african	59500	9978164.95	28238.744
Homo_sapiens_asian	59500	0.00	22216.935
Homo_sapiens_asian	59500	23891.13	4242.046
Homo_sapiens_asian	59500	39281.00	2015.004
Homo_sapiens_asian	59500	57547.21	2610.154
Homo_sapiens_asian	59500	79227.33	4001.124
Homo_sapiens_asian	59500	104959.42	7547.900
Homo_sapiens_asian	59500	135500.79	14184.182
Homo_sapiens_asian	59500	171750.29	21378.611
Homo_sapiens_asian	59500	214774.74	26159.753
Homo_sapiens_asian	59500	265840.37	27962.872
Homo_sapiens_asian	59500	326450.06	26753.521
Homo_sapiens_asian	59500	398387.59	23598.699
Homo_sapiens_asian	59500	483770.10	19705.298
Homo_sapiens_asian	59500	585110.42	16507.872
Homo_sapiens_asian	59500	705391.05	14483.143
Homo_sapiens_asian	59500	848151.88	13328.428
Homo_sapiens_asian	59500	1017594.43	12758.543
Homo_sapiens_asian	59500	1218705.45	12665.657
Homo_sapiens_asian	59500	1457403.71	13094.476
Homo_sapiens_asian	59500	1740714.20	14300.117
Homo_sapiens_asian	59500	2076974.86	16666.101
Homo_sapiens_asian	59500	2476081.95	20313.398
Homo_sapiens_asian	59500	2949781.35	24710.173
Homo_sapiens_asian	59500	3512014.23	28596.434
Homo_sapiens_asian	59500	4179327.29	30806.414
Homo_sapiens_asian	59500	4971359.83	31618.423
Homo_sapiens_asian	59500	5911421.65	34034.092
Homo_sapiens_asian	59500	8351469.46	51605.683
Homo_sapiens_simulated	59500	0	168999.527500937
Homo_sapiens_simulated	59500	48466.2618503283	119262.8885679
Homo_sapiens_simulated	59500	78224.6844278896	25724.6086135195
Homo_sapiens_simulated	59500	112404.581829486	48943.9805725207
Homo_sapiens_simulated	59500	151662.892089002	27540.9855090429
Homo_sapiens_simulated	59500	196754.160395745	26378.1377347993
Homo_sapiens_simulated	59500	248545.041461952	27706.1855280115
Homo_sapiens_simulated	59500	308030.956636636	25302.4707667149
Homo_sapiens_simulated	59500	376355.225915744	21696.8934288378
Homo_sapiens_simulated	59500	454831.042566048	16532.4702757068
Homo_sapiens_simulated	59500	544966.712715326	13574.5295054986
Homo_sapiens_simulated	59500	648494.645014047	12728.5126118093
Homo_sapiens_simulated	59500	767404.647550199	12249.0401264934
Homo_sapiens_simulated	59500	903982.171984371	11582.7514970992
Homo_sapiens_simulated	59500	1060852.2399578	10972.2795087261
Homo_sapiens_simulated	59500	1241029.89603948	10720.5761703385
Homo_sapiens_simulated	59500	1447978.1569186	10889.7266421836
Homo_sapiens_simulated	59500	1685674.57062638	11147.3333186862
Homo_sapiens_simulated	59500	1958687.66505652	11219.1957313564
Homo_sapiens_simulated	59500	2272264.75512549	11186.9228932139
Homo_sapiens_simulated	59500	2632432.79622757	11039.691088467
Homo_sapiens_simulated	59500	3046114.22238911	10557.1176655619
Homo_sapiens_simulated	59500	3521259.99553267	9739.86506004985
Homo_sapiens_simulated	59500	4067002.42305954	8982.14982802621
Homo_sapiens_simulated	59500	4693830.68090652	8540.67392556226
Homo_sapiens_simulated	59500	5413792.41563188	8289.52902555336
Homo_sapiens_simulated	59500	6240725.30032528	7901.25465272875
Homo_sapiens_simulated	59500	8281440.62	7356.158
Hyaena_hyaena	41705.1	0	68210.911453929
Hyaena_hyaena	41705.1	5085.70526906464	2746.03688686291
Hyaena_hyaena	41705.1	8364.13440724539	1533.32978821515
Hyaena_hyaena	41705.1	12257.2409445886	3325.57405525735
Hyaena_hyaena	41705.1	16880.2716316313	8140.96059005536
Hyaena_hyaena	41705.1	22370.0809980925	13812.0171073412
Hyaena_hyaena	41705.1	28889.1826265018	17371.4920363724
Hyaena_hyaena	41705.1	36630.5600049522	19142.5529906583
Hyaena_hyaena	41705.1	45823.3793735629	20354.440611438
Hyaena_hyaena	41705.1	56739.7736807504	20999.3090987271
Hyaena_hyaena	41705.1	69702.8984732267	21203.2116306405
Hyaena_hyaena	41705.1	85096.4981964133	21387.2106691309
Hyaena_hyaena	41705.1	103376.266094291	21705.8591366523
Hyaena_hyaena	41705.1	125083.333993227	21930.5261903526
Hyaena_hyaena	41705.1	150860.291304802	21695.0156869572
Hyaena_hyaena	41705.1	181470.207454519	20775.1567710376
Hyaena_hyaena	41705.1	217819.22085309	19425.4591865464
Hyaena_hyaena	41705.1	260983.363106436	18145.0283966578
Hyaena_hyaena	41705.1	312240.412535471	17279.7928824673
Hyaena_hyaena	41705.1	373107.719958144	16992.4675263149
Hyaena_hyaena	41705.1	445387.126481839	17396.8938352755
Hyaena_hyaena	41705.1	531218.302997317	18560.9250914294
Hyaena_hyaena	41705.1	633142.090371197	20431.9804393606
Hyaena_hyaena	41705.1	754175.715382298	22940.1247735222
Hyaena_hyaena	41705.1	897902.109002183	26150.6394406137
Hyaena_hyaena	41705.1	1068575.97108872	30186.7567420631
Hyaena_hyaena	41705.1	1271249.72130172	37261.6958625232
Hydrochoerus_hydrochaeris_dnaZoo	50000	0	1726.90412769774
Hydrochoerus_hydrochaeris_dnaZoo	50000	3815.04860456453	84081.1536018616
Hydrochoerus_hydrochaeris_dnaZoo	50000	8043.85413729673	22607.1733318639
Hydrochoerus_hydrochaeris_dnaZoo	50000	12731.290153779	15882.8931017189
Hydrochoerus_hydrochaeris_dnaZoo	50000	17927.0969220366	16904.183549803
Hydrochoerus_hydrochaeris_dnaZoo	50000	23686.4092365184	28489.9279563076
Hydrochoerus_hydrochaeris_dnaZoo	50000	30070.341475566	54073.3042692822
Hydrochoerus_hydrochaeris_dnaZoo	50000	37146.6361106519	79335.2822322483
Hydrochoerus_hydrochaeris_dnaZoo	50000	44990.382548978	96288.7825792812
Hydrochoerus_hydrochaeris_dnaZoo	50000	53684.8139373632	101395.620318447
Hydrochoerus_hydrochaeris_dnaZoo	50000	63322.1903826262	89801.3908879619
Hydrochoerus_hydrochaeris_dnaZoo	50000	85845.933902922	76736.886080267
Hydrochoerus_hydrochaeris_dnaZoo	50000	113520.183315295	48351.4182960711
Hydrochoerus_hydrochaeris_dnaZoo	50000	147522.705136239	21735.4244549869
Hydrochoerus_hydrochaeris_dnaZoo	50000	189300.585827987	10143.7121673555
Hydrochoerus_hydrochaeris_dnaZoo	50000	240631.817207975	6577.736183354
Hydrochoerus_hydrochaeris_dnaZoo	50000	303700.964597881	6044.5604515796
Hydrochoerus_hydrochaeris_dnaZoo	50000	381192.138013223	7483.05799953499
Hydrochoerus_hydrochaeris_dnaZoo	50000	476403.22308091	14366.5997462573
Hydrochoerus_hydrochaeris_dnaZoo	50000	593386.233148109	41543.8456820152
Hydrochoerus_hydrochaeris_dnaZoo	50000	737119.755716972	93775.0554443762
Hydrochoerus_hydrochaeris_dnaZoo	50000	913720.832216775	125407.253926761
Hydrochoerus_hydrochaeris_dnaZoo	50000	1130705.28833727	98189.5044287588
Hydrochoerus_hydrochaeris_dnaZoo	50000	1397307.59411632	52817.5543892978
Kobus_ellipsiprymnus	210000.3	0	16139.7602093435
Kobus_ellipsiprymnus	210000.3	30261.0537641567	14476.1120360287
Kobus_ellipsiprymnus	210000.3	49418.1714903243	60743.0074821503
Kobus_ellipsiprymnus	210000.3	71886.2754208898	104253.492779799
Kobus_ellipsiprymnus	210000.3	98237.6139390608	103298.711335473
Kobus_ellipsiprymnus	210000.3	129143.338954627	84900.2607928498
Kobus_ellipsiprymnus	210000.3	165390.59971822	71344.3200424816
Kobus_ellipsiprymnus	210000.3	207902.591014398	68221.0610180746
Kobus_ellipsiprymnus	210000.3	257762.066348369	70008.2863953996
Kobus_ellipsiprymnus	210000.3	316238.914992303	71237.5716978556
Kobus_ellipsiprymnus	210000.3	384822.505261167	67859.091013244
Kobus_ellipsiprymnus	210000.3	465259.617780828	60075.4580544156
Kobus_ellipsiprymnus	210000.3	559598.934884763	51692.7263270375
Kobus_ellipsiprymnus	210000.3	670243.219256127	47174.6199811763
Kobus_ellipsiprymnus	210000.3	800010.510772175	48466.4380928008
Kobus_ellipsiprymnus	210000.3	952205.900195922	55325.9737887379
Kobus_ellipsiprymnus	210000.3	1130705.7077455	64747.3631282809
Kobus_ellipsiprymnus	210000.3	1340056.21051615	71094.4633472887
Kobus_ellipsiprymnus	210000.3	1585589.43327974	70803.3921194698
Kobus_ellipsiprymnus	210000.3	1873558.95178008	65557.520115228
Kobus_ellipsiprymnus	210000.3	2211299.16734825	59104.2057101234
Kobus_ellipsiprymnus	210000.3	2607412.10946124	53821.0427671169
Kobus_ellipsiprymnus	210000.3	3071986.52398708	50319.090541215
Kobus_ellipsiprymnus	210000.3	3616854.82715516	48392.4893403868
Kobus_ellipsiprymnus	210000.3	4255894.46970687	47718.9362613294
Kobus_ellipsiprymnus	210000.3	5005381.38678057	48038.8645907824
Kobus_ellipsiprymnus	210000.3	5884404.53567573	49487.4540030478
Kobus_leche_leche	110749	0	1581.02164928084
Kobus_leche_leche	110749	8614.05269451172	8216.52585093464
Kobus_leche_leche	110749	14330.7352591453	4883.48094071644
Kobus_leche_leche	110749	21256.2398837739	11415.4569214437
Kobus_leche_leche	110749	29646.1782376147	30194.7044160753
Kobus_leche_leche	110749	39810.2123978002	59973.6645897583
Kobus_leche_leche	110749	52123.4840873505	64523.8075464964
Kobus_leche_leche	110749	67040.4606845556	46605.9329951461
Kobus_leche_leche	110749	85111.7090425691	39413.1777812977
Kobus_leche_leche	110749	107004.216219808	49260.5702929165
Kobus_leche_leche	110749	133526.007133766	70016.5459311879
Kobus_leche_leche	110749	165655.967744902	93772.0243833793
Kobus_leche_leche	110749	204579.974506825	110385.27137171
Kobus_leche_leche	110749	251734.663575352	104870.660343632
Kobus_leche_leche	110749	308860.455242942	86068.7032774639
Kobus_leche_leche	110749	378065.790663702	69056.0931433592
Kobus_leche_leche	110749	461904.951765725	56068.6348750136
Kobus_leche_leche	110749	563472.33658592	47669.4372908931
Kobus_leche_leche	110749	686516.669611394	45597.4176492379
Kobus_leche_leche	110749	835579.362487518	51063.638601209
Kobus_leche_leche	110749	1016162.13181247	63528.9610196575
Kobus_leche_leche	110749	1234930.06058031	78902.6327380528
Kobus_leche_leche	110749	1499957.59801527	89913.4667538139
Kobus_leche_leche	110749	1821026.57734163	91967.5702325945
Kobus_leche_leche	110749	2209987.25095075	86480.5997371064
Kobus_leche_leche	110749	2681195.66831919	77228.8179123117
Kobus_leche_leche	110749	3252043.53974691	64577.6718565931
Lama_glama_dnaZoo	120000	0	3377.25710101016
Lama_glama_dnaZoo	120000	7389.70247259096	10447.7294769791
Lama_glama_dnaZoo	120000	15809.0407190322	25161.5558991167
Lama_glama_dnaZoo	120000	25401.4778666584	63019.173947239
Lama_glama_dnaZoo	120000	36330.4663141833	105372.494737076
Lama_glama_dnaZoo	120000	48782.23291405	145430.362648404
Lama_glama_dnaZoo	120000	62968.9522249909	168920.198783284
Lama_glama_dnaZoo	120000	79132.3619061195	193469.698120109
Lama_glama_dnaZoo	120000	97547.8818578317	201489.54354845
Lama_glama_dnaZoo	120000	118529.307298523	196936.514894035
Lama_glama_dnaZoo	120000	142434.155745787	149273.934446168
Lama_glama_dnaZoo	120000	200700.204028294	69368.1439965674
Lama_glama_dnaZoo	120000	276334.291877373	37866.0392009801
Lama_glama_dnaZoo	120000	374513.513111427	42343.2772675299
Lama_glama_dnaZoo	120000	501958.158194728	61872.5490379705
Lama_glama_dnaZoo	120000	667391.712833431	70334.7768535864
Lama_glama_dnaZoo	120000	882137.973710115	59410.0127371488
Lama_glama_dnaZoo	120000	1160896.15345928	47399.6380617274
Lama_glama_dnaZoo	120000	1522747.03020954	42812.0650302342
Lama_glama_dnaZoo	120000	1992459.01183731	44640.067023016
Lama_glama_dnaZoo	120000	2602183.51400275	50402.9698715571
Lama_glama_dnaZoo	120000	3393655.699261	56449.9010828106
Lama_glama_dnaZoo	120000	4421051.21610948	59707.0911236184
Lama_glama_dnaZoo	120000	5754694.47951231	60568.2539495688
Lama_guanicoe_cacsilensis	120000	0	13912.3397402904
Lama_guanicoe_cacsilensis	120000	8591.10506838679	9750.43391424577
Lama_guanicoe_cacsilensis	120000	18311.836039796	28319.1906470576
Lama_guanicoe_cacsilensis	120000	29310.7249913726	37485.5937114274
Lama_guanicoe_cacsilensis	120000	41755.8341631964	38554.6935899597
Lama_guanicoe_cacsilensis	120000	55837.3239373439	39241.2843393433
Lama_guanicoe_cacsilensis	120000	71770.3584749885	51050.962246951
Lama_guanicoe_cacsilensis	120000	89798.3934094621	78433.5514692809
Lama_guanicoe_cacsilensis	120000	110196.895831001	114437.087070441
Lama_guanicoe_cacsilensis	120000	133277.553404272	133746.460871921
Lama_guanicoe_cacsilensis	120000	159393.036933693	105603.723397346
Lama_guanicoe_cacsilensis	120000	222377.122045831	61409.8549891324
Lama_guanicoe_cacsilensis	120000	303013.425798446	54502.2835141448
Lama_guanicoe_cacsilensis	120000	406249.242772008	62378.6595706279
Lama_guanicoe_cacsilensis	120000	538418.419807894	65964.8841740021
Lama_guanicoe_cacsilensis	120000	707629.957726141	62522.3159939173
Lama_guanicoe_cacsilensis	120000	924265.524405087	55471.8904418129
Lama_guanicoe_cacsilensis	120000	1201616.40323807	48869.9240647234
Lama_guanicoe_cacsilensis	120000	1556698.95578787	44492.8119420749
Lama_guanicoe_cacsilensis	120000	2011298.62987507	42175.5790906251
Lama_guanicoe_cacsilensis	120000	2593306.56632869	41777.6841242282
Lama_guanicoe_cacsilensis	120000	3338430.8094887	42955.6412743205
Lama_guanicoe_cacsilensis	120000	4292387.109686	45000.2453902268
Lama_guanicoe_cacsilensis	120000	5513703.73042397	46981.3924177763
Lama_guanicoe_guanicoe	120000	0	1649.15450891197
Lama_guanicoe_guanicoe	120000	4176.0198703264	5513.46730410493
Lama_guanicoe_guanicoe	120000	8981.84608216424	2500.82223401149
Lama_guanicoe_guanicoe	120000	14512.4628645462	5396.27606566192
Lama_guanicoe_guanicoe	120000	20877.1794908404	12875.8887779914
Lama_guanicoe_guanicoe	120000	28201.7907099855	23518.6870115228
Lama_guanicoe_guanicoe	120000	36631.0630031121	30071.7063021584
Lama_guanicoe_guanicoe	120000	46331.5958049015	32115.1103186857
Lama_guanicoe_guanicoe	120000	57495.1142399779	38664.5409702
Lama_guanicoe_guanicoe	120000	70342.2584532622	53077.2132397852
Lama_guanicoe_guanicoe	120000	85126.9444281012	96561.6632443772
Lama_guanicoe_guanicoe	120000	121721.852621011	143073.128464843
Lama_guanicoe_guanicoe	120000	170187.238248024	101598.878579602
Lama_guanicoe_guanicoe	120000	234373.588753205	60565.2052120829
Lama_guanicoe_guanicoe	120000	319380.393875532	60841.8060752766
Lama_guanicoe_guanicoe	120000	431961.290907872	69843.1854407246
Lama_guanicoe_guanicoe	120000	581060.628994598	67739.0200282323
Lama_guanicoe_guanicoe	120000	778524.081533208	61223.6447872211
Lama_guanicoe_guanicoe	120000	1040039.76355312	55233.0349861367
Lama_guanicoe_guanicoe	120000	1386384.62414938	50608.8251572748
Lama_guanicoe_guanicoe	120000	1845075.13760129	46976.6525556127
Lama_guanicoe_guanicoe	120000	2452553.43760715	44765.8899244495
Lama_guanicoe_guanicoe	120000	3257082.57905557	44337.4011467936
Lama_guanicoe_guanicoe	120000	4322580.95065748	45002.8066447754
Litocranius_walleri_dnaZoo	37999.7	0	6662.58634508096
Litocranius_walleri_dnaZoo	37999.7	4798.55194105969	51234.8708492006
Litocranius_walleri_dnaZoo	37999.7	10300.4585709166	38867.9779154839
Litocranius_walleri_dnaZoo	37999.7	16608.815120034	30556.2941119712
Litocranius_walleri_dnaZoo	37999.7	23841.8281513413	31892.1619754649
Litocranius_walleri_dnaZoo	37999.7	32135.0305256399	40482.4186335167
Litocranius_walleri_dnaZoo	37999.7	41643.8210287647	54934.1051592458
Litocranius_walleri_dnaZoo	37999.7	52546.3762482688	58329.7847419725
Litocranius_walleri_dnaZoo	37999.7	65046.9892626451	50945.0012667169
Litocranius_walleri_dnaZoo	37999.7	79379.8977037451	41364.1420847624
Litocranius_walleri_dnaZoo	37999.7	95813.6729229849	36283.3985526019
Litocranius_walleri_dnaZoo	37999.7	136260.710434986	40223.064777571
Litocranius_walleri_dnaZoo	37999.7	189433.904580901	47181.3043249572
Litocranius_walleri_dnaZoo	37999.7	259337.382056607	47773.4667805975
Litocranius_walleri_dnaZoo	37999.7	351235.118156251	43899.8299987865
Litocranius_walleri_dnaZoo	37999.7	472047.332443804	40712.1105009762
Litocranius_walleri_dnaZoo	37999.7	630871.605386019	40719.8011535448
Litocranius_walleri_dnaZoo	37999.7	839667.957844077	44957.9332690827
Litocranius_walleri_dnaZoo	37999.7	1114159.48229546	51997.4307658648
Litocranius_walleri_dnaZoo	37999.7	1475016.34645346	55587.8603388144
Litocranius_walleri_dnaZoo	37999.7	1949412.32888026	52379.6613760358
Litocranius_walleri_dnaZoo	37999.7	2573071.09914589	47851.978869008
Litocranius_walleri_dnaZoo	37999.7	3392956.33455521	45864.8627740734
Litocranius_walleri_dnaZoo	37999.7	4470808.24860097	46065.9349877837
Loxodonta_africana	4400000	0	7706.17808997901
Loxodonta_africana	4400000	13627.1027078077	11052.1819939155
Loxodonta_africana	4400000	29399.857524152	4859.79812770905
Loxodonta_africana	4400000	47656.1075745732	3836.47948486763
Loxodonta_africana	4400000	68786.8909909323	3154.46250636102
Loxodonta_africana	4400000	93244.8167180599	8536.51986964178
Loxodonta_africana	4400000	121553.759130985	16638.2334754138
Loxodonta_africana	4400000	154320.079115735	18122.653824366
Loxodonta_africana	4400000	192245.611962656	14313.2627119776
Loxodonta_africana	4400000	236142.700265291	12510.9122351063
Loxodonta_africana	4400000	286951.593820644	12126.4920646414
Loxodonta_africana	4400000	413829.340553957	10373.757657748
Loxodonta_africana	4400000	583807.649213084	9581.81334759512
Loxodonta_africana	4400000	811527.845689679	10950.2011622097
Loxodonta_africana	4400000	1116604.93636324	12697.9480261785
Loxodonta_africana	4400000	1525317.17486426	26862.8615924057
Loxodonta_africana	4400000	2072869.57721514	135033.600311298
Loxodonta_africana	4400000	2806426.35647819	201682.659415937
Loxodonta_africana	4400000	3789173.48002742	170095.085727913
Loxodonta_africana	4400000	5105761.28365257	121693.470489134
Loxodonta_africana	4400000	6869595.94988314	86400.4499175427
Loxodonta_africana	4400000	9232607.9124962	76960.5248502094
Loxodonta_africana	4400000	12398338.6027685	71059.715938879
Loxodonta_africana	4400000	16639472.7831685	64308.6759097554
Loxodonta_cyclotis	4400000	0	4321.79672199237
Loxodonta_cyclotis	4400000	51177.5621356421	8698.00209363366
Loxodonta_cyclotis	4400000	109657.883466581	26825.9920154011
Loxodonta_cyclotis	4400000	176483.027929413	24387.8656990908
Loxodonta_cyclotis	4400000	252843.756305163	32890.4337571655
Loxodonta_cyclotis	4400000	340100.744448574	47195.3089718858
Loxodonta_cyclotis	4400000	439808.829243077	63418.9368628101
Loxodonta_cyclotis	4400000	553744.714321395	61096.9310819764
Loxodonta_cyclotis	4400000	683938.629241479	44439.1481262542
Loxodonta_cyclotis	4400000	832710.506254294	37625.9045974123
Loxodonta_cyclotis	4400000	1002711.31929922	35915.8309431431
Loxodonta_cyclotis	4400000	1418949.02533638	63162.5944935042
Loxodonta_cyclotis	4400000	1962451.75731664	104075.260340544
Loxodonta_cyclotis	4400000	2672130.90311618	127370.836657191
Loxodonta_cyclotis	4400000	3598795.0399232	143779.406823221
Loxodonta_cyclotis	4400000	4808787.50979762	117582.489128105
Loxodonta_cyclotis	4400000	6388736.18699306	80538.0810592573
Loxodonta_cyclotis	4400000	8451755.49060144	65790.4576721112
Loxodonta_cyclotis	4400000	11145544.6677383	59840.7890366521
Loxodonta_cyclotis	4400000	14662962.1335698	55709.7265741904
Loxodonta_cyclotis	4400000	19255832.9246265	53799.3112642171
Loxodonta_cyclotis	4400000	25252977.7924891	55207.7229291225
Loxodonta_cyclotis	4400000	33083754.7079129	61162.0508477399
Loxodonta_cyclotis	4400000	43308798.1994819	68255.6635373595
Macropus_fuliginosus_dnaZoo	22000	0	3428.05451153654
Macropus_fuliginosus_dnaZoo	22000	11254.2781970174	4129.66769927617
Macropus_fuliginosus_dnaZoo	22000	23940.3374064984	6435.69513606507
Macropus_fuliginosus_dnaZoo	22000	38240.3303024542	26294.0188973089
Macropus_fuliginosus_dnaZoo	22000	54359.5832121015	56574.8775176339
Macropus_fuliginosus_dnaZoo	22000	72529.5442921981	104273.181403323
Macropus_fuliginosus_dnaZoo	22000	93011.1067754465	105193.39108697
Macropus_fuliginosus_dnaZoo	22000	116098.355003772	92723.6900220669
Macropus_fuliginosus_dnaZoo	22000	142122.787035863	82186.9588777321
Macropus_fuliginosus_dnaZoo	22000	171458.074459247	88437.0522579077
Macropus_fuliginosus_dnaZoo	22000	204525.427750621	117368.130792186
Macropus_fuliginosus_dnaZoo	22000	283815.925398565	128986.119980784
Macropus_fuliginosus_dnaZoo	22000	384564.594769728	161482.415763482
Macropus_fuliginosus_dnaZoo	22000	512578.602515374	153773.88740403
Macropus_fuliginosus_dnaZoo	22000	675236.693003193	92153.4112143498
Macropus_fuliginosus_dnaZoo	22000	881914.500120311	47893.3211485644
Macropus_fuliginosus_dnaZoo	22000	1144524.96005276	31764.4209245492
Macropus_fuliginosus_dnaZoo	22000	1478204.97450566	27439.1089552864
Macropus_fuliginosus_dnaZoo	22000	1902187.90372306	26583.4763419462
Macropus_fuliginosus_dnaZoo	22000	2440912.17992071	29778.7688981444
Macropus_fuliginosus_dnaZoo	22000	3125429.94175701	41994.3816967035
Macropus_fuliginosus_dnaZoo	22000	3995196.88371946	63184.9985607109
Macropus_fuliginosus_dnaZoo	22000	5100346.48758269	83544.3993290261
Macropus_fuliginosus_dnaZoo	22000	6504579.72294031	89561.9964399083
Macropus_giganteus_dnaZoo	25875	0	15076.7494730102
Macropus_giganteus_dnaZoo	25875	13529.223304489	7777.40065430517
Macropus_giganteus_dnaZoo	25875	28710.8731468213	5940.78949931414
Macropus_giganteus_dnaZoo	25875	45746.7728986357	16081.0437895266
Macropus_giganteus_dnaZoo	25875	64863.3961489375	53395.342724823
Macropus_giganteus_dnaZoo	25875	86314.8774218923	76614.0279226163
Macropus_giganteus_dnaZoo	25875	110386.390616392	106655.473863801
Macropus_giganteus_dnaZoo	25875	137397.940080043	124510.775599468
Macropus_giganteus_dnaZoo	25875	167708.614715734	128383.867364254
Macropus_giganteus_dnaZoo	25875	201721.361674478	115651.821803591
Macropus_giganteus_dnaZoo	25875	239888.343095516	114390.725632019
Macropus_giganteus_dnaZoo	25875	330776.532987624	95227.4949076356
Macropus_giganteus_dnaZoo	25875	445222.281777363	67490.7705081749
Macropus_giganteus_dnaZoo	25875	589331.537683901	43730.1774813742
Macropus_giganteus_dnaZoo	25875	770792.866370653	29712.9132750104
Macropus_giganteus_dnaZoo	25875	999287.653895729	25458.0028894753
Macropus_giganteus_dnaZoo	25875	1287006.63128874	27910.2503070871
Macropus_giganteus_dnaZoo	25875	1649300.27854754	31377.9245261022
Macropus_giganteus_dnaZoo	25875	2105497.80862836	30392.6473796588
Macropus_giganteus_dnaZoo	25875	2679938.42613992	31432.2318597937
Macropus_giganteus_dnaZoo	25875	3403269.88080295	42117.1732328218
Macropus_giganteus_dnaZoo	25875	4314083.5965382	60378.344571921
Macropus_giganteus_dnaZoo	25875	5460973.6141414	74028.753960011
Macropus_giganteus_dnaZoo	25875	6905129.19695021	86015.0769658579
Macropus_rufus_dnaZoo	46250	0	594.773419428022
Macropus_rufus_dnaZoo	46250	7720.64020980162	29781.355503932
Macropus_rufus_dnaZoo	46250	16036.8135339299	116683.703471042
Macropus_rufus_dnaZoo	46250	24994.4565373097	92303.5291021391
Macropus_rufus_dnaZoo	46250	34643.0491109151	47707.090368941
Macropus_rufus_dnaZoo	46250	45035.8877869269	28955.2845478357
Macropus_rufus_dnaZoo	46250	56230.3801361099	43394.9050616927
Macropus_rufus_dnaZoo	46250	81276.4384246425	97591.5382530517
Macropus_rufus_dnaZoo	46250	110335.382073602	176788.381697748
Macropus_rufus_dnaZoo	46250	144050.156520966	200432.351378723
Macropus_rufus_dnaZoo	46250	183166.720074277	150201.620023131
Macropus_rufus_dnaZoo	46250	228550.54865688	132495.179680551
Macropus_rufus_dnaZoo	46250	281205.784948479	106353.351457484
Macropus_rufus_dnaZoo	46250	342297.455605527	89385.8630031073
Macropus_rufus_dnaZoo	46250	413177.248129877	76965.2913373847
Macropus_rufus_dnaZoo	46250	495413.417713418	67007.4485375879
Macropus_rufus_dnaZoo	46250	590825.485764401	60290.1788604565
Macropus_rufus_dnaZoo	46250	701524.497839833	57470.641705412
Macropus_rufus_dnaZoo	46250	829959.731713273	57259.4467639432
Macropus_rufus_dnaZoo	46250	978972.889020265	57016.2038773274
Macropus_rufus_dnaZoo	46250	1151860.96950198	54322.1701902374
Macropus_rufus_dnaZoo	46250	1352449.21897495	48746.2340538535
Macropus_rufus_dnaZoo	46250	1585175.76504177	41611.918811477
Macropus_rufus_dnaZoo	46250	1855189.81315525	34798.464872733
Macropus_rufus_dnaZoo	46250	2168465.57567911	29698.8045378656
Macropus_rufus_dnaZoo	46250	2531934.45468965	26755.1500265433
Macropus_rufus_dnaZoo	46250	2953638.40313705	25801.7814478311
Macropus_rufus_dnaZoo	46250	3442907.85756801	26741.3290023084
Macropus_rufus_dnaZoo	46250	4010568.17927126	29885.8703929207
Macropus_rufus_dnaZoo	46250	4669179.17147188	35599.9672815666
Macropus_rufus_dnaZoo	46250	5433312.97202706	44945.28935001
Myrmecophaga_tridactyla	22333.2	0	56946.6895538867
Myrmecophaga_tridactyla	22333.2	27205.3075511828	34583.9191191092
Myrmecophaga_tridactyla	22333.2	57393.9103252198	62727.012318623
Myrmecophaga_tridactyla	22333.2	90892.952221145	80169.7488671048
Myrmecophaga_tridactyla	22333.2	128065.451271351	102858.537469491
Myrmecophaga_tridactyla	22333.2	169314.233547888	110722.731724907
Myrmecophaga_tridactyla	22333.2	215086.298455309	106511.38839316
Myrmecophaga_tridactyla	22333.2	265877.662715314	96668.6235637965
Myrmecophaga_tridactyla	22333.2	322238.735535828	85849.7486724301
Myrmecophaga_tridactyla	22333.2	384780.283213465	76420.518313968
Myrmecophaga_tridactyla	22333.2	454180.047805784	67217.337626495
Myrmecophaga_tridactyla	22333.2	616644.946951627	62409.3904952411
Myrmecophaga_tridactyla	22333.2	816694.825191919	54736.7674062286
Myrmecophaga_tridactyla	22333.2	1063024.67240421	43255.1115331474
Myrmecophaga_tridactyla	22333.2	1366340.99611998	36380.9856431566
Myrmecophaga_tridactyla	22333.2	1739827.17034375	36510.51956394
Myrmecophaga_tridactyla	22333.2	2199716.43916868	40534.3050955415
Myrmecophaga_tridactyla	22333.2	2765997.48028057	42414.1549828866
Myrmecophaga_tridactyla	22333.2	3463283.19503993	39167.1900815242
Myrmecophaga_tridactyla	22333.2	4321880.48632982	34364.9688032243
Myrmecophaga_tridactyla	22333.2	5379107.52111105	31343.0411199793
Myrmecophaga_tridactyla	22333.2	6680915.73132925	30707.4231411877
Myrmecophaga_tridactyla	22333.2	8283887.05199947	31588.6352040392
Myrmecophaga_tridactyla	22333.2	10257693.2046435	32787.964942991
Nanger_granti	54999.7	0	29577.9862992056
Nanger_granti	54999.7	12448.2811954955	12374.9759300571
Nanger_granti	54999.7	26714.0918682996	17141.0256817368
Nanger_granti	54999.7	43062.8030643429	21360.812504839
Nanger_granti	54999.7	61798.531716705	30015.6940107325
Nanger_granti	54999.7	83269.7977954585	38986.4638746951
Nanger_granti	54999.7	107876.007437939	37075.1190247454
Nanger_granti	54999.7	136074.882657914	37987.5816488389
Nanger_granti	54999.7	168390.975840301	40123.7084937189
Nanger_granti	54999.7	205425.427407113	41335.9661177881
Nanger_granti	54999.7	247867.148165675	49254.1332885563
Nanger_granti	54999.7	352245.65375283	67325.3517633834
Nanger_granti	54999.7	489329.160794466	61490.4709427561
Nanger_granti	54999.7	669365.153809745	37435.9598885838
Nanger_granti	54999.7	905811.969918358	25344.0106630099
Nanger_granti	54999.7	1216344.85787903	27723.750222303
Nanger_granti	54999.7	1624177.26641903	47015.937997116
Nanger_granti	54999.7	2159796.13290319	75712.2380782181
Nanger_granti	54999.7	2863240.89140287	85308.1707546871
Nanger_granti	54999.7	3787096.56420396	77761.1045072529
Nanger_granti	54999.7	5000424.68109423	67266.5811300543
Nanger_granti	54999.7	6593925.8767658	59935.3718292156
Nanger_granti	54999.7	8686720.08903112	56590.498083496
Nanger_granti	54999.7	11435251.2020218	55834.1218723971
Odocoileus_hemionus_hemionus	54212.6	0	13052.0155741974
Odocoileus_hemionus_hemionus	54212.6	7488.56689107773	20849.2603452644
Odocoileus_hemionus_hemionus	54212.6	16082.2386888527	17631.1294737252
Odocoileus_hemionus_hemionus	54212.6	25944.0982465023	25839.0032085476
Odocoileus_hemionus_hemionus	54212.6	37261.2949260387	30008.5940825378
Odocoileus_hemionus_hemionus	54212.6	50248.5961479429	33259.4658302839
Odocoileus_hemionus_hemionus	54212.6	65152.4630510832	36769.4135262528
Odocoileus_hemionus_hemionus	54212.6	82255.7276070706	40040.536568763
Odocoileus_hemionus_hemionus	54212.6	101882.959947052	41858.810384556
Odocoileus_hemionus_hemionus	54212.6	124406.627757169	44641.4234049474
Odocoileus_hemionus_hemionus	54212.6	150254.164630061	52812.546539778
Odocoileus_hemionus_hemionus	54212.6	213955.275157166	68852.3981228699
Odocoileus_hemionus_hemionus	54212.6	297844.678139345	85044.1652950727
Odocoileus_hemionus_hemionus	54212.6	408320.490483495	82963.1180417334
Odocoileus_hemionus_hemionus	54212.6	553808.534017344	70925.3984755524
Odocoileus_hemionus_hemionus	54212.6	745404.960078188	60607.7072612592
Odocoileus_hemionus_hemionus	54212.6	997722.536063367	60594.556928163
Odocoileus_hemionus_hemionus	54212.6	1330005.1389279	77922.6803386256
Odocoileus_hemionus_hemionus	54212.6	1767595.45634958	100583.021993895
Odocoileus_hemionus_hemionus	54212.6	2343867.83489262	98690.1688482031
Odocoileus_hemionus_hemionus	54212.6	3102773.69055311	84720.8649052203
Odocoileus_hemionus_hemionus	54212.6	4102193.6162693	77841.2091167776
Odocoileus_hemionus_hemionus	54212.6	5418351.84652734	77028.6846200763
Odocoileus_hemionus_hemionus	54212.6	7151629.76354963	78192.241589967
Odocoileus_hemionus_sitkensis	54212.6	0	3628.68896312385
Odocoileus_hemionus_sitkensis	54212.6	5237.72015392448	1204.87534568847
Odocoileus_hemionus_sitkensis	54212.6	8626.4831019922	1166.27793679967
Odocoileus_hemionus_sitkensis	54212.6	12660.6992489879	2071.80555820185
Odocoileus_hemionus_sitkensis	54212.6	17463.3072124515	5310.08733087457
Odocoileus_hemionus_sitkensis	54212.6	23180.661565887	14951.5389775249
Odocoileus_hemionus_sitkensis	54212.6	29986.9928449386	30934.0202458695
Odocoileus_hemionus_sitkensis	54212.6	38089.717045051	42549.2740730332
Odocoileus_hemionus_sitkensis	54212.6	47735.7564121259	48407.8614301171
Odocoileus_hemionus_sitkensis	54212.6	59219.0641458222	51562.046579561
Odocoileus_hemionus_sitkensis	54212.6	72889.5823231452	54644.4898233731
Odocoileus_hemionus_sitkensis	54212.6	89163.9060258996	62250.6544181197
Odocoileus_hemionus_sitkensis	54212.6	108537.978650402	73639.323894338
Odocoileus_hemionus_sitkensis	54212.6	131602.20527605	81901.2437294822
Odocoileus_hemionus_sitkensis	54212.6	159059.444657227	83627.9061628417
Odocoileus_hemionus_sitkensis	54212.6	191746.428126115	78769.5670000093
Odocoileus_hemionus_sitkensis	54212.6	230659.258125617	68556.6931026579
Odocoileus_hemionus_sitkensis	54212.6	276983.763414133	57129.2774904665
Odocoileus_hemionus_sitkensis	54212.6	332131.635986063	47344.2853889628
Odocoileus_hemionus_sitkensis	54212.6	397783.45094379	39721.5663913372
Odocoileus_hemionus_sitkensis	54212.6	475939.880307801	34437.3454083313
Odocoileus_hemionus_sitkensis	54212.6	568982.66145353	31581.656609435
Odocoileus_hemionus_sitkensis	54212.6	679747.178125763	31016.8390238661
Odocoileus_hemionus_sitkensis	54212.6	811608.865862902	32417.971438879
Odocoileus_hemionus_sitkensis	54212.6	968586.07494818	35511.1785590511
Odocoileus_hemionus_sitkensis	54212.6	1155462.5255312	40956.0192819871
Odocoileus_hemionus_sitkensis	54212.6	1377933.0866146	56373.9864071833
Odocoileus_virginianus_borealis	55508.6	0	19584.2621744212
Odocoileus_virginianus_borealis	55508.6	24565.3130367391	115842.254801248
Odocoileus_virginianus_borealis	55508.6	52233.0659761439	246996.535600338
Odocoileus_virginianus_borealis	55508.6	83395.0768803433	298544.8330122
Odocoileus_virginianus_borealis	55508.6	118492.64789452	292809.051122694
Odocoileus_virginianus_borealis	55508.6	158022.814766041	335169.409359827
Odocoileus_virginianus_borealis	55508.6	202545.385637374	340957.210530159
Odocoileus_virginianus_borealis	55508.6	252690.868792945	320096.365156407
Odocoileus_virginianus_borealis	55508.6	309169.401629081	289091.633784763
Odocoileus_virginianus_borealis	55508.6	372780.807295001	256464.313717597
Odocoileus_virginianus_borealis	55508.6	444425.921422416	237073.084704004
Odocoileus_virginianus_borealis	55508.6	616003.834488713	255245.990836808
Odocoileus_virginianus_borealis	55508.6	833656.782362623	276665.535322893
Odocoileus_virginianus_borealis	55508.6	1109757.62116872	259076.397877532
Odocoileus_virginianus_borealis	55508.6	1460001.77790576	204934.100649081
Odocoileus_virginianus_borealis	55508.6	1904299.48398623	149778.892491457
Odocoileus_virginianus_borealis	55508.6	2467907.60658104	113881.158179808
Odocoileus_virginianus_borealis	55508.6	3182865.41866868	98188.0595074244
Odocoileus_virginianus_borealis	55508.6	4089815.92660631	96748.4869185219
Odocoileus_virginianus_borealis	55508.6	5240316.29172087	103376.439990564
Odocoileus_virginianus_borealis	55508.6	6699768.68580868	112645.673709614
Odocoileus_virginianus_borealis	55508.6	8551138.19006481	120483.942865819
Odocoileus_virginianus_borealis	55508.6	10899669.0878005	124605.557745584
Odocoileus_virginianus_borealis	55508.6	13878867.6567191	125214.2847486
Odocoileus_virginianus_dnaZoo	55508.6	0	54282.6079670784
Odocoileus_virginianus_dnaZoo	55508.6	32243.9670668813	95885.4618130785
Odocoileus_virginianus_dnaZoo	55508.6	67398.4425646242	242953.281968092
Odocoileus_virginianus_dnaZoo	55508.6	105726.14414545	259186.901357997
Odocoileus_virginianus_dnaZoo	55508.6	147513.503725404	293595.933670214
Odocoileus_virginianus_dnaZoo	55508.6	193072.808057337	296835.614509054
Odocoileus_virginianus_dnaZoo	55508.6	242744.532523158	252428.778701608
Odocoileus_virginianus_dnaZoo	55508.6	296899.885586334	208761.518443743
Odocoileus_virginianus_dnaZoo	55508.6	355943.582919919	189403.288884926
Odocoileus_virginianus_dnaZoo	55508.6	420316.871941841	193765.10182955
Odocoileus_virginianus_dnaZoo	55508.6	490500.829360489	232415.98759011
Odocoileus_virginianus_dnaZoo	55508.6	650446.098390643	285022.319306496
Odocoileus_virginianus_dnaZoo	55508.6	840569.557080982	271572.804365887
Odocoileus_virginianus_dnaZoo	55508.6	1066565.17272849	198941.894915588
Odocoileus_virginianus_dnaZoo	55508.6	1335201.24028016	128677.906136385
Odocoileus_virginianus_dnaZoo	55508.6	1654523.08456845	85186.1045918185
Odocoileus_virginianus_dnaZoo	55508.6	2034094.0080449	63284.9848330527
Odocoileus_virginianus_dnaZoo	55508.6	2485281.70010487	53760.5483972297
Odocoileus_virginianus_dnaZoo	55508.6	3021598.68561558	50427.7387384388
Odocoileus_virginianus_dnaZoo	55508.6	3659107.00866858	49951.1156763874
Odocoileus_virginianus_dnaZoo	55508.6	4416899.2713447	50460.2944783354
Odocoileus_virginianus_dnaZoo	55508.6	5317670.43402038	50797.54848187
Odocoileus_virginianus_dnaZoo	55508.6	6388397.50194088	50381.4399168304
Odocoileus_virginianus_dnaZoo	55508.6	7661147.45385117	48722.5849770593
Okapia_johnstoni_dnaZoo	230001.1	0	6380.81605638234
Okapia_johnstoni_dnaZoo	230001.1	8143.69162434324	14103.3516870997
Okapia_johnstoni_dnaZoo	230001.1	17447.0070742641	11126.7792518685
Okapia_johnstoni_dnaZoo	230001.1	28075.0713911909	17545.3278819194
Okapia_johnstoni_dnaZoo	230001.1	40216.5226547499	33876.4008844688
Okapia_johnstoni_dnaZoo	230001.1	54086.8601300888	55295.831982802
Okapia_johnstoni_dnaZoo	230001.1	69932.2691758109	66884.8889856365
Okapia_johnstoni_dnaZoo	230001.1	88033.9908010165	67062.4459536985
Okapia_johnstoni_dnaZoo	230001.1	108713.313426954	67769.2091053269
Okapia_johnstoni_dnaZoo	230001.1	132337.275452322	55113.378703344
Okapia_johnstoni_dnaZoo	230001.1	159325.179837353	35675.0850138211
Okapia_johnstoni_dnaZoo	230001.1	225377.063457492	32853.2883767991
Okapia_johnstoni_dnaZoo	230001.1	311579.206140615	34434.2755213616
Okapia_johnstoni_dnaZoo	230001.1	424078.789739107	31434.171681357
Okapia_johnstoni_dnaZoo	230001.1	570898.299276794	28603.7448942711
Okapia_johnstoni_dnaZoo	230001.1	762507.616319424	31899.8920630298
Okapia_johnstoni_dnaZoo	230001.1	1012570.63923204	41626.0619273345
Okapia_johnstoni_dnaZoo	230001.1	1338919.67274113	50831.7186321768
Okapia_johnstoni_dnaZoo	230001.1	1764827.07173122	54419.4127243535
Okapia_johnstoni_dnaZoo	230001.1	2320664.82177456	52054.7414912288
Okapia_johnstoni_dnaZoo	230001.1	3046070.40314232	44887.5893056948
Okapia_johnstoni_dnaZoo	230001.1	3992773.38875002	38838.1357751395
Okapia_johnstoni_dnaZoo	230001.1	5228284.34424702	36244.5946723216
Okapia_johnstoni_dnaZoo	230001.1	6840709.09029685	36280.165115345
Oreamnos_americanus	72500.3	0	3792.0496216963
Oreamnos_americanus	72500.3	1233.87403469764	679.260283240644
Oreamnos_americanus	72500.3	2663.52550172561	1603.26050577906
Oreamnos_americanus	72500.3	4320.01819036223	3113.82381453181
Oreamnos_americanus	72500.3	6239.34474707251	3409.58129780911
Oreamnos_americanus	72500.3	8463.20873184224	2441.35652799863
Oreamnos_americanus	72500.3	11039.9307625281	1904.09950211309
Oreamnos_americanus	72500.3	14025.4984361326	1997.6978292644
Oreamnos_americanus	72500.3	17484.78283993	2839.4680550774
Oreamnos_americanus	72500.3	21492.9480850701	4978.64908147087
Oreamnos_americanus	72500.3	26137.0844893256	12478.8921516799
Oreamnos_americanus	72500.3	37752.9172397202	24436.4033775962
Oreamnos_americanus	72500.3	53347.3308365421	25996.8562818317
Oreamnos_americanus	72500.3	74283.0433811707	21155.4141379315
Oreamnos_americanus	72500.3	102389.522475752	17672.3028226449
Oreamnos_americanus	72500.3	140122.853281193	16381.1887478731
Oreamnos_americanus	72500.3	190780.363561355	18814.8692227069
Oreamnos_americanus	72500.3	258788.760726619	25507.8238447749
Oreamnos_americanus	72500.3	350090.959737363	30585.1917845795
Oreamnos_americanus	72500.3	472665.404830378	28780.0582231943
Oreamnos_americanus	72500.3	637223.266006236	25768.177378592
Oreamnos_americanus	72500.3	858144.434804707	26649.6806476337
Oreamnos_americanus	72500.3	1154734.11137522	30196.8817389789
Oreamnos_americanus	72500.3	1552909.78972519	34739.7042927455
Orycteropus_afer_dnaZoo	52350.4	0	10919.5627163442
Orycteropus_afer_dnaZoo	52350.4	9147.89177538981	10702.5939884282
Orycteropus_afer_dnaZoo	52350.4	19624.8970595749	14360.0338623255
Orycteropus_afer_dnaZoo	52350.4	31624.1251243565	26763.6466209824
Orycteropus_afer_dnaZoo	52350.4	45366.7424319932	29671.8395590751
Orycteropus_afer_dnaZoo	52350.4	61106.0491144344	32919.4537109147
Orycteropus_afer_dnaZoo	52350.4	79132.1477314921	28179.9147341371
Orycteropus_afer_dnaZoo	52350.4	99777.290361211	26767.5111487697
Orycteropus_afer_dnaZoo	52350.4	123422.002578535	22983.5429379897
Orycteropus_afer_dnaZoo	52350.4	150502.097197755	19517.1565907768
Orycteropus_afer_dnaZoo	52350.4	181516.707054102	20177.9496821334
Orycteropus_afer_dnaZoo	52350.4	257719.139863131	25691.6570466298
Orycteropus_afer_dnaZoo	52350.4	357673.35803902	27538.5614155464
Orycteropus_afer_dnaZoo	52350.4	488782.633200764	25922.710903308
Orycteropus_afer_dnaZoo	52350.4	660757.786897524	26908.7101883561
Orycteropus_afer_dnaZoo	52350.4	886336.43838909	35775.3587550015
Orycteropus_afer_dnaZoo	52350.4	1182226.4371181	49204.2858434362
Orycteropus_afer_dnaZoo	52350.4	1570343.35673328	52262.2536930273
Orycteropus_afer_dnaZoo	52350.4	2079433.70766987	44836.9996994533
Orycteropus_afer_dnaZoo	52350.4	2747204.09416501	40985.1375350185
Orycteropus_afer_dnaZoo	52350.4	3623114.01518296	42012.5486904542
Orycteropus_afer_dnaZoo	52350.4	4772039.16258956	45569.2017113932
Orycteropus_afer_dnaZoo	52350.4	6279076.54470889	50392.5859463753
Orycteropus_afer_dnaZoo	52350.4	8255847.33454814	50755.9444784194
Oryx_dammah_dnaZoo	2e+05	0	16021.0888741126
Oryx_dammah_dnaZoo	2e+05	4848.83954181418	7428.20976681109
Oryx_dammah_dnaZoo	2e+05	10413.4972656911	15462.8190890991
Oryx_dammah_dnaZoo	2e+05	16799.6470478961	19107.9763768378
Oryx_dammah_dnaZoo	2e+05	24128.56305036	20261.9876640463
Oryx_dammah_dnaZoo	2e+05	32539.422739377	19864.9176139743
Oryx_dammah_dnaZoo	2e+05	42191.9498913523	19233.8682889811
Oryx_dammah_dnaZoo	2e+05	53269.4477767692	20496.7988250165
Oryx_dammah_dnaZoo	2e+05	65982.280123094	23555.1076276433
Oryx_dammah_dnaZoo	2e+05	80571.8659607526	28479.1992321031
Oryx_dammah_dnaZoo	2e+05	97315.2642150317	40384.8357246537
Oryx_dammah_dnaZoo	2e+05	138582.278272521	47105.0477399868
Oryx_dammah_dnaZoo	2e+05	192932.877124651	34934.3129288033
Oryx_dammah_dnaZoo	2e+05	264515.172646925	23525.4170620164
Oryx_dammah_dnaZoo	2e+05	358792.423320448	20885.1174635209
Oryx_dammah_dnaZoo	2e+05	482959.997574788	27935.9019920988
Oryx_dammah_dnaZoo	2e+05	646494.534125897	45219.0709215344
Oryx_dammah_dnaZoo	2e+05	861877.211975475	61700.0299316871
Oryx_dammah_dnaZoo	2e+05	1145546.33102518	60924.316798866
Oryx_dammah_dnaZoo	2e+05	1519151.90555812	49304.4465670975
Oryx_dammah_dnaZoo	2e+05	2011208.02287426	39514.796339674
Oryx_dammah_dnaZoo	2e+05	2659269.07734574	34987.5379814499
Oryx_dammah_dnaZoo	2e+05	3512795.97304502	34071.4794262827
Oryx_dammah_dnaZoo	2e+05	4636931.04744193	34842.5444494441
Oryx_gazella	169001.3	0	8613.29344006409
Oryx_gazella	169001.3	4427.75129139653	3793.82626320024
Oryx_gazella	169001.3	9506.868261228	13600.1736780943
Oryx_gazella	169001.3	15333.1731946954	25198.7996429784
Oryx_gazella	169001.3	22016.5847757586	40131.6719319132
Oryx_gazella	169001.3	29683.1918057663	52907.6372928214
Oryx_gazella	169001.3	38477.6319864522	60289.3420605369
Oryx_gazella	169001.3	48565.8206452606	65702.850438612
Oryx_gazella	169001.3	60138.0808829519	70680.2037909324
Oryx_gazella	169001.3	73412.734196649	74837.4315062007
Oryx_gazella	169001.3	88640.2193187782	88583.872884909
Oryx_gazella	169001.3	126145.069716699	93088.4562720522
Oryx_gazella	169001.3	175496.237052351	61803.8369443766
Oryx_gazella	169001.3	240435.510014406	30505.8340888813
Oryx_gazella	169001.3	325886.562147748	18644.6556584009
Oryx_gazella	169001.3	438328.263103688	19448.6146706967
Oryx_gazella	169001.3	586285.904328928	33458.1800209941
Oryx_gazella	169001.3	780977.583757683	65779.956824426
Oryx_gazella	169001.3	1037164.75817394	97862.450467589
Oryx_gazella	169001.3	1374271.45183417	105670.187309167
Oryx_gazella	169001.3	1817856.97936681	94086.844885732
Oryx_gazella	169001.3	2401553.84429687	76449.3449861335
Oryx_gazella	169001.3	3169617.74400134	62006.5618703681
Oryx_gazella	169001.3	4180283.02160208	54369.5477260674
Ovibos_moschatus	340501.1	0	114765384.586743
Ovibos_moschatus	340501.1	1196.26975165494	55360.66940685
Ovibos_moschatus	340501.1	1998.38826279104	2083.41763027439
Ovibos_moschatus	340501.1	2977.03923102318	612.520963378787
Ovibos_moschatus	340501.1	4171.07440702875	447.218126730972
Ovibos_moschatus	340501.1	5627.89614206886	425.845803583925
Ovibos_moschatus	340501.1	7405.33922777858	442.895267967768
Ovibos_moschatus	340501.1	9573.96689645512	484.278930243425
Ovibos_moschatus	340501.1	12219.87213143	559.422377958876
Ovibos_moschatus	340501.1	15448.0954975647	749.833980612927
Ovibos_moschatus	340501.1	19386.7951773198	1264.24893273588
Ovibos_moschatus	340501.1	24192.334759879	2515.49353221934
Ovibos_moschatus	340501.1	30055.4907649539	5047.88176112144
Ovibos_moschatus	340501.1	37209.0263355713	8955.9774082907
Ovibos_moschatus	340501.1	45936.9317700838	13465.9062456372
Ovibos_moschatus	340501.1	56585.6987359853	17159.4111672299
Ovibos_moschatus	340501.1	69578.0757438387	18733.2240523649
Ovibos_moschatus	340501.1	85429.8509638911	18491.9518567129
Ovibos_moschatus	340501.1	104770.328651322	17910.127488758
Ovibos_moschatus	340501.1	128367.312079703	17860.1712706227
Ovibos_moschatus	340501.1	157157.584787453	18711.7890318093
Ovibos_moschatus	340501.1	192284.100221189	20762.2744638298
Ovibos_moschatus	340501.1	235141.356178488	23401.3606042797
Ovibos_moschatus	340501.1	287430.755383321	24788.1448928106
Ovibos_moschatus	340501.1	351228.149969825	23129.7752080533
Ovibos_moschatus	340501.1	429066.251342576	18386.5708221148
Ovibos_moschatus	340501.1	524035.177026512	10096.175878653
Ovis_ammon	180000	0	8096.89513252533
Ovis_ammon	180000	3053.03275971657	8952.83004297514
Ovis_ammon	180000	6592.02050095853	8474.63438215606
Ovis_ammon	180000	10694.3132761673	8769.65281833698
Ovis_ammon	180000	15449.5730408208	16682.881999245
Ovis_ammon	180000	20961.7333541915	30365.9166575203
Ovis_ammon	180000	27351.2710080848	46375.3062820842
Ovis_ammon	180000	34757.8392335211	60116.6580122239
Ovis_ammon	180000	43343.3200381636	65477.4622087882
Ovis_ammon	180000	53295.3623880528	62143.1474883
Ovis_ammon	180000	64831.4835660805	48384.6710691457
Ovis_ammon	180000	93704.654911042	31580.8623892898
Ovis_ammon	180000	132500.898360718	23621.3106947473
Ovis_ammon	180000	184630.554913641	30884.6079263829
Ovis_ammon	180000	254676.024543984	62527.4723723366
Ovis_ammon	180000	348794.577018128	109669.49454953
Ovis_ammon	180000	475259.599903644	149756.071358251
Ovis_ammon	180000	645187.861580085	183377.502799576
Ovis_ammon	180000	873516.718504557	170239.428133645
Ovis_ammon	180000	1180317.16705916	123526.423752704
Ovis_ammon	180000	1592558.162355	88101.4426734207
Ovis_ammon	180000	2146477.29449166	72395.0055621901
Ovis_ammon	180000	2890766.21395449	68762.4798559901
Ovis_ammon	180000	3890850.81745669	70226.6210424735
Ovis_aries	60000	0	68271.4703860726
Ovis_aries	60000	7249.87096923241	6352.28491220131
Ovis_aries	60000	15471.6339913435	21399.0781464486
Ovis_aries	60000	24795.5774764934	74398.3879282671
Ovis_aries	60000	35369.4558381623	102620.184451578
Ovis_aries	60000	47360.8309237625	93276.4857611621
Ovis_aries	60000	60959.7273291547	99390.6688243662
Ovis_aries	60000	76381.6436752338	128964.603589231
Ovis_aries	60000	93870.9675656021	151619.249464658
Ovis_aries	60000	113704.848341383	148506.481328568
Ovis_aries	60000	136197.589003848	114791.853515241
Ovis_aries	60000	190633.18211749	86877.6079588992
Ovis_aries	60000	260641.930676769	82923.3870608368
Ovis_aries	60000	350679.066206907	99872.3538744755
Ovis_aries	60000	466474.390952759	137608.963754203
Ovis_aries	60000	615396.91224409	165509.999732366
Ovis_aries	60000	806923.792940199	144957.170857727
Ovis_aries	60000	1053243.46112137	102240.604175137
Ovis_aries	60000	1370031.25984894	73507.7263013201
Ovis_aries	60000	1777446.99795741	62070.9424843444
Ovis_aries	60000	2301417.88422632	60359.0919636736
Ovis_aries	60000	2975288.48856792	63055.3187107929
Ovis_aries	60000	3841942.73080888	67193.8891808427
Ovis_aries	60000	4956532.93663646	70947.896736777
Ovis_aries_musimon	60000	0	5467.09251166161
Ovis_aries_musimon	60000	1775.01070796997	708.146633966559
Ovis_aries_musimon	60000	3835.50498701997	1898.42435701064
Ovis_aries_musimon	60000	6227.39854289233	2618.94071285245
Ovis_aries_musimon	60000	9003.99192671937	3708.52865298826
Ovis_aries_musimon	60000	12227.1582754829	6625.22031043435
Ovis_aries_musimon	60000	15968.7220825256	15538.4276818679
Ovis_aries_musimon	60000	20312.0597224034	36498.3116384461
Ovis_aries_musimon	60000	25353.9573959031	66328.1119104803
Ovis_aries_musimon	60000	31206.767897358	85805.4935375728
Ovis_aries_musimon	60000	38000.9142652996	83380.0405831372
Ovis_aries_musimon	60000	55043.1633635608	98674.034057701
Ovis_aries_musimon	60000	78008.2337221066	150078.967857799
Ovis_aries_musimon	60000	108954.528048175	143144.040095827
Ovis_aries_musimon	60000	150655.821254065	102913.225870504
Ovis_aries_musimon	60000	206849.879150646	86070.0238042418
Ovis_aries_musimon	60000	282573.481469005	84799.2888942421
Ovis_aries_musimon	60000	384613.877957582	108033.87442178
Ovis_aries_musimon	60000	522117.142418912	158430.01801004
Ovis_aries_musimon	60000	707407.952609356	180570.023762415
Ovis_aries_musimon	60000	957094.274425274	133848.070528366
Ovis_aries_musimon	60000	1293555.96530938	80045.7315121574
Ovis_aries_musimon	60000	1746950.72321707	55026.5860967838
Ovis_aries_musimon	60000	2357917.17814398	47415.964974356
Ovis_canadensis	74644.9	0	678.548474281633
Ovis_canadensis	74644.9	2002.97041090828	4858.27578909529
Ovis_canadensis	74644.9	4228.12560571543	3458.49114206803
Ovis_canadensis	74644.9	6700.11201850123	3531.95231627614
Ovis_canadensis	74644.9	9446.31005415204	5622.48991933221
Ovis_canadensis	74644.9	12497.1373612946	11921.0689206715
Ovis_canadensis	74644.9	15886.3857465813	27029.7325956251
Ovis_canadensis	74644.9	19651.595462082	53673.3204409916
Ovis_canadensis	74644.9	23834.4710114945	83940.6515215634
Ovis_canadensis	74644.9	28481.3430807559	105401.374115171
Ovis_canadensis	74644.9	33643.681709529	117156.88780334
Ovis_canadensis	74644.9	45749.8193906637	114768.616965407
Ovis_canadensis	74644.9	60690.73299383	86037.6180084669
Ovis_canadensis	74644.9	79130.2142864594	44469.4699496149
Ovis_canadensis	74644.9	101887.488665529	20047.358940125
Ovis_canadensis	74644.9	129973.611531213	10678.3575926632
Ovis_canadensis	74644.9	164636.38724357	8261.49935529568
Ovis_canadensis	74644.9	207415.806312239	9411.70481531196
Ovis_canadensis	74644.9	260212.463770931	14316.404955243
Ovis_canadensis	74644.9	325371.998413885	23966.4115893339
Ovis_canadensis	74644.9	405789.304342925	35856.2885737351
Ovis_canadensis	74644.9	505037.144713809	53745.2964038451
Ovis_canadensis	74644.9	627524.881706341	67807.4285226013
Ovis_canadensis	74644.9	778694.374739999	49391.711274672
Ovis_dalli	55650.6	0	10786.0260904768
Ovis_dalli	55650.6	3944.05596469608	3605.9936060656
Ovis_dalli	55650.6	6467.95582871297	5322.06752563598
Ovis_dalli	55650.6	9450.02269444674	9238.02767072118
Ovis_dalli	55650.6	12973.428245709	22844.3287536826
Ovis_dalli	55650.6	17136.4424360736	43453.5700796534
Ovis_dalli	55650.6	22055.1742984811	47581.5334203995
Ovis_dalli	55650.6	27866.8102977673	34839.2552335234
Ovis_dalli	55650.6	34733.4405457656	28137.0438071164
Ovis_dalli	55650.6	42846.5795944802	31115.5900905734
Ovis_dalli	55650.6	52432.5078950416	37971.7145905876
Ovis_dalli	55650.6	63758.5828990269	37624.595269775
Ovis_dalli	55650.6	77140.6958226535	28314.8529871513
Ovis_dalli	55650.6	92952.0820475976	18529.0094228223
Ovis_dalli	55650.6	111633.730885949	12578.7563063896
Ovis_dalli	55650.6	133706.685044064	9918.05536762543
Ovis_dalli	55650.6	159786.57282496	9392.25205623936
Ovis_dalli	55650.6	190600.778381311	10559.1163410169
Ovis_dalli	55650.6	227008.728908023	13853.0214244105
Ovis_dalli	55650.6	270025.864596675	20307.5832545182
Ovis_dalli	55650.6	320851.95988864	29885.1743715027
Ovis_dalli	55650.6	380904.585924116	41382.4546773342
Ovis_dalli	55650.6	451858.647475385	59016.9392265388
Ovis_dalli	55650.6	535693.097073763	95240.842714699
Ovis_dalli	55650.6	634746.129216038	156079.841905492
Ovis_dalli	55650.6	751780.394050866	209434.905210525
Ovis_dalli	55650.6	890060.049395036	174484.709035173
Ovis_nivicola_lydekkeri	90000	0	2577.42756599682
Ovis_nivicola_lydekkeri	90000	942.84432579796	3137.91976078927
Ovis_nivicola_lydekkeri	90000	2030.35417525451	5243.55238422967
Ovis_nivicola_lydekkeri	90000	3284.72633437427	6802.49165051925
Ovis_nivicola_lydekkeri	90000	4731.56335783759	10600.781455778
Ovis_nivicola_lydekkeri	90000	6400.39613385615	17907.6970774778
Ovis_nivicola_lydekkeri	90000	8325.28662888044	26249.7490738236
Ovis_nivicola_lydekkeri	90000	10545.5231145724	29099.9419031589
Ovis_nivicola_lydekkeri	90000	13106.4220670789	25630.272387486
Ovis_nivicola_lydekkeri	90000	16060.2531058952	19624.0125405127
Ovis_nivicola_lydekkeri	90000	19467.3058509222	12594.6052679119
Ovis_nivicola_lydekkeri	90000	27929.9070540388	10860.3131612241
Ovis_nivicola_lydekkeri	90000	39188.6600130054	12804.1265577089
Ovis_nivicola_lydekkeri	90000	54167.4490577212	12432.8330904203
Ovis_nivicola_lydekkeri	90000	74095.4217260805	9840.65183050624
Ovis_nivicola_lydekkeri	90000	100607.851635157	8654.65149280022
Ovis_nivicola_lydekkeri	90000	135880.327736039	10877.705076514
Ovis_nivicola_lydekkeri	90000	182807.281416029	17734.0314324986
Ovis_nivicola_lydekkeri	90000	245239.501240509	28929.4263293812
Ovis_nivicola_lydekkeri	90000	328300.125605612	58535.5121002583
Ovis_nivicola_lydekkeri	90000	438805.043407932	113405.67476565
Ovis_nivicola_lydekkeri	90000	585822.200476501	121405.597827751
Ovis_nivicola_lydekkeri	90000	781415.708008802	88093.6427305174
Ovis_nivicola_lydekkeri	90000	1041635.81395837	66749.6308891235
Ovis_orientalis	60000	0	11622.6417925933
Ovis_orientalis	60000	9508.61730646958	45671.9905665092
Ovis_orientalis	60000	20227.8725947209	105580.524007125
Ovis_orientalis	60000	32311.9043978019	210599.857003289
Ovis_orientalis	60000	45934.476180183	279295.006909469
Ovis_orientalis	60000	61291.4749857317	229690.072957183
Ovis_orientalis	60000	78603.7282137639	232693.649212693
Ovis_orientalis	60000	98120.1790272656	231413.827438622
Ovis_orientalis	60000	120121.46605437	207161.13633587
Ovis_orientalis	60000	144923.958857731	172172.427627551
Ovis_orientalis	60000	172884.307200213	123814.165259507
Ovis_orientalis	60000	239937.994384938	91671.7376901908
Ovis_orientalis	60000	325153.211523056	94034.7839384668
Ovis_orientalis	60000	433449.019505866	125790.729146857
Ovis_orientalis	60000	571076.809711941	166963.090033628
Ovis_orientalis	60000	745981.166490124	168229.433807432
Ovis_orientalis	60000	968258.469454769	126787.356828317
Ovis_orientalis	60000	1250739.70847785	88151.4936798243
Ovis_orientalis	60000	1609731.15445876	68994.2515541753
Ovis_orientalis	60000	2065955.64120046	63424.7331298147
Ovis_orientalis	60000	2645748.79402617	64581.9671130507
Ovis_orientalis	60000	3382579.25760865	68634.5447104123
Ovis_orientalis	60000	4318980.67838636	73127.8644425547
Ovis_orientalis	60000	5509006.96553425	76535.8898674042
Ovis_vignei	60000	0	53236.5823243865
Ovis_vignei	60000	9874.30511974104	31989.5675216953
Ovis_vignei	60000	20986.4000409022	51983.8526887302
Ovis_vignei	60000	33491.4474381141	82738.9344562399
Ovis_vignei	60000	47564.0603446799	133226.492160393
Ovis_vignei	60000	63400.7403449649	180928.137193566
Ovis_vignei	60000	81222.6214054764	203222.80916094
Ovis_vignei	60000	101278.557657852	198966.625595424
Ovis_vignei	60000	123848.598249733	173933.231594086
Ovis_vignei	60000	149247.897784241	143387.051616904
Ovis_vignei	60000	177831.116951146	106041.334715592
Ovis_vignei	60000	246195.821788194	86612.2831059131
Ovis_vignei	60000	332774.458352152	96770.1547656901
Ovis_vignei	60000	442419.637500379	132436.284252989
Ovis_vignei	60000	581276.81737253	164975.213507004
Ovis_vignei	60000	757128.747679291	151258.519767405
Ovis_vignei	60000	979831.681881811	109779.865277064
Ovis_vignei	60000	1261867.80634113	78655.4234181716
Ovis_vignei	60000	1619044.84931489	64713.1805630231
Ovis_vignei	60000	2071382.08190184	61509.8169427575
Ovis_vignei	60000	2644232.3700416	63566.816941705
Ovis_vignei	60000	3369703.16700659	67702.6624923255
Ovis_vignei	60000	4288456.09101775	71847.3474584739
Ovis_vignei	60000	5451985.951779	74838.3838015569
Pan_paniscus	34000.1	0	307.834629083025
Pan_paniscus	34000.1	8075.82265691962	23524.7715588051
Pan_paniscus	34000.1	17483.4056736652	22441.4823803706
Pan_paniscus	34000.1	28442.3657668672	18521.9866387985
Pan_paniscus	34000.1	41208.536005346	15504.4797483448
Pan_paniscus	34000.1	56079.9381431197	14047.6903736394
Pan_paniscus	34000.1	73403.7398324296	20688.2091850139
Pan_paniscus	34000.1	93584.3591304747	27724.9313766257
Pan_paniscus	34000.1	117092.905496711	32026.8980759773
Pan_paniscus	34000.1	144478.177677481	31972.305900877
Pan_paniscus	34000.1	176379.475219723	31237.0393558288
Pan_paniscus	34000.1	256831.85502782	60457.2415171035
Pan_paniscus	34000.1	366006.419301421	56827.3261466774
Pan_paniscus	34000.1	514157.232400562	15572.3096018061
Pan_paniscus	34000.1	715199.146952484	7291.30089442361
Pan_paniscus	34000.1	988014.736426543	10079.3522642777
Pan_paniscus	34000.1	1358227.81376397	19691.3592919959
Pan_paniscus	34000.1	1860610.11125613	31798.1819339903
Pan_paniscus	34000.1	2542347.16562672	36675.6401713159
Pan_paniscus	34000.1	3467470.15189028	44054.0410710105
Pan_paniscus	34000.1	4722869.91962531	70175.1029390417
Pan_paniscus	34000.1	6426458.09139322	99216.3480713668
Pan_paniscus	34000.1	8738241.74276631	91699.347707531
Pan_paniscus	34000.1	11875351.8374026	72457.7237182009
Pan_troglodytes_ellioti	42500	0	3439.16438090163
Pan_troglodytes_ellioti	42500	18854.3455271753	9132.17278163495
Pan_troglodytes_ellioti	42500	40457.9831989414	10796.1789782655
Pan_troglodytes_ellioti	42500	65211.8077207345	18110.9773018842
Pan_troglodytes_ellioti	42500	93575.1712322667	25823.5148438661
Pan_troglodytes_ellioti	42500	126074.407420155	28659.6136978576
Pan_troglodytes_ellioti	42500	163312.598594722	32999.9045714357
Pan_troglodytes_ellioti	42500	205980.766976795	36281.0440172836
Pan_troglodytes_ellioti	42500	254870.697869153	40748.5903667365
Pan_troglodytes_ellioti	42500	310889.632669823	44025.9485328462
Pan_troglodytes_ellioti	42500	375077.104382787	32669.8770515626
Pan_troglodytes_ellioti	42500	532895.804000077	22700.8431632883
Pan_troglodytes_ellioti	42500	740095.592025243	36131.4803874046
Pan_troglodytes_ellioti	42500	1012127.69127447	55933.5637038817
Pan_troglodytes_ellioti	42500	1369277.97471467	43256.0303782685
Pan_troglodytes_ellioti	42500	1838179.71577194	23024.4080618083
Pan_troglodytes_ellioti	42500	2453799.67454299	17544.8001474702
Pan_troglodytes_ellioti	42500	3262045.6255662	24690.5841109829
Pan_troglodytes_ellioti	42500	4323189.77470899	51571.9256158002
Pan_troglodytes_ellioti	42500	5716363.35489762	93761.3850655375
Pan_troglodytes_ellioti	42500	7545457.56995173	113137.395555125
Pan_troglodytes_ellioti	42500	9946870.9294352	105866.483428238
Pan_troglodytes_ellioti	42500	13099680.705795	83970.4035769219
Pan_troglodytes_ellioti	42500	17238997.0157734	62589.2679272548
Pan_troglodytes_schweinfurthii	42500	0	16862.7907021102
Pan_troglodytes_schweinfurthii	42500	28216.0117112927	13235.2278655489
Pan_troglodytes_schweinfurthii	42500	60275.756922069	29196.4333182199
Pan_troglodytes_schweinfurthii	42500	96702.8492233014	25855.3152427769
Pan_troglodytes_schweinfurthii	42500	138092.231602936	13635.4695274791
Pan_troglodytes_schweinfurthii	42500	185119.893311463	17508.0397148838
Pan_troglodytes_schweinfurthii	42500	238553.910410008	32552.4166933746
Pan_troglodytes_schweinfurthii	42500	299266.990319951	60094.4739365614
Pan_troglodytes_schweinfurthii	42500	368250.725257065	87706.4901027602
Pan_troglodytes_schweinfurthii	42500	446631.787343401	99724.1807661641
Pan_troglodytes_schweinfurthii	42500	535690.329902494	82858.5889531648
Pan_troglodytes_schweinfurthii	42500	751856.17203885	77855.5857227462
Pan_troglodytes_schweinfurthii	42500	1030927.96873516	74097.0166639726
Pan_troglodytes_schweinfurthii	42500	1391211.84588066	42889.2221379743
Pan_troglodytes_schweinfurthii	42500	1856341.15549788	22671.2362226749
Pan_troglodytes_schweinfurthii	42500	2456826.74030694	18133.3270532064
Pan_troglodytes_schweinfurthii	42500	3232058.33743038	24073.3495568138
Pan_troglodytes_schweinfurthii	42500	4232888.40626484	45033.9366137168
Pan_troglodytes_schweinfurthii	42500	5524967.87051779	82910.9792298061
Pan_troglodytes_schweinfurthii	42500	7193052.58732529	111038.369476123
Pan_troglodytes_schweinfurthii	42500	9346563.03264111	110081.678175727
Pan_troglodytes_schweinfurthii	42500	12126761.8986556	93896.4602405869
Pan_troglodytes_schweinfurthii	42500	15716020.4283278	75579.9037990793
Pan_troglodytes_schweinfurthii	42500	20349781.3259047	61504.7588275768
Pan_troglodytes_troglodytes	42500	0	16273.5179849975
Pan_troglodytes_troglodytes	42500	32968.0802762434	20832.2051142726
Pan_troglodytes_troglodytes	42500	70264.0329706569	31779.0689555489
Pan_troglodytes_troglodytes	42500	112455.997917619	37235.2371555323
Pan_troglodytes_troglodytes	42500	160186.697295957	54127.8674395952
Pan_troglodytes_troglodytes	42500	214183.226398336	75158.2679497118
Pan_troglodytes_troglodytes	42500	275268.129680253	84253.8444627064
Pan_troglodytes_troglodytes	42500	344371.930813221	98992.3280964882
Pan_troglodytes_troglodytes	42500	422547.30761599	115429.349992514
Pan_troglodytes_troglodytes	42500	510985.127794589	119012.234317619
Pan_troglodytes_troglodytes	42500	611032.589768128	91524.7846397087
Pan_troglodytes_troglodytes	42500	852252.713929012	87545.0202553713
Pan_troglodytes_troglodytes	42500	1160961.95443738	62731.3823951209
Pan_troglodytes_troglodytes	42500	1556042.57014791	31057.9091388726
Pan_troglodytes_troglodytes	42500	2061659.74135138	18840.0198838711
Pan_troglodytes_troglodytes	42500	2708739.63757973	18813.357640588
Pan_troglodytes_troglodytes	42500	3536861.02259177	28814.9591987867
Pan_troglodytes_troglodytes	42500	4596676.09691492	54502.545973189
Pan_troglodytes_troglodytes	42500	5953008.64923299	89569.3615290172
Pan_troglodytes_troglodytes	42500	7688819.01563356	105557.915098441
Pan_troglodytes_troglodytes	42500	9910278.36419384	96002.7672357805
Pan_troglodytes_troglodytes	42500	12753262.6744783	76404.8172786438
Pan_troglodytes_troglodytes	42500	16391663.6174268	60869.8438545013
Pan_troglodytes_troglodytes	42500	21048024.672168	52185.453089484
Pan_troglodytes_verus	42500	0	14723.1171046062
Pan_troglodytes_verus	42500	11163.4781211137	3544.906508578
Pan_troglodytes_verus	42500	24012.5385538744	5341.55600105338
Pan_troglodytes_verus	42500	38801.6886927084	5471.31171860953
Pan_troglodytes_verus	42500	55823.8642030134	11858.3462765668
Pan_troglodytes_verus	42500	75416.2313359145	25255.6949807753
Pan_troglodytes_verus	42500	97966.8653390713	35830.6690410596
Pan_troglodytes_verus	42500	123922.437245968	44351.4455575608
Pan_troglodytes_verus	42500	153797.061299542	59737.1839796799
Pan_troglodytes_verus	42500	188182.478255247	81855.1270427298
Pan_troglodytes_verus	42500	227759.776269019	47978.1071027799
Pan_troglodytes_verus	42500	325744.085862509	10138.3809707577
Pan_troglodytes_verus	42500	455551.718403784	5938.99835279447
Pan_troglodytes_verus	42500	627518.245859834	13691.7171591201
Pan_troglodytes_verus	42500	855336.025033093	32679.9401852629
Pan_troglodytes_verus	42500	1157144.41341671	39216.9485170719
Pan_troglodytes_verus	42500	1556974.06512023	25649.0341682094
Pan_troglodytes_verus	42500	2086660.30491473	18233.453105643
Pan_troglodytes_verus	42500	2788377.92748789	23848.5197915786
Pan_troglodytes_verus	42500	3717999.24825459	47335.9643435469
Pan_troglodytes_verus	42500	4949542.78118608	89569.7875249981
Pan_troglodytes_verus	42500	6581066.75726539	116823.019736745
Pan_troglodytes_verus	42500	8742476.73859629	105208.82215415
Pan_troglodytes_verus	42500	11605868.9877394	76231.8535461652
Panthera_leo_PanLeo	161499.1	0	4138.54172438574
Panthera_leo_PanLeo	161499.1	2538.23466009112	6530.37627356352
Panthera_leo_PanLeo	161499.1	5485.02958578912	12347.2129188629
Panthera_leo_PanLeo	161499.1	8906.14760558941	10657.839356531
Panthera_leo_PanLeo	161499.1	12877.9368886967	13370.0276926761
Panthera_leo_PanLeo	161499.1	17489.034786549	19651.2098712911
Panthera_leo_PanLeo	161499.1	22842.3459287112	21509.3841819838
Panthera_leo_PanLeo	161499.1	29057.3387177704	23256.5325928929
Panthera_leo_PanLeo	161499.1	36272.7114734916	23645.6710218849
Panthera_leo_PanLeo	161499.1	44649.4877258558	22207.854257276
Panthera_leo_PanLeo	161499.1	54374.609733798	21421.9147431406
Panthera_leo_PanLeo	161499.1	78772.9568624682	22348.2267701906
Panthera_leo_PanLeo	161499.1	111657.869486047	24095.5698350968
Panthera_leo_PanLeo	161499.1	155981.260433693	24693.2602160341
Panthera_leo_PanLeo	161499.1	215721.817070879	24755.5708307428
Panthera_leo_PanLeo	161499.1	296242.148007124	27150.9291155733
Panthera_leo_PanLeo	161499.1	404770.157437259	34918.616820215
Panthera_leo_PanLeo	161499.1	551047.85766422	46955.9201230512
Panthera_leo_PanLeo	161499.1	748205.86043274	62550.1449990212
Panthera_leo_PanLeo	161499.1	1013942.04575258	76827.3851152701
Panthera_leo_PanLeo	161499.1	1372110.21136973	78405.4581428528
Panthera_leo_PanLeo	161499.1	1854861.30793999	67321.4333998546
Panthera_leo_PanLeo	161499.1	2505529.46779231	55315.9481094568
Panthera_leo_PanLeo	161499.1	3382521.89153503	48062.2742614126
Panthera_onca_dnaZoo	1e+05	0	17594.6027734021
Panthera_onca_dnaZoo	1e+05	4239.43678586781	5300.53975000825
Panthera_onca_dnaZoo	1e+05	9007.90499138057	6061.59401749395
Panthera_onca_dnaZoo	1e+05	14371.421461961	12792.3491765539
Panthera_onca_dnaZoo	1e+05	20404.2411622014	20001.0370494898
Panthera_onca_dnaZoo	1e+05	27189.8851954096	27323.1034025526
Panthera_onca_dnaZoo	1e+05	34822.2971077995	34566.5414509239
Panthera_onca_dnaZoo	1e+05	43407.1434857265	40284.6063556249
Panthera_onca_dnaZoo	1e+05	53063.2768520313	44648.5434795287
Panthera_onca_dnaZoo	1e+05	63924.3811144906	46526.8521331378
Panthera_onca_dnaZoo	1e+05	76140.8223467175	46498.9129477868
Panthera_onca_dnaZoo	1e+05	105337.341038524	41858.7487322038
Panthera_onca_dnaZoo	1e+05	142275.268597469	38005.0139874907
Panthera_onca_dnaZoo	1e+05	189007.226840585	34987.7043745748
Panthera_onca_dnaZoo	1e+05	248130.08688062	29035.7577781849
Panthera_onca_dnaZoo	1e+05	322929.275930831	22455.740304952
Panthera_onca_dnaZoo	1e+05	417561.346821525	17950.88187944
Panthera_onca_dnaZoo	1e+05	537284.955523356	16273.0093081762
Panthera_onca_dnaZoo	1e+05	688753.081980667	18262.8622695494
Panthera_onca_dnaZoo	1e+05	880382.73281775	26960.3467521645
Panthera_onca_dnaZoo	1e+05	1122822.67010906	48646.8769753602
Panthera_onca_dnaZoo	1e+05	1429545.15766286	79758.7457947823
Panthera_onca_dnaZoo	1e+05	1817594.6078578	89090.265059665
Panthera_onca_dnaZoo	1e+05	2308534.73095582	70548.7877649459
Panthera_pardus	54999.7	0	1264.20198642708
Panthera_pardus	54999.7	2338.37896416418	1679.16724144355
Panthera_pardus	54999.7	5054.41321239297	3734.81185191336
Panthera_pardus	54999.7	8209.09521672259	6588.49906987275
Panthera_pardus	54999.7	11873.2679181277	6041.65339377057
Panthera_pardus	54999.7	16129.2156070851	7165.99448438808
Panthera_pardus	54999.7	21072.5117361667	9171.94210387148
Panthera_pardus	54999.7	26814.1651599612	10593.6484364475
Panthera_pardus	54999.7	33483.1129992434	12957.807190792
Panthera_pardus	54999.7	41229.116110256	16788.096581215
Panthera_pardus	54999.7	50226.1221810478	24544.1783640508
Panthera_pardus	54999.7	72813.9364633418	31963.3316454031
Panthera_pardus	54999.7	103286.914678386	23322.9242915648
Panthera_pardus	54999.7	144397.683063908	13064.2763811977
Panthera_pardus	54999.7	199859.780182253	10027.7576313375
Panthera_pardus	54999.7	274683.101116531	15086.29589677
Panthera_pardus	54999.7	375626.441641288	24676.087067167
Panthera_pardus	54999.7	511808.020714032	30040.202112506
Panthera_pardus	54999.7	695529.129826703	36764.981862701
Panthera_pardus	54999.7	943385.309520134	51834.154930155
Panthera_pardus	54999.7	1277765.42571325	69764.1969304601
Panthera_pardus	54999.7	1728874.05751586	80644.7144040905
Panthera_pardus	54999.7	2337459.87895652	78162.3284512903
Panthera_pardus	54999.7	3158496.48953655	66415.858089366
Panthera_tigris_altaica	162564	0	7673.24242834666
Panthera_tigris_altaica	162564	1433.73661462818	391.3863558208
Panthera_tigris_altaica	162564	3099.02285919548	1457.95378009847
Panthera_tigris_altaica	162564	5033.25418735629	1980.16230555287
Panthera_tigris_altaica	162564	7279.86544896006	4122.578043996
Panthera_tigris_altaica	162564	9889.30625745124	6335.40180035718
Panthera_tigris_altaica	162564	12920.1738798979	9138.1770146543
Panthera_tigris_altaica	162564	16440.5290896822	11643.2560140004
Panthera_tigris_altaica	162564	20529.4245304707	13161.9115350628
Panthera_tigris_altaica	162564	25278.6799122095	16283.117381207
Panthera_tigris_altaica	162564	30794.9439027179	24572.6395105477
Panthera_tigris_altaica	162564	44643.9932797486	34966.3245460427
Panthera_tigris_altaica	162564	63327.5261525178	34234.1403412035
Panthera_tigris_altaica	162564	88533.1840359253	28105.6428434058
Panthera_tigris_altaica	162564	122537.737332232	27826.1950473633
Panthera_tigris_altaica	162564	168412.740882229	31034.1807250418
Panthera_tigris_altaica	162564	230301.98060769	31242.8496599598
Panthera_tigris_altaica	162564	313795.77237647	30193.8139852021
Panthera_tigris_altaica	162564	426435.922665155	31859.4315271908
Panthera_tigris_altaica	162564	578396.962980512	36816.8997222041
Panthera_tigris_altaica	162564	783405.192413291	47219.3998320149
Panthera_tigris_altaica	162564	1059978.54337183	65457.5782018495
Panthera_tigris_altaica	162564	1433099.26477932	81184.8782656776
Panthera_tigris_altaica	162564	1936470.51244709	81699.3294540031
Panthera_tigris_dnaZoo	162564	0	2228.27558177097
Panthera_tigris_dnaZoo	162564	2099.18339123504	1190.62808946325
Panthera_tigris_dnaZoo	162564	4527.60109766344	9218.28885148376
Panthera_tigris_dnaZoo	162564	7336.8899771002	9316.56472195663
Panthera_tigris_dnaZoo	162564	10586.7855725884	9643.66860007138
Panthera_tigris_dnaZoo	162564	14346.3923039869	11373.676639534
Panthera_tigris_dnaZoo	162564	18695.6528754341	15109.0876911888
Panthera_tigris_dnaZoo	162564	23727.0481435529	20027.6814137928
Panthera_tigris_dnaZoo	162564	29547.563591682	24990.1016660191
Panthera_tigris_dnaZoo	162564	36280.9642244208	28535.7426945642
Panthera_tigris_dnaZoo	162564	44070.4262548911	28733.3408200994
Panthera_tigris_dnaZoo	162564	63506.039526077	24882.5510376496
Panthera_tigris_dnaZoo	162564	89516.2740085694	24160.1041763813
Panthera_tigris_dnaZoo	162564	124325.172930077	26032.9862208455
Panthera_tigris_dnaZoo	162564	170909.12221909	26186.1259037932
Panthera_tigris_dnaZoo	162564	233251.350746763	24654.7943763171
Panthera_tigris_dnaZoo	162564	316682.522150544	24376.3076570102
Panthera_tigris_dnaZoo	162564	428336.541042684	26915.0625311572
Panthera_tigris_dnaZoo	162564	577760.547981672	32919.0089120456
Panthera_tigris_dnaZoo	162564	777731.261720796	42289.3340180001
Panthera_tigris_dnaZoo	162564	1045347.47127447	50920.9214947788
Panthera_tigris_dnaZoo	162564	1403492.09293798	52089.619649285
Panthera_tigris_dnaZoo	162564	1882788.80758918	46224.5388361005
Panthera_tigris_dnaZoo	162564	2524220.58341324	39563.40675911
Panthera_tigris_jacksoni	162564	0	999.119833545846
Panthera_tigris_jacksoni	162564	2531.90614542164	2485.19117884714
Panthera_tigris_jacksoni	162564	5462.16542207799	8958.18620443374
Panthera_tigris_jacksoni	162564	8853.45203985299	10391.3827745626
Panthera_tigris_jacksoni	162564	12778.300948453	12710.7139478702
Panthera_tigris_jacksoni	162564	17320.6592600738	14317.4024523386
Panthera_tigris_jacksoni	162564	22577.6817625043	17650.3087427012
Panthera_tigris_jacksoni	162564	28661.8089262201	22794.0536500064
Panthera_tigris_jacksoni	162564	35703.1718511739	28623.1391333875
Panthera_tigris_jacksoni	162564	43852.3755917866	33535.0361660122
Panthera_tigris_jacksoni	162564	53283.7203916219	36374.7778223616
Panthera_tigris_jacksoni	162564	76831.4648868806	31480.0654312224
Panthera_tigris_jacksoni	162564	108371.793081889	28384.8783464733
Panthera_tigris_jacksoni	162564	150617.550540702	30403.7801271145
Panthera_tigris_jacksoni	162564	207202.377820698	31301.8169344725
Panthera_tigris_jacksoni	162564	282993.24703232	29919.9470608936
Panthera_tigris_jacksoni	162564	384509.07966762	29783.9785967863
Panthera_tigris_jacksoni	162564	520481.451839041	33332.1471040485
Panthera_tigris_jacksoni	162564	702605.614287119	40894.1903521277
Panthera_tigris_jacksoni	162564	946546.423862742	53783.8494948892
Panthera_tigris_jacksoni	162564	1273285.70862609	69288.0212367276
Panthera_tigris_jacksoni	162564	1710926.95608032	73887.3893929805
Panthera_tigris_jacksoni	162564	2297112.54931867	64423.1356141933
Panthera_tigris_jacksoni	162564	3082261.46231312	52470.2912015552
Panthera_uncia_dnaZoo	44167	0	4130.68623220176
Panthera_uncia_dnaZoo	44167	974.991938868108	3123.82031074555
Panthera_uncia_dnaZoo	44167	2096.27609006253	2975.02579798662
Panthera_uncia_dnaZoo	44167	3385.8028005904	2137.8675291862
Panthera_uncia_dnaZoo	44167	4868.81594707384	2610.02847125641
Panthera_uncia_dnaZoo	44167	6574.34711187023	3470.1344783847
Panthera_uncia_dnaZoo	44167	8535.78390761906	3835.0619514323
Panthera_uncia_dnaZoo	44167	10791.5235757808	3613.86810158503
Panthera_uncia_dnaZoo	44167	13385.7246540652	3316.09757345668
Panthera_uncia_dnaZoo	44167	16369.1714274495	3195.70742215078
Panthera_uncia_dnaZoo	44167	19800.2680853477	3702.05099197604
Panthera_uncia_dnaZoo	44167	28284.158834314	5035.08969765614
Panthera_uncia_dnaZoo	44167	39504.9733804251	6045.68798909782
Panthera_uncia_dnaZoo	44167	54345.6499996471	6473.13395792244
Panthera_uncia_dnaZoo	44167	73973.9650039848	6572.37300761737
Panthera_uncia_dnaZoo	44167	99934.4221849266	6453.74131501258
Panthera_uncia_dnaZoo	44167	134269.786014912	6408.31560599694
Panthera_uncia_dnaZoo	44167	179681.821755289	6893.1838794797
Panthera_uncia_dnaZoo	44167	239743.890714184	8021.7362156586
Panthera_uncia_dnaZoo	44167	319182.129251804	9529.25898036936
Panthera_uncia_dnaZoo	44167	424247.336816976	11004.9971238541
Panthera_uncia_dnaZoo	44167	563206.835969072	11478.6196648854
Panthera_uncia_dnaZoo	44167	746995.007639729	11731.633840396
Panthera_uncia_dnaZoo	44167	990073.690652778	12151.6204929278
Parahyaena_brunnea	32200.3	0	1035547.18865694
Parahyaena_brunnea	32200.3	2344.29156834392	2634.61942554864
Parahyaena_brunnea	32200.3	3882.49015664202	1679.93973450135
Parahyaena_brunnea	32200.3	5731.43168430333	1601.61528336618
Parahyaena_brunnea	32200.3	7953.89164410138	2381.58884079318
Parahyaena_brunnea	32200.3	10625.3272730871	3560.96339306445
Parahyaena_brunnea	32200.3	13836.4394860886	4788.93128363678
Parahyaena_brunnea	32200.3	17696.2523644555	6352.40193851083
Parahyaena_brunnea	32200.3	22335.8147552327	8022.7088440462
Parahyaena_brunnea	32200.3	27912.6496579189	8935.32062743484
Parahyaena_brunnea	32200.3	34616.1024649429	8856.69811100536
Parahyaena_brunnea	32200.3	42673.7696399842	8357.10089880485
Parahyaena_brunnea	32200.3	52359.2261014224	8014.26454780637
Parahyaena_brunnea	32200.3	64001.3136720022	8129.7888405531
Parahyaena_brunnea	32200.3	77995.3059573091	8720.21754269023
Parahyaena_brunnea	32200.3	94816.3287244047	9552.42368777909
Parahyaena_brunnea	32200.3	115035.491430976	10330.7369602103
Parahyaena_brunnea	32200.3	139339.2776047	10881.437324834
Parahyaena_brunnea	32200.3	168552.852417376	11220.6060612587
Parahyaena_brunnea	32200.3	203668.078795498	11571.4821254381
Parahyaena_brunnea	32200.3	245877.193273736	12284.9828053101
Parahyaena_brunnea	32200.3	296613.28495808	13701.9393532174
Parahyaena_brunnea	32200.3	357598.951945466	16060.982043643
Parahyaena_brunnea	32200.3	430904.787188664	19360.7140951535
Parahyaena_brunnea	32200.3	519019.679525815	23072.6003459157
Parahyaena_brunnea	32200.3	624935.316743909	26168.3041475681
Parahyaena_brunnea	32200.3	752247.759734712	28432.0105798285
Phacochoerus_africanus	82500	0	37424.8215509987
Phacochoerus_africanus	82500	6792.61273251208	244133.491219341
Phacochoerus_africanus	82500	14564.0105633853	160414.491803567
Phacochoerus_africanus	82500	23455.2320453091	219715.835022937
Phacochoerus_africanus	82500	33627.6387552796	141968.6447226
Phacochoerus_africanus	82500	45265.8437514576	45885.3371348138
Phacochoerus_africanus	82500	58581.0620075565	17408.6561602559
Phacochoerus_africanus	82500	73814.9436298325	12918.7405619479
Phacochoerus_africanus	82500	91243.9594234868	16633.3903924381
Phacochoerus_africanus	82500	111184.418399568	27330.0613884155
Phacochoerus_africanus	82500	133998.208282158	58204.5806020464
Phacochoerus_africanus	82500	189961.577734422	94925.0815125245
Phacochoerus_africanus	82500	263215.085960085	88441.9078291866
Phacochoerus_africanus	82500	359100.600357934	68819.3293430853
Phacochoerus_africanus	82500	484610.382674672	60595.6221048499
Phacochoerus_africanus	82500	648896.985881833	65093.4442482261
Phacochoerus_africanus	82500	863940.686023361	74965.0998916914
Phacochoerus_africanus	82500	1145423.12018293	79508.2414353808
Phacochoerus_africanus	82500	1513870.83889427	74210.5110831783
Phacochoerus_africanus	82500	1996152.16429536	64771.2119730284
Phacochoerus_africanus	82500	2627436.50945056	57763.7433627163
Phacochoerus_africanus	82500	3453759.03833267	55045.0538516549
Phacochoerus_africanus	82500	4535377.68922802	55438.908085256
Phacochoerus_africanus	82500	5951167.36586599	57208.2987901992
Pongo_abelii	56750	0	2988.19067455369
Pongo_abelii	56750	43105.4572367586	10460.1807769833
Pongo_abelii	56750	92102.6467685341	41438.7112513082
Pongo_abelii	56750	147796.861281249	50662.1386127949
Pongo_abelii	56750	211103.4623298	55727.1381993812
Pongo_abelii	56750	283062.924751258	64334.3460198508
Pongo_abelii	56750	364857.937375834	74643.1142338634
Pongo_abelii	56750	457832.841094121	101980.106856381
Pongo_abelii	56750	563515.723754711	125864.177454647
Pongo_abelii	56750	683643.535032618	117346.343177267
Pongo_abelii	56750	820190.634043591	75844.9339023604
Pongo_abelii	56750	1151826.31152042	69950.872827959
Pongo_abelii	56750	1580314.71520479	74630.4741714081
Pongo_abelii	56750	2133941.25348584	59235.1385243363
Pongo_abelii	56750	2849251.96260558	53394.630932725
Pongo_abelii	56750	3773465.98632282	56105.5544964587
Pongo_abelii	56750	4967592.60954477	54849.9593119849
Pongo_abelii	56750	6510458.60778208	53027.9714778628
Pongo_abelii	56750	8503911.76611966	53501.5750577954
Pongo_abelii	56750	11079544.0627845	53941.3258848614
Pongo_abelii	56750	14407378.3286047	59276.164143905
Pongo_abelii	56750	18707091.8067695	66500.0645766268
Pongo_abelii	56750	24262517.5033543	69074.1658444758
Pongo_abelii	56750	31440380.5928378	68934.9300520966
Pongo_pygmaeus	57150	0	2698.02879567629
Pongo_pygmaeus	57150	23805.5875388139	8824.36475509661
Pongo_pygmaeus	57150	51128.4103364212	44568.2806704966
Pongo_pygmaeus	57150	82488.1339480421	6944.21313863955
Pongo_pygmaeus	57150	118481.203634948	5782.99317381634
Pongo_pygmaeus	57150	159792.188436051	8118.14744069835
Pongo_pygmaeus	57150	207206.801306866	15217.6080355201
Pongo_pygmaeus	57150	261626.842961969	28107.7103237285
Pongo_pygmaeus	57150	324087.353644869	44388.9575356729
Pongo_pygmaeus	57150	395776.299042853	54685.3292336075
Pongo_pygmaeus	57150	478057.164762415	55865.8057318706
Pongo_pygmaeus	57150	680885.627336892	40390.351320189
Pongo_pygmaeus	57150	948076.870423619	39097.6226457349
Pongo_pygmaeus	57150	1300054.88907086	67787.15919492
Pongo_pygmaeus	57150	1763724.74658421	78046.8373646111
Pongo_pygmaeus	57150	2374529.18713629	60713.0548933515
Pongo_pygmaeus	57150	3179157.8653923	57484.907545545
Pongo_pygmaeus	57150	4239116.28561409	58301.3547309353
Pongo_pygmaeus	57150	5635427.258564	56438.2998927698
Pongo_pygmaeus	57150	7474824.25375216	56518.4678547514
Pongo_pygmaeus	57150	9897910.0644719	55373.2480431934
Pongo_pygmaeus	57150	13089904.4308163	54552.8300229533
Pongo_pygmaeus	57150	17294802.1648128	55916.58224066
Pongo_pygmaeus	57150	22834024.0192727	57613.6956075594
Pongo_tapanuliensis	56750	0	2887.75919221
Pongo_tapanuliensis	56750	30483.6927240272	3324.46673319856
Pongo_tapanuliensis	56750	65172.5631794459	54764.5480556047
Pongo_tapanuliensis	56750	104646.709056936	54874.6312411628
Pongo_tapanuliensis	56750	149566.251616268	69444.0278530739
Pongo_tapanuliensis	56750	200682.374812496	81733.8740230648
Pongo_tapanuliensis	56750	258849.887252339	92428.1063108893
Pongo_tapanuliensis	56750	325041.517052795	97114.971241525
Pongo_tapanuliensis	56750	400364.178653145	104652.64335879
Pongo_tapanuliensis	56750	486077.483608242	102834.376965467
Pongo_tapanuliensis	56750	583614.804916746	75792.885920754
Pongo_tapanuliensis	56750	820910.923164553	53668.7710497164
Pongo_tapanuliensis	56750	1128191.98890279	48877.6772593549
Pongo_tapanuliensis	56750	1526098.42773726	46273.4146943601
Pongo_tapanuliensis	56750	2041358.07670242	43287.2959693236
Pongo_tapanuliensis	56750	2708581.52407706	42400.3323314179
Pongo_tapanuliensis	56750	3572586.94274435	43608.2048331613
Pongo_tapanuliensis	56750	4691410.57884972	44902.8842611621
Pongo_tapanuliensis	56750	6140205.11377152	46317.5557382899
Pongo_tapanuliensis	56750	8016287.75690014	49078.5547653202
Pongo_tapanuliensis	56750	10445677.1554724	54433.574793054
Pongo_tapanuliensis	56750	13591558.2132774	61598.0291551921
Pongo_tapanuliensis	56750	17665243.4099252	64281.5437605388
Pongo_tapanuliensis	56750	22940366.9052063	61849.5978169624
Pseudois_nayaur	45000	0	16452.5572260816
Pseudois_nayaur	45000	16650.8598209289	23000.1585862042
Pseudois_nayaur	45000	35216.9378539665	51434.9166618529
Pseudois_nayaur	45000	55918.5266749587	82757.0756705617
Pseudois_nayaur	45000	79001.2573922825	96518.6391875876
Pseudois_nayaur	45000	104739.014140121	103282.473818637
Pseudois_nayaur	45000	133437.183803114	113256.265251641
Pseudois_nayaur	45000	165436.279531419	127893.63710994
Pseudois_nayaur	45000	201115.981040383	144045.830796383
Pseudois_nayaur	45000	240899.639634296	157624.662915793
Pseudois_nayaur	45000	285259.301407793	168353.125132248
Pseudois_nayaur	45000	389872.542946811	163877.732914337
Pseudois_nayaur	45000	519935.514761024	136915.487608229
Pseudois_nayaur	45000	681639.486345115	99124.6812474134
Pseudois_nayaur	45000	882681.904962302	70496.1179028946
Pseudois_nayaur	45000	1132632.81023385	56117.3060351082
Pseudois_nayaur	45000	1443390.38804149	53199.0654049316
Pseudois_nayaur	45000	1829747.34906131	59185.3458287051
Pseudois_nayaur	45000	2310095.09273203	72242.9820436006
Pseudois_nayaur	45000	2907299.17633521	86942.5079712686
Pseudois_nayaur	45000	3649787.76334686	93695.9295703429
Pseudois_nayaur	45000	4572904.86347852	89528.8109862322
Pseudois_nayaur	45000	5720592.78146414	80522.8395944673
Pseudois_nayaur	45000	7147483.86267401	72112.8175515223
Puma_concolor_dnaZoo	51600	0	1243.96984872914
Puma_concolor_dnaZoo	51600	2577.75720925589	2220.68311131867
Puma_concolor_dnaZoo	51600	5533.27847828887	1906.807906303
Puma_concolor_dnaZoo	51600	8921.9242127829	1999.69243136997
Puma_concolor_dnaZoo	51600	12807.1677514504	3488.35936148998
Puma_concolor_dnaZoo	51600	17261.7842966678	6742.48214434694
Puma_concolor_dnaZoo	51600	22369.214080009	13377.6421491827
Puma_concolor_dnaZoo	51600	28225.125296378	24913.8902066172
Puma_concolor_dnaZoo	51600	34939.2060823428	40970.3073465386
Puma_concolor_dnaZoo	51600	42637.2191045438	58962.5417446429
Puma_concolor_dnaZoo	51600	51463.3572430443	73270.5841268807
Puma_concolor_dnaZoo	51600	73185.5326852421	71901.158323221
Puma_concolor_dnaZoo	51600	101740.881843739	65287.1221354539
Puma_concolor_dnaZoo	51600	139278.925293091	62641.5164904771
Puma_concolor_dnaZoo	51600	188625.36116345	59914.5748288977
Puma_concolor_dnaZoo	51600	253494.771216558	54482.3339434344
Puma_concolor_dnaZoo	51600	338770.238155922	50233.7781312368
Puma_concolor_dnaZoo	51600	450870.922527387	45958.9453119457
Puma_concolor_dnaZoo	51600	598235.268775839	40254.5422985273
Puma_concolor_dnaZoo	51600	791956.214075986	34519.8636890607
Puma_concolor_dnaZoo	51600	1046616.2156527	30506.3286484408
Puma_concolor_dnaZoo	51600	1381384.95375985	28944.51879594
Puma_concolor_dnaZoo	51600	1821462.34054998	29253.2863335934
Puma_concolor_dnaZoo	51600	2399975.45816982	30271.9604621721
Rangifer_tarandus_caribou	86034	0	16249.8130686143
Rangifer_tarandus_caribou	86034	12666.3915758049	12660.6535070947
Rangifer_tarandus_caribou	86034	27003.0916982142	17658.7084611953
Rangifer_tarandus_caribou	86034	43230.362832995	54447.2368569334
Rangifer_tarandus_caribou	86034	61597.5133092817	235462.637349875
Rangifer_tarandus_caribou	86034	82386.7275780625	418110.730711934
Rangifer_tarandus_caribou	86034	105917.401564279	274426.316485882
Rangifer_tarandus_caribou	86034	132551.049718893	112481.606840002
Rangifer_tarandus_caribou	86034	162696.859160617	57024.8292530392
Rangifer_tarandus_caribou	86034	196817.976238572	43286.270196689
Rangifer_tarandus_caribou	86034	235438.622099759	48591.0875786839
Rangifer_tarandus_caribou	86034	328630.144165932	71013.4576809086
Rangifer_tarandus_caribou	86034	448020.428840167	84430.9127645493
Rangifer_tarandus_caribou	86034	600974.686465378	84604.9517706411
Rangifer_tarandus_caribou	86034	796928.695533323	80640.2862403286
Rangifer_tarandus_caribou	86034	1047970.89773136	72199.9167994855
Rangifer_tarandus_caribou	86034	1369588.13630795	60958.4654031853
Rangifer_tarandus_caribou	86034	1781621.04250445	52210.2398384003
Rangifer_tarandus_caribou	86034	2309488.00803186	48540.948877168
Rangifer_tarandus_caribou	86034	2985753.25069731	49507.965132352
Rangifer_tarandus_caribou	86034	3852135.70745974	53025.4114810755
Rangifer_tarandus_caribou	86034	4962082.68392589	56465.1759085561
Rangifer_tarandus_caribou	86034	6384067.02923474	58088.725462251
Rangifer_tarandus_caribou	86034	8205811.23970251	58009.8888515608
Rangifer_tarandus_sibiricus	86034	0	4108.88290058114
Rangifer_tarandus_sibiricus	86034	13561.8126497222	111193.157208977
Rangifer_tarandus_sibiricus	86034	28818.1753324873	267869.406513672
Rangifer_tarandus_sibiricus	86034	45980.8222676547	473131.54160795
Rangifer_tarandus_sibiricus	86034	65287.9438893743	697304.385014357
Rangifer_tarandus_sibiricus	86034	87007.4925536338	558889.907186807
Rangifer_tarandus_sibiricus	86034	111440.901293777	218862.387247076
Rangifer_tarandus_sibiricus	86034	138927.267234948	86439.6217973047
Rangifer_tarandus_sibiricus	86034	169848.057726646	46091.3129066169
Rangifer_tarandus_sibiricus	86034	204632.404507075	34771.5373647411
Rangifer_tarandus_sibiricus	86034	243763.059373935	38829.4129179561
Rangifer_tarandus_sibiricus	86034	337303.436995263	59111.5046178653
Rangifer_tarandus_sibiricus	86034	455679.97830001	76273.467506377
Rangifer_tarandus_sibiricus	86034	605487.001615677	81017.8111089859
Rangifer_tarandus_sibiricus	86034	795069.700918626	78779.5969534684
Rangifer_tarandus_sibiricus	86034	1034989.02565721	72232.5614533036
Rangifer_tarandus_sibiricus	86034	1338609.99209906	62248.0504719128
Rangifer_tarandus_sibiricus	86034	1722846.19884703	51592.9859536832
Rangifer_tarandus_sibiricus	86034	2209102.02072336	43284.6416999908
Rangifer_tarandus_sibiricus	86034	2824464.96715102	38259.3981941115
Rangifer_tarandus_sibiricus	86034	3603214.62689792	36087.9999190888
Rangifer_tarandus_sibiricus	86034	4588732.25690231	36051.2890955258
Rangifer_tarandus_sibiricus	86034	5835917.39129472	37300.1152234779
Rangifer_tarandus_sibiricus	86034	7414246.09094716	39053.9396742681
Rangifer_tarandus_tarandus	86034	0	6142.09097434643
Rangifer_tarandus_tarandus	86034	9471.81022419311	14775.9395990085
Rangifer_tarandus_tarandus	86034	20174.4710505039	320478.005517516
Rangifer_tarandus_tarandus	86034	32267.9300675006	432337.781964668
Rangifer_tarandus_tarandus	86034	45932.9198648264	567506.120270818
Rangifer_tarandus_tarandus	86034	61373.6590196522	503899.136204034
Rangifer_tarandus_tarandus	86034	78820.9040731405	234572.35471782
Rangifer_tarandus_tarandus	86034	98535.398107667	93999.4995206956
Rangifer_tarandus_tarandus	86034	120811.76746259	49768.175930215
Rangifer_tarandus_tarandus	86034	145982.924823662	34990.6597991312
Rangifer_tarandus_tarandus	86034	174425.044488722	32094.9187851525
Rangifer_tarandus_tarandus	86034	242877.637302114	41443.0468143474
Rangifer_tarandus_tarandus	86034	330276.836209356	53819.7105055445
Rangifer_tarandus_tarandus	86034	441866.765175983	59263.837498086
Rangifer_tarandus_tarandus	86034	584343.039586604	56284.4304303248
Rangifer_tarandus_tarandus	86034	766254.516347216	49476.3705212838
Rangifer_tarandus_tarandus	86034	998516.242126583	41880.5654690004
Rangifer_tarandus_tarandus	86034	1295064.37764088	36045.729459765
Rangifer_tarandus_tarandus	86034	1673692.3947277	33553.145667282
Rangifer_tarandus_tarandus	86034	2157118.71967988	35386.8552057581
Rangifer_tarandus_tarandus	86034	2774349.88354059	44511.4205635824
Rangifer_tarandus_tarandus	86034	3562420.97106056	65724.2607086706
Rangifer_tarandus_tarandus	86034	4568617.79868066	88318.8487753436
Rangifer_tarandus_tarandus	86034	5853314.15659278	85709.9622004569
Redunca_redunca	44050.4	0	6929.38037049486
Redunca_redunca	44050.4	9908.62917955423	19567.1210853659
Redunca_redunca	44050.4	21228.8121347287	36318.7442764844
Redunca_redunca	44050.4	34161.6346086028	50904.1151328771
Redunca_redunca	44050.4	48936.8284197849	50355.2759609898
Redunca_redunca	44050.4	65816.8522969393	48240.90016191
Redunca_redunca	44050.4	85101.5540568346	54847.7260897456
Redunca_redunca	44050.4	107133.496942381	69221.386974277
Redunca_redunca	44050.4	132304.044734902	83704.095747685
Redunca_redunca	44050.4	161060.313733367	91355.3839089073
Redunca_redunca	44050.4	193913.115091858	80226.907591662
Redunca_redunca	44050.4	274325.769079457	53937.8318000576
Redunca_redunca	44050.4	379281.011608928	37676.3703121883
Redunca_redunca	44050.4	516269.438033934	38122.2430235333
Redunca_redunca	44050.4	695067.833636996	51662.3108121082
Redunca_redunca	44050.4	928436.937177507	66242.8572303315
Redunca_redunca	44050.4	1233032.16748487	70575.3629284166
Redunca_redunca	44050.4	1630592.31113041	67730.8304814775
Redunca_redunca	44050.4	2149491.00713418	64117.7167324533
Redunca_redunca	44050.4	2826761.75727881	61033.0029133237
Redunca_redunca	44050.4	3710740.98585279	57595.9437593086
Redunca_redunca	44050.4	4864517.78247864	55173.515584834
Redunca_redunca	44050.4	6370436.53418922	54856.4677113174
Redunca_redunca	44050.4	8335973.79701647	56075.428462106
Rhinoceros_unicornis	1602333	0	1646.22497854087
Rhinoceros_unicornis	1602333	1538.60557115396	233.473253534187
Rhinoceros_unicornis	1602333	2587.17816851951	1047.74438994388
Rhinoceros_unicornis	1602333	3880.96045547072	1446.72655648786
Rhinoceros_unicornis	1602333	5477.29494888984	1102.08931757521
Rhinoceros_unicornis	1602333	7446.93376724521	874.440974799788
Rhinoceros_unicornis	1602333	9877.17447855315	927.434334594678
Rhinoceros_unicornis	1602333	12875.7292693397	1322.90548226209
Rhinoceros_unicornis	1602333	16575.4989224082	2195.15313104309
Rhinoceros_unicornis	1602333	21140.4631938052	3520.40623412675
Rhinoceros_unicornis	1602333	26772.9486599877	4716.51182481322
Rhinoceros_unicornis	1602333	33722.5961578962	5107.26590962259
Rhinoceros_unicornis	1602333	42297.4252693368	4835.04589515694
Rhinoceros_unicornis	1602333	52877.486245456	4447.84285257953
Rhinoceros_unicornis	1602333	65931.7044466159	4235.38170844883
Rhinoceros_unicornis	1602333	82038.6638703981	4219.17105420339
Rhinoceros_unicornis	1602333	101912.25092721	4332.21128853532
Rhinoceros_unicornis	1602333	126433.295036969	4581.46606170874
Rhinoceros_unicornis	1602333	156688.608409131	5188.61225961033
Rhinoceros_unicornis	1602333	194019.155312041	6741.27568352035
Rhinoceros_unicornis	1602333	240079.485771306	10375.3921765495
Rhinoceros_unicornis	1602333	296911.067894504	17531.3113571465
Rhinoceros_unicornis	1602333	367032.769029115	28086.5020240726
Rhinoceros_unicornis	1602333	453552.496024437	37878.6133074604
Rhinoceros_unicornis	1602333	560304.942673946	40934.9118676888
Rhinoceros_unicornis	1602333	692021.549526767	35995.9723481478
Rhinoceros_unicornis	1602333	854540.208961165	23192.551516008
Sus_scrofa_scrofa	101052.1	0	6635.12106701219
Sus_scrofa_scrofa	101052.1	6693.41866627925	13528.0278852769
Sus_scrofa_scrofa	101052.1	14412.131586422	9364.54860427513
Sus_scrofa_scrofa	101052.1	23313.1927801183	9199.84596537843
Sus_scrofa_scrofa	101052.1	33577.7137169144	19498.6966437325
Sus_scrofa_scrofa	101052.1	45414.5484233808	34786.2424785482
Sus_scrofa_scrofa	101052.1	59064.543073004	30279.0090549578
Sus_scrofa_scrofa	101052.1	74805.4365259593	16800.4682031445
Sus_scrofa_scrofa	101052.1	92957.5115309224	14959.6330137474
Sus_scrofa_scrofa	101052.1	113890.111574914	25040.4102239227
Sus_scrofa_scrofa	101052.1	138029.155980686	64849.8311469411
Sus_scrofa_scrofa	101052.1	197966.459375287	156130.389795579
Sus_scrofa_scrofa	101052.1	277672.455951928	161056.312715958
Sus_scrofa_scrofa	101052.1	383667.312751705	110508.403476852
Sus_scrofa_scrofa	101052.1	524621.696995587	108072.856552455
Sus_scrofa_scrofa	101052.1	712066.060216927	129148.659200167
Sus_scrofa_scrofa	101052.1	961333.860519345	156877.190321127
Sus_scrofa_scrofa	101052.1	1292815.8811029	177086.109038732
Sus_scrofa_scrofa	101052.1	1733628.25172133	149110.498746499
Sus_scrofa_scrofa	101052.1	2319830.62175687	101817.812542101
Sus_scrofa_scrofa	101052.1	3099375.93749558	76408.1802350897
Sus_scrofa_scrofa	101052.1	4136033.12339767	69959.3672755877
Sus_scrofa_scrofa	101052.1	5514603.55334641	71859.1431663608
Sus_scrofa_scrofa	101052.1	7347858.03339446	76254.0749347206
Syncerus_caffer	580002.7	0	28956.3551709374
Syncerus_caffer	580002.7	25088.6002236	30649.9599199643
Syncerus_caffer	580002.7	53097.8097015886	106139.35771805
Syncerus_caffer	580002.7	84367.6218309986	111556.738761235
Syncerus_caffer	580002.7	119277.609254136	110625.893501756
Syncerus_caffer	580002.7	158251.531349989	113036.409884096
Syncerus_caffer	580002.7	201762.478092037	127159.477322426
Syncerus_caffer	580002.7	250338.612711822	135059.902041308
Syncerus_caffer	580002.7	304569.582876382	123445.535451836
Syncerus_caffer	580002.7	365113.678202388	100670.230865624
Syncerus_caffer	580002.7	432705.82098946	76103.2989881826
Syncerus_caffer	580002.7	592411.665757804	89838.5107149692
Syncerus_caffer	580002.7	791465.08912007	152546.926100405
Syncerus_caffer	580002.7	1039560.36333943	206951.723504052
Syncerus_caffer	580002.7	1348780.19010905	184688.38997431
Syncerus_caffer	580002.7	1734184.15061695	125350.36364219
Syncerus_caffer	580002.7	2214542.13518383	80413.0999160832
Syncerus_caffer	580002.7	2813248.47186255	57301.9926096289
Syncerus_caffer	580002.7	3559461.27376371	48126.8415113715
Syncerus_caffer	580002.7	4489522.49344309	46022.615383226
Syncerus_caffer	580002.7	5648727.84364304	47525.0754493849
Syncerus_caffer	580002.7	7093532.78282261	50733.4450755677
Syncerus_caffer	580002.7	8894302.00107861	54106.0009261869
Syncerus_caffer	580002.7	11138736.3115397	56500.7323460632
Tapirus_indicus_dnaZoo	296250	0	2915.20658417842
Tapirus_indicus_dnaZoo	296250	4054.77838625018	3950.13709383673
Tapirus_indicus_dnaZoo	296250	8741.09759527513	1655.13033237659
Tapirus_indicus_dnaZoo	296250	14157.3215258722	2081.16234947247
Tapirus_indicus_dnaZoo	296250	20417.1344745672	4676.58928019654
Tapirus_indicus_dnaZoo	296250	27651.9273219024	7266.50480251245
Tapirus_indicus_dnaZoo	296250	36013.555372588	9049.46687190161
Tapirus_indicus_dnaZoo	296250	45677.5257354386	10114.0498838964
Tapirus_indicus_dnaZoo	296250	56846.6811448805	12132.4744833066
Tapirus_indicus_dnaZoo	296250	69755.4575459155	14041.6273293165
Tapirus_indicus_dnaZoo	296250	84674.8048074861	21401.6492166463
Tapirus_indicus_dnaZoo	296250	121846.589543274	25334.772989342
Tapirus_indicus_dnaZoo	296250	171499.293304272	16634.7398805178
Tapirus_indicus_dnaZoo	296250	237823.549949495	17006.0326961546
Tapirus_indicus_dnaZoo	296250	326417.054156547	20240.7520449784
Tapirus_indicus_dnaZoo	296250	444757.000726461	22886.7533466802
Tapirus_indicus_dnaZoo	296250	602831.151642088	23839.390238828
Tapirus_indicus_dnaZoo	296250	813980.792249156	24189.1441915075
Tapirus_indicus_dnaZoo	296250	1096026.72113914	28113.0527562343
Tapirus_indicus_dnaZoo	296250	1472773.30604785	35195.2290863287
Tapirus_indicus_dnaZoo	296250	1976017.54644156	39674.4232312693
Tapirus_indicus_dnaZoo	296250	2648232.70547425	43255.3793935175
Tapirus_indicus_dnaZoo	296250	3546153.00691643	50951.5008697373
Tapirus_indicus_dnaZoo	296250	4745561.94155307	60229.5485042746
Tapirus_terrestris_dnaZoo	207500.9	0	11672.2018825632
Tapirus_terrestris_dnaZoo	207500.9	24483.4985703127	54692.4964354487
Tapirus_terrestris_dnaZoo	207500.9	52059.450983928	104462.605683645
Tapirus_terrestris_dnaZoo	207500.9	83118.4579037977	87360.2841215264
Tapirus_terrestris_dnaZoo	207500.9	118100.455855471	86263.6921131998
Tapirus_terrestris_dnaZoo	207500.9	157500.948725318	114137.066260539
Tapirus_terrestris_dnaZoo	207500.9	201878.026344826	80711.3055313123
Tapirus_terrestris_dnaZoo	207500.9	251860.269575974	67812.3409830873
Tapirus_terrestris_dnaZoo	207500.9	308155.653869588	66777.2064543443
Tapirus_terrestris_dnaZoo	207500.9	371561.577411463	66032.2806990691
Tapirus_terrestris_dnaZoo	207500.9	442976.155900345	56754.1966047031
Tapirus_terrestris_dnaZoo	207500.9	614005.263259659	49947.9683503829
Tapirus_terrestris_dnaZoo	207500.9	830967.484313027	71684.2303485909
Tapirus_terrestris_dnaZoo	207500.9	1106199.02876304	116061.40676453
Tapirus_terrestris_dnaZoo	207500.9	1455349.22962546	112261.168716472
Tapirus_terrestris_dnaZoo	207500.9	1898270.34539316	68773.8725625726
Tapirus_terrestris_dnaZoo	207500.9	2460146.3354637	43320.3082531938
Tapirus_terrestris_dnaZoo	207500.9	3172924.78963734	35385.919353713
Tapirus_terrestris_dnaZoo	207500.9	4077133.42946612	35177.140671496
Tapirus_terrestris_dnaZoo	207500.9	5224184.46552602	38488.6604840099
Tapirus_terrestris_dnaZoo	207500.9	6679297.83358146	42949.3236758863
Tapirus_terrestris_dnaZoo	207500.9	8525209.52131829	46102.3806311309
Tapirus_terrestris_dnaZoo	207500.9	10866875.8366219	47621.126169114
Tapirus_terrestris_dnaZoo	207500.9	13837441.09641	48462.6746216293
Tragelaphus_eurycerus	329003.1	0	1811.4547885554
Tragelaphus_eurycerus	329003.1	4788.27334293964	2377.17708084658
Tragelaphus_eurycerus	329003.1	10298.9899197695	8820.07518727238
Tragelaphus_eurycerus	329003.1	16641.1502383582	9600.571698747
Tragelaphus_eurycerus	329003.1	23940.2005425964	19338.6515658045
Tragelaphus_eurycerus	329003.1	32340.5141057286	29019.5009166917
Tragelaphus_eurycerus	329003.1	42008.2468952903	29900.2745627509
Tragelaphus_eurycerus	329003.1	53134.6240939428	43009.3211472666
Tragelaphus_eurycerus	329003.1	65939.7224827148	59871.5719471626
Tragelaphus_eurycerus	329003.1	80676.8235011839	67447.9152528742
Tragelaphus_eurycerus	329003.1	97637.42308697	67583.5280117945
Tragelaphus_eurycerus	329003.1	139621.638390642	64143.2219798405
Tragelaphus_eurycerus	329003.1	195230.540647371	69143.6897382203
Tragelaphus_eurycerus	329003.1	268885.603337752	77867.9110792775
Tragelaphus_eurycerus	329003.1	366443.153294018	68645.0383561489
Tragelaphus_eurycerus	329003.1	495660.008264023	53758.6875163705
Tragelaphus_eurycerus	329003.1	666810.222838125	43452.4206329667
Tragelaphus_eurycerus	329003.1	893501.980314823	43001.3867942152
Tragelaphus_eurycerus	329003.1	1193759.58171925	69642.9541673614
Tragelaphus_eurycerus	329003.1	1591456.56110947	124408.259418345
Tragelaphus_eurycerus	329003.1	2118213.87441747	131293.430506105
Tragelaphus_eurycerus	329003.1	2815914.08714956	92366.6829426819
Tragelaphus_eurycerus	329003.1	3740031.46444694	66482.5325107025
Tragelaphus_eurycerus	329003.1	4964042.73954581	57835.5255223417
Tragelaphus_oryx	569993.6	0	59510.648612552
Tragelaphus_oryx	569993.6	11498.7214130981	16755.8610784584
Tragelaphus_oryx	569993.6	24582.93083982	78040.2908925649
Tragelaphus_oryx	569993.6	39471.2414764536	92779.7345260172
Tragelaphus_oryx	569993.6	56412.4097491197	138109.713891027
Tragelaphus_oryx	569993.6	75689.4915784443	142883.856270369
Tragelaphus_oryx	569993.6	97624.5717260186	140778.011239649
Tragelaphus_oryx	569993.6	122584.145241372	147915.443996182
Tragelaphus_oryx	569993.6	150985.240923587	146091.516274753
Tragelaphus_oryx	569993.6	183302.3891094	138336.391090069
Tragelaphus_oryx	569993.6	220075.550206765	121604.07041153
Tragelaphus_oryx	569993.6	309532.277579716	102690.617512101
Tragelaphus_oryx	569993.6	425359.028904262	79586.6490887951
Tragelaphus_oryx	569993.6	575329.15095519	58070.2939186671
Tragelaphus_oryx	569993.6	769507.415050249	48309.8983212674
Tragelaphus_oryx	569993.6	1020925.4824048	55059.4737112065
Tragelaphus_oryx	569993.6	1346456.48293611	85210.0520867153
Tragelaphus_oryx	569993.6	1767947.40211287	120833.464148867
Tragelaphus_oryx	569993.6	2313685.27241867	116220.501037728
Tragelaphus_oryx	569993.6	3020295.56824098	92135.8881873554
Tragelaphus_oryx	569993.6	3935200.20896587	78828.1481565408
Tragelaphus_oryx	569993.6	5119800.1313967	76300.9050798033
Tragelaphus_oryx	569993.6	6653596.01979805	78692.9183194031
Tragelaphus_oryx	569993.6	8639523.74335338	81949.9607233462
Tragelaphus_scriptus	43250.4	0	27134.6121848472
Tragelaphus_scriptus	43250.4	12071.1632171608	19326.4990889275
Tragelaphus_scriptus	43250.4	25707.1333652898	93824.6761456632
Tragelaphus_scriptus	43250.4	41110.7592243395	77430.06011709
Tragelaphus_scriptus	43250.4	58511.185232029	115642.04891322
Tragelaphus_scriptus	43250.4	78167.2602379796	135817.553951409
Tragelaphus_scriptus	43250.4	100371.388140872	123137.424172837
Tragelaphus_scriptus	43250.4	125453.877690731	123972.687792101
Tragelaphus_scriptus	43250.4	153787.856164025	152938.555783517
Tragelaphus_scriptus	43250.4	185794.820007434	175285.155876705
Tragelaphus_scriptus	43250.4	221950.905021719	161752.230121437
Tragelaphus_scriptus	43250.4	308931.594713943	112898.365386957
Tragelaphus_scriptus	43250.4	419924.874887338	74509.3114206067
Tragelaphus_scriptus	43250.4	561559.854872458	52251.0495041596
Tragelaphus_scriptus	43250.4	742295.72936906	41277.6964790793
Tragelaphus_scriptus	43250.4	972927.00656826	40920.3770927911
Tragelaphus_scriptus	43250.4	1267228.2136235	56372.9701396203
Tragelaphus_scriptus	43250.4	1642776.5847118	92064.7589441461
Tragelaphus_scriptus	43250.4	2122001.86699411	112296.496157908
Tragelaphus_scriptus	43250.4	2733525.94447324	95818.7119644853
Tragelaphus_scriptus	43250.4	3513872.28921469	78321.2098202972
Tragelaphus_scriptus	43250.4	4509647.33745414	71052.0818072632
Tragelaphus_scriptus	43250.4	5780324.07398039	69084.6444676266
Tragelaphus_scriptus	43250.4	7401794.07526602	68897.3170552286
Tragelaphus_spekii	77999.2	0	19947.5888614131
Tragelaphus_spekii	77999.2	6613.00543866378	1433.161712938
Tragelaphus_spekii	77999.2	10950.8780778618	2149.10511847361
Tragelaphus_spekii	77999.2	16164.0623012312	3109.53716687559
Tragelaphus_spekii	77999.2	22429.1816367337	4833.82116791266
Tragelaphus_spekii	77999.2	29958.499344735	8199.6600597984
Tragelaphus_spekii	77999.2	39007.1099317312	16028.841969274
Tragelaphus_spekii	77999.2	49881.5817936486	34617.5959612982
Tragelaphus_spekii	77999.2	62950.3438028769	61132.2673717098
Tragelaphus_spekii	77999.2	78656.167738287	83045.1309054768
Tragelaphus_spekii	77999.2	97531.1694649939	91922.9444027204
Tragelaphus_spekii	77999.2	120214.837106266	92612.5866151022
Tragelaphus_spekii	77999.2	147475.697004978	94229.3123067267
Tragelaphus_spekii	77999.2	180237.351520894	88943.6174774281
Tragelaphus_spekii	77999.2	219609.77082858	80715.1037350355
Tragelaphus_spekii	77999.2	266926.898887154	78727.410042786
Tragelaphus_spekii	77999.2	323791.847678206	80206.2235161928
Tragelaphus_spekii	77999.2	392131.210900042	79926.0388991943
Tragelaphus_spekii	77999.2	474260.337275002	75524.7861911498
Tragelaphus_spekii	77999.2	572961.774940127	72165.4566440314
Tragelaphus_spekii	77999.2	691579.54462984	78582.0722654264
Tragelaphus_spekii	77999.2	834132.435641411	102557.474449933
Tragelaphus_spekii	77999.2	1005450.16306888	150023.309772911
Tragelaphus_spekii	77999.2	1211336.99933466	210446.251596122
Tragelaphus_spekii	77999.2	1458768.42388165	243478.23777115
Tragelaphus_spekii	77999.2	1756127.4535494	217737.551518161
Tragelaphus_spekii	77999.2	2113488.66054576	131188.442317657
Tragelaphus_strepsiceros	213501	0	34007.0317320708
Tragelaphus_strepsiceros	213501	13831.4385174777	16150.7694335918
Tragelaphus_strepsiceros	213501	22790.6620119392	22256.0358499308
Tragelaphus_strepsiceros	213501	33464.840971073	26957.5754476681
Tragelaphus_strepsiceros	213501	46182.2485144893	39338.6834276311
Tragelaphus_strepsiceros	213501	61333.9951026373	46493.2497854247
Tragelaphus_strepsiceros	213501	79386.0567266521	36815.4538219635
Tragelaphus_strepsiceros	213501	100893.605508661	26168.8699318093
Tragelaphus_strepsiceros	213501	126518.083435055	22971.9066079636
Tragelaphus_strepsiceros	213501	157047.544307394	25696.4432390109
Tragelaphus_strepsiceros	213501	193420.889506192	35124.3249262862
Tragelaphus_strepsiceros	213501	236756.742912945	49656.5099928697
Tragelaphus_strepsiceros	213501	288387.853008193	60446.2430674051
Tragelaphus_strepsiceros	213501	349902.080145859	60222.9693680412
Tragelaphus_strepsiceros	213501	423191.229524283	53243.5771125319
Tragelaphus_strepsiceros	213501	510509.231660471	47042.7201523416
Tragelaphus_strepsiceros	213501	614541.459646732	43973.136367776
Tragelaphus_strepsiceros	213501	738487.314968823	43290.6194092058
Tragelaphus_strepsiceros	213501	886158.62172535	44395.1859460745
Tragelaphus_strepsiceros	213501	1062096.85525896	48619.5775328691
Tragelaphus_strepsiceros	213501	1271712.81044219	59149.5326285433
Tragelaphus_strepsiceros	213501	1521453.00496895	78232.8062172283
Tragelaphus_strepsiceros	213501	1818997.93520935	100220.559701346
Tragelaphus_strepsiceros	213501	2173498.28177759	111338.875936924
Tragelaphus_strepsiceros	213501	2595856.32906636	106096.861889106
Tragelaphus_strepsiceros	213501	3099061.25350849	93120.2414660966
Tragelaphus_strepsiceros	213501	3698588.59200309	78458.1560013927
Tremarctos_ornatus_dnaZoo	140000.6	0	26582.7882991936
Tremarctos_ornatus_dnaZoo	140000.6	3596.88173431083	4168.08333029212
Tremarctos_ornatus_dnaZoo	140000.6	5932.53041679597	1876.30791398893
Tremarctos_ornatus_dnaZoo	140000.6	8720.01316626925	1770.48784995096
Tremarctos_ornatus_dnaZoo	140000.6	12046.737830333	2300.25371104358
Tremarctos_ornatus_dnaZoo	140000.6	16017.0214105921	3541.17134916249
Tremarctos_ornatus_dnaZoo	140000.6	20755.3611589803	5006.25540085745
Tremarctos_ornatus_dnaZoo	140000.6	26410.3384716307	5815.68283209646
Tremarctos_ornatus_dnaZoo	140000.6	33159.2779957478	6298.09652849412
Tremarctos_ornatus_dnaZoo	140000.6	41213.8080463452	7021.69636522308
Tremarctos_ornatus_dnaZoo	140000.6	50826.4966923386	7674.29903613668
Tremarctos_ornatus_dnaZoo	140000.6	62298.7716015317	8546.04831879052
Tremarctos_ornatus_dnaZoo	140000.6	75990.371989209	9198.08859609179
Tremarctos_ornatus_dnaZoo	140000.6	92330.6290576321	10126.737920908
Tremarctos_ornatus_dnaZoo	140000.6	111831.928650226	12448.7035644092
Tremarctos_ornatus_dnaZoo	140000.6	135105.778272518	16730.2334018123
Tremarctos_ornatus_dnaZoo	140000.6	162881.982297753	22543.7508542652
Tremarctos_ornatus_dnaZoo	140000.6	196031.526639246	27414.1983379946
Tremarctos_ornatus_dnaZoo	140000.6	235593.890490342	29014.4305583253
Tremarctos_ornatus_dnaZoo	140000.6	282809.641553545	27590.427970186
Tremarctos_ornatus_dnaZoo	140000.6	339159.336856207	24825.4252108341
Tremarctos_ornatus_dnaZoo	140000.6	406409.948976143	21956.7779391258
Tremarctos_ornatus_dnaZoo	140000.6	486670.273476822	20140.4751737158
Tremarctos_ornatus_dnaZoo	140000.6	582457.054978023	19771.0458701576
Tremarctos_ornatus_dnaZoo	140000.6	696773.905394956	19917.879732507
Tremarctos_ornatus_dnaZoo	140000.6	833205.489006353	19990.3596777078
Tremarctos_ornatus_dnaZoo	140000.6	996029.927738062	22166.6992329605
Ursus_americanus_dnaZoo	99949.4	0	1431.42221054388
Ursus_americanus_dnaZoo	99949.4	1422.82265821598	463.740671290825
Ursus_americanus_dnaZoo	99949.4	3076.87544979413	5292.47641302332
Ursus_americanus_dnaZoo	99949.4	4999.73675758203	2198.37995765179
Ursus_americanus_dnaZoo	99949.4	7235.09201819625	1683.12568574211
Ursus_americanus_dnaZoo	99949.4	9833.7262103336	1810.58423571018
Ursus_americanus_dnaZoo	99949.4	12854.6776373967	2422.80142789676
Ursus_americanus_dnaZoo	99949.4	16366.5792171908	3723.13078504975
Ursus_americanus_dnaZoo	99949.4	20449.2177514195	5857.66510621306
Ursus_americanus_dnaZoo	99949.4	25195.3465999807	8472.85265127921
Ursus_americanus_dnaZoo	99949.4	30712.7929421661	12068.3546523034
Ursus_americanus_dnaZoo	99949.4	44583.4123759359	14971.853093792
Ursus_americanus_dnaZoo	99949.4	63328.7403830741	17827.3725475963
Ursus_americanus_dnaZoo	99949.4	88661.9508985109	27246.9611930993
Ursus_americanus_dnaZoo	99949.4	122898.297937894	43671.9534691164
Ursus_americanus_dnaZoo	99949.4	169166.711405931	47982.7543562651
Ursus_americanus_dnaZoo	99949.4	231695.756411423	35919.4202917571
Ursus_americanus_dnaZoo	99949.4	316200.090496703	25717.7697541699
Ursus_americanus_dnaZoo	99949.4	430402.737899513	23318.2946748144
Ursus_americanus_dnaZoo	99949.4	584740.91256223	32122.5875276805
Ursus_americanus_dnaZoo	99949.4	793319.896499453	54611.0975894419
Ursus_americanus_dnaZoo	99949.4	1075202.15042243	67331.9949878902
Ursus_americanus_dnaZoo	99949.4	1456149.4710816	55503.3701251576
Ursus_americanus_dnaZoo	99949.4	1970977.41465642	39009.7762672074
Ursus_arctos_dnaZoo	180520.4	0	1641.99555695644
Ursus_arctos_dnaZoo	180520.4	4614.76271217364	4153.78844099168
Ursus_arctos_dnaZoo	180520.4	9967.79956018578	2416.3563057605
Ursus_arctos_dnaZoo	180520.4	16177.2203437474	3559.0144634681
Ursus_arctos_dnaZoo	180520.4	23380.0301808673	4229.52483342772
Ursus_arctos_dnaZoo	180520.4	31735.1523988774	4931.75797447285
Ursus_arctos_dnaZoo	180520.4	41426.9350304459	5927.21350621525
Ursus_arctos_dnaZoo	180520.4	52669.2182821614	7903.76428558538
Ursus_arctos_dnaZoo	180520.4	65710.0527206186	12265.9529925123
Ursus_arctos_dnaZoo	180520.4	80837.1722784101	20558.2800466572
Ursus_arctos_dnaZoo	180520.4	98384.3428368293	33741.0964252431
Ursus_arctos_dnaZoo	180520.4	142349.423771653	34924.9758539189
Ursus_arctos_dnaZoo	180520.4	201506.893902783	33312.7139117839
Ursus_arctos_dnaZoo	180520.4	281106.571599352	35133.5417230229
Ursus_arctos_dnaZoo	180520.4	388212.380474424	40924.2205944065
Ursus_arctos_dnaZoo	180520.4	532329.223993731	49484.4531627632
Ursus_arctos_dnaZoo	180520.4	726246.480248188	59206.1194978388
Ursus_arctos_dnaZoo	180520.4	987172.971246574	66561.4475542167
Ursus_arctos_dnaZoo	180520.4	1338264.12744257	67153.8961644095
Ursus_arctos_dnaZoo	180520.4	1810676.87283836	60383.5439365317
Ursus_arctos_dnaZoo	180520.4	2446334.58757671	49383.7119899023
Ursus_arctos_dnaZoo	180520.4	3301647.51942373	40455.2294926657
Ursus_arctos_dnaZoo	180520.4	4452518.80505882	36119.3484976267
Ursus_arctos_dnaZoo	180520.4	6001080.3511108	34689.5676322841
Ursus_arctos_horribilis	180520.4	0	3225.20991818544
Ursus_arctos_horribilis	180520.4	7844.66659488277	4968.38815066185
Ursus_arctos_horribilis	180520.4	16855.2250355216	8473.97202082368
Ursus_arctos_horribilis	180520.4	27204.9527683902	8796.96736188203
Ursus_arctos_horribilis	180520.4	39092.8801205284	12077.121319544
Ursus_arctos_horribilis	180520.4	52747.6177500899	20434.4478492066
Ursus_arctos_horribilis	180520.4	68431.7529411268	35019.1255056165
Ursus_arctos_horribilis	180520.4	86446.8992855111	46162.3331455398
Ursus_arctos_horribilis	180520.4	107139.496859846	48999.0349983386
Ursus_arctos_horribilis	180520.4	130907.474437604	44651.950134887
Ursus_arctos_horribilis	180520.4	158207.901854096	35789.2038396724
Ursus_arctos_horribilis	180520.4	225584.135254142	32238.4148461432
Ursus_arctos_horribilis	180520.4	314475.825286138	35637.2816835422
Ursus_arctos_horribilis	180520.4	431753.567866792	41809.5649692426
Ursus_arctos_horribilis	180520.4	586481.967111572	50189.9214676302
Ursus_arctos_horribilis	180520.4	790620.254616449	59027.3412763106
Ursus_arctos_horribilis	180520.4	1059946.63961638	62158.6868021372
Ursus_arctos_horribilis	180520.4	1415277.83467894	57809.9641740197
Ursus_arctos_horribilis	180520.4	1884078.01623048	50260.4838497832
Ursus_arctos_horribilis	180520.4	2502581.57931917	43700.0119125537
Ursus_arctos_horribilis	180520.4	3318593.75808439	42036.5008482753
Ursus_arctos_horribilis	180520.4	4395185.5768411	48289.3880348395
Ursus_arctos_horribilis	180520.4	5815568.7210826	60045.6062361109
Ursus_arctos_horribilis	180520.4	7689527.11580198	65074.8504460673
Ursus_maritimus_dnaZoo	180520.4	0	95243.4454108156
Ursus_maritimus_dnaZoo	180520.4	4655.56136845996	15081.6766658411
Ursus_maritimus_dnaZoo	180520.4	7702.62008904571	7704.97514087947
Ursus_maritimus_dnaZoo	180520.4	11358.9108708533	4569.85321279414
Ursus_maritimus_dnaZoo	180520.4	15746.2442001439	4210.99868901663
Ursus_maritimus_dnaZoo	180520.4	21010.7854773526	4440.41076349835
Ursus_maritimus_dnaZoo	180520.4	27327.9245637314	4381.03575028958
Ursus_maritimus_dnaZoo	180520.4	34908.118950167	4489.74264315027
Ursus_maritimus_dnaZoo	180520.4	44003.9052151937	5424.63500491356
Ursus_maritimus_dnaZoo	180520.4	54918.3123611501	6874.17586513697
Ursus_maritimus_dnaZoo	180520.4	68014.9573214362	7941.40460987615
Ursus_maritimus_dnaZoo	180520.4	83730.1589738994	8257.77621115
Ursus_maritimus_dnaZoo	180520.4	102587.474242541	8048.85554677071
Ursus_maritimus_dnaZoo	180520.4	125215.140562381	7339.61515512025
Ursus_maritimus_dnaZoo	180520.4	152367.005808728	6246.80214609451
Ursus_maritimus_dnaZoo	180520.4	184947.642978074	5169.11905475634
Ursus_maritimus_dnaZoo	180520.4	224042.486324186	4498.09214713479
Ursus_maritimus_dnaZoo	180520.4	270953.992944289	4724.24349159714
Ursus_maritimus_dnaZoo	180520.4	327245.034550083	7175.17911787244
Ursus_maritimus_dnaZoo	180520.4	394790.965034167	15618.4431529066
Ursus_maritimus_dnaZoo	180520.4	475842.098479375	33920.5067867306
Ursus_maritimus_dnaZoo	180520.4	573098.679085672	54518.6993369615
Ursus_maritimus_dnaZoo	180520.4	689800.840661533	66668.1446781933
Ursus_maritimus_dnaZoo	180520.4	829836.552708729	72338.9935542648
Ursus_maritimus_dnaZoo	180520.4	997871.149358577	73455.6821472359
Ursus_maritimus_dnaZoo	180520.4	1199502.7564572	68764.8505845414
Ursus_maritimus_dnaZoo	180520.4	1441448.79490246	55180.1166832449
Ursus_thibetanus_japonicus	77500	0	436.07143264264
Ursus_thibetanus_japonicus	77500	1566.98201682961	812.308399366513
Ursus_thibetanus_japonicus	77500	3381.02957186107	2227.58792559491
Ursus_thibetanus_japonicus	77500	5481.09740708333	4785.89039779825
Ursus_thibetanus_japonicus	77500	7912.28224581745	6843.60056701749
Ursus_thibetanus_japonicus	77500	10726.7911968891	7452.06499584666
Ursus_thibetanus_japonicus	77500	13985.0628467677	7423.73477402668
Ursus_thibetanus_japonicus	77500	17757.0651139343	7664.88244260523
Ursus_thibetanus_japonicus	77500	22123.7977355192	8760.66666720782
Ursus_thibetanus_japonicus	77500	27179.0316505128	10896.6247626186
Ursus_thibetanus_japonicus	77500	33031.3226309545	14645.4854139101
Ursus_thibetanus_japonicus	77500	47649.5773069944	15693.0784967814
Ursus_thibetanus_japonicus	77500	67240.9485687726	13283.969755647
Ursus_thibetanus_japonicus	77500	93497.286033322	11336.7721012071
Ursus_thibetanus_japonicus	77500	128686.004977016	10976.8923592942
Ursus_thibetanus_japonicus	77500	175845.893235241	10761.6351216371
Ursus_thibetanus_japonicus	77500	239049.531426413	10114.3129293763
Ursus_thibetanus_japonicus	77500	323754.988291105	13498.4830637156
Ursus_thibetanus_japonicus	77500	437277.162456992	33802.7360217815
Ursus_thibetanus_japonicus	77500	589419.474231976	72663.4759999608
Ursus_thibetanus_japonicus	77500	793320.458355231	76622.0401781203
Ursus_thibetanus_japonicus	77500	1066588.36681137	59106.8083086281
Ursus_thibetanus_japonicus	77500	1432821.76246215	46867.1057716023
Ursus_thibetanus_japonicus	77500	1923647.41721123	42728.4101393947
Ursus_thibetanus_thibetanus	77500	0	5751.56010867069
Ursus_thibetanus_thibetanus	77500	10445.6293789134	32514.6155146933
Ursus_thibetanus_thibetanus	77500	22292.1074633402	63361.3660734361
Ursus_thibetanus_thibetanus	77500	35727.3001084196	81292.8302003492
Ursus_thibetanus_thibetanus	77500	50964.267595633	99901.1153203204
Ursus_thibetanus_thibetanus	77500	68244.6434219839	92716.0974932771
Ursus_thibetanus_thibetanus	77500	87842.4662138567	79783.7085108693
Ursus_thibetanus_thibetanus	77500	110068.525533467	77583.6114539642
Ursus_thibetanus_thibetanus	77500	135275.290495324	81296.7255757729
Ursus_thibetanus_thibetanus	77500	163862.499352526	80249.4592739681
Ursus_thibetanus_thibetanus	77500	196283.498694647	73168.5257432377
Ursus_thibetanus_thibetanus	77500	274752.397059321	69169.0309730323
Ursus_thibetanus_thibetanus	77500	375679.275463102	77817.8235787596
Ursus_thibetanus_thibetanus	77500	505491.659689428	86572.0691262188
Ursus_thibetanus_thibetanus	77500	672456.64825378	81770.8288016349
Ursus_thibetanus_thibetanus	77500	887207.40237051	69837.7970405843
Ursus_thibetanus_thibetanus	77500	1163420.3185648	59453.16565159
Ursus_thibetanus_thibetanus	77500	1518686.00965095	52667.8551825716
Ursus_thibetanus_thibetanus	77500	1975629.56247936	49210.0554183601
Ursus_thibetanus_thibetanus	77500	2563351.41603946	49038.1020558852
Ursus_thibetanus_thibetanus	77500	3319280.62220516	52533.6761999968
Ursus_thibetanus_thibetanus	77500	4291558.5139883	58269.7794299076
Ursus_thibetanus_thibetanus	77500	5542104.58515449	62665.547936651
Ursus_thibetanus_thibetanus	77500	7150559.83166952	63935.2587777179
Vicugna_pacos_dnaZoo	47499.6	0	4926.69865982022
Vicugna_pacos_dnaZoo	47499.6	15482.5185317155	19747.2627253709
Vicugna_pacos_dnaZoo	47499.6	32572.5215472388	96562.2144304172
Vicugna_pacos_dnaZoo	47499.6	51436.9073687253	159549.507175759
Vicugna_pacos_dnaZoo	47499.6	72259.902665956	217739.037281744
Vicugna_pacos_dnaZoo	47499.6	95244.8615854574	300927.446888359
Vicugna_pacos_dnaZoo	47499.6	120616.251675596	303365.980308487
Vicugna_pacos_dnaZoo	47499.6	148621.846001886	233728.836297465
Vicugna_pacos_dnaZoo	47499.6	179535.142860365	165042.004940075
Vicugna_pacos_dnaZoo	47499.6	213658.036719587	130562.519480491
Vicugna_pacos_dnaZoo	47499.6	251323.766475241	133591.995606499
Vicugna_pacos_dnaZoo	47499.6	338793.275437259	161251.722562352
Vicugna_pacos_dnaZoo	47499.6	445368.866565755	143639.481045673
Vicugna_pacos_dnaZoo	47499.6	575223.907015569	97844.3761564646
Vicugna_pacos_dnaZoo	47499.6	733443.358126967	65908.5906785733
Vicugna_pacos_dnaZoo	47499.6	926222.896166279	49280.1117093323
Vicugna_pacos_dnaZoo	47499.6	1161111.52727703	40944.933514243
Vicugna_pacos_dnaZoo	47499.6	1447307.19714026	36585.3581461415
Vicugna_pacos_dnaZoo	47499.6	1796016.97104939	34279.1044683356
Vicugna_pacos_dnaZoo	47499.6	2220895.88860213	33329.240069973
Vicugna_pacos_dnaZoo	47499.6	2738581.67801111	33376.5581407804
Vicugna_pacos_dnaZoo	47499.6	3369346.26877886	33895.1237256121
Vicugna_pacos_dnaZoo	47499.6	4137889.61516017	34338.2003494215
Vicugna_pacos_dnaZoo	47499.6	5074306.91554796	34395.0964095706
Vicugna_vicugna_mensalis	47499.6	0	3678.48418130087
Vicugna_vicugna_mensalis	47499.6	5458.88053979498	4076.98667951931
Vicugna_vicugna_mensalis	47499.6	11713.6110737087	4231.33985119118
Vicugna_vicugna_mensalis	47499.6	18880.218543258	10945.2123470458
Vicugna_vicugna_mensalis	47499.6	27091.6454535175	32079.1538055188
Vicugna_vicugna_mensalis	47499.6	36500.2159925112	60278.1785326142
Vicugna_vicugna_mensalis	47499.6	47280.4616860604	70871.6796376172
Vicugna_vicugna_mensalis	47499.6	59632.3590047488	70728.7336906636
Vicugna_vicugna_mensalis	47499.6	73785.0389814879	74221.5399142422
Vicugna_vicugna_mensalis	47499.6	90001.0376540918	86766.1666183953
Vicugna_vicugna_mensalis	47499.6	108581.16617972	116963.250710622
Vicugna_vicugna_mensalis	47499.6	154262.727311594	138900.777628818
Vicugna_vicugna_mensalis	47499.6	214235.063185545	127433.555084211
Vicugna_vicugna_mensalis	47499.6	292968.823176696	103982.621247369
Vicugna_vicugna_mensalis	47499.6	396333.230649055	85831.6758299926
Vicugna_vicugna_mensalis	47499.6	532033.605346165	69704.6089150078
Vicugna_vicugna_mensalis	47499.6	710185.757941443	56317.9462501438
Vicugna_vicugna_mensalis	47499.6	944070.075101019	48308.6663242975
Vicugna_vicugna_mensalis	47499.6	1251121.50847589	45301.6620239557
Vicugna_vicugna_mensalis	47499.6	1654229.26654433	45348.0409902026
Vicugna_vicugna_mensalis	47499.6	2183443.09508419	46484.3569659838
Vicugna_vicugna_mensalis	47499.6	2878213.34128287	47547.8651089693
Vicugna_vicugna_mensalis	47499.6	3790331.78749734	48631.0903784501
Vicugna_vicugna_mensalis	47499.6	4987792.47968529	49996.7990637513
Vicugna_vicugna_vicugna	47499.6	0	8287.38016905049
Vicugna_vicugna_vicugna	47499.6	13703.58878243	8036.85972949303
Vicugna_vicugna_vicugna	47499.6	28971.7781111331	64838.5227459893
Vicugna_vicugna_vicugna	47499.6	45983.205488173	151393.130753708
Vicugna_vicugna_vicugna	47499.6	64936.9042650325	183410.901420287
Vicugna_vicugna_vicugna	47499.6	86054.632328745	260295.82400305
Vicugna_vicugna_vicugna	47499.6	109583.466664626	362199.230617914
Vicugna_vicugna_vicugna	47499.6	135798.694151934	464978.665477969
Vicugna_vicugna_vicugna	47499.6	165007.032414713	438141.896880485
Vicugna_vicugna_vicugna	47499.6	197550.218411705	365174.490106273
Vicugna_vicugna_vicugna	47499.6	233809.006751759	223340.648769448
Vicugna_vicugna_vicugna	47499.6	319218.73470071	136876.620221323
Vicugna_vicugna_vicugna	47499.6	425245.076220762	102014.888712765
Vicugna_vicugna_vicugna	47499.6	556864.569293566	80953.4188001306
Vicugna_vicugna_vicugna	47499.6	720255.012728468	65161.3812809806
Vicugna_vicugna_vicugna	47499.6	923085.432315993	54460.9239949811
Vicugna_vicugna_vicugna	47499.6	1174876.04041506	48347.8541340771
Vicugna_vicugna_vicugna	47499.6	1487445.08432785	45762.0847736701
Vicugna_vicugna_vicugna	47499.6	1875463.55709831	45373.5309466084
Vicugna_vicugna_vicugna	47499.6	2357143.80708858	46214.6674908599
Vicugna_vicugna_vicugna	47499.6	2955094.36746805	47250.777023121
Vicugna_vicugna_vicugna	47499.6	3697381.12858261	47420.7329779389
Vicugna_vicugna_vicugna	47499.6	4618844.66124701	46731.0835804046
Vicugna_vicugna_vicugna	47499.6	5762735.5219104	45687.9558122481
