# Supplementary material for: Worldwide Late Pleistocene and Early Holocene population declines in extant megafauna are associated with Homo sapiens expansion rather than climate change
Source: Nat Commun. 2023 Nov 24;14:7679. doi: 10.1038/s41467-023-43426-5 (PMC10667484; doi:10.1038/s41467-023-43426-5)
Supplement: Supplementary file 8 — Source Data [file 41467_2023_43426_MOESM8_ESM.zip]

Archive with 31 entries (30 files):
- Source data/
- Source data/.DS_Store
- __MACOSX/Source data/._.DS_Store
- Source data/source_data_8.txt
- __MACOSX/Source data/._source_data_8.txt
- Source data/source_data_9.txt
- __MACOSX/Source data/._source_data_9.txt
- Source data/source_data_4.txt
- __MACOSX/Source data/._source_data_4.txt
- Source data/source_data_5.txt
- __MACOSX/Source data/._source_data_5.txt
- Source data/source_data_7.txt
- __MACOSX/Source data/._source_data_7.txt
- Source data/source_data_6.txt
- __MACOSX/Source data/._source_data_6.txt
- Source data/source_data_2.txt
- __MACOSX/Source data/._source_data_2.txt
- Source data/source_data_3.txt
- __MACOSX/Source data/._source_data_3.txt
- Source data/source_data_1.txt
- __MACOSX/Source data/._source_data_1.txt
- Source data/source_data_14.txt
- __MACOSX/Source data/._source_data_14.txt
- Source data/source_data_11.txt
- __MACOSX/Source data/._source_data_11.txt
- Source data/source_data_10.txt
- __MACOSX/Source data/._source_data_10.txt
- Source data/source_data_12.txt
- __MACOSX/Source data/._source_data_12.txt
- Source data/source_data_13.txt
- __MACOSX/Source data/._source_data_13.txt
