# Supplementary material for: Worldwide Late Pleistocene and Early Holocene population declines in extant megafauna are associated with Homo sapiens expansion rather than climate change
Source: Nat Commun. 2023 Nov 24;14:7679. doi: 10.1038/s41467-023-43426-5 (PMC10667484; doi:10.1038/s41467-023-43426-5)
Supplement: Supplementary file 8 — Source Data [file 41467_2023_43426_MOESM8_ESM.zip › Source data/source_data_8.txt]

midT	logNe	nType
12500	3.93860975515957	Observed
37500	4.13921270911749	Observed
62500	4.16022526887681	Observed
87500	4.18369504724325	Observed
12500	3.88894987065107	Observed
37500	4.62228429640481	Observed
62500	4.71921006111689	Observed
87500	4.51062726444397	Observed
12500	3.96020669555757	Observed
37500	3.99035502946258	Observed
62500	4.24812263516817	Observed
87500	4.34115743411853	Observed
12500	3.43362417262879	Observed
37500	4.3739589937805	Observed
62500	4.82927665234618	Observed
87500	4.63327873600577	Observed
12500	3.42541114458853	Observed
37500	3.95738428167463	Observed
62500	4.3697827334762	Observed
87500	4.36216847546202	Observed
12500	3.28154366787058	Observed
37500	3.91674402623259	Observed
62500	4.31417317218816	Observed
87500	4.27998256608118	Observed
12500	3.2965901566769	Observed
37500	3.81819290966967	Observed
62500	4.31997391395834	Observed
87500	4.35720753783093	Observed
12500	3.56069218360811	Observed
37500	4.88210548596171	Observed
62500	4.97319569531414	Observed
87500	4.96213723078813	Observed
12500	5.6385071916597	Observed
37500	5.6385071916597	Observed
62500	5.54908155073387	Observed
87500	5.41813621007082	Observed
12500	3.42885336912237	Observed
37500	4.58325831699459	Observed
62500	4.85669428299464	Observed
87500	4.88195574430025	Observed
12500	3.59037590437472	Observed
37500	4.42919343285804	Observed
62500	4.60467312495916	Observed
87500	4.9124196951453	Observed
12500	3.56877833025826	Observed
37500	4.87016215030388	Observed
62500	5.38297776376099	Observed
87500	5.50893656837077	Observed
12500	3.21302185845944	Observed
37500	3.60571903684707	Observed
62500	3.57975913809359	Observed
87500	3.59434736963767	Observed
12500	3.74911635049564	Observed
37500	4.47199276177589	Observed
62500	4.47773265337745	Observed
87500	4.37296957326383	Observed
12500	3.34850216760458	Observed
37500	4.20878977919427	Observed
62500	4.89413063317705	Observed
87500	4.86007165527509	Observed
12500	3.64472206718026	Observed
37500	3.93479987488917	Observed
62500	4.21806118214136	Observed
87500	4.54345511056869	Observed
12500	3.70900186470775	Observed
37500	4.4523461694537	Observed
62500	4.80567671168935	Observed
87500	4.66062446024489	Observed
12500	3.65825348113345	Observed
37500	4.25609614848715	Observed
62500	4.70447831242204	Observed
87500	5.03508309430795	Observed
12500	3.7169421338705	Observed
37500	4.31964914707577	Observed
62500	4.74305030753134	Observed
87500	4.82314800043937	Observed
12500	3.95747093410651	Observed
37500	4.44307763900084	Observed
62500	4.91864485812273	Observed
87500	4.68953267337073	Observed
12500	3.56267374579136	Observed
37500	4.5368130694552	Observed
62500	4.5574578252415	Observed
87500	4.42958889788654	Observed
12500	3.63308379983415	Observed
37500	4.14179659452225	Observed
62500	4.68950707576895	Observed
87500	5.14544973248231	Observed
12500	3.2940803156062	Observed
37500	4.23362855080726	Observed
62500	4.46385258315673	Observed
87500	4.46216315246693	Observed
12500	3.62852836730839	Observed
37500	4.33964412270348	Observed
62500	4.57477636095176	Observed
87500	4.59898304778493	Observed
12500	3.67658311584024	Observed
37500	4.39421098640639	Observed
62500	4.30071732866643	Observed
87500	4.30454501456692	Observed
12500	3.59096096114013	Observed
37500	4.72483921062909	Observed
62500	4.72304546289373	Observed
87500	4.68921318712188	Observed
12500	4.15888025702552	Observed
37500	4.54232912717966	Observed
62500	4.56738683159804	Observed
87500	4.5916274256391	Observed
12500	4.01960165791913	Observed
37500	4.37929137064276	Observed
62500	4.67059550342947	Observed
87500	4.83459133688893	Observed
12500	4.00836982234259	Observed
37500	4.35497609133614	Observed
62500	4.68449237693396	Observed
87500	4.85435768806513	Observed
12500	3.97941533374664	Observed
37500	4.4473299626222	Observed
62500	4.66391462602498	Observed
87500	4.62509558225384	Observed
12500	2.9287377264626	Observed
37500	3.43428083247786	Observed
62500	3.78543332890439	Observed
87500	3.96588029748647	Observed
12500	2.96589555458587	Observed
37500	3.55813505534811	Observed
62500	3.95510662702238	Observed
87500	4.10314641362858	Observed
12500	3.6406407079343	Observed
37500	3.9576752643504	Observed
62500	4.69807608849827	Observed
87500	4.84637305643743	Observed
12500	4.38468005543343	Observed
37500	4.95478375938684	Observed
62500	5.172217029629	Observed
87500	5.17600859317076	Observed
12500	3.64820918211612	Observed
37500	4.16446415131442	Observed
62500	4.67182243001134	Observed
87500	4.78240127422102	Observed
12500	3.9512164465264	Observed
37500	5.05656042881681	Observed
62500	5.18639328087457	Observed
87500	5.07815851474144	Observed
12500	4.72197202539868	Observed
37500	4.42241770697471	Observed
62500	4.4480334391997	Observed
87500	4.68296644501087	Observed
12500	3.74717948423682	Observed
37500	4.58716540247228	Observed
62500	4.67167578624838	Observed
87500	4.61226332754848	Observed
12500	3.02593345050471	Observed
37500	3.52502273022617	Observed
62500	3.78866891151519	Observed
87500	3.98002343610927	Observed
12500	3.49890692539567	Observed
37500	3.82150482553883	Observed
62500	3.81412206100675	Observed
87500	3.92673693732228	Observed
12500	3.0199585789035	Observed
37500	3.70978535759124	Observed
62500	3.71010095624729	Observed
87500	3.85079548100306	Observed
12500	3.18405512915657	Observed
37500	4.29686311536659	Observed
62500	4.6957179448888	Observed
87500	4.90526404889013	Observed
12500	3.35359914479225	Observed
37500	3.59178558222703	Observed
62500	3.37817620129556	Observed
87500	3.30889701310265	Observed
12500	3.63120155499169	Observed
37500	4.40915213279504	Observed
62500	4.68820997833601	Observed
87500	4.63284231821982	Observed
12500	3.36179999855902	Observed
37500	4.47797182714652	Observed
62500	4.38238102732205	Observed
87500	4.22599049099821	Observed
12500	3.42991328165916	Observed
37500	4.67939358531555	Observed
62500	5.15815473227858	Observed
87500	4.95195364515705	Observed
12500	3.57260259479634	Observed
37500	4.6321001293506	Observed
62500	4.58628429075905	Observed
87500	4.4366180799539	Observed
12500	3.63697111531742	Observed
37500	4.50117788269436	Observed
62500	5.02952621335433	Observed
87500	4.91927474654827	Observed
12500	3.95205824269025	Observed
37500	4.04041533416668	Observed
62500	4.10615695930355	Observed
87500	4.12197447855803	Observed
12500	3.7211497976627	Observed
37500	4.99129337500386	Observed
62500	5.21018881788305	Observed
87500	5.12547509764945	Observed
12500	3.77744090275281	Observed
37500	4.51696301350108	Observed
62500	4.41606610429336	Observed
87500	4.48595188368214	Observed
12500	4.11767022855328	Observed
37500	4.68063193162033	Observed
62500	4.76725318585966	Observed
87500	4.5433150537594	Observed
12500	3.81120818388977	Observed
37500	4.51866502440413	Observed
62500	4.74860676811247	Observed
87500	4.88982450293993	Observed
12500	3.7204038471477	Observed
37500	3.9605103031012	Observed
62500	4.31298093174876	Observed
87500	4.47923302831764	Observed
12500	3.0383071473021	Observed
37500	3.56567658041282	Observed
62500	3.81927624809128	Observed
87500	3.9793402279679	Observed
12500	3.050068915285	Observed
37500	3.54571248613683	Observed
62500	3.74471399618792	Observed
87500	3.91718849958412	Observed
12500	3.41747550348437	Observed
37500	3.52231779674419	Observed
62500	4.00151095131777	Observed
87500	4.4296414319764	Observed
12500	3.72303793508946	Observed
37500	4.24416919171064	Observed
62500	4.20892084833112	Observed
87500	4.21674391339632	Observed
12500	4.01717635418594	Observed
37500	4.38456777561224	Observed
62500	4.53621639831892	Observed
87500	4.54884213051063	Observed
12500	2.96607432788926	Observed
37500	3.86392837065048	Observed
62500	3.97858906574372	Observed
87500	3.84654673143815	Observed
12500	3.05029616178709	Observed
37500	3.41500886138981	Observed
62500	3.6300701017703	Observed
87500	3.75599915929472	Observed
12500	3.64864849133261	Observed
37500	3.79601452965277	Observed
62500	4.13003057610131	Observed
87500	4.6219702007692	Observed
12500	3.92435851490672	Observed
37500	4.45795605915752	Observed
62500	4.49802411630579	Observed
87500	4.64477276708799	Observed
12500	3.61530108869292	Observed
37500	4.24790832356688	Observed
62500	4.31938968786626	Observed
87500	4.32863475805684	Observed
12500	3.89540858633312	Observed
37500	4.73543735805139	Observed
62500	4.97739673175376	Observed
87500	4.91331817234791	Observed
12500	4.20789707806062	Observed
37500	4.17811777381973	Observed
62500	4.80667918726436	Observed
87500	5.01780772696844	Observed
12500	3.50084826245402	Observed
37500	4.43721792597977	Observed
62500	4.75708467736157	Observed
87500	4.62363410739738	Observed
12500	3.87170293134738	Observed
37500	4.89836039888711	Observed
62500	5.19273663052928	Observed
87500	5.27796232160634	Observed
12500	4.13061775347017	Observed
37500	4.55405550321129	Observed
62500	4.60506235522565	Observed
87500	4.7747509167649	Observed
12500	3.54576193781193	Observed
37500	4.37928949941608	Observed
62500	4.58275498733634	Observed
87500	4.86034382511744	Observed
12500	4.29655795989966	Observed
37500	4.61209550021245	Observed
62500	4.7389463048493	Observed
87500	4.62076930998621	Observed
12500	3.95119272637674	Observed
37500	3.7198193776015	Observed
62500	3.56120241669587	Observed
87500	3.58003506344509	Observed
12500	3.63566433575565	Observed
37500	3.63566433575565	Observed
62500	3.91918443945583	Observed
87500	3.93941950786524	Observed
12500	3.58372046127463	Observed
37500	3.99920777333928	Observed
62500	4.68980810357872	Observed
87500	5.01923598983384	Observed
12500	4.02278093810857	Observed
37500	3.84052450539699	Observed
62500	4.35100758661061	Observed
87500	4.80628359144746	Observed
12500	3.27288580868165	Observed
37500	4.70442538631988	Observed
62500	4.58656412110142	Observed
87500	4.87096554892021	Observed
12500	4.75546848258075	Observed
37500	4.55418520838273	Observed
62500	4.70379641397414	Observed
87500	4.83331652760755	Observed
12500	4.24104412985217	Observed
37500	4.24655414644588	Observed
62500	4.4013567340205	Observed
87500	4.54997007743973	Observed
12500	4.22425111397752	Observed
37500	4.43602650230614	Observed
62500	4.53807434929768	Observed
87500	4.59142885493485	Observed
12500	3.34750334450887	Observed
37500	4.45894193758305	Observed
62500	4.70404254041867	Observed
87500	4.76117842070107	Observed
12500	4.2982276513368	Observed
37500	5.06386700222159	Observed
62500	5.35085254171532	Observed
87500	5.44559239258637	Observed
12500	4.73466070484073	Observed
37500	4.89465504873832	Observed
62500	5.07009409800147	Observed
87500	5.38552277016587	Observed
12500	3.98051109993963	Observed
37500	4.29854575237079	Observed
62500	4.71402407914595	Observed
87500	4.825878726065	Observed
12500	3.34860595085175	Observed
37500	4.17772400888805	Observed
62500	4.40840637024522	Observed
87500	4.32542153148995	Observed
12500	4.05730069660465	Observed
37500	4.34450823727556	Observed
62500	4.49683334329795	Observed
87500	4.46019039716799	Observed
12500	4.12117038021605	Observed
37500	4.29620725471531	Observed
62500	4.32862203434853	Observed
87500	4.44809080198739	Observed
12500	3.97950408186079	Observed
37500	4.72392810086008	Observed
62500	4.83764544156579	Observed
87500	4.90587527800552	Observed
12500	2.84929637603408	Observed
37500	3.7255519762739	Observed
62500	4.21164764877891	Observed
87500	4.26932259619014	Observed
12500	4.04343639499691	Observed
37500	4.71523736874233	Observed
62500	4.74848253948082	Observed
87500	4.63009964472626	Observed
12500	4.13336851685659	Observed
37500	4.94382189082094	Observed
62500	4.9850416838289	Observed
87500	5.11932735459304	Observed
12500	3.52892323779851	Observed
37500	4.89139799261537	Observed
62500	4.97842341003495	Observed
87500	5.1499147023416	Observed
12500	3.62268045675448	Observed
37500	5.03467207857933	Observed
62500	4.98386224137109	Observed
87500	4.68418856910061	Observed
12500	4.02417787294319	Observed
37500	4.50830944398938	Observed
62500	4.56848728445739	Observed
87500	4.39981960717432	Observed
12500	4.0305938702192	Observed
37500	4.07290008807515	Observed
62500	4.09253486749647	Observed
87500	3.99302386642079	Observed
12500	4.35733318849064	Observed
37500	5.22622732882319	Observed
62500	5.39745736674628	Observed
87500	5.36578643727507	Observed
12500	4.61257137442803	Observed
37500	4.85174724126418	Observed
62500	5.18125718321158	Observed
87500	5.29485238171047	Observed
12500	2.96707303618036	Observed
37500	4.24882426618679	Observed
62500	4.16684976939699	Observed
87500	4.34497299099963	Observed
12500	3.60869688770103	Observed
37500	3.98690518067719	Observed
62500	4.10802667285008	Observed
87500	4.29262465674656	Observed
12500	4.22692944966197	Observed
37500	4.13391927253602	Observed
62500	4.29048889953862	Observed
87500	4.45799057368068	Observed
12500	4.21148144822369	Observed
37500	4.28159425025917	Observed
62500	4.34804233058366	Observed
87500	4.50214116935372	Observed
12500	3.7382380483014	Observed
37500	3.73230597999158	Observed
62500	3.96955623172384	Observed
87500	4.40462011619556	Observed
12500	4.01199214690773	Observed
37500	4.35889333617591	Observed
62500	4.33355611516271	Observed
87500	4.34641811207633	Observed
12500	3.96229018385311	Observed
37500	4.49439328075435	Observed
62500	4.65181471710044	Observed
87500	4.66745470092624	Observed
12500	3.5724839618948	Observed
37500	4.1084510590783	Observed
62500	4.39700546340623	Observed
87500	4.50465204097372	Observed
12500	3.43935864698417	Observed
37500	4.36583817071757	Observed
62500	4.53933470686007	Observed
87500	4.49306098446198	Observed
12500	3.71633049780878	Observed
37500	4.40855945655092	Observed
62500	4.42853518824784	Observed
87500	4.39048289769593	Observed
12500	3.67110880405326	Observed
37500	4.40476713697569	Observed
62500	4.55599653289251	Observed
87500	4.50233810967291	Observed
12500	3.51571490223776	Observed
37500	3.71205552066746	Observed
62500	3.80607561487054	Observed
87500	3.81770126319826	Observed
12500	3.55494230001385	Observed
37500	3.93558695277865	Observed
62500	3.90828243557296	Observed
87500	3.94461261286055	Observed
12500	4.9573613665093	Observed
37500	5.04688199312171	Observed
62500	4.3358028269547	Observed
87500	4.14659179642147	Observed
12500	3.47540830608327	Observed
37500	3.57069186106417	Observed
62500	4.0195391902452	Observed
87500	4.13653363526329	Observed
12500	3.44569598942337	Observed
37500	3.94568345136456	Observed
62500	4.57610381747691	Observed
87500	3.96821879573627	Observed
12500	3.46056097495897	Observed
37500	3.50754964737826	Observed
62500	3.72185412862302	Observed
87500	4.73849950800528	Observed
12500	4.25961943780499	Observed
37500	4.53365171125909	Observed
62500	4.8593155431867	Observed
87500	4.97320377513652	Observed
12500	3.42692827635035	Observed
37500	4.48236112618534	Observed
62500	4.85821275535103	Observed
87500	4.85673588689653	Observed
12500	4.15399768197744	Observed
37500	4.31822109373506	Observed
62500	4.96669781940197	Observed
87500	5.53167051499772	Observed
12500	3.86601732378607	Observed
37500	5.36894600179324	Observed
62500	5.73291984185693	Observed
87500	5.7908404879478	Observed
12500	4.03971905486281	Observed
37500	5.6094026015394	Observed
62500	5.72507333223261	Observed
87500	5.3677126696775	Observed
12500	4.07318211339642	Observed
37500	4.64694962885037	Observed
62500	4.69510864845215	Observed
87500	4.71576693616963	Observed
12500	3.06477086518061	Observed
37500	3.67785424380045	Observed
62500	3.644267566466	Observed
87500	3.62569538170532	Observed
12500	3.96445564120674	Observed
37500	4.17489819903418	Observed
62500	4.49920341841812	Observed
87500	4.21052199862293	Observed
12500	4.46174389492948	Observed
37500	4.48633989855334	Observed
62500	4.91020260589083	Observed
87500	5.03926833882458	Observed
12500	3.40505687537904	Observed
37500	3.89102239297031	Observed
62500	4.072746160371	Observed
87500	4.25023764854201	Observed
12500	4.07426843807199	Observed
37500	4.7379277471705	Observed
62500	4.98756696600137	Observed
87500	4.96503984280122	Observed
12500	3.58531797425778	Observed
37500	4.40671230154217	Observed
62500	4.6545141715526	Observed
87500	4.81674526771826	Observed
12500	4.4069625652783	Observed
37500	4.92239348669547	Observed
62500	5.08894893788923	Observed
87500	5.1539530696444	Observed
12500	4.35112046886021	Observed
37500	4.89884862975339	Observed
62500	4.99566850512673	Observed
87500	5.12346121669865	Observed
12500	3.47725860896033	Observed
37500	3.94905135231351	Observed
62500	4.64114793268991	Observed
87500	4.90107789270984	Observed
12500	4.37234076154413	Observed
37500	4.42060801725576	Observed
62500	4.63298085170499	Observed
87500	4.5821870763091	Observed
12500	3.49635960390339	Observed
37500	3.79889110008105	Observed
62500	3.9067447378985	Observed
87500	3.97474178419675	Observed
12500	3.30185427282848	Observed
37500	4.0563743681804	Observed
62500	4.20902974023629	Observed
87500	4.32515044440662	Observed
12500	3.44005731806437	Observed
37500	3.69862426940078	Observed
62500	3.94192917811502	Observed
87500	4.25891111941696	Observed
12500	3.68135024469234	Observed
37500	3.9974552067199	Observed
62500	4.32510146990993	Observed
87500	4.60521769903912	Observed
12500	3.81427758482347	Observed
37500	3.6666948933116	Observed
62500	3.83074537380626	Observed
87500	3.91086294560937	Observed
12500	3.41875784196525	Observed
37500	4.11154689845032	Observed
62500	4.17192679600109	Observed
87500	4.10434621866035	Observed
12500	4.05095778538362	Observed
37500	4.86027837949221	Observed
62500	4.98683043432715	Observed
87500	4.93420370044871	Observed
12500	3.83868719704747	Observed
37500	4.64669845640765	Observed
62500	5.19934850610488	Observed
87500	5.36139394939848	Observed
12500	3.67604834692533	Observed
37500	4.55184543661071	Observed
62500	4.85092866047924	Observed
87500	4.89639879028574	Observed
12500	3.91234289727781	Observed
37500	4.50412636661978	Observed
62500	5.21174838714983	Observed
87500	5.34161625890905	Observed
12500	4.32965865639131	Predicted
37500	4.30638202133562	Predicted
62500	4.31541098467202	Predicted
87500	4.25955644095524	Predicted
12500	4.49207796523806	Predicted
37500	4.14227368343358	Predicted
62500	4.217280157897	Predicted
87500	4.32253603787462	Predicted
12500	4.82953373244373	Predicted
37500	4.19923052382787	Predicted
62500	4.34089942231706	Predicted
87500	4.33479186067494	Predicted
12500	4.43105598537919	Predicted
37500	4.23951370910845	Predicted
62500	4.28193912947953	Predicted
87500	4.30120346242912	Predicted
12500	4.31421186782303	Predicted
37500	4.0693025435166	Predicted
62500	4.12253659971375	Predicted
87500	4.15821587585801	Predicted
12500	4.27943366093925	Predicted
37500	4.03093597790183	Predicted
62500	4.0839625693515	Predicted
87500	4.06670095332291	Predicted
12500	4.28036138017573	Predicted
37500	4.12069872634909	Predicted
62500	4.15389851627025	Predicted
87500	4.13079833092167	Predicted
12500	4.58914160519878	Predicted
37500	5.33991919265378	Predicted
62500	5.18598537904773	Predicted
87500	4.65756288786577	Predicted
12500	5.26687572312859	Predicted
37500	5.46023115217909	Predicted
62500	5.412857310462	Predicted
87500	5.40463625920875	Predicted
12500	4.75123076654369	Predicted
37500	4.77747016257498	Predicted
62500	4.76863876884257	Predicted
87500	4.75065281216225	Predicted
12500	4.99539973597749	Predicted
37500	4.90747722106135	Predicted
62500	4.91428900340814	Predicted
87500	5.2002177689964	Predicted
12500	5.13661517048064	Predicted
37500	5.47374860144255	Predicted
62500	5.39175525488686	Predicted
87500	5.47645901101777	Predicted
12500	3.88909327953776	Predicted
37500	3.73782906498072	Predicted
62500	3.77632641428526	Predicted
87500	3.69716885266049	Predicted
12500	4.51300741698928	Predicted
37500	4.22171500475845	Predicted
62500	4.29066455438915	Predicted
87500	4.28589754893478	Predicted
12500	4.85340351131477	Predicted
37500	4.77497010512159	Predicted
62500	4.79377753028617	Predicted
87500	4.76960674166923	Predicted
12500	5.01546321611421	Predicted
37500	4.62923661989799	Predicted
62500	4.71920514468032	Predicted
87500	4.71281331236316	Predicted
12500	4.57773291271673	Predicted
37500	4.62436284694364	Predicted
62500	4.61031026244037	Predicted
87500	4.68475318294325	Predicted
12500	5.11913365433889	Predicted
37500	5.31589093302379	Predicted
62500	5.27174866800488	Predicted
87500	5.23953600222892	Predicted
12500	4.55696826864356	Predicted
37500	4.6078984223575	Predicted
62500	4.59064699542046	Predicted
87500	4.69397820587605	Predicted
12500	4.56971746212373	Predicted
37500	4.6600188814155	Predicted
62500	4.64066155784204	Predicted
87500	4.65896610861347	Predicted
12500	4.51736198335672	Predicted
37500	4.34908741377115	Predicted
62500	4.38929412250426	Predicted
87500	4.40123527257355	Predicted
12500	4.96628903732381	Predicted
37500	5.20723192221305	Predicted
62500	5.14840512732088	Predicted
87500	5.22021476740751	Predicted
12500	4.51888568324223	Predicted
37500	3.83652388172182	Predicted
62500	3.98632872510524	Predicted
87500	4.22691193072558	Predicted
12500	4.64979504789604	Predicted
37500	4.57815842020373	Predicted
62500	4.59551086745121	Predicted
87500	4.59295740380283	Predicted
12500	4.54052307004727	Predicted
37500	4.18860795850712	Predicted
62500	4.26715630062937	Predicted
87500	4.34357575919437	Predicted
12500	4.50810307228172	Predicted
37500	4.61212010544712	Predicted
62500	4.59178831480835	Predicted
87500	4.53439127406268	Predicted
12500	4.69945381794911	Predicted
37500	4.83300664267107	Predicted
62500	4.80350726560502	Predicted
87500	4.75675637123594	Predicted
12500	4.83516551391242	Predicted
37500	4.98651641608349	Predicted
62500	4.95020704582925	Predicted
87500	4.95017745473574	Predicted
12500	4.84195420222761	Predicted
37500	4.9991973183407	Predicted
62500	4.96329938855021	Predicted
87500	4.95456930647167	Predicted
12500	4.41397128458135	Predicted
37500	4.51121343728707	Predicted
62500	4.48785204759365	Predicted
87500	4.50829457552379	Predicted
12500	4.45762495643696	Predicted
37500	4.41751152267378	Predicted
62500	4.43312784931569	Predicted
87500	4.32289016691945	Predicted
12500	4.35993803112662	Predicted
37500	3.79631107135535	Predicted
62500	3.92488777107261	Predicted
87500	3.97092655739499	Predicted
12500	4.79730423811303	Predicted
37500	4.88899434108357	Predicted
62500	4.8638738953015	Predicted
87500	4.90809151497311	Predicted
12500	4.72280723507033	Predicted
37500	4.41032529007061	Predicted
62500	4.47372350372263	Predicted
87500	4.72562005027215	Predicted
12500	4.81900838458209	Predicted
37500	4.98209321690272	Predicted
62500	4.94610878595436	Predicted
87500	4.91544500593788	Predicted
12500	4.79233426712197	Predicted
37500	4.85755849543034	Predicted
62500	4.84027633518596	Predicted
87500	4.98730415467768	Predicted
12500	4.83999465826066	Predicted
37500	5.02519480291649	Predicted
62500	4.98474642607377	Predicted
87500	4.96587418869826	Predicted
12500	4.57401508372877	Predicted
37500	4.57213153790049	Predicted
62500	4.56827349365284	Predicted
87500	4.59977400886554	Predicted
12500	4.46802488828303	Predicted
37500	4.36229628467061	Predicted
62500	4.38870587260532	Predicted
87500	4.284770137487	Predicted
12500	4.58463304034315	Predicted
37500	4.45676370947553	Predicted
62500	4.48188435970831	Predicted
87500	4.46521981686417	Predicted
12500	4.33519197564377	Predicted
37500	4.12997352221931	Predicted
62500	4.18204582889709	Predicted
87500	4.08828792603025	Predicted
12500	4.66078329612542	Predicted
37500	4.86628739717402	Predicted
62500	4.81641891794153	Predicted
87500	4.88081293030147	Predicted
12500	3.73923354636423	Predicted
37500	3.44803871369872	Predicted
62500	3.5163054903956	Predicted
87500	3.4314519348266	Predicted
12500	4.47095760412706	Predicted
37500	4.4203127108435	Predicted
62500	4.42901106905064	Predicted
87500	4.56396814431409	Predicted
12500	4.27489713516855	Predicted
37500	4.73602283061907	Predicted
62500	4.64097827011997	Predicted
87500	4.334842843786	Predicted
12500	4.53007114114104	Predicted
37500	5.11653501089864	Predicted
62500	4.97565703465651	Predicted
87500	5.08716655796923	Predicted
12500	4.32262983387027	Predicted
37500	4.31698599180366	Predicted
62500	4.31585086787045	Predicted
87500	4.37037021490828	Predicted
12500	4.85765098175435	Predicted
37500	4.9961667399081	Predicted
62500	4.96428262688304	Predicted
87500	4.97116490957902	Predicted
12500	4.6640196930424	Predicted
37500	4.28912600093261	Predicted
62500	4.38036894474197	Predicted
87500	4.22054725882856	Predicted
12500	4.90744909858377	Predicted
37500	5.03457675062727	Predicted
62500	5.00668191429895	Predicted
87500	5.04956850246093	Predicted
12500	4.16842253670697	Predicted
37500	4.32318075542855	Predicted
62500	4.2876410587051	Predicted
87500	4.33305140658881	Predicted
12500	4.41199329590921	Predicted
37500	4.45333662856201	Predicted
62500	4.44658623164799	Predicted
87500	4.4185443392058	Predicted
12500	4.66336301641392	Predicted
37500	4.62195275020196	Predicted
62500	4.63101560051751	Predicted
87500	4.67681866102879	Predicted
12500	4.44167151878474	Predicted
37500	4.26028433390637	Predicted
62500	4.30293221182488	Predicted
87500	4.32756166821991	Predicted
12500	4.49160478959465	Predicted
37500	4.39987980849051	Predicted
62500	4.42823706695135	Predicted
87500	4.17268121143183	Predicted
12500	4.50574113770441	Predicted
37500	4.31306736671708	Predicted
62500	4.36608915680684	Predicted
87500	4.17927820834656	Predicted
12500	4.56237228588708	Predicted
37500	4.44164153707173	Predicted
62500	4.469500940105	Predicted
87500	4.44628927553166	Predicted
12500	4.3345951253638	Predicted
37500	4.29435669670997	Predicted
62500	4.30643463178992	Predicted
87500	4.28622007354342	Predicted
12500	4.56945148383102	Predicted
37500	4.6014730148675	Predicted
62500	4.59580316712905	Predicted
87500	4.58948113257704	Predicted
12500	4.48140180329667	Predicted
37500	4.13276259070601	Predicted
62500	4.21952444038802	Predicted
87500	4.05450535175284	Predicted
12500	4.05885046129905	Predicted
37500	3.99821038641617	Predicted
62500	4.01433819076188	Predicted
87500	3.93863037150209	Predicted
12500	4.62141275899941	Predicted
37500	4.5909897722007	Predicted
62500	4.6003777203631	Predicted
87500	4.58058866529178	Predicted
12500	4.68300359233406	Predicted
37500	4.90519926606973	Predicted
62500	4.85593479620626	Predicted
87500	4.85776080352114	Predicted
12500	4.27606131535775	Predicted
37500	4.29031464215182	Predicted
62500	4.28627010845871	Predicted
87500	4.31135918690949	Predicted
12500	4.23558356039892	Predicted
37500	4.04481297719283	Predicted
62500	4.07829171644864	Predicted
87500	4.36416242297871	Predicted
12500	4.81792054947991	Predicted
37500	4.8757180958897	Predicted
62500	4.86079416996221	Predicted
87500	4.89979289823091	Predicted
12500	4.80177208363376	Predicted
37500	4.98164488836921	Predicted
62500	4.94222937609241	Predicted
87500	4.87601315526959	Predicted
12500	4.76655524801432	Predicted
37500	5.0295513520043	Predicted
62500	4.96308688761848	Predicted
87500	5.08616730427443	Predicted
12500	4.8265994787973	Predicted
37500	4.98524057930547	Predicted
62500	4.94900172295625	Predicted
87500	4.99554162279724	Predicted
12500	4.89742867850465	Predicted
37500	4.90237235991312	Predicted
62500	4.89510764697304	Predicted
87500	5.03599762154691	Predicted
12500	4.60654680375614	Predicted
37500	4.7155820889767	Predicted
62500	4.69584457944433	Predicted
87500	4.62802416431254	Predicted
12500	4.04789800489447	Predicted
37500	4.25207025127421	Predicted
62500	4.20367567094922	Predicted
87500	4.15629153788619	Predicted
12500	4.75019238703531	Predicted
37500	4.22239493138593	Predicted
62500	4.33961815653023	Predicted
87500	4.36939754597806	Predicted
12500	5.1824848183739	Predicted
37500	4.89258210922563	Predicted
62500	4.95727709118299	Predicted
87500	4.97755593620766	Predicted
12500	4.92784964637011	Predicted
37500	5.15571519161907	Predicted
62500	5.10303294950764	Predicted
87500	5.07766381940089	Predicted
12500	4.93774983474601	Predicted
37500	5.24264986356902	Predicted
62500	5.17096972144903	Predicted
87500	5.19438161298539	Predicted
12500	4.87843058258801	Predicted
37500	5.11112428299429	Predicted
62500	5.05966613543895	Predicted
87500	5.00365495562704	Predicted
12500	4.7652376203067	Predicted
37500	4.57057469865826	Predicted
62500	4.61739568369565	Predicted
87500	4.58393525539792	Predicted
12500	4.80725564134649	Predicted
37500	4.84906068303855	Predicted
62500	4.84540843335765	Predicted
87500	4.73172197266357	Predicted
12500	4.66972961753211	Predicted
37500	4.86397026963723	Predicted
62500	4.817061990857	Predicted
87500	4.85207257861006	Predicted
12500	5.42190571456833	Predicted
37500	5.55685671171153	Predicted
62500	5.52380303971473	Predicted
87500	5.50195009077613	Predicted
12500	5.34581635145568	Predicted
37500	5.4316802241943	Predicted
62500	5.41349642014971	Predicted
87500	5.4255812899001	Predicted
12500	4.57703261348021	Predicted
37500	4.58446254209021	Predicted
62500	4.57833778590867	Predicted
87500	4.69098772195893	Predicted
12500	4.43005555568508	Predicted
37500	4.23495198563653	Predicted
62500	4.282062408041	Predicted
87500	4.2601582382418	Predicted
12500	4.42561453506732	Predicted
37500	4.3004587703782	Predicted
62500	4.33139170969337	Predicted
87500	4.36255650840447	Predicted
12500	4.68634302695281	Predicted
37500	3.96927475030036	Predicted
62500	4.11367979072935	Predicted
87500	4.65317211812887	Predicted
12500	4.40513261816564	Predicted
37500	4.90912831879651	Predicted
62500	4.79158907808808	Predicted
87500	4.86249212741634	Predicted
12500	4.33099700603702	Predicted
37500	4.29350629835611	Predicted
62500	4.30434211632777	Predicted
87500	4.29552018259358	Predicted
12500	4.58500132605321	Predicted
37500	5.31059926693364	Predicted
62500	5.16916682850065	Predicted
87500	4.4314464018804	Predicted
12500	5.05982927380924	Predicted
37500	4.96753139403467	Predicted
62500	4.98516398463906	Predicted
87500	5.0429421960169	Predicted
12500	5.13908237331822	Predicted
37500	4.8332723772391	Predicted
62500	4.89912160719523	Predicted
87500	5.04205954774144	Predicted
12500	4.4286328656337	Predicted
37500	3.93800472403771	Predicted
62500	4.04984771942093	Predicted
87500	4.10731783129804	Predicted
12500	4.5625468466987	Predicted
37500	4.04254650065321	Predicted
62500	4.16882105374364	Predicted
87500	4.10227124585895	Predicted
12500	4.66135857968318	Predicted
37500	4.16993479432055	Predicted
62500	4.29106037050432	Predicted
87500	4.1167466367417	Predicted
12500	5.06763324184036	Predicted
37500	5.17981931806259	Predicted
62500	5.15266617829545	Predicted
87500	5.19943916841162	Predicted
12500	5.10058519990954	Predicted
37500	5.03497756550188	Predicted
62500	5.04488541619553	Predicted
87500	5.15127261031963	Predicted
12500	4.51423888987122	Predicted
37500	4.58835405326244	Predicted
62500	4.57187043269088	Predicted
87500	4.52750637137573	Predicted
12500	4.4456940907952	Predicted
37500	4.6630365560842	Predicted
62500	4.61412487590794	Predicted
87500	4.53101934314	Predicted
12500	4.5968614944263	Predicted
37500	4.65599419235583	Predicted
62500	4.65192141764516	Predicted
87500	4.2856213661557	Predicted
12500	4.87538945258065	Predicted
37500	4.89867604462806	Predicted
62500	4.8987226188241	Predicted
87500	4.73189843901828	Predicted
12500	4.12080419485241	Predicted
37500	4.93560890155345	Predicted
62500	4.74977283374742	Predicted
87500	4.71392459888058	Predicted
12500	4.46419834605544	Predicted
37500	4.37255008794422	Predicted
62500	4.39421600306334	Predicted
87500	4.3937597957416	Predicted
12500	4.36214160738858	Predicted
37500	4.54074197594173	Predicted
62500	4.49983810008087	Predicted
87500	4.58382799077818	Predicted
12500	4.43868322433162	Predicted
37500	3.90649833075173	Predicted
62500	4.02103671411813	Predicted
87500	4.18113446514415	Predicted
12500	4.47102239208069	Predicted
37500	4.52294857291883	Predicted
62500	4.51053090120276	Predicted
87500	4.4652315150464	Predicted
12500	4.3947065993888	Predicted
37500	4.44219712279684	Predicted
62500	4.42753489061565	Predicted
87500	4.40351210510759	Predicted
12500	4.48330058726785	Predicted
37500	4.49659676786313	Predicted
62500	4.49384994840161	Predicted
87500	4.47912238180488	Predicted
12500	3.92431189270911	Predicted
37500	3.9009644745994	Predicted
62500	3.91158481168297	Predicted
87500	3.81799249161175	Predicted
12500	4.20448818954392	Predicted
37500	4.03670140166568	Predicted
62500	4.07827524849172	Predicted
87500	4.03267768218301	Predicted
12500	4.76546014587698	Predicted
37500	4.94030609936762	Predicted
62500	4.90730988772858	Predicted
87500	4.71221074565476	Predicted
12500	4.88023633307748	Predicted
37500	4.79015240542941	Predicted
62500	4.81580928987144	Predicted
87500	4.71649630065535	Predicted
12500	4.68589376645848	Predicted
37500	3.70725081468902	Predicted
62500	3.93820267718517	Predicted
87500	3.93901860151316	Predicted
12500	4.96175910551913	Predicted
37500	4.84093681812689	Predicted
62500	4.86894299279076	Predicted
87500	4.80997654471992	Predicted
12500	5.16807739382426	Predicted
37500	5.13339320318566	Predicted
62500	5.14347260393752	Predicted
87500	5.08205776631103	Predicted
12500	4.71612706101934	Predicted
37500	4.7863294046734	Predicted
62500	4.77235388194801	Predicted
87500	4.79716530435824	Predicted
12500	4.91491595388273	Predicted
37500	4.75827493738328	Predicted
62500	4.78584214291605	Predicted
87500	5.03125648949825	Predicted
12500	4.82722399080673	Predicted
37500	4.73466942941631	Predicted
62500	4.75244402337528	Predicted
87500	4.97562094168761	Predicted
12500	4.76810061266245	Predicted
37500	4.47887674458818	Predicted
62500	4.53979205192487	Predicted
87500	4.67393063181506	Predicted
12500	4.6663179435456	Predicted
37500	4.92403887660283	Predicted
62500	4.86096606083225	Predicted
87500	4.88012270812922	Predicted
12500	4.23811063715228	Predicted
37500	3.93735475492867	Predicted
62500	4.0152234416262	Predicted
87500	3.80448249295054	Predicted
12500	4.92333759890308	Predicted
37500	5.07294650476443	Predicted
62500	5.05154421656016	Predicted
87500	4.77242258571114	Predicted
12500	5.00201732633187	Predicted
37500	5.12216013850733	Predicted
62500	5.0927671203844	Predicted
87500	5.0941483281879	Predicted
12500	4.41672636107006	Predicted
37500	4.04681307693155	Predicted
62500	4.1231412079047	Predicted
87500	4.31868875028743	Predicted
12500	4.82141901771076	Predicted
37500	4.98208606705513	Predicted
62500	4.94435319462772	Predicted
87500	4.93884022984533	Predicted
12500	4.76931171396829	Predicted
37500	4.94280874383814	Predicted
62500	4.90627202763014	Predicted
87500	4.8195830750765	Predicted
12500	5.04428621766956	Predicted
37500	5.10297632219815	Predicted
62500	5.08696619482806	Predicted
87500	5.14658373055726	Predicted
12500	5.00816052773141	Predicted
37500	5.11376837735682	Predicted
62500	5.08962239220744	Predicted
87500	5.11603677872382	Predicted
12500	4.90653655575235	Predicted
37500	4.93832960823015	Predicted
62500	4.9302133449297	Predicted
87500	4.9434709596099	Predicted
12500	4.65444489873206	Predicted
37500	4.50936940572498	Predicted
62500	4.54577336130032	Predicted
87500	4.4916311114391	Predicted
12500	4.3287310045458	Predicted
37500	4.35395378393798	Predicted
62500	4.35366274897845	Predicted
87500	4.2683357594883	Predicted
12500	4.4075626906472	Predicted
37500	4.74808790852616	Predicted
62500	4.66971075212658	Predicted
87500	4.62522825693977	Predicted
12500	4.7182273826823	Predicted
37500	4.2899622579068	Predicted
62500	4.38453462718657	Predicted
87500	4.55797519561592	Predicted
12500	4.58865432037534	Predicted
37500	4.5664434791658	Predicted
62500	4.5692978805159	Predicted
87500	4.61473667946333	Predicted
12500	4.13349734302157	Predicted
37500	3.76289283374684	Predicted
62500	3.84898559087998	Predicted
87500	3.84899904318513	Predicted
12500	4.28911664151246	Predicted
37500	3.84755100167249	Predicted
62500	3.95052772167821	Predicted
87500	3.97221087903924	Predicted
12500	4.88761881906459	Predicted
37500	4.90135386955374	Predicted
62500	4.89566504204701	Predicted
87500	4.89260130922692	Predicted
12500	5.17196370903444	Predicted
37500	5.27158370794253	Predicted
62500	5.24937810990267	Predicted
87500	5.28230524771569	Predicted
12500	4.87211055177854	Predicted
37500	5.33248057642114	Predicted
62500	5.23441467318058	Predicted
87500	5.0920965631242	Predicted
12500	5.12540853941703	Predicted
37500	5.65809651819629	Predicted
62500	5.53597758938572	Predicted
87500	5.57610889544896	Predicted
