# Supplementary material for: Worldwide Late Pleistocene and Early Holocene population declines in extant megafauna are associated with Homo sapiens expansion rather than climate change
Source: Nat Commun. 2023 Nov 24;14:7679. doi: 10.1038/s41467-023-43426-5 (PMC10667484; doi:10.1038/s41467-023-43426-5)
Supplement: Supplementary file 8 — Source Data [file 41467_2023_43426_MOESM8_ESM.zip › Source data/source_data_9.txt]

Species	midT	logNe	minSE	medSE	meanSE	maxSE	medPredLogNe	meanPredLogNe
Acinonyx_jubatus_dnaZoo	12500	3.93860975515957	1.95222745044012e-07	0.151704486873097	0.195501388252114	1.58891399672897	4.32800938694333	4.32965865639131
Acinonyx_jubatus_dnaZoo	37500	4.13921270911749	1.48036362385132e-08	0.0591906486746994	0.125188099252141	1.89614356392231	4.30615950296894	4.30638202133562
Acinonyx_jubatus_dnaZoo	62500	4.16022526887681	6.83966441332382e-10	0.0392943969946209	0.0825753423751527	1.19803936270396	4.31849648276723	4.31541098467202
Acinonyx_jubatus_dnaZoo	87500	4.18369504724325	1.62847374961859e-10	0.0163602579055928	0.036347552207995	0.527170324306031	4.25709628728398	4.25955644095524
Addax_nasomaculatus	12500	3.88894987065107	4.16362194986757e-06	0.363103376975078	0.397042729617352	1.43138307972227	4.4915304685149	4.49207796523806
Addax_nasomaculatus	37500	4.62228429640481	2.59369731277502e-08	0.229505631213926	0.295670428244035	1.82583224916211	4.14324557058757	4.14227368343358
Addax_nasomaculatus	62500	4.71921006111689	1.18224644524779e-06	0.247205954222724	0.297695798024888	2.01693993863932	4.22201195946987	4.217280157897
Addax_nasomaculatus	87500	4.51062726444397	3.60213080751794e-09	0.037393361182424	0.0654504072314691	0.642353645257624	4.3228939768249	4.32253603787462
Aepyceros_melampus	12500	3.96020669555757	0.000844283821805893	0.757033767429835	0.808621187056505	3.15417673206886	4.83028356949422	4.82953373244373
Aepyceros_melampus	37500	3.99035502946258	1.18163038721737e-10	0.0930583769103941	0.207036125018188	2.79027305754586	4.1980934197398	4.19923052382787
Aepyceros_melampus	62500	4.24812263516817	7.9899438842886e-09	0.0465503705402129	0.100042322163301	1.31140663831216	4.337392631272	4.34089942231706
Aepyceros_melampus	87500	4.34115743411853	2.29468396419469e-10	0.0159309226608469	0.0342005500748983	0.475545031449601	4.33331664478539	4.33479186067494
Ailuropoda_melanoleuca	12500	3.43362417262879	0.120864199332402	0.994664012617664	1.02685168729856	2.84331648493057	4.43095261010008	4.43105598537919
Ailuropoda_melanoleuca	37500	4.3739589937805	4.40834229784456e-09	0.0301301082481718	0.0627000617414223	1.06177909586495	4.23981438418815	4.23951370910845
Ailuropoda_melanoleuca	62500	4.82927665234618	6.22926770785242e-07	0.297722067762568	0.332219179835851	1.40223235324525	4.28363751688616	4.28193912947953
Ailuropoda_melanoleuca	87500	4.63327873600577	3.31399083098636e-09	0.109939432087624	0.138380769962434	1.00591973022232	4.30170757974901	4.30120346242912
Alces_alces_gigas	12500	3.42541114458853	0.0575934104531599	0.793921928345295	0.818285757428585	2.4292660411195	4.31643411178376	4.31421186782303
Alces_alces_gigas	37500	3.95738428167463	9.52624086484093e-10	0.0254484891923892	0.0550048209437435	0.872342865651398	4.06701613702215	4.0693025435166
Alces_alces_gigas	62500	4.3697827334762	3.98488498346499e-08	0.0618363965722525	0.0934657339819196	0.845426623110866	4.12234876729178	4.12253659971375
Alces_alces_gigas	87500	4.36216847546202	1.74053629291685e-11	0.0435839360327768	0.0692508608971554	0.836761426080047	4.15580057715633	4.15821587585801
Alces_alces_shirasi	12500	3.28154366787058	7.74943373282571e-05	0.988189580351919	1.03823195167101	3.01233762074121	4.27562091107756	4.27943366093925
Alces_alces_shirasi	37500	3.91674402623259	4.09356999612808e-08	0.0528086814478595	0.114235396740455	1.81403254061147	4.03240203834302	4.03093597790183
Alces_alces_shirasi	62500	4.31417317218816	1.24442303211857e-08	0.0612052787646379	0.114200671264284	1.42429486007126	4.08360246789475	4.0839625693515
Alces_alces_shirasi	87500	4.27998256608118	3.05789487976522e-09	0.0481461521540595	0.077660259636952	0.936537132253165	4.06486766758041	4.06670095332291
Alces_americanus	12500	3.2965901566769	0.00267234952641051	0.964690619131849	1.0254579514247	3.61599939698622	4.27877680588219	4.28036138017573
Alces_americanus	37500	3.81819290966967	1.3454458977197e-10	0.146922467478912	0.309546250515605	4.85980887641114	4.12194818958415	4.12069872634909
Alces_americanus	62500	4.31997391395834	1.6238948951146e-08	0.0689164689823613	0.146616575812949	1.95550943508541	4.16043893119754	4.15389851627025
Alces_americanus	87500	4.35720753783093	7.05231760754367e-09	0.0513495593540221	0.0832436588267497	0.75688182987158	4.1333251366829	4.13079833092167
Ammotragus_lervia	12500	3.56069218360811	0.000208195853546037	1.0581989497691	1.15902332622404	5.36311190202474	4.58938015003704	4.58914160519878
Ammotragus_lervia	37500	4.88210548596171	1.13776858916732e-08	0.295160945867815	0.592171751486585	7.34704014539375	5.3465466855663	5.33991919265378
Ammotragus_lervia	62500	4.97319569531414	3.17461724177844e-10	0.118326703196669	0.242170309970037	3.54885583884429	5.18742256301315	5.18598537904773
Ammotragus_lervia	87500	4.96213723078813	4.4209226958804e-08	0.0925113423034458	0.13251255009656	1.04060208722613	4.65834225742476	4.65756288786577
Antidorcas_marsupialis	12500	5.6385071916597	1.41774639426271e-07	0.138025762280946	0.169295217242795	1.31495005330261	5.26698900731563	5.26687572312859
Antidorcas_marsupialis	37500	5.6385071916597	9.68522600422343e-11	0.0455434767003776	0.0938234473387896	1.37471488545898	5.4590855797203	5.46023115217909
Antidorcas_marsupialis	62500	5.54908155073387	8.44965894555759e-11	0.0291318206783103	0.0608887592710254	0.677623043297879	5.41444025740024	5.412857310462
Antidorcas_marsupialis	87500	5.41813621007082	1.07811026134444e-10	0.0129139962329597	0.0297391894022916	0.557773875296762	5.40674274909305	5.40463625920875
Antilocapra_americana	12500	3.42885336912237	0.311841407626374	1.75229457774804	1.78955149870668	4.26971287615739	4.7525960084207	4.75123076654369
Antilocapra_americana	37500	4.58325831699459	1.82334773570849e-10	0.0693945048793561	0.146471411943755	1.87989989324881	4.77431839499104	4.77747016257498
Antilocapra_americana	62500	4.85669428299464	5.44612127798316e-10	0.0336408816299865	0.0738958221975372	1.48026126964409	4.76896883732322	4.76863876884257
Antilocapra_americana	87500	4.88195574430025	3.75687200251966e-09	0.0252928317421506	0.050565061004191	0.650728142546593	4.74640208089386	4.75065281216225
Axis_porcinus	12500	3.59037590437472	0.0808755407939742	1.97534015945382	2.07296828403402	5.70135234763812	4.99584385350277	4.99539973597749
Axis_porcinus	37500	4.42919343285804	1.00992833476129e-09	0.334554436777025	0.658933802887014	8.28837956103427	4.90917256429988	4.90747722106135
Axis_porcinus	62500	4.60467312495916	6.35319033977671e-09	0.15337768931022	0.318510035545759	3.89647505234939	4.91124326368302	4.91428900340814
Axis_porcinus	87500	4.9124196951453	6.26918607634512e-08	0.0840065770196888	0.11595939692514	1.1117905337689	5.20173220247826	5.2002177689964
Babyrousa_celebensis_dnaZoo	12500	3.56877833025826	0.86644522159314	2.45473365436524	2.48755185589829	5.10453884861807	5.13553729507332	5.13661517048064
Babyrousa_celebensis_dnaZoo	37500	4.87016215030388	1.57862623801762e-05	0.364642273190587	0.408968047367562	1.97345263177482	5.47401831944001	5.47374860144255
Babyrousa_celebensis_dnaZoo	62500	5.38297776376099	2.21143072036006e-10	0.0154152347383708	0.0343866209085354	0.496521102892628	5.39049858456552	5.39175525488686
Babyrousa_celebensis_dnaZoo	87500	5.50893656837077	4.19669674425835e-11	0.0126076304442199	0.0285820531146973	0.404699327673285	5.47732389669716	5.47645901101777
Beatragus_hunteri	12500	3.21302185845944	2.64125553834191e-05	0.447435962279413	0.509008375905923	2.2974140436934	3.88192840059854	3.88909327953776
Beatragus_hunteri	37500	3.60571903684707	2.44828177522198e-11	0.0243378110417422	0.0508509240094369	0.673906621306165	3.73742609920439	3.73782906498072
Beatragus_hunteri	62500	3.57975913809359	3.38778890775404e-09	0.0411380961267734	0.0684584640737426	0.873566191750006	3.77789190964685	3.77632641428526
Beatragus_hunteri	87500	3.59434736963767	1.09102711171845e-09	0.0174715714824128	0.0374214982417489	0.530306599915194	3.69349478912939	3.69716885266049
Bison_bison_dnaZoo	12500	3.74911635049564	0.000284386807075654	0.577679147066077	0.6233723469352	2.3296909670063	4.5091684180869	4.51300741698928
Bison_bison_dnaZoo	37500	4.47199276177589	1.40353135782999e-10	0.079787410437704	0.157343862981354	1.81919670462086	4.21978364986429	4.22171500475845
Bison_bison_dnaZoo	62500	4.47773265337745	3.04264306844364e-09	0.0453025081790899	0.0947956979341242	1.03669597281857	4.29436033748671	4.29066455438915
Bison_bison_dnaZoo	87500	4.37296957326383	3.82607047485689e-09	0.0191794891372168	0.0403520988104132	0.586710481197929	4.28462439442689	4.28589754893478
Bison_bonasus	12500	3.34850216760458	0.664187968869141	2.26059019684148	2.29710928259721	4.74377211859262	4.85202808914232	4.85340351131477
Bison_bonasus	37500	4.20878977919427	4.53747369842933e-08	0.321935948344926	0.376270980159309	2.19802259502651	4.77618377541386	4.77497010512159
Bison_bonasus	62500	4.89413063317705	3.00606709277747e-10	0.0237629826092865	0.0496978125802469	0.59986484050712	4.79327989118251	4.79377753028617
Bison_bonasus	87500	4.86007165527509	1.31282646536462e-08	0.0172941222491016	0.0367237026820411	0.537474248229816	4.76945273498337	4.76960674166923
Bos_gaurus	12500	3.64472206718026	0.515350281574089	1.87443408017025	1.91600011351997	4.09092155511942	5.01382180064336	5.01546321611421
Bos_gaurus	37500	3.93479987488917	5.94214370543854e-10	0.482334046710887	0.565975400205689	3.04337298485577	4.62930260792311	4.62923661989799
Bos_gaurus	62500	4.21806118214136	3.61784246662196e-08	0.247804148764028	0.304038670021	1.63838930557051	4.71586048707196	4.71920514468032
Bos_gaurus	87500	4.54345511056869	2.19352116074159e-09	0.0319014568254332	0.0598056291280089	0.814402209436054	4.71200908962059	4.71281331236316
Bos_grunniens	12500	3.70900186470775	0.0416300457564078	0.757496284088659	0.785426153338708	2.23935207755896	4.57934448389989	4.57773291271673
Bos_grunniens	37500	4.4523461694537	4.43803069453882e-09	0.0429700029371267	0.0887056392609769	1.15556736064729	4.62563634674085	4.62436284694364
Bos_grunniens	62500	4.80567671168935	8.19916851893132e-13	0.042667523699077	0.0805336706137929	1.04111137181529	4.61082051077419	4.61031026244037
Bos_grunniens	87500	4.66062446024489	9.77677741870523e-09	0.0129714499276701	0.0285344229079655	0.358511976121921	4.68335457165004	4.68475318294325
Bos_indicus	12500	3.65825348113345	0.690765620857308	2.13035464936765	2.16246425333069	4.20119653180967	5.11782692887751	5.11913365433889
Bos_indicus	37500	4.25609614848715	0.144153720856374	1.12814587349201	1.15763877163394	3.28557213989842	5.31823826396936	5.31589093302379
Bos_indicus	62500	4.70447831242204	1.28982876568806e-05	0.321053875467948	0.351002437768705	1.40292305009951	5.27109447444747	5.27174866800488
Bos_indicus	87500	5.03508309430795	1.50649431107686e-10	0.043506048254173	0.0677744151219812	0.568227607780675	5.24042124094727	5.23953600222892
Bos_javanicus	12500	3.7169421338705	0.0540710186810394	0.70739907340342	0.734229215807807	2.19159887932096	4.55801232704902	4.55696826864356
Bos_javanicus	37500	4.31964914707577	6.51550788955279e-09	0.0840742166213498	0.121180840695725	0.98072720072125	4.60896199014125	4.6078984223575
Bos_javanicus	62500	4.74305030753134	7.53729159925698e-09	0.0290409899286659	0.0553597175018511	0.722836705676605	4.58990019478876	4.59064699542046
Bos_javanicus	87500	4.82314800043937	2.23519492335935e-13	0.02326103123065	0.0454197987139651	0.608048255508157	4.69292569731198	4.69397820587605
Bos_mutus	12500	3.95747093410651	0.00114322054010886	0.376046269119809	0.40218910422763	1.58566603136515	4.57069704975246	4.56971746212373
Bos_mutus	37500	4.44307763900084	8.80046946167435e-09	0.0477786675933932	0.0844888423777602	1.00218714083478	4.65580578019258	4.6600188814155
Bos_mutus	62500	4.91864485812273	7.18306984845325e-09	0.0759147661832339	0.108538592314736	0.72798089530378	4.6432302171416	4.64066155784204
Bos_mutus	87500	4.68953267337073	5.72746884616518e-11	0.0130293940850534	0.0288952108322252	0.491598486817002	4.66031474042544	4.65896610861347
Bos_taurus	12500	3.56267374579136	0.0299675043467542	0.911405734767699	0.939501083120652	2.6222015885449	4.5173494668425	4.51736198335672
Bos_taurus	37500	4.5368130694552	1.51227394129252e-09	0.0408783415718605	0.0723897961808665	0.966981031391043	4.34572618620561	4.34908741377115
Bos_taurus	62500	4.5574578252415	5.41129935494885e-12	0.0318637786094206	0.0582769660407737	0.582484600439319	4.38930863447482	4.38929412250426
Bos_taurus	87500	4.42958889788654	1.18288076074376e-09	0.01294641814474	0.0280649259883154	0.49579819528765	4.40171507348294	4.40123527257355
Bubalus_bubalis	12500	3.63308379983415	0.503364846276042	1.77564533408543	1.80329870123567	3.49783741254412	4.96561722524481	4.96628903732381
Bubalus_bubalis	37500	4.14179659452225	0.200669896285217	1.12786779657918	1.17067792121583	3.31371096508571	5.20380779811997	5.20723192221305
Bubalus_bubalis	62500	4.68950707576895	3.54571768223542e-07	0.211897738184548	0.239659620255134	1.24620004340217	5.14983058978114	5.14840512732088
Bubalus_bubalis	87500	5.14544973248231	1.20895411292537e-09	0.015231708251723	0.032307466015013	0.55508053454036	5.22041719024392	5.22021476740751
Budorcas_taxicolor	12500	3.2940803156062	0.234322629514512	1.49864486234867	1.53825077364196	3.62177094841906	4.51827182934328	4.51888568324223
Budorcas_taxicolor	37500	4.23362855080726	1.93682483377823e-07	0.157009731254743	0.246968208684832	2.48326293603592	3.84058339962796	3.83652388172182
Budorcas_taxicolor	62500	4.46385258315673	2.98961709265694e-09	0.226614111061203	0.28268016307594	1.89580367687019	3.98781255541147	3.98632872510524
Budorcas_taxicolor	87500	4.46216315246693	5.24166113386205e-09	0.0561061323297182	0.0854294707447549	0.744200097567373	4.22660928021962	4.22691193072558
Camelus_bactrianus	12500	3.62852836730839	0.0605523365968237	1.04366382957864	1.08046892788523	2.83179562193862	4.65012703051803	4.64979504789604
Camelus_bactrianus	37500	4.33964412270348	2.08838728842756e-09	0.0707656853135066	0.135318904280394	1.83062425719741	4.57898034207659	4.57815842020373
Camelus_bactrianus	62500	4.57477636095176	6.06859065956369e-10	0.0230359364984115	0.0494234098896167	0.851145594089486	4.59259505646643	4.59551086745121
Camelus_bactrianus	87500	4.59898304778493	4.87472994839569e-10	0.0146488078605351	0.0316244246419094	0.421348702630445	4.59220322438897	4.59295740380283
Camelus_dromedarius	12500	3.67658311584024	2.48829624752119e-07	0.7462178892973	0.805441459655136	3.45257182758807	4.54042215531486	4.54052307004727
Camelus_dromedarius	37500	4.39421098640639	1.48220024739983e-09	0.130782840404554	0.279150879029362	4.21314728715545	4.18843220724386	4.18860795850712
Camelus_dromedarius	62500	4.30071732866643	1.62081478781024e-09	0.0599952274266424	0.132228873415344	1.89203972003649	4.26636336817152	4.26715630062937
Camelus_dromedarius	87500	4.30454501456692	2.46351685923552e-09	0.0158368800221919	0.0351657124008714	0.446301227364233	4.34419849672707	4.34357575919437
Camelus_ferus	12500	3.59096096114013	2.19281472982428e-06	0.837592439673667	0.939761218302415	4.08463533365318	4.50616172564893	4.50810307228172
Camelus_ferus	37500	4.72483921062909	8.04269860986241e-11	0.163044939893266	0.35827004115868	7.14806982295747	4.60693530638189	4.61212010544712
Camelus_ferus	62500	4.72304546289373	8.51380107119642e-09	0.0911578733436387	0.192912950436387	2.46808110457256	4.58723706230883	4.59178831480835
Camelus_ferus	87500	4.68921318712188	1.41514069385609e-12	0.0318921413765487	0.0639892095630243	0.928821590068551	4.53491839790857	4.53439127406268
Capra_aegagrus	12500	4.15888025702552	1.28947161942925e-07	0.291881314741493	0.319887813265684	1.14193419955884	4.69914067036012	4.69945381794911
Capra_aegagrus	37500	4.54232912717966	9.93598133381109e-09	0.0848011561404014	0.118265848779882	0.877046371074482	4.8330981279647	4.83300664267107
Capra_aegagrus	62500	4.56738683159804	6.55875622323326e-08	0.0560149391646845	0.0849271100305659	0.903850421891007	4.80304306943151	4.80350726560502
Capra_aegagrus	87500	4.5916274256391	4.72897795992946e-10	0.0300534604183455	0.0536629355338411	0.657484835579729	4.75670431472645	4.75675637123594
Capra_ibex	12500	4.01960165791913	0.0264375587027332	0.665004318526034	0.696554460658214	2.18241483196975	4.83507962623974	4.83516551391242
Capra_ibex	37500	4.37929137064276	7.90631274937871e-08	0.36808521667026	0.415358782902359	2.11871686345501	4.98599163972777	4.98651641608349
Capra_ibex	62500	4.67059550342947	1.06073580551683e-09	0.0803741778305466	0.112394424400722	0.77735636034352	4.95387478859216	4.95020704582925
Capra_ibex	87500	4.83459133688893	1.91622883188027e-11	0.0196480501716708	0.0423741738561084	0.655803250720092	4.94886719775854	4.95017745473574
Capra_sibirica	12500	4.00836982234259	0.0251053347669704	0.694293544824647	0.726250417371819	2.42797582575328	4.84161261090651	4.84195420222761
Capra_sibirica	37500	4.35497609133614	4.06509416873969e-05	0.417953540306991	0.456113032262092	2.01473758177128	5.00146934422589	4.9991973183407
Capra_sibirica	62500	4.68449237693396	3.076626076008e-08	0.0786462001073029	0.110301547425762	0.787797627647707	4.9642511424861	4.96329938855021
Capra_sibirica	87500	4.85435768806513	4.89384642162459e-12	0.0181276965884747	0.0386202506065232	0.570692057853646	4.95556066613615	4.95456930647167
Catagonus_wagneri	12500	3.97941533374664	1.91576430413573e-09	0.188322658695992	0.219662562214533	1.02416493595017	4.41337690291996	4.41397128458135
Catagonus_wagneri	37500	4.4473299626222	2.79710606839024e-09	0.0250244962799514	0.0549306918332148	1.05526550730922	4.51376848141829	4.51121343728707
Catagonus_wagneri	62500	4.66391462602498	1.27597136977885e-10	0.0371589255050269	0.068604698551858	0.866396424204053	4.48712448978578	4.48785204759365
Catagonus_wagneri	87500	4.62509558225384	7.07026580129357e-10	0.0209547365534417	0.0422391609557515	0.647875971215909	4.50750313575856	4.50829457552379
Ceratotherium_simum_cottoni	12500	2.9287377264626	0.713510135428457	2.33611934260646	2.3671036321103	4.76824946798991	4.45717461892372	4.45762495643696
Ceratotherium_simum_cottoni	37500	3.43428083247786	0.0742841729291825	0.964577623179825	1.00637243657098	3.18274254389371	4.41640995941352	4.41751152267378
Ceratotherium_simum_cottoni	62500	3.78543332890439	0.00101554864854001	0.418146740790911	0.451137388459297	1.72727536722278	4.43207599745434	4.43312784931569
Ceratotherium_simum_cottoni	87500	3.96588029748647	2.21450309187344e-08	0.126648830271634	0.155237101381152	1.05148219675873	4.32175784418527	4.32289016691945
Ceratotherium_simum_simum	12500	2.96589555458587	0.387427188125974	1.94060709253387	1.9712515792786	4.29122582909262	4.35895229800396	4.35993803112662
Ceratotherium_simum_simum	37500	3.55813505534811	2.69325085600164e-11	0.0578325555122457	0.0964213165228662	0.955261388696214	3.79473797623922	3.79631107135535
Ceratotherium_simum_simum	62500	3.95510662702238	3.20818635371309e-11	0.0155076375562398	0.0328623770768569	0.405817912465782	3.92558822393019	3.92488777107261
Ceratotherium_simum_simum	87500	4.10314641362858	3.24067243487931e-09	0.022909759822642	0.0458422005761548	0.680929490110105	3.97069524141388	3.97092655739499
Cervus_canadensis	12500	3.6406407079343	0.194322703435949	1.33324478146316	1.37445821626564	3.37183651734914	4.79530289941798	4.79730423811303
Cervus_canadensis	37500	3.9576752643504	0.000651215315525482	0.863777630973405	0.94350613509968	3.94097540812104	4.88707164304839	4.88899434108357
Cervus_canadensis	62500	4.69807608849827	3.40892173715197e-08	0.0393696856139787	0.0774472853540299	0.929593036911206	4.86503050738006	4.8638738953015
Cervus_canadensis	87500	4.84637305643743	2.60204323971506e-09	0.0156378509811013	0.033699579545663	0.590584822335656	4.90964959377369	4.90809151497311
Cervus_elaphus_hippelaphus	12500	4.38468005543343	3.53346667788325e-08	0.115152991233852	0.142899965983193	0.974301318668836	4.72402204341029	4.72280723507033
Cervus_elaphus_hippelaphus	37500	4.95478375938684	2.81050952132464e-08	0.300514474291971	0.346206773665467	1.84113554601742	4.40659175525043	4.41032529007061
Cervus_elaphus_hippelaphus	62500	5.172217029629	0.000524894094428043	0.487134497344431	0.524377269305752	1.8162099570279	4.47426682527606	4.47372350372263
Cervus_elaphus_hippelaphus	87500	5.17600859317076	5.539804809715e-08	0.20306601927989	0.23149091142838	1.02589043113412	4.72538012173137	4.72562005027215
Cervus_hanglu_yarkandensis	12500	3.64820918211612	0.268945425944502	1.37322186020619	1.39793823871251	3.88903497138612	4.82005467499637	4.81900838458209
Cervus_hanglu_yarkandensis	37500	4.16446415131442	0.00205583614057441	0.668921539619538	0.705698891138852	2.19862089971609	4.98234038845454	4.98209321690272
Cervus_hanglu_yarkandensis	62500	4.67182243001134	2.92535492910128e-08	0.076490666543295	0.106127886093027	0.881102754421814	4.94770547534521	4.94610878595436
Cervus_hanglu_yarkandensis	87500	4.78240127422102	1.26640379969598e-10	0.0232643161514592	0.0456403863147004	0.483833974579769	4.91720533910357	4.91544500593788
Cervus_nippon	12500	3.9512164465264	0.0342851524871436	0.709308363820643	0.735078937049219	2.03560886060542	4.7934209126553	4.79233426712197
Cervus_nippon	37500	5.05656042881681	1.39119949674044e-10	0.0420576734122881	0.0800575942279045	0.799976458399377	4.86109020090928	4.85755849543034
Cervus_nippon	62500	5.18639328087457	1.94054163490063e-09	0.119480853373104	0.15249523150068	0.885206521865164	4.84073325517793	4.84027633518596
Cervus_nippon	87500	5.07815851474144	7.67524450725959e-11	0.0171492381771416	0.0368870545264676	0.475630548989276	4.98807463953413	4.98730415467768
Connochaetes_taurinus	12500	4.72197202539868	1.86429062694303e-09	0.0200747610786484	0.041054481570374	0.57837865546455	4.8399528078743	4.83999465826066
Connochaetes_taurinus	37500	4.42241770697471	5.13347212979765e-06	0.361396805838279	0.40199290534514	1.68823094021615	5.02358058186945	5.02519480291649
Connochaetes_taurinus	62500	4.4480334391997	2.28454336840485e-06	0.288501458369138	0.318781222481638	1.3974649440998	4.98515675562205	4.98474642607377
Connochaetes_taurinus	87500	4.68296644501087	2.33716852030948e-08	0.078729757052186	0.108764564104782	0.974469967927555	4.96333577811208	4.96587418869826
Crocuta_crocuta_dnaZoo	12500	3.74717948423682	0.0121869376856998	0.683072756106069	0.721034151874126	2.52377093760523	4.57366164107265	4.57401508372877
Crocuta_crocuta_dnaZoo	37500	4.58716540247228	6.27951661558938e-11	0.0403396938382184	0.0871477348431176	1.26029161577771	4.57573706631558	4.57213153790049
Crocuta_crocuta_dnaZoo	62500	4.67167578624838	1.04685775547522e-10	0.0301385566645484	0.0654451143675091	0.850097321684798	4.56913331205642	4.56827349365284
Crocuta_crocuta_dnaZoo	87500	4.61226332754848	1.26920102962026e-11	0.0135927093465193	0.0298422276114283	0.533139637236403	4.59821507368193	4.59977400886554
Dicerorhinus_sumatrensis_sumatrensis	12500	3.02593345050471	0.732736162472888	2.08533780900657	2.10822970080805	4.22317811180115	4.47000332714168	4.46802488828303
Dicerorhinus_sumatrensis_sumatrensis	37500	3.52502273022617	0.0167749613083112	0.700860700701903	0.7371871314834	2.27381890381632	4.36219696547851	4.36229628467061
Dicerorhinus_sumatrensis_sumatrensis	62500	3.78866891151519	2.76744039142498e-05	0.360188198392564	0.389637754804963	1.56191991038125	4.38882572220026	4.38870587260532
Dicerorhinus_sumatrensis_sumatrensis	87500	3.98002343610927	4.77945874613969e-10	0.091344763291599	0.119460086120996	0.944995342146936	4.28200684912989	4.284770137487
Diceros_bicornis	12500	3.49890692539567	0.00926775138229594	1.1781899261797	1.23277804457768	4.5313810722895	4.58435150070432	4.58463304034315
Diceros_bicornis	37500	3.82150482553883	2.13522664069554e-07	0.403457076725149	0.508866849139585	3.63108826976363	4.45668752012596	4.45676370947553
Diceros_bicornis	62500	3.81412206100675	2.46804762723965e-06	0.446366982929096	0.505771806162538	2.73807084349265	4.482229075536	4.48188435970831
Diceros_bicornis	87500	3.92673693732228	3.02965963869998e-07	0.288853568366776	0.321224773549108	1.4238176240206	4.46418792866407	4.46521981686417
Diceros_bicornis_minor	12500	3.0199585789035	0.431041058113113	1.73084448093219	1.76070287741169	3.84113080179169	4.33557420598818	4.33519197564377
Diceros_bicornis_minor	37500	3.70978535759124	1.91442854227012e-08	0.176712837373908	0.211691907801518	1.5140982451527	4.13015761624288	4.12997352221931
Diceros_bicornis_minor	62500	3.71010095624729	3.8589072183592e-06	0.22271944958982	0.251634486108624	1.3876175997041	4.18203257162117	4.18204582889709
Diceros_bicornis_minor	87500	3.85079548100306	3.11128945921371e-09	0.0571226002551549	0.0843058263155612	0.726296925575718	4.08854006999865	4.08828792603025
Elaphurus_davidianus	12500	3.18405512915657	0.53102184830897	2.17371717831039	2.22398297626952	5.14986302874862	4.6584082680992	4.66078329612542
Elaphurus_davidianus	37500	4.29686311536659	5.2181066697494e-08	0.327643595361272	0.432576354957548	3.43135738857886	4.86866656510956	4.86628739717402
Elaphurus_davidianus	62500	4.6957179448888	3.09727276084093e-11	0.0375925143289329	0.0777875641535787	0.854719658887426	4.81577830553561	4.81641891794153
Elaphurus_davidianus	87500	4.90526404889013	5.33004766394583e-10	0.0138857442973581	0.0313310141972788	0.387463310519681	4.88321736686071	4.88081293030147
Elephas_maximus	12500	3.35359914479225	3.20302125795101e-07	0.147584900106322	0.175339976129661	0.882166544123163	3.73776694669191	3.73923354636423
Elephas_maximus	37500	3.59178558222703	2.55474611429442e-09	0.026981082883392	0.0555677577168227	0.966420290780128	3.44932235867271	3.44803871369872
Elephas_maximus	62500	3.37817620129556	1.46823343106871e-12	0.0233827892330195	0.0473304927723043	0.67429311027981	3.51679790344788	3.5163054903956
Elephas_maximus	87500	3.30889701310265	2.41342829006093e-10	0.0204177238312607	0.0417702200486392	0.596948923405175	3.42816690072187	3.4314519348266
Equus_asinus	12500	3.63120155499169	5.41126398048303e-06	0.700402585845239	0.781424917964459	4.27984308906488	4.46810213565127	4.47095760412706
Equus_asinus	37500	4.40915213279504	7.21904637204167e-10	0.145586899391041	0.322507089330591	4.8914026713812	4.42932475775241	4.4203127108435
Equus_asinus	62500	4.68820997833601	2.97144089067209e-09	0.112192996475989	0.239993549970543	2.89853796450345	4.43239771343154	4.42901106905064
Equus_asinus	87500	4.63284231821982	3.73729128167538e-09	0.0184566346474197	0.0395654324639519	0.668850217944964	4.5629929467057	4.56396814431409
Equus_asinus_somalicus	12500	3.36179999855902	0.0115139795667058	0.832176731788887	0.87531961856444	2.8393852333304	4.27403721096762	4.27489713516855
Equus_asinus_somalicus	37500	4.47797182714652	2.61191867313837e-09	0.0883585327430921	0.168053881751975	2.01451130223445	4.74117233412187	4.73602283061907
Equus_asinus_somalicus	62500	4.38238102732205	1.41333717787059e-13	0.0727585653581546	0.127520717334746	1.77837424172923	4.6430135819063	4.64097827011997
Equus_asinus_somalicus	87500	4.22599049099821	7.62638638427337e-11	0.0207855153796163	0.0437823566260934	0.633953292094157	4.33511057945337	4.334842843786
Equus_caballus	12500	3.42991328165916	0.247914315443572	1.21056647734391	1.23786723253942	2.9440697730419	4.53017074119981	4.53007114114104
Equus_caballus	37500	4.67939358531555	5.84600049824236e-08	0.190049638027932	0.230766333151914	1.47295839957867	5.11534041369697	5.11653501089864
Equus_caballus	62500	5.15815473227858	2.36553019156367e-10	0.0357746194495166	0.0647227616636289	0.721737506161226	4.97637046750024	4.97565703465651
Equus_caballus	87500	4.95195364515705	2.14290347734051e-11	0.0228961722672054	0.0462078904164545	0.603662681975755	5.08633497107982	5.08716655796923
Equus_grevyi	12500	3.57260259479634	0.00223103452172433	0.562350617187902	0.602423107034977	2.4751925946729	4.32250299676496	4.32262983387027
Equus_grevyi	37500	4.6321001293506	8.98947582794465e-09	0.105954384722453	0.186956091775879	2.54915146666292	4.31933151884253	4.31698599180366
Equus_grevyi	62500	4.58628429075905	1.38265065504255e-10	0.0771026910237396	0.128265622803846	1.5707148983947	4.31477542046573	4.31585086787045
Equus_grevyi	87500	4.4366180799539	7.72618667181664e-11	0.016616151619499	0.0354368047218234	0.574072140865592	4.371322646421	4.37037021490828
Equus_hemionus	12500	3.63697111531742	0.525859406150606	1.48731245370273	1.51619786008701	3.28107222871878	4.8565253181614	4.85765098175435
Equus_hemionus	37500	4.50117788269436	2.79853473772236e-05	0.242999496563188	0.2760770174523	1.40186405295649	4.99412767222199	4.9961667399081
Equus_hemionus	62500	5.02952621335433	1.15650961027329e-08	0.0145445965518061	0.0314642425971423	0.470241003955059	4.96491754225404	4.96428262688304
Equus_hemionus	87500	4.91927474654827	1.42534767459646e-11	0.0130474346867148	0.0287183082153665	0.414978512437042	4.96955690113617	4.97116490957902
Equus_kiang	12500	3.95205824269025	0.0201543445375913	0.506693044242043	0.532902129655479	1.60263057541845	4.66388198789709	4.6640196930424
Equus_kiang	37500	4.04041533416668	1.20826988606989e-07	0.0629239465389515	0.0970794626556042	0.941341469731497	4.28930684821938	4.28912600093261
Equus_kiang	62500	4.10615695930355	1.14193846250728e-10	0.0757778059315213	0.10487122779146	1.02438332144856	4.3810339327781	4.38036894474197
Equus_kiang	87500	4.12197447855803	2.92033994825171e-12	0.0168225090231909	0.0356462652468506	0.663921065594404	4.22078579309832	4.22054725882856
Equus_quagga_dnaZoo	12500	3.7211497976627	0.354100186582827	1.41599252909697	1.43489686389367	3.19630438249373	4.91110464032543	4.90744909858377
Equus_quagga_dnaZoo	37500	4.99129337500386	1.16586944992788e-11	0.0164831653908332	0.0367308409057588	0.540578784936987	5.03701419105782	5.03457675062727
Equus_quagga_dnaZoo	62500	5.21018881788305	1.23044442195797e-09	0.0428226639924161	0.0705951244065107	0.648142981801821	5.00571188362534	5.00668191429895
Equus_quagga_dnaZoo	87500	5.12547509764945	2.98945069668755e-10	0.0153446339986169	0.0319286487626893	0.630467226992892	5.04756725246804	5.04956850246093
Equus_zebra_dnaZoo	12500	3.77744090275281	8.24499294696133e-09	0.153929365183347	0.188878836010867	1.31610764650253	4.16977923077586	4.16842253670697
Equus_zebra_dnaZoo	37500	4.51696301350108	4.12828033400095e-09	0.0547932168492158	0.116173758937524	1.52145092237809	4.32725077044348	4.32318075542855
Equus_zebra_dnaZoo	62500	4.41606610429336	2.71558608535838e-09	0.0323193093297382	0.0671330578638524	0.80139934536381	4.28721065517446	4.2876410587051
Equus_zebra_dnaZoo	87500	4.48595188368214	8.85479831107126e-10	0.0281745145895652	0.0518521089910571	0.650033973875403	4.33135804534481	4.33305140658881
Giraffa_camelopardalis_antiquorum	12500	4.11767022855328	2.56698515749331e-08	0.086774216340565	0.113998922598592	0.754467622974951	4.41219250721522	4.41199329590921
Giraffa_camelopardalis_antiquorum	37500	4.68063193162033	7.58327762640554e-12	0.0530099480569519	0.0854101032470598	0.866561456283785	4.45364071233466	4.45333662856201
Giraffa_camelopardalis_antiquorum	62500	4.76725318585966	1.77447138522637e-08	0.103106261182032	0.131676411309481	0.867251787084585	4.44615155050269	4.44658623164799
Giraffa_camelopardalis_antiquorum	87500	4.5433150537594	1.02406921013712e-09	0.0203109056524373	0.0419201929227668	0.622342923478235	4.42029780819825	4.4185443392058
Giraffa_camelopardalis_rothschildi	12500	3.81120818388977	0.0746500812379984	0.724439941211331	0.755508257031222	2.25681025532174	4.66234856059043	4.66336301641392
Giraffa_camelopardalis_rothschildi	37500	4.51866502440413	1.38671603867677e-10	0.0209907192595815	0.04443544830511	0.56568211707967	4.62333022174608	4.62195275020196
Giraffa_camelopardalis_rothschildi	62500	4.74860676811247	9.42205072383956e-15	0.0206586368881917	0.042254971805604	0.531437633411786	4.6307393124344	4.63101560051751
Giraffa_camelopardalis_rothschildi	87500	4.88982450293993	3.31112594411908e-10	0.0454957603297153	0.0719315820659725	0.761576228875988	4.67797349734533	4.67681866102879
Giraffa_tippelskirchi	12500	3.7204038471477	0.0109017478568252	0.522110722954698	0.546217911730413	1.87409879176653	4.44297614315214	4.44167151878474
Giraffa_tippelskirchi	37500	3.9605103031012	3.35734341352333e-08	0.0909802155052431	0.121970592081883	0.830313673824426	4.26177587590926	4.26028433390637
Giraffa_tippelskirchi	62500	4.31298093174876	9.22687813968574e-11	0.0127476389948082	0.0282563708437621	0.456719281607055	4.30436422080013	4.30293221182488
Giraffa_tippelskirchi	87500	4.47923302831764	4.70104224247726e-10	0.02609771976914	0.0494956169905509	0.590652743374413	4.32810098951851	4.32756166821991
Gorilla_beringei_beringei	12500	3.0383071473021	0.644118860642432	2.11608431709687	2.14118656936019	4.63159971068928	4.49298385186306	4.49160478959465
Gorilla_beringei_beringei	37500	3.56567658041282	0.000568722644454406	0.695927980203831	0.743684859212782	2.90381223610186	4.39989955992201	4.39987980849051
Gorilla_beringei_beringei	62500	3.81927624809128	6.14655010555108e-09	0.370491673230382	0.406202430164114	1.8773575947028	4.42795650997676	4.42823706695135
Gorilla_beringei_beringei	87500	3.9793402279679	4.33286543248305e-11	0.0390303647248684	0.0640573187732291	0.555981138159709	4.17368253363535	4.17268121143183
Gorilla_beringei_graueri	12500	3.050068915285	0.593017345999243	2.12684051571507	2.15705472979866	4.9589036900211	4.50843804404051	4.50574113770441
Gorilla_beringei_graueri	37500	3.54571248613683	1.59971472668246e-05	0.587740589999004	0.659862403835935	2.94043962969674	4.31235489891421	4.31306736671708
Gorilla_beringei_graueri	62500	3.74471399618792	1.54473885834126e-07	0.387706345110285	0.433549299397103	2.06202997307359	4.36737469440435	4.36608915680684
Gorilla_beringei_graueri	87500	3.91718849958412	6.51696135090701e-10	0.0691935768138004	0.0993405072619155	1.02554349661703	4.17931188341449	4.17927820834656
Gorilla_gorilla_diehli	12500	3.41747550348437	0.290506163376149	1.3076162764351	1.33863446626139	3.48621381507965	4.56098600908864	4.56237228588708
Gorilla_gorilla_diehli	37500	3.52231779674419	0.043447209265264	0.846924427790884	0.883951549794631	2.58715192498174	4.44260276739765	4.44164153707173
Gorilla_gorilla_diehli	62500	4.00151095131777	1.87256809750448e-06	0.219582983660339	0.249963993309537	1.19592189191753	4.47010777375112	4.469500940105
Gorilla_gorilla_diehli	87500	4.4296414319764	2.75438387247202e-10	0.0134390550738326	0.0283632876748238	0.388987877851062	4.44624394659953	4.44628927553166
Gorilla_gorilla_gorilla	12500	3.72303793508946	5.59233685695531e-05	0.373462054062736	0.405580256869297	1.50951783239237	4.33415335254821	4.3345951253638
Gorilla_gorilla_gorilla	37500	4.24416919171064	3.265505818098e-10	0.0204584578144967	0.0439403388664256	0.632010354024579	4.29586302995242	4.29435669670997
Gorilla_gorilla_gorilla	62500	4.20892084833112	5.50149490365917e-10	0.0194615171389287	0.0425374717545595	0.549994031421828	4.3045822905783	4.30643463178992
Gorilla_gorilla_gorilla	87500	4.21674391339632	2.68624383313805e-11	0.0154728812106381	0.0337452837486814	0.544867734369717	4.28751468224254	4.28622007354342
Helarctos_malayanus_dnaZoo	12500	4.01717635418594	9.20774990761633e-08	0.302502894330982	0.3763795251973	2.19767950382278	4.56717898537085	4.56945148383102
Helarctos_malayanus_dnaZoo	37500	4.38456777561224	1.41323951614212e-08	0.158037801040132	0.353132988587313	5.21963197922792	4.59959602089058	4.6014730148675
Helarctos_malayanus_dnaZoo	62500	4.53621639831892	1.05692397132664e-09	0.0782924205512361	0.166995007109845	2.43298024893693	4.59734314435119	4.59580316712905
Helarctos_malayanus_dnaZoo	87500	4.54884213051063	2.89413520735717e-09	0.0177172227060534	0.0373646188653909	0.461006192210875	4.59053999248155	4.58948113257704
Hemitragus_hylocrius	12500	2.96607432788926	0.490224201468279	2.29787481865569	2.33815682291973	5.39802882898925	4.48194860173068	4.48140180329667
Hemitragus_hylocrius	37500	3.86392837065048	1.21008438346161e-09	0.0902073430244075	0.169329683106654	2.14606955482711	4.13616819280068	4.13276259070601
Hemitragus_hylocrius	62500	3.97858906574372	1.96745348254331e-09	0.0643907670523073	0.117283856772027	1.29032384659954	4.22103218085261	4.21952444038802
Hemitragus_hylocrius	87500	3.84654673143815	6.2514204826329e-09	0.0451020391554534	0.0726395446550432	0.856191310637255	4.05610863265613	4.05450535175284
Hexaprotodon_liberiensis	12500	3.05029616178709	0.0780770591122289	1.02499784622283	1.04257380554239	2.59826645915102	4.06271793467517	4.05885046129905
Hexaprotodon_liberiensis	37500	3.41500886138981	3.02524677981273e-08	0.338834651228626	0.377012963552206	1.76559118586336	3.99710391392369	3.99821038641617
Hexaprotodon_liberiensis	62500	3.6300701017703	8.3615766731854e-09	0.148417940207959	0.179112813075731	1.39854271099278	4.01532059155792	4.01433819076188
Hexaprotodon_liberiensis	87500	3.75599915929472	7.04695215272764e-12	0.0348136929164166	0.058982126988802	0.586686944640762	3.93858620066792	3.93863037150209
Hippopotamus_amphibius	12500	3.64864849133261	0.0405660296564316	0.942937901954722	0.99181234361842	3.19262554012633	4.61969838794871	4.62141275899941
Hippopotamus_amphibius	37500	3.79601452965277	1.17489999574015e-06	0.63127657429745	0.731624463006073	3.71646650342587	4.59054368217998	4.5909897722007
Hippopotamus_amphibius	62500	4.13003057610131	1.72586555335862e-08	0.223896127570139	0.280748665655441	1.86325981301008	4.60320721067175	4.6003777203631
Hippopotamus_amphibius	87500	4.6219702007692	1.43437144208225e-10	0.016891630466062	0.0360294941283665	0.663526846783323	4.58050633649618	4.58058866529178
Hippotragus_niger_niger	12500	3.92435851490672	0.00567354104733159	0.574785638912783	0.60922269550974	2.27139232353053	4.68250470060692	4.68300359233406
Hippotragus_niger_niger	37500	4.45795605915752	6.93874492009937e-11	0.200170513222998	0.264458445321687	2.17704414260551	4.90531030107559	4.90519926606973
Hippotragus_niger_niger	62500	4.49802411630579	5.62940914993147e-09	0.127690860813715	0.170725976578029	1.33138697815803	4.85507354046414	4.85593479620626
Hippotragus_niger_niger	87500	4.64477276708799	7.96073065843697e-10	0.0467030287628033	0.0749377325689837	0.846918084248008	4.85823073335701	4.85776080352114
Hyaena_hyaena	12500	3.61530108869292	0.00399798607957167	0.438178343773899	0.462941996833716	1.69199699889784	4.27725149751684	4.27606131535775
Hyaena_hyaena	37500	4.24790832356688	5.06161926714268e-11	0.0156402622346655	0.03448053286113	0.499676063758297	4.29117418299921	4.29031464215182
Hyaena_hyaena	62500	4.31938968786626	1.16627454121294e-09	0.0132271528636219	0.0293175167633148	0.425011889348209	4.28821064948819	4.28627010845871
Hyaena_hyaena	87500	4.32863475805684	1.15083950490877e-09	0.0121439396753715	0.027116018065413	0.40705021173467	4.31171011903966	4.31135918690949
Hydrochoerus_hydrochaeris_dnaZoo	12500	3.89540858633312	5.47350814524866e-12	0.115286981867347	0.14308300515294	0.974454013296626	4.23494794363609	4.23558356039892
Hydrochoerus_hydrochaeris_dnaZoo	37500	4.73543735805139	1.31212056261482e-05	0.476783641491084	0.516304632308979	2.11979319513458	4.04494214342868	4.04481297719283
Hydrochoerus_hydrochaeris_dnaZoo	62500	4.97739673175376	0.025237882721454	0.805363485164341	0.839652071246749	2.17364413614936	4.07997627003023	4.07829171644864
Hydrochoerus_hydrochaeris_dnaZoo	87500	4.91331817234791	7.81855401218975e-06	0.302107504006322	0.329725644466163	1.46134525098828	4.36367510326309	4.36416242297871
Kobus_ellipsiprymnus	12500	4.20789707806062	0.000192625694588394	0.371244580052874	0.405016223037281	1.90408216590009	4.81719550946815	4.81792054947991
Kobus_ellipsiprymnus	37500	4.17811777381973	1.18557203690115e-08	0.485483755920903	0.548440119401116	2.91280324944322	4.87488441548538	4.8757180958897
Kobus_ellipsiprymnus	62500	4.80667918726436	3.00164375707718e-11	0.0200328575744067	0.0442651916045925	0.609827362961914	4.86104658879067	4.86079416996221
Kobus_ellipsiprymnus	87500	5.01780772696844	4.93931815173333e-12	0.0206087640844319	0.0433514411034173	0.624099101570882	4.90006671865894	4.89979289823091
Kobus_leche_leche	12500	3.50084826245402	0.49534407425659	1.69175780939594	1.71954229426963	3.49720748528422	4.80152416726916	4.80177208363376
Kobus_leche_leche	37500	4.43721792597977	4.83018996809239e-06	0.296971077612373	0.32970966087453	1.85263411857457	4.98216845303722	4.98164488836921
Kobus_leche_leche	62500	4.75708467736157	3.16087320240533e-08	0.0352493855375445	0.0622101379809656	0.639239378978113	4.93953109791738	4.94222937609241
Kobus_leche_leche	87500	4.62363410739738	6.82261626615132e-11	0.0648348046028505	0.0907227175517319	0.754209604374739	4.87770571720042	4.87601315526959
Lama_glama_dnaZoo	12500	3.87170293134738	0.0758375329254846	0.798155370556876	0.831135781044868	2.41036414467538	4.76509834803412	4.76655524801432
Lama_glama_dnaZoo	37500	4.89836039888711	1.92542404802963e-09	0.0318659973687616	0.0677250564699158	0.785296266498991	5.02850788560002	5.0295513520043
Lama_glama_dnaZoo	62500	5.19273663052928	5.0196081431088e-08	0.0546956004531201	0.0888563693248547	0.778245621311383	4.96162559204316	4.96308688761848
Lama_glama_dnaZoo	87500	5.27796232160634	8.65338184388436e-09	0.0387534546123939	0.0653548536322728	0.820067561316701	5.08590124925964	5.08616730427443
Lama_guanicoe_cacsilensis	12500	4.13061775347017	0.0102608351003966	0.4845302108535	0.511076711876512	1.68208063722039	4.8266997961862	4.8265994787973
Lama_guanicoe_cacsilensis	37500	4.55405550321129	3.23813662589672e-10	0.184535536929664	0.219162623948285	1.29589052798431	4.98363149988564	4.98524057930547
Lama_guanicoe_cacsilensis	62500	4.60506235522565	6.14271767622035e-10	0.117479965771448	0.147294991589054	0.870543199162249	4.94781586080712	4.94900172295625
Lama_guanicoe_cacsilensis	87500	4.7747509167649	1.32671834814506e-08	0.0482304951334159	0.0756608353103636	0.718571213254892	4.99347957470383	4.99554162279724
Lama_guanicoe_guanicoe	12500	3.54576193781193	0.265896795419448	1.83317083448491	1.86725840399065	4.51067488784705	4.89970833056544	4.89742867850465
Lama_guanicoe_guanicoe	37500	4.37928949941608	2.182464249361e-08	0.273888451572263	0.374635476128312	3.33892466712146	4.9017022249776	4.90237235991312
Lama_guanicoe_guanicoe	62500	4.58275498733634	5.47293094007227e-11	0.100992037031177	0.158617055846049	1.54558486801897	4.89695873198084	4.89510764697304
Lama_guanicoe_guanicoe	87500	4.86034382511744	1.0540435870043e-10	0.0346850449547977	0.062730892842049	0.659267315531178	5.03688708168996	5.03599762154691
Litocranius_walleri_dnaZoo	12500	4.29655795989966	5.21452273719312e-09	0.10168744571851	0.171853492759439	1.50263399795454	4.60659021044932	4.60654680375614
Litocranius_walleri_dnaZoo	37500	4.61209550021245	1.35565942181179e-10	0.156635262650468	0.34957369130663	5.27547115268905	4.70393049306098	4.7155820889767
Litocranius_walleri_dnaZoo	62500	4.7389463048493	2.39345159437134e-09	0.0854967285260932	0.183854291068172	3.90476046028231	4.6929859952926	4.69584457944433
Litocranius_walleri_dnaZoo	87500	4.62076930998621	2.6957940051772e-09	0.0163193654550252	0.0360101983774129	0.568806450803516	4.62708299943291	4.62802416431254
Loxodonta_africana	12500	3.95119272637674	2.44532681480892e-10	0.0194324104100973	0.041763435596903	0.659027742495448	4.04770722586897	4.04789800489447
Loxodonta_africana	37500	3.7198193776015	3.57183570634519e-08	0.286433466039202	0.329628965059865	1.58329776587836	4.25501416959631	4.25207025127421
Loxodonta_africana	62500	3.56120241669587	0.00123628095927629	0.412619118331566	0.447033746079789	1.83022503163225	4.2035567708215	4.20367567094922
Loxodonta_africana	87500	3.58003506344509	0.000192835747696066	0.33440141067466	0.361508365756288	1.6826108615013	4.15830957489244	4.15629153788619
Loxodonta_cyclotis	12500	3.63566433575565	0.000152746606470022	1.24390857959764	1.36493920833085	5.54500498576258	4.75097083021331	4.75019238703531
Loxodonta_cyclotis	37500	3.63566433575565	3.25981897985184e-08	0.435764632226572	0.866625879662821	12.0079342376622	4.21319796489853	4.22239493138593
Loxodonta_cyclotis	62500	3.91918443945583	2.61964322711122e-10	0.221219910289056	0.437736484660907	5.4280964513435	4.34096228687048	4.33961815653023
Loxodonta_cyclotis	87500	3.93941950786524	6.28444849916096e-09	0.186199667221916	0.219308447629571	1.09412866321885	4.37092810237968	4.36939754597806
Macropus_fuliginosus_dnaZoo	12500	3.58372046127463	0.968848048521432	2.55893127009464	2.58601539337886	5.30171703221053	5.18338644746465	5.1824848183739
Macropus_fuliginosus_dnaZoo	37500	3.99920777333928	0.0124372583115156	0.794272720688506	0.836923213399215	2.71968105558281	4.89042756629572	4.89258210922563
Macropus_fuliginosus_dnaZoo	62500	4.68980810357872	4.48400759499012e-10	0.0731925520031128	0.101546716811623	0.823138395683717	4.95963384345618	4.95727709118299
Macropus_fuliginosus_dnaZoo	87500	5.01923598983384	9.19055828922655e-11	0.0135994490000988	0.0297185014879866	0.421326908607039	4.97759184752213	4.97755593620766
Macropus_giganteus_dnaZoo	12500	4.02278093810857	0.0385090570176874	0.814806537142483	0.847833219151013	2.39774426038734	4.92544728684211	4.92784964637011
Macropus_giganteus_dnaZoo	37500	3.84052450539699	0.363395712993548	1.72959571303785	1.76606925710642	4.03005079005835	5.15566545329214	5.15571519161907
Macropus_giganteus_dnaZoo	62500	4.35100758661061	0.0193617341540943	0.567268591535015	0.59531759389948	2.01478846062676	5.10417993221116	5.10303294950764
Macropus_giganteus_dnaZoo	87500	4.80628359144746	5.80139125939106e-09	0.0719872882740269	0.100747158796933	1.05971382265921	5.07419285455172	5.07766381940089
Macropus_rufus_dnaZoo	12500	3.27288580868165	1.04667678211059	2.77051171293439	2.79879429459685	5.64323254651584	4.93737122849069	4.93774983474601
Macropus_rufus_dnaZoo	37500	4.70442538631988	1.72152547135563e-07	0.290073727922922	0.329008668211202	1.61852061230685	5.24301031663054	5.24264986356902
Macropus_rufus_dnaZoo	62500	4.58656412110142	3.26054122346169e-06	0.341644412474348	0.373308424026071	1.50833044332956	5.17106768148547	5.17096972144903
Macropus_rufus_dnaZoo	87500	4.87096554892021	1.33001765663572e-07	0.105540832552049	0.131350752264093	0.741113575688017	5.19567437889865	5.19438161298539
Myrmecophaga_tridactyla	12500	4.75546848258075	5.70135821057173e-10	0.0238296953081343	0.0503043628865362	0.728286138599851	4.87642680059583	4.87843058258801
Myrmecophaga_tridactyla	37500	4.55418520838273	7.38611626827499e-09	0.305638991486806	0.381274335293653	2.51400477085793	5.10703147224247	5.11112428299429
Myrmecophaga_tridactyla	62500	4.70379641397414	2.8490305288093e-08	0.127210909844078	0.173635145346193	1.47081032332049	5.05996133871557	5.05966613543895
Myrmecophaga_tridactyla	87500	4.83331652760755	3.46017091387229e-09	0.0323806251901528	0.0599327214479682	0.857631745195087	5.0032565652024	5.00365495562704
Nanger_granti	12500	4.24104412985217	8.62135827674611e-09	0.275015987527815	0.304788777066127	1.31909040239006	4.76546379711002	4.7652376203067
Nanger_granti	37500	4.24655414644588	2.10823669802954e-09	0.10625113836058	0.142911383389501	1.13885915608317	4.57240697794502	4.57057469865826
Nanger_granti	62500	4.4013567340205	3.95512270428935e-10	0.0488212408497077	0.0763838684666351	0.749421549378271	4.61944143349458	4.61739568369565
Nanger_granti	87500	4.54997007743973	5.87227920518286e-09	0.0126209537803442	0.0278525035046526	0.401176668663654	4.58279013903622	4.58393525539792
Odocoileus_hemionus_hemionus	12500	4.22425111397752	6.47556276939632e-06	0.340104188814055	0.37061308691478	1.52238216095864	4.80743563778454	4.80725564134649
Odocoileus_hemionus_hemionus	37500	4.43602650230614	7.45747289689983e-09	0.168765248495038	0.221895446267406	1.49377431935227	4.84671320998094	4.84906068303855
Odocoileus_hemionus_hemionus	62500	4.53807434929768	9.72764304099453e-09	0.0950595838921288	0.13257491223682	1.02222684320485	4.84577934164795	4.84540843335765
Odocoileus_hemionus_hemionus	87500	4.59142885493485	5.88760602274402e-09	0.0242395812865582	0.04686834234725	0.520722616358205	4.73156218067591	4.73172197266357
Odocoileus_hemionus_sitkensis	12500	3.34750334450887	0.566226383820058	1.75256550556041	1.77389351328953	3.7231983466643	4.67134831443162	4.66972961753211
Odocoileus_hemionus_sitkensis	37500	4.45894193758305	2.77579812200508e-09	0.163886899929018	0.193539151289884	1.00575957676656	4.86377140776328	4.86397026963723
Odocoileus_hemionus_sitkensis	62500	4.70404254041867	7.3698004841449e-11	0.0187000425667268	0.0387929309841553	0.395047129320053	4.81533664060774	4.817061990857
Odocoileus_hemionus_sitkensis	87500	4.76117842070107	2.21273948227818e-10	0.0160957165903476	0.0339568097880595	0.447374956652431	4.85096242203012	4.85207257861006
Odocoileus_virginianus_borealis	12500	4.2982276513368	0.27815837825299	1.26921442264615	1.29225928618694	2.98658516290949	5.42482182018938	5.42190571456833
Odocoileus_virginianus_borealis	37500	5.06386700222159	1.44041197253029e-07	0.244561883543108	0.288259955474687	1.50937973359783	5.55839897880578	5.55685671171153
Odocoileus_virginianus_borealis	62500	5.35085254171532	2.00739857348494e-12	0.0351604061094522	0.0642514605760415	0.760061002977626	5.52674411245336	5.52380303971473
Odocoileus_virginianus_borealis	87500	5.44559239258637	8.50337357850536e-11	0.014490475860198	0.0312085343288171	0.633428365168624	5.50311545425875	5.50195009077613
Odocoileus_virginianus_dnaZoo	12500	4.73466070484073	0.00090181890857184	0.374260379144291	0.399666428999634	1.42684867838072	5.3464289441761	5.34581635145568
Odocoileus_virginianus_dnaZoo	37500	4.89465504873832	1.57072462046831e-06	0.288991997293187	0.324993204307759	1.66176101225856	5.432234805434	5.4316802241943
Odocoileus_virginianus_dnaZoo	62500	5.07009409800147	8.28786088881713e-10	0.117600485777366	0.147878572016401	1.14253418860959	5.41302336960468	5.41349642014971
Odocoileus_virginianus_dnaZoo	87500	5.38552277016587	1.55615280929363e-10	0.0125710989598948	0.0283103957618253	0.366892084268867	5.42567116950155	5.4255812899001
Okapia_johnstoni_dnaZoo	12500	3.98051109993963	0.00292654229317912	0.356840433784869	0.38354379417491	1.31480290307544	4.57787232475735	4.57703261348021
Okapia_johnstoni_dnaZoo	37500	4.29854575237079	5.26135713236288e-09	0.0820747421232177	0.11495215260177	1.11593117616636	4.58468260091947	4.58446254209021
Okapia_johnstoni_dnaZoo	62500	4.71402407914595	5.6880004943676e-10	0.0240857539232768	0.0463037842291559	0.591299975843377	4.57707290765659	4.57833778590867
Okapia_johnstoni_dnaZoo	87500	4.825878726065	4.90093202995355e-11	0.0225542465762714	0.0448124066015143	0.574636302757558	4.69009006372234	4.69098772195893
Oreamnos_americanus	12500	3.34860595085175	0.161396971480201	1.16657765832527	1.19991748844424	2.93806835762798	4.42868819391795	4.43005555568508
Oreamnos_americanus	37500	4.17772400888805	1.56173137134617e-10	0.0213053355455417	0.0467849181633829	0.865221396050967	4.23238602756868	4.23495198563653
Oreamnos_americanus	62500	4.40840637024522	1.56457908347282e-09	0.0235293507520095	0.0489248289463497	0.588808578836659	4.28281275760114	4.282062408041
Oreamnos_americanus	87500	4.32542153148995	3.64833672555337e-10	0.0151469789037726	0.0320564079858236	0.409856969875974	4.25893190596528	4.2601582382418
Orycteropus_afer_dnaZoo	12500	4.05730069660465	9.17501928710359e-08	0.136574387186358	0.166940564264767	1.03547435204368	4.42686041729736	4.42561453506732
Orycteropus_afer_dnaZoo	37500	4.34450823727556	1.51274979808858e-09	0.0204097391097633	0.0449317524446182	0.584980942094865	4.29804977418625	4.3004587703782
Orycteropus_afer_dnaZoo	62500	4.49683334329795	1.79205364860053e-09	0.0327918556079397	0.0604063260099901	0.660676207591772	4.32915574770758	4.33139170969337
Orycteropus_afer_dnaZoo	87500	4.46019039716799	1.97256268171593e-09	0.0178205144566597	0.036945473690241	0.460340620533457	4.36102096329012	4.36255650840447
Oryx_dammah_dnaZoo	12500	4.12117038021605	4.26018014055996e-09	0.32442706820369	0.42751729453956	3.63320254702958	4.69072169889969	4.68634302695281
Oryx_dammah_dnaZoo	37500	4.29620725471531	4.52819689040191e-08	0.261499694833729	0.561658520433548	7.34586379499312	3.97391846899978	3.96927475030036
Oryx_dammah_dnaZoo	62500	4.32862203434853	1.61205408355937e-09	0.124584031079324	0.280879058224738	3.77516365213765	4.11549159431034	4.11367979072935
Oryx_dammah_dnaZoo	87500	4.44809080198739	3.17173394469879e-08	0.0457543879383648	0.0812386021386801	0.817805674299726	4.65327795422584	4.65317211812887
Oryx_gazella	12500	3.97950408186079	1.17069922838581e-10	0.182538884744281	0.226469685039704	1.37332810222835	4.40674977706277	4.40513261816564
Oryx_gazella	37500	4.72392810086008	3.44786022493935e-10	0.0780694276346348	0.1653440428415	2.77983563187412	4.90994782741985	4.90912831879651
Oryx_gazella	62500	4.83764544156579	5.94542797751197e-09	0.036603153929555	0.0793987017351452	1.45193122458675	4.7923664490587	4.79158907808808
Oryx_gazella	87500	4.90587527800552	6.04589995754614e-11	0.0158762189067243	0.0356808034877955	0.594766079936713	4.86548649894007	4.86249212741634
Ovibos_moschatus	12500	2.84929637603408	0.834168753414892	2.19618228508201	2.22167205152498	4.08221889663592	4.33124856177198	4.33099700603702
Ovibos_moschatus	37500	3.7255519762739	1.42428499944837e-06	0.324591840925259	0.354323786908709	1.52904332013668	4.29528159678845	4.29350629835611
Ovibos_moschatus	62500	4.21164764877891	9.0701583498173e-09	0.0161828914680495	0.0360169013173991	0.539252078505095	4.30197092804522	4.30434211632777
Ovibos_moschatus	87500	4.26932259619014	4.20103981726845e-10	0.0120524190901469	0.0264948700519705	0.513522840452289	4.29636455512155	4.29552018259358
Ovis_ammon	12500	4.04343639499691	3.17797073864745e-08	0.291353466475134	0.385175658470418	2.44812352085297	4.58318476826092	4.58500132605321
Ovis_ammon	37500	4.71523736874233	4.35399687328887e-07	0.391705977490325	0.74392494982136	8.32766501409383	5.30841039967276	5.31059926693364
Ovis_ammon	62500	4.74848253948082	2.09699485676268e-09	0.196850707837717	0.379140089320093	4.65348009059545	5.16144775885479	5.16916682850065
Ovis_ammon	87500	4.63009964472626	5.99133167436707e-09	0.042876130483454	0.0727429939841195	0.708306792397811	4.42941025603133	4.4314464018804
Ovis_aries	12500	4.13336851685659	0.154084971932049	0.860978318863189	0.88680468726356	2.33695754419623	5.06125769041002	5.05982927380924
Ovis_aries	37500	4.94382189082094	2.92184696599177e-11	0.0186718677654399	0.0414778215212961	0.553972279154977	4.96819151271902	4.96753139403467
Ovis_aries	62500	4.9850416838289	3.18088819696084e-10	0.0152237200131373	0.0339087908503667	0.514956895408183	4.98572119792304	4.98516398463906
Ovis_aries	87500	5.11932735459304	3.74533114612916e-10	0.015372240129885	0.0340519170088438	0.603461857794205	5.04609313012219	5.0429421960169
Ovis_aries_musimon	12500	3.52892323779851	0.884197640802928	2.59607432201578	2.62636446457603	5.07037806330355	5.14015702579923	5.13908237331822
Ovis_aries_musimon	37500	4.89139799261537	1.40205395878942e-09	0.0292241365330872	0.0656127098076465	0.889704029577081	4.82607824808287	4.8332723772391
Ovis_aries_musimon	62500	4.97842341003495	4.81950515041211e-09	0.0224959796660307	0.0487916588054909	0.687369370137826	4.90125742629325	4.89912160719523
Ovis_aries_musimon	87500	5.1499147023416	8.07751463078227e-11	0.0199349616044148	0.0417292625907318	0.592148341622358	5.04167613879975	5.04205954774144
Ovis_canadensis	12500	3.62268045675448	0.0401252602831703	0.645154544052279	0.676033925483278	1.90548875908121	4.42589558608526	4.4286328656337
Ovis_canadensis	37500	5.03467207857933	0.176286762149958	1.20461482785597	1.23668582802173	3.41595018771598	3.9371226137085	3.93800472403771
Ovis_canadensis	62500	4.98386224137109	0.103484927424784	0.868766796604103	0.901166855588345	2.82662768118753	4.05178564006146	4.04984771942093
Ovis_canadensis	87500	4.68418856910061	5.69504761656639e-05	0.335844463674845	0.359779066680576	1.44238776879202	4.10466767761414	4.10731783129804
Ovis_dalli	12500	4.02417787294319	0.000225783563255562	0.291634263080208	0.315576341394684	1.21071067568946	4.56420959650322	4.5625468466987
Ovis_dalli	37500	4.50830944398938	1.6720945978981e-08	0.215355439045679	0.24660190641195	1.159854635745	4.04424540061572	4.04254650065321
Ovis_dalli	62500	4.56848728445739	3.61473979080373e-09	0.160969744499096	0.185837759533281	1.05161321443253	4.16727693505301	4.16882105374364
Ovis_dalli	87500	4.39981960717432	1.36419541521131e-13	0.0875513788419507	0.113780067992761	0.800204647002085	4.10392878525157	4.10227124585895
Ovis_nivicola_lydekkeri	12500	4.0305938702192	0.000177472157741201	0.39531017273856	0.426104046854966	1.64208576252702	4.65933083572379	4.66135857968318
Ovis_nivicola_lydekkeri	37500	4.07290008807515	1.97874568196018e-10	0.0211932364582337	0.0470114418312263	0.570563591363075	4.16951400853152	4.16993479432055
Ovis_nivicola_lydekkeri	62500	4.09253486749647	4.80074952374298e-09	0.0416556710835515	0.0708489797305625	0.677083640026534	4.29183925637717	4.29106037050432
Ovis_nivicola_lydekkeri	87500	3.99302386642079	1.96431876374487e-11	0.02090880055829	0.0433433552388994	0.802552967815915	4.1157493632257	4.1167466367417
Ovis_orientalis	12500	4.35733318849064	0.00457251625229853	0.501797544818113	0.535669189348675	2.16380857148285	5.06570988545249	5.06763324184036
Ovis_orientalis	37500	5.22622732882319	1.99068040322624e-10	0.02105789348721	0.0472191200779217	0.674752270261125	5.18020425799337	5.17981931806259
Ovis_orientalis	62500	5.39745736674628	2.03640327245435e-10	0.0623733521835692	0.0934513470312344	0.809239528774631	5.14997812568423	5.15266617829545
Ovis_orientalis	87500	5.36578643727507	2.48308031000794e-10	0.031743963152203	0.0562555370941853	0.651146580546406	5.19739947243783	5.19943916841162
Ovis_vignei	12500	4.61257137442803	3.82043122010146e-07	0.239956535195036	0.26697180648998	1.21031631911144	5.10242495881687	5.10058519990954
Ovis_vignei	37500	4.85174724126418	5.26315413938245e-09	0.0386981511993878	0.0737867625442637	0.758689041811559	5.03464634386126	5.03497756550188
Ovis_vignei	62500	5.18125718321158	2.17448778073411e-09	0.0249565573579167	0.0505652911878385	0.645640854695867	5.0465293984346	5.04488541619553
Ovis_vignei	87500	5.29485238171047	5.96202681298762e-13	0.0241156423586162	0.0473386564923926	0.643345164104792	5.15266340907324	5.15127261031963
Pan_paniscus	12500	2.96707303618036	0.883291070549291	2.38894686572737	2.42355103353411	4.8862822112549	4.51269487375116	4.51423888987122
Pan_paniscus	37500	4.24882426618679	9.89474041319399e-09	0.114862565052469	0.159335536445573	1.19875008622236	4.58754961286069	4.58835405326244
Pan_paniscus	62500	4.16684976939699	1.56457794619013e-07	0.164173508877849	0.197701105141336	1.37332513148101	4.57203307197839	4.57187043269088
Pan_paniscus	87500	4.34497299099963	7.40983150652505e-10	0.0349386879656577	0.0612589138901431	0.712872260125303	4.52556068356816	4.52750637137573
Pan_troglodytes_ellioti	12500	3.60869688770103	0.000916954933389706	0.698047117310721	0.733771742525031	2.31616406634427	4.44418902841652	4.4456940907952
Pan_troglodytes_ellioti	37500	3.98690518067719	7.46729040628482e-06	0.45677833916457	0.512902918862662	2.30111648228296	4.6627589620001	4.6630365560842
Pan_troglodytes_ellioti	62500	4.10802667285008	3.46501336200437e-08	0.256587840401546	0.294661507902669	1.68501494159079	4.61457167618041	4.61412487590794
Pan_troglodytes_ellioti	87500	4.29262465674656	1.41630279443207e-10	0.0580692261252641	0.0871996301690896	0.845520706382881	4.53240282229021	4.53101934314
Pan_troglodytes_schweinfurthii	12500	4.22692944966197	9.34897263974412e-08	0.134977145498234	0.180588596906914	1.35298143155949	4.59423859996909	4.5968614944263
Pan_troglodytes_schweinfurthii	37500	4.13391927253602	5.6352756551512e-09	0.268658949041471	0.363214403846465	2.61072182857865	4.65224247793996	4.65599419235583
Pan_troglodytes_schweinfurthii	62500	4.29048889953862	6.46722532703993e-10	0.130982870901019	0.185928980068872	1.70339947224072	4.6521389527705	4.65192141764516
Pan_troglodytes_schweinfurthii	87500	4.45799057368068	1.96501786571444e-10	0.0327493599805439	0.0630827082837258	0.67041564346619	4.28878359019629	4.2856213661557
Pan_troglodytes_troglodytes	12500	4.21148144822369	5.52512939645895e-06	0.438172559113719	0.475887419091283	1.790907180977	4.87342748764194	4.87538945258065
Pan_troglodytes_troglodytes	37500	4.28159425025917	3.23389036841864e-08	0.379365139064003	0.467147173616992	2.73337477403643	4.89735536354943	4.89867604462806
Pan_troglodytes_troglodytes	62500	4.34804233058366	6.0979420045946e-07	0.303762080964693	0.357615803066331	2.94136766364399	4.89918848141005	4.8987226188241
Pan_troglodytes_troglodytes	87500	4.50214116935372	5.26435127063993e-09	0.053445680109969	0.0815070357512047	0.709522876384391	4.731103145455	4.73189843901828
Pan_troglodytes_verus	12500	3.7382380483014	8.93920016955044e-10	0.14648373845913	0.176796148789387	1.16796865166357	4.12096998534008	4.12080419485241
Pan_troglodytes_verus	37500	3.73230597999158	0.224511938159887	1.44570298933861	1.49172039570575	4.01149300632553	4.93467987646976	4.93560890155345
Pan_troglodytes_verus	62500	3.96955623172384	0.0217272479312337	0.610759855944543	0.642304602826965	2.45369384170274	4.75106749504622	4.74977283374742
Pan_troglodytes_verus	87500	4.40462011619556	9.90029500706404e-09	0.095976054738804	0.12364040155583	1.03525780461934	4.7143923576803	4.71392459888058
Panthera_leo_PanLeo	12500	4.01199214690773	4.59935938323303e-07	0.204992941196916	0.250226855441224	1.69498687005947	4.46475360779908	4.46419834605544
Panthera_leo_PanLeo	37500	4.35889333617591	4.37983526565153e-09	0.0457447847965734	0.102808561490486	1.49884884252696	4.3716357018339	4.37255008794422
Panthera_leo_PanLeo	62500	4.33355611516271	9.90237868195006e-12	0.0299019151585547	0.0650050557804738	0.812394705020387	4.39307978659069	4.39421600306334
Panthera_leo_PanLeo	87500	4.34641811207633	1.64265509171286e-10	0.0145124374327085	0.0317798254320404	0.508040477484895	4.39355333484063	4.3937597957416
Panthera_onca_dnaZoo	12500	3.96229018385311	1.0472946926446e-08	0.1589591413293	0.18752419555444	1.22330870095154	4.36098698738495	4.36214160738858
Panthera_onca_dnaZoo	37500	4.49439328075435	4.72866588994347e-11	0.0172736982911098	0.0390553930254308	0.59779154755465	4.54054710507802	4.54074197594173
Panthera_onca_dnaZoo	62500	4.65181471710044	2.2489643337435e-09	0.027780335849854	0.0534497285784965	0.691726685844481	4.49966324043606	4.49983810008087
Panthera_onca_dnaZoo	87500	4.66745470092624	3.1785912676557e-11	0.0164126299792593	0.0353651829638153	0.675903997310127	4.58229364682525	4.58382799077818
Panthera_pardus	12500	3.5724839618948	0.0584080350753719	0.748149630388508	0.781378943464428	2.23846072879702	4.43744039454199	4.43868322433162
Panthera_pardus	37500	4.1084510590783	3.52299640240264e-08	0.0471109419951216	0.0935769673183049	1.12178452345442	3.90961355564598	3.90649833075173
Panthera_pardus	62500	4.39700546340623	3.38318982652542e-09	0.142280595533199	0.179311490970738	1.32890000739966	4.01988250918478	4.02103671411813
Panthera_pardus	87500	4.50465204097372	1.31165985225615e-07	0.103236667375131	0.133420109610932	0.957198622519601	4.18340368306008	4.18113446514415
Panthera_tigris_altaica	12500	3.43935864698417	0.10628517573604	1.06194113958807	1.10130886952746	3.01527055431365	4.46986392882936	4.47102239208069
Panthera_tigris_altaica	37500	4.36583817071757	1.44339962129352e-08	0.0495881084887823	0.105563409464547	1.47765656747809	4.52277004886892	4.52294857291883
Panthera_tigris_altaica	62500	4.53933470686007	5.48809023575553e-09	0.0242097357671374	0.0528877726550025	0.784643301944034	4.51159330504602	4.51053090120276
Panthera_tigris_altaica	87500	4.49306098446198	2.45605387234527e-13	0.0146534112708936	0.0326049342145621	0.718166467166909	4.46495518550314	4.4652315150464
Panthera_tigris_dnaZoo	12500	3.71633049780878	0.000261872085769938	0.462712431446849	0.498562252789498	1.89324318203692	4.39656018800175	4.3947065993888
Panthera_tigris_dnaZoo	37500	4.40855945655092	8.6430335793207e-09	0.0409006742867306	0.0904680891783831	1.11747509840537	4.44206457317029	4.44219712279684
Panthera_tigris_dnaZoo	62500	4.42853518824784	1.96643543924844e-10	0.0253913941652161	0.0555198821227705	0.715939585853287	4.4260445617775	4.42753489061565
Panthera_tigris_dnaZoo	87500	4.39048289769593	4.15031669228754e-11	0.0143237360853967	0.0321624030310377	0.40439728929387	4.40058088105127	4.40351210510759
Panthera_tigris_jacksoni	12500	3.67110880405326	0.0122218149086462	0.659052310990161	0.694272737732283	2.26859290214968	4.48292917271808	4.48330058726785
Panthera_tigris_jacksoni	37500	4.40476713697569	6.50060504492035e-10	0.0326476008711865	0.072549516454782	1.05582496815603	4.49402712264363	4.49659676786313
Panthera_tigris_jacksoni	62500	4.55599653289251	2.0685255906984e-09	0.021595315607475	0.0469737893382662	0.788864019210539	4.49233060395977	4.49384994840161
Panthera_tigris_jacksoni	87500	4.50233810967291	3.42876842143886e-09	0.0144172282228831	0.0305901431715328	0.570038916035037	4.4775659628899	4.47912238180488
Panthera_uncia_dnaZoo	12500	3.51571490223776	2.76561803164934e-08	0.167651991769685	0.205030988845951	1.35803373361246	3.92510504099442	3.92431189270911
Panthera_uncia_dnaZoo	37500	3.71205552066746	4.87015521055455e-09	0.0532748008619131	0.112901170871593	1.51410005133515	3.89653645390829	3.9009644745994
Panthera_uncia_dnaZoo	62500	3.80607561487054	3.50813169940236e-10	0.0287734191294536	0.0621362214612546	0.875832270100104	3.91111266830911	3.91158481168297
Panthera_uncia_dnaZoo	87500	3.81770126319826	4.20774056998043e-11	0.0149659426014639	0.0337763938081928	0.455336351421961	3.81981608115613	3.81799249161175
Parahyaena_brunnea	12500	3.55494230001385	6.35015023059697e-05	0.418690535593014	0.447954964553563	1.54490827671117	4.20200530398767	4.20448818954392
Parahyaena_brunnea	37500	3.93558695277865	1.35646890417173e-09	0.0200343656353995	0.0432686555347543	0.641700972601346	4.03448167426328	4.03670140166568
Parahyaena_brunnea	62500	3.90828243557296	1.20454049778343e-08	0.0312874164437311	0.0573138248844215	0.668267125035437	4.07705311716691	4.07827524849172
Parahyaena_brunnea	87500	3.94461261286055	1.87335880639599e-10	0.0164766030016898	0.0345669635251461	0.613798845098244	4.03430550042624	4.03267768218301
Phacochoerus_africanus	12500	4.9573613665093	7.37490209122268e-11	0.0387678584582712	0.0646791941238434	0.621088495131723	4.76443474604134	4.76546014587698
Phacochoerus_africanus	37500	5.04688199312171	3.52389425497463e-12	0.0229523212520589	0.0497787445699269	0.651563149934389	4.93844824539728	4.94030609936762
Phacochoerus_africanus	62500	4.3358028269547	2.07523638222204e-05	0.327728599543344	0.358548211873386	1.50514547129684	4.90827867755346	4.90730988772858
Phacochoerus_africanus	87500	4.14659179642147	6.53094899723128e-05	0.321056081541038	0.347931852947791	1.61093531227882	4.7132099053704	4.71221074565476
Pongo_abelii	12500	3.47540830608327	0.110282254230057	1.97540207289477	2.06463624933651	6.87506878836993	4.8808982819509	4.88023633307748
Pongo_abelii	37500	3.57069186106417	2.19615124775567e-06	1.49256207130639	1.76953036963222	10.7456761831861	4.7923964360831	4.79015240542941
Pongo_abelii	62500	4.0195391902452	1.67090195815607e-07	0.636733780885753	0.779583708871351	4.5244850765821	4.81749519205632	4.81580928987144
Pongo_abelii	87500	4.13653363526329	1.14441805619386e-06	0.337193435051986	0.377837333591356	1.69013954652775	4.71721722814276	4.71649630065535
Pongo_pygmaeus	12500	3.44569598942337	0.223343279624403	1.54073453086602	1.57399955246521	3.85687944434781	4.68695926964809	4.68589376645848
Pongo_pygmaeus	37500	3.94568345136456	8.35487905638407e-09	0.0650031682545965	0.122994248820752	1.55076537792054	3.70757920764014	3.70725081468902
Pongo_pygmaeus	62500	4.57610381747691	5.41466852404763e-06	0.409684969227142	0.450077220598348	2.10170220130004	3.93603743916761	3.93820267718517
Pongo_pygmaeus	87500	3.96821879573627	2.44438593669307e-09	0.0142487246844074	0.0304699373246458	0.369559805118018	3.93713934729646	3.93901860151316
Pongo_tapanuliensis	12500	3.46056097495897	0.786526327049103	2.25297233940165	2.28352183287289	4.6121030473558	4.9615514272589	4.96175910551913
Pongo_tapanuliensis	37500	3.50754964737826	0.22006763901623	1.77635409809868	1.83057814877106	5.14633807819663	4.84034899287821	4.84093681812689
Pongo_tapanuliensis	62500	3.72185412862302	0.0911570095360824	1.31664569971649	1.35317595817565	3.6277337730763	4.86930595751709	4.86894299279076
Pongo_tapanuliensis	87500	4.73849950800528	5.47656816144869e-12	0.0153749614399581	0.0337720443712753	0.532061816861627	4.81099497364834	4.80997654471992
Pseudois_nayaur	12500	4.25961943780499	0.0984587984801927	0.82774261419975	0.85285295153521	2.41995015059733	5.16942305075951	5.16807739382426
Pseudois_nayaur	37500	4.53365171125909	1.94109839065038e-08	0.361063115683747	0.391946554479393	1.44507538362273	5.1345369866678	5.13339320318566
Pseudois_nayaur	62500	4.8593155431867	4.17785363802612e-09	0.0816302362745439	0.10764362607956	0.802756381453063	5.14480194531202	5.14347260393752
Pseudois_nayaur	87500	4.97320377513652	8.74044317232804e-11	0.0191640684173144	0.0384229906061283	0.530223100922953	5.08486489256574	5.08205776631103
Puma_concolor_dnaZoo	12500	3.42692827635035	0.282588060962439	1.6637011822459	1.69135969965647	3.7565814369693	4.71677368654058	4.71612706101934
Puma_concolor_dnaZoo	37500	4.48236112618534	7.39056590138163e-10	0.0930642373869572	0.135292939399556	1.24145482472638	4.78639279841641	4.7863294046734
Puma_concolor_dnaZoo	62500	4.85821275535103	2.79320182151174e-09	0.0184490224021148	0.0397345938865049	0.60924444129693	4.77223653052494	4.77235388194801
Puma_concolor_dnaZoo	87500	4.85673588689653	1.45315690782654e-10	0.0145526337662123	0.0315491213076224	0.541417569985727	4.79556830774366	4.79716530435824
Rangifer_tarandus_caribou	12500	4.15399768197744	0.032575332396952	0.577077715939418	0.606290768098808	1.92751868356405	4.91365399626677	4.91491595388273
Rangifer_tarandus_caribou	37500	4.31822109373506	1.97493199704607e-08	0.194842934794586	0.225907822196922	1.38611919756608	4.75963125311871	4.75827493738328
Rangifer_tarandus_caribou	62500	4.96669781940197	3.38083304269439e-13	0.0352751058787739	0.0601736425578533	0.614757149310233	4.78439773001717	4.78584214291605
Rangifer_tarandus_caribou	87500	5.53167051499772	2.77185537364296e-06	0.250549271669663	0.277542527253054	1.42936285495599	5.031121547129	5.03125648949825
Rangifer_tarandus_sibiricus	12500	3.86601732378607	0.0953495920662289	0.92306265785257	0.953981949064697	2.49533056309292	4.8267788226689	4.82722399080673
Rangifer_tarandus_sibiricus	37500	5.36894600179324	8.31082981244636e-05	0.402179111081599	0.440605350975112	1.85977178923125	4.73477007112285	4.73466942941631
Rangifer_tarandus_sibiricus	62500	5.73291984185693	0.0991256445683212	0.964921471279576	0.992479862946437	2.84716335455957	4.75061567847998	4.75244402337528
Rangifer_tarandus_sibiricus	87500	5.7908404879478	0.0411246227100338	0.665179845905175	0.690573910228047	2.10316638665919	4.97525490333148	4.97562094168761
Rangifer_tarandus_tarandus	12500	4.03971905486281	0.00414803099636957	0.530998250405814	0.561606329597719	2.19022907744474	4.76841532245051	4.76810061266245
Rangifer_tarandus_tarandus	37500	5.6094026015394	0.168076398157731	1.27192834226228	1.32122301063724	4.13041895474892	4.4816045958632	4.47887674458818
Rangifer_tarandus_tarandus	62500	5.72507333223261	0.0598186002803613	1.39341270126017	1.43729587916434	3.30424880197554	4.54464429994708	4.53979205192487
Rangifer_tarandus_tarandus	87500	5.3677126696775	0.00623168530956066	0.4797671111196	0.509811315688255	1.69122345089743	4.67506044051449	4.67393063181506
Redunca_redunca	12500	4.07318211339642	6.58894218488679e-05	0.351369774765551	0.379099168358487	1.47381067723705	4.66594663211075	4.6663179435456
Redunca_redunca	37500	4.64694962885037	5.93789514367913e-09	0.0746756597446977	0.109251932399002	0.985431205454677	4.91979452085858	4.92403887660283
Redunca_redunca	62500	4.69510864845215	5.72509049923102e-09	0.0309303691092501	0.0551320054590059	0.648928320955597	4.86333694032659	4.86096606083225
Redunca_redunca	87500	4.71576693616963	4.42582608119099e-09	0.0298867334446782	0.0529603699994829	0.604449093048197	4.88116970683919	4.88012270812922
Rhinoceros_unicornis	12500	3.06477086518061	0.318257476183782	1.37725339458631	1.40318169121085	3.34243464006775	4.23833526228834	4.23811063715228
Rhinoceros_unicornis	37500	3.67785424380045	5.33133064267708e-12	0.0688900119029083	0.100925369947068	0.921200765512054	3.9390329543555	3.93735475492867
Rhinoceros_unicornis	62500	3.644267566466	3.10059608544839e-08	0.137201164905097	0.166801622034399	1.30007230041694	4.01467431024214	4.0152234416262
Rhinoceros_unicornis	87500	3.62569538170532	2.71612119769906e-11	0.0333404547279771	0.0575485021282606	0.552658615121872	3.80412515505105	3.80448249295054
Sus_scrofa_scrofa	12500	3.96445564120674	0.0604322808161616	0.919166293832589	0.948519579897201	2.62063131647179	4.92318724796795	4.92333759890308
Sus_scrofa_scrofa	37500	4.17489819903418	0.00530897309656143	0.802160751298952	0.851636209225188	2.92487183651306	5.07053246360907	5.07294650476443
Sus_scrofa_scrofa	62500	4.49920341841812	1.02592637884926e-07	0.302319387701102	0.340333360493405	1.90674933941256	5.04903920047333	5.05154421656016
Sus_scrofa_scrofa	87500	4.21052199862293	0.000139800585197289	0.314341471183329	0.344830692438146	1.42166725501266	4.77118363551465	4.77242258571114
Syncerus_caffer	12500	4.46174389492948	6.20462424563419e-06	0.290577861381852	0.319754499906362	1.42152720839355	5.00079663909665	5.00201732633187
Syncerus_caffer	37500	4.48633989855334	2.83104059556515e-08	0.40174752575217	0.447869349882834	1.95476496316091	5.1201754652893	5.12216013850733
Syncerus_caffer	62500	4.91020260589083	6.60467242279379e-09	0.0369827159843807	0.0657772005689041	0.790780249983523	5.09381566735314	5.0927671203844
Syncerus_caffer	87500	5.03926833882458	7.84414563882818e-11	0.014805254913918	0.0321483067089216	0.780372712149554	5.09502467569973	5.0941483281879
Tapirus_indicus_dnaZoo	12500	3.40505687537904	0.0414346956435237	1.01153184463829	1.07742945893777	3.14663983700128	4.41080626959652	4.41672636107006
Tapirus_indicus_dnaZoo	37500	3.89102239297031	6.6264733777875e-09	0.0835307732690002	0.183115390580323	2.71885588732851	4.05105958776668	4.04681307693155
Tapirus_indicus_dnaZoo	62500	4.072746160371	1.01128667785168e-08	0.0428740569038898	0.0937216092665688	1.44444766400048	4.13103991060622	4.1231412079047
Tapirus_indicus_dnaZoo	87500	4.25023764854201	1.29527012836253e-10	0.0175281636077648	0.0388262367450645	0.778204610397316	4.31673294341955	4.31868875028743
Tapirus_terrestris_dnaZoo	12500	4.07426843807199	0.0223717744619553	0.556959190101995	0.587426968764848	2.01528650823393	4.82056542313118	4.82141901771076
Tapirus_terrestris_dnaZoo	37500	4.7379277471705	1.99638336312031e-11	0.0622788083343658	0.107045457113813	0.996809742390899	4.98185789879345	4.98208606705513
Tapirus_terrestris_dnaZoo	62500	4.98756696600137	4.86603644538056e-11	0.0157524004316675	0.0363253542073229	0.724072629649836	4.9462095159789	4.94435319462772
Tapirus_terrestris_dnaZoo	87500	4.96503984280122	2.26286515302562e-10	0.0137555450059883	0.0298823354569926	0.456009388793205	4.93850785389051	4.93884022984533
Tragelaphus_eurycerus	12500	3.58531797425778	2.43616208043129e-05	1.40202460773548	1.50184731063645	6.84569930731165	4.76938917325254	4.76931171396829
Tragelaphus_eurycerus	37500	4.40671230154217	1.82994382554478e-09	0.333190574589752	0.638610519613592	8.42034835218111	4.94435218001137	4.94280874383814
Tragelaphus_eurycerus	62500	4.6545141715526	1.1615658459167e-09	0.11266021316372	0.242496724238285	4.08483876087525	4.90445430427889	4.90627202763014
Tragelaphus_eurycerus	87500	4.81674526771826	1.12300578275624e-09	0.018624811651458	0.041068310119875	0.739103398858569	4.81779249988191	4.8195830750765
Tragelaphus_oryx	12500	4.4069625652783	5.75238170199832e-06	0.406135621319203	0.434345973247316	1.67333760536136	5.0442502720959	5.04428621766956
Tragelaphus_oryx	37500	4.92239348669547	1.05849333196286e-08	0.0385607359196765	0.0707212615826317	0.865549309731687	5.10432485972641	5.10297632219815
Tragelaphus_oryx	62500	5.08894893788923	1.72345660142712e-14	0.0136975337401262	0.0306505103282809	0.440928693734539	5.09006808884867	5.08696619482806
Tragelaphus_oryx	87500	5.1539530696444	1.11590536131829e-08	0.0129661944935155	0.0283904819899859	0.395708360376265	5.1451456792844	5.14658373055726
Tragelaphus_scriptus	12500	4.35112046886021	0.00615595931322399	0.430428259661356	0.457155854121213	1.78865006767701	5.00719078476249	5.00816052773141
Tragelaphus_scriptus	37500	4.89884862975339	7.56603837273458e-09	0.0484049500612312	0.0802085351116353	0.70871065646342	5.11345416630794	5.11376837735682
Tragelaphus_scriptus	62500	4.99566850512673	2.67667960658188e-10	0.0183315890784714	0.0386736516279531	0.743396388171039	5.08944525268429	5.08962239220744
Tragelaphus_scriptus	87500	5.12346121669865	4.09003335880783e-11	0.0115014656929871	0.0255140259043974	0.409931913458972	5.1167881670506	5.11603677872382
Tragelaphus_spekii	12500	3.47725860896033	0.519261241103471	2.04370715249848	2.07075965476951	4.40543062798911	4.90684146823761	4.90653655575235
Tragelaphus_spekii	37500	3.94905135231351	0.07041862542137	0.971461670945885	1.01745066142807	2.77733825963615	4.93467890353301	4.93832960823015
Tragelaphus_spekii	62500	4.64114793268991	2.25801888110011e-11	0.0836189258761157	0.113783902657793	1.01453287081586	4.9300981123777	4.9302133449297
Tragelaphus_spekii	87500	4.90107789270984	5.25035281263885e-09	0.0128168031996896	0.0285261823094163	0.404836686311605	4.94372015785524	4.9434709596099
Tragelaphus_strepsiceros	12500	4.37234076154413	2.20393811390765e-08	0.0792089009065042	0.104571483296364	0.665786064581137	4.65378152068558	4.65444489873206
Tragelaphus_strepsiceros	37500	4.42060801725576	2.3920077906298e-09	0.0189985535717914	0.0418693454467231	0.731041524285891	4.50847088683836	4.50936940572498
Tragelaphus_strepsiceros	62500	4.63298085170499	4.54261396212332e-10	0.0165344819282084	0.0360272564034499	0.589875367927789	4.54582459715303	4.54577336130032
Tragelaphus_strepsiceros	87500	4.5821870763091	9.10610472022054e-10	0.0160672205565114	0.0342203856498096	0.40335146864117	4.4922394208207	4.4916311114391
Tremarctos_ornatus_dnaZoo	12500	3.49635960390339	0.0569338248682303	0.688401052806273	0.718637158123269	2.08000946254757	4.32605897884709	4.3287310045458
Tremarctos_ornatus_dnaZoo	37500	3.79889110008105	0.000100002834238511	0.30598237431973	0.340409739533929	1.60755676577052	4.35204783305136	4.35395378393798
Tremarctos_ornatus_dnaZoo	62500	3.9067447378985	1.91628652500834e-06	0.198833491490672	0.227089299779866	1.16076096363641	4.35265222916273	4.35366274897845
Tremarctos_ornatus_dnaZoo	87500	3.97474178419675	3.66839777584948e-09	0.085707821629886	0.112060971199713	0.911106645442125	4.26737209023268	4.2683357594883
Ursus_americanus_dnaZoo	12500	3.30185427282848	0.172095121549734	1.21745432544543	1.26124532318867	3.35050200847537	4.40523740000675	4.4075626906472
Ursus_americanus_dnaZoo	37500	4.0563743681804	1.62306309744906e-07	0.479330731738327	0.571757840528473	3.18607049834851	4.74871151991164	4.74808790852616
Ursus_americanus_dnaZoo	62500	4.20902974023629	4.2611689915515e-10	0.212150323534371	0.270854407872525	1.94308644663327	4.66943005271863	4.66971075212658
Ursus_americanus_dnaZoo	87500	4.32515044440662	1.14080500019806e-07	0.0909216303959666	0.121431066472127	0.871098394139952	4.62662391750097	4.62522825693977
Ursus_arctos_dnaZoo	12500	3.44005731806437	0.0106022302105827	1.64074037015489	1.73569978908952	6.16930168572522	4.72097119874905	4.7182273826823
Ursus_arctos_dnaZoo	37500	3.69862426940078	5.01394803617055e-09	0.380834319826541	0.677415215869163	7.53726805789129	4.29233393755519	4.2899622579068
Ursus_arctos_dnaZoo	62500	3.94192917811502	2.76408073783115e-11	0.208693799943138	0.366153449541529	3.50734622995818	4.38368748926	4.38453462718657
Ursus_arctos_dnaZoo	87500	4.25891111941696	2.69045617784765e-10	0.0878569289717035	0.137952771255937	1.22344229063666	4.55351427790339	4.55797519561592
Ursus_arctos_horribilis	12500	3.68135024469234	0.0759688555138054	0.825379463313081	0.851461098363526	2.3354021220642	4.5898542141372	4.58865432037534
Ursus_arctos_horribilis	37500	3.9974552067199	1.01889965306481e-05	0.328220517148023	0.358049670561628	1.523218698386	4.5703605322541	4.5664434791658
Ursus_arctos_horribilis	62500	4.32510146990993	4.41859718904041e-10	0.0594632378542939	0.0892940212934659	0.706648413480929	4.56790804245249	4.5692978805159
Ursus_arctos_horribilis	87500	4.60521769903912	1.12885693883278e-09	0.0119968644789589	0.0264221847140331	0.366837442532228	4.61256727700925	4.61473667946333
Ursus_maritimus_dnaZoo	12500	3.81427758482347	7.83954122833073e-08	0.103256140098935	0.127971383969993	0.890932347566791	4.1356125190997	4.13349734302157
Ursus_maritimus_dnaZoo	37500	3.6666948933116	1.67885273366272e-09	0.0198299471479439	0.0434379980593918	0.533532444552475	3.76196098782671	3.76289283374684
Ursus_maritimus_dnaZoo	62500	3.83074537380626	3.65531530885815e-09	0.0132929308610571	0.028451528749954	0.461306276494272	3.85102349584185	3.84898559087998
Ursus_maritimus_dnaZoo	87500	3.91086294560937	3.71267220717868e-10	0.0131167806277574	0.0292623132999203	0.378376748835028	3.85012477139333	3.84899904318513
Ursus_thibetanus_japonicus	12500	3.41875784196525	0.000960315579288697	0.757645577429425	0.800297630482829	2.82820851853722	4.2891862292457	4.28911664151246
Ursus_thibetanus_japonicus	37500	4.11154689845032	2.18098281287538e-09	0.0917845736231454	0.193272883469796	2.46595933001236	3.85220751360346	3.84755100167249
Ursus_thibetanus_japonicus	62500	4.17192679600109	2.78631034316583e-09	0.0601820384541615	0.120731508003994	1.79009105115986	3.95461142937626	3.95052772167821
Ursus_thibetanus_japonicus	87500	4.10434621866035	7.45210985194616e-10	0.0251296618614482	0.0510681215902025	0.642575921672843	3.96954482955155	3.97221087903924
Ursus_thibetanus_thibetanus	12500	4.05095778538362	0.0511039063933687	0.696895544325467	0.72825767063223	2.27472167285193	4.88576048289697	4.88761881906459
Ursus_thibetanus_thibetanus	37500	4.86027837949221	2.37137220328431e-09	0.0155838248583425	0.0344846083722137	0.584510908242289	4.90077213060265	4.90135386955374
Ursus_thibetanus_thibetanus	62500	4.98683043432715	1.36056909136645e-09	0.016512603471137	0.0364069870321862	0.536116908303757	4.89687612644641	4.89566504204701
Ursus_thibetanus_thibetanus	87500	4.93420370044871	3.95966334088143e-09	0.0135270013467597	0.0291566241245481	0.416966472919381	4.89110334322127	4.89260130922692
Vicugna_pacos_dnaZoo	12500	3.83868719704747	0.487323286547755	1.77759034964114	1.80719084185469	4.21024521935736	5.17195024188454	5.17196370903444
Vicugna_pacos_dnaZoo	37500	4.64669845640765	1.42567542203242e-06	0.390508408117612	0.436884711919816	2.01367328754476	5.27160517587401	5.27158370794253
Vicugna_pacos_dnaZoo	62500	5.19934850610488	5.61204188210515e-09	0.0165841034246163	0.0368651132900896	0.498119213554432	5.24896746086865	5.24937810990267
Vicugna_pacos_dnaZoo	87500	5.36139394939848	1.47464237792211e-09	0.0156365326040825	0.0327918954928521	0.504926777780499	5.28169774665243	5.28230524771569
Vicugna_vicugna_mensalis	12500	3.67604834692533	0.263686417483833	1.42733201810072	1.46680851735872	3.47018991066581	4.87075836115253	4.87211055177854
Vicugna_vicugna_mensalis	37500	4.55184543661071	4.18659790817395e-06	0.610665399063234	0.690611011117808	3.23216423620857	5.3332962654654	5.33248057642114
Vicugna_vicugna_mensalis	62500	4.85092866047924	7.55429451644995e-11	0.145156516566973	0.198359127148405	1.41288558200389	5.23149389582932	5.23441467318058
Vicugna_vicugna_mensalis	87500	4.89639879028574	3.80916196941187e-09	0.0401587617832743	0.0677736894744803	0.878007011273694	5.09242985859513	5.0920965631242
Vicugna_vicugna_vicugna	12500	3.91234289727781	0.382098962413688	1.46967560554024	1.49846825770429	3.5473237277446	5.12464467679759	5.12540853941703
Vicugna_vicugna_vicugna	37500	4.50412636661978	0.197710142249938	1.33478861430398	1.36443654192921	3.22914785257445	5.6594568882291	5.65809651819629
Vicugna_vicugna_vicugna	62500	5.21174838714983	1.66464496520343e-08	0.105995634426948	0.133538523095498	0.901735003217184	5.5373180900265	5.53597758938572
Vicugna_vicugna_vicugna	87500	5.34161625890905	3.61882647989168e-09	0.0550547180047176	0.0806722866501514	0.675842262608089	5.57540187008265	5.57610889544896
