# Supplementary material for: Worldwide Late Pleistocene and Early Holocene population declines in extant megafauna are associated with Homo sapiens expansion rather than climate change
Source: Nat Commun. 2023 Nov 24;14:7679. doi: 10.1038/s41467-023-43426-5 (PMC10667484; doi:10.1038/s41467-023-43426-5)
Supplement: Supplementary file 8 — Source Data [file 41467_2023_43426_MOESM8_ESM.zip › Source data/source_data_5.txt]

Species	Ne	logNe	t	midT	Mass.g
Acinonyx_jubatus_dnaZoo	4836.30126348082	3.68451334615734	840.653973812934	1325.33328995067	46700
Acinonyx_jubatus_dnaZoo	5638.6700149256	3.75117667964062	1810.01260608841	2368.89663402265	46700
Acinonyx_jubatus_dnaZoo	4797.49785867404	3.68101478956358	2927.78066195689	3572.23019029458	46700
Acinonyx_jubatus_dnaZoo	5620.39577800939	3.7497668988704	4216.67971863226	4959.79487994715	46700
Acinonyx_jubatus_dnaZoo	6834.28952378877	3.83469337304636	5702.91004126204	6559.79660676308	46700
Acinonyx_jubatus_dnaZoo	7821.18256534057	3.89327242349119	7416.68317226412	8404.75961634712	46700
Acinonyx_jubatus_dnaZoo	8874.68459243085	3.94815292711294	9392.83606043013	10532.1876370077	46700
Acinonyx_jubatus_dnaZoo	10169.4149624713	4.00729596906053	11671.5392135852	12985.326241728	46700
Acinonyx_jubatus_dnaZoo	11600.5800591438	4.06447970562235	14299.1132698707	15814.0419282406	46700
Acinonyx_jubatus_dnaZoo	12994.4590583185	4.1137582051239	17328.9705866105	21090.1471610539	46700
Acinonyx_jubatus_dnaZoo	13538.7068489341	4.13157718464511	24851.3237354972	29852.3386100538	46700
Acinonyx_jubatus_dnaZoo	13895.4892441496	4.14287384239039	34853.3534846104	41502.9082929321	46700
Acinonyx_jubatus_dnaZoo	14266.2937735465	4.15431116283036	48152.4631012537	56993.9843240423	46700
Acinonyx_jubatus_dnaZoo	14812.8321948699	4.17063810301873	65835.5055468309	77591.5553556377	46700
Acinonyx_jubatus_dnaZoo	15919.3631423575	4.20192568970239	89347.6051644444	104978.93190389	46700
Acinonyx_jubatus_dnaZoo	17455.7118435929	4.24193756403194	120610.258643335	141394.312777935	46700
Acinonyx_jubatus_dnaZoo	18986.3330208855	4.27844109414326	162178.366912535	189813.699054873	46700
Acinonyx_jubatus_dnaZoo	20225.3129995867	4.30589525131974	217449.031197212	254194.104014646	46700
Acinonyx_jubatus_dnaZoo	21465.2843253861	4.33173664544199	290939.17683208	339796.935059996	46700
Acinonyx_jubatus_dnaZoo	23157.5405439752	4.36469243308223	388654.693287911	453617.975601095	46700
Acinonyx_jubatus_dnaZoo	25770.0852021132	4.41111585443552	518581.257914278	604959.106632092	46700
Acinonyx_jubatus_dnaZoo	32739.8847644615	4.51507714647951	691336.955349906	806188.4912244	46700
Addax_nasomaculatus	3361.16485302345	3.52648981357113	3596.25231139716	5671.53428258632	70000.3
Addax_nasomaculatus	7093.32491757566	3.85084985364217	7746.81625377548	10141.973704933	70000.3
Addax_nasomaculatus	7798.28991134092	3.89199937660154	12537.1311560906	15301.4683861531	70000.3
Addax_nasomaculatus	12387.4792666598	4.09298294060068	18065.8056162155	21256.2264872177	70000.3
Addax_nasomaculatus	25274.9660341565	4.40269058063541	24446.6473582198	28128.8266608861	70000.3
Addax_nasomaculatus	47458.1273956696	4.67631059781364	31811.0059635524	36060.7413323928	70000.3
Addax_nasomaculatus	65473.4211511586	4.81606503449541	40310.4767012333	45215.2489083052	70000.3
Addax_nasomaculatus	61389.9244762413	4.7880970990983	50120.0211153772	55780.7948613503	70000.3
Addax_nasomaculatus	47376.7493893861	4.67556525962267	61441.5686073233	67974.8708791178	70000.3
Addax_nasomaculatus	32406.1370562898	4.51062726444397	74508.1731509123	90751.0446209572	70000.3
Addax_nasomaculatus	23387.5944650369	4.36898555467424	106993.916091002	128629.903369412	70000.3
Addax_nasomaculatus	19345.0689695425	4.28657028241799	150265.890647823	179085.668380772	70000.3
Addax_nasomaculatus	18900.2266743483	4.2764670127885	207905.446113722	246294.246120338	70000.3
Addax_nasomaculatus	22693.5644197724	4.35590271475938	284683.046126954	335818.068041544	70000.3
Addax_nasomaculatus	29114.2882543345	4.46410617754577	386953.089956134	455066.458067534	70000.3
Addax_nasomaculatus	30421.6720565048	4.48318308035988	523179.826178935	613908.855751432	70000.3
Addax_nasomaculatus	26826.8393032789	4.42856950778171	704637.885323929	825491.64774108	70000.3
Aepyceros_melampus	6737.40698397736	3.82849278240641	3984.63427642942	6290.63541234616	52500.1
Aepyceros_melampus	9745.46145639404	3.98880240817614	8596.63654826291	11265.7102297825	52500.1
Aepyceros_melampus	9470.48838836455	3.97637237593069	13934.7839113021	17024.0947561333	52500.1
Aepyceros_melampus	8166.77331554761	3.91205050107974	20113.4056009644	23689.1186140866	52500.1
Aepyceros_melampus	8404.03250682965	3.92448772358987	27264.8316272087	31403.5292832257	52500.1
Aepyceros_melampus	10210.6881207471	4.00905501113423	35542.2269392426	40332.5493798473	52500.1
Aepyceros_melampus	13715.5083837091	4.13721190994621	45122.871820452	50667.4152957647	52500.1
Aepyceros_melampus	18563.7526730938	4.26866577363268	56211.9587710774	62629.4729845363	52500.1
Aepyceros_melampus	22243.7721591269	4.34720843798998	69046.9871979952	76474.9186162126	52500.1
Aepyceros_melampus	21769.410240991	4.33784666365053	83902.85003443	102451.360126318	52500.1
Aepyceros_melampus	18160.4558193265	4.25912674491931	120999.870218207	145848.996478307	52500.1
Aepyceros_melampus	22836.2683613134	4.35862513799346	170698.122738408	203988.078256747	52500.1
Aepyceros_melampus	48912.9376075191	4.68942374641205	237278.033775085	281876.02594644	52500.1
Aepyceros_melampus	79095.6468989393	4.8981525823625	326474.018117795	386221.196350597	52500.1
Aepyceros_melampus	71983.2720914285	4.85723158417509	445968.374583399	526010.661982046	52500.1
Aepyceros_melampus	57938.0322855946	4.76296374143696	606052.949380692	713284.252372841	52500.1
Ailuropoda_melanoleuca	2112.06975229531	3.32470825691894	8632.27179398269	13613.3201912112	108400
Ailuropoda_melanoleuca	10607.1385730242	4.02559824256777	18594.3685884397	24342.7610690443	108400
Ailuropoda_melanoleuca	28756.6775059432	4.4587387070172	30091.153549649	36725.1015613682	108400
Ailuropoda_melanoleuca	57541.1615394034	4.75997862441322	43359.0495730875	51014.9753594153	108400
Ailuropoda_melanoleuca	74323.4825490705	4.87112605104492	58670.9011457432	67506.2431686559	108400
Ailuropoda_melanoleuca	46949.081708802	4.67162710218892	76341.5851915687	86538.0357372688	108400
Ailuropoda_melanoleuca	25267.7015538825	4.40256573864075	96734.4862829689	108501.727829622	108400
Ailuropoda_melanoleuca	19198.5715359826	4.28326891635359	120268.969376276	133848.986559382	108400
Ailuropoda_melanoleuca	19123.301708586	4.28156287695825	147429.003742487	163101.059590264	108400
Ailuropoda_melanoleuca	17354.616727534	4.23941502682592	178773.115438041	217732.12893204	108400
Ailuropoda_melanoleuca	15228.7429859857	4.18266405719159	256691.14242604	308578.225123503	108400
Ailuropoda_melanoleuca	24015.5052861532	4.3804917286256	360465.307820966	429570.480395935	108400
Ailuropoda_melanoleuca	46815.2261012661	4.67038712521744	498675.652970904	590712.526665671	108400
Ailuropoda_melanoleuca	69000.7335658329	4.83885370786624	682749.400360437	805327.57799709	108400
Alces_alces_gigas	1865.34209854467	3.27075849184743	1750.43759138938	2761.11372093773	356998
Alces_alces_gigas	54012.0341330219	4.73249053343953	3771.78985048608	4938.88800224373	356998
Alces_alces_gigas	22265.3074955032	4.34762869734185	6105.98615400137	7453.71571445395	356998
Alces_alces_gigas	5346.49400287209	3.72806908401451	8801.44527490652	10357.7625095643	356998
Alces_alces_gigas	2141.38314850039	3.33069438069567	11914.0797442221	13711.2677008917	356998
Alces_alces_gigas	1722.74003337885	3.23621974605671	15508.4556575612	17583.7938210612	356998
Alces_alces_gigas	2387.74901836722	3.37798867519327	19659.1319845613	22055.6695736853	356998
Alces_alces_gigas	4384.54543140677	3.64192457447174	24452.2071628093	27219.6561102127	356998
Alces_alces_gigas	8103.21379865233	3.9086572976693	29987.1050576161	33182.8711959155	356998
Alces_alces_gigas	16380.4511717829	4.21432585949505	36378.6373342149	44330.543005451	356998
Alces_alces_gigas	24601.0937655628	4.39095441628178	52282.4486766871	62886.2593552323	356998
Alces_alces_gigas	23023.3478682561	4.36216847546202	73490.0700337775	87630.1775193518	356998
Alces_alces_gigas	17880.0178288929	4.2523679475128	101770.285004926	120626.019586094	356998
Alces_alces_gigas	13447.0828021663	4.1286280791091	139481.754167262	164625.744547686	356998
Alces_alces_gigas	11898.12532012	4.07547853893337	189769.73492811	223299.070501294	356998
Alces_alces_gigas	13543.5661406309	4.13173303298128	256828.406074477	301539.540901127	356998
Alces_alces_gigas	19727.854554104	4.29507985737702	346250.675727777	405872.661768137	356998
Alces_alces_gigas	28583.5334283513	4.45611591422341	465494.647808498	545000.149808822	356998
Alces_alces_gigas	34191.8004522153	4.53392197022843	624505.651809145	730525.683480758	356998
Alces_alces_shirasi	306.585855037778	2.486552113921	1124.1022047439	1775.33258024285	356998
Alces_alces_shirasi	13037.534216817	4.11519546123557	2426.5629557418	3181.12246142149	356998
Alces_alces_shirasi	65455.5993325627	4.81594680375492	3935.68196710118	4809.9655832107	356998
Alces_alces_shirasi	36567.114311731	4.56309068940723	5684.24919932022	6697.25325750779	356998
Alces_alces_shirasi	8932.38827711236	3.95096759291959	7710.25731569536	8883.99224906958	356998
Alces_alces_shirasi	2820.02296169704	3.45025264452423	10057.7271824438	11417.6957656772	356998
Alces_alces_shirasi	1556.35588632763	3.19210891257375	12777.6643489105	14353.4158195299	356998
Alces_alces_shirasi	1557.4592073943	3.19241668054112	15929.1672901493	17754.9393908957	356998
Alces_alces_shirasi	2255.28024418364	3.35320051558888	19580.7114916421	21696.1743841208	356998
Alces_alces_shirasi	5111.93780412903	3.70858556121297	23811.6372765995	29102.7866324233	356998
Alces_alces_shirasi	12655.7824305255	4.10228900012686	34393.9359882472	41497.3595480604	356998
Alces_alces_shirasi	20554.0115842629	4.31289659696061	48600.7831078735	58137.2038128702	356998
Alces_alces_shirasi	20761.9539735411	4.31726822393525	67673.6245178668	80476.3694333175	356998
Alces_alces_shirasi	15569.9553553694	4.1922873672923	93279.1143487682	110466.933808559	356998
Alces_alces_shirasi	12129.6652008589	4.08384881377456	127654.75326835	150729.581341028	356998
Alces_alces_shirasi	11307.5146948461	4.05336716081207	173804.409413705	204782.608354486	356998
Alces_alces_shirasi	12713.7718032625	4.10427441210676	235760.807295267	277349.364600745	356998
Alces_alces_shirasi	17898.6001198565	4.25281906539353	318937.921906222	374770.996710132	356998
Alces_alces_shirasi	27113.3225639053	4.43318274084691	430604.071514041	505560.560606975	356998
Alces_alces_shirasi	35205.8665675382	4.54661503863775	580517.04969991	681146.923244791	356998
Alces_americanus	611.58907981198	2.78645972229336	1181.80008336451	1866.44051388337	356998
Alces_americanus	2481.93951624715	3.39479119372993	2551.08094440223	3344.33274003012	356998
Alces_americanus	4427.82072596817	3.64619002880585	4137.58453565801	5056.67780449986	356998
Alces_americanus	4162.30592277361	3.61933399699282	5975.77107334172	7040.66930803374	356998
Alces_americanus	3190.84553444496	3.50390578095255	8105.56754272577	9339.40124458624	356998
Alces_americanus	2304.4298574801	3.36256349355277	10573.2349464467	12002.8040397666	356998
Alces_americanus	1700.73626975652	3.23063697353644	13432.3731330865	15088.7290824287	356998
Alces_americanus	1550.92765063308	3.19059153884282	16745.085031771	18664.2053063639	356998
Alces_americanus	1905.01235558316	3.27989779678024	20583.3255809567	22806.8951161256	356998
Alces_americanus	4218.14075830497	3.62512106794381	25030.4646512945	30591.8048078585	356998
Alces_americanus	12074.1222250251	4.08185556785548	36153.1449644225	43618.9475606323	356998
Alces_americanus	21323.5800483348	4.32886012083816	51084.750156842	61107.1920209286	356998
Alces_americanus	23207.4600930198	4.36562761232383	71129.6338850152	84584.227630903	356998
Alces_americanus	18572.5368340238	4.26887122833706	98038.8213767907	116100.896001094	356998
Alces_americanus	14009.1825491851	4.14641279447666	134162.970625398	158410.34263049	356998
Alces_americanus	12018.1915294733	4.0798391209229	182657.714635582	215208.518537267	356998
Alces_americanus	13117.1622616826	4.1178398908787	247759.322438952	291457.040873075	356998
Alces_americanus	18833.0601902594	4.2749208944065	335154.759307198	393816.616080852	356998
Alces_americanus	28877.393932007	4.46055799734575	452478.472854505	531228.887371464	356998
Alces_americanus	36938.1707728906	4.56747538479914	609979.301888423	715697.533933514	356998
Ammotragus_lervia	1644.87461693022	3.21613279879015	4868.48286272221	7663.4919879408	48000
Ammotragus_lervia	16746.9852897872	4.22393663884467	10458.5011131594	13667.7456479906	48000
Ammotragus_lervia	33958.5640158103	4.53094931722577	16876.9901828218	20561.8620465365	48000
Ammotragus_lervia	65868.7559363129	4.81867946099584	24246.7339102512	28477.7236352864	48000
Ammotragus_lervia	80130.9341466753	4.90380020566855	32708.7133603216	37566.7585557676	48000
Ammotragus_lervia	84463.3275344392	4.92666818697971	42424.8037512136	48002.8374158547	48000
Ammotragus_lervia	92708.3959451311	4.96711906691176	53580.8710804957	59985.5993841836	48000
Ammotragus_lervia	100873.706000255	5.00377797667136	66390.3276878715	73744.271229677	48000
Ammotragus_lervia	93995.9972539691	4.97310935990261	81098.2147714825	89542.052363301	48000
Ammotragus_lervia	61676.284919747	4.79011820603762	97985.8899551195	118813.299312454	48000
Ammotragus_lervia	41042.3201628313	4.61323190389306	139640.708669789	167099.057210568	48000
Ammotragus_lervia	54752.5966010553	4.73840472009242	194557.405751347	230757.822790799	48000
Ammotragus_lervia	86896.7643288912	4.93900360544441	266958.239830251	314683.986769621	48000
Ammotragus_lervia	85538.0793154601	4.93215949431848	362409.733708992	425330.194499223	48000
Ammotragus_lervia	65040.7368293471	4.81318545262148	488250.655289453	571203.456239522	48000
Ammotragus_lervia	58837.6901669823	4.76965561498302	654156.257189591	763519.206841258	48000
Antidorcas_marsupialis	261900.429156112	5.41813621007082	66352.4577206756	86425.0989915418	31500
Antidorcas_marsupialis	244599.967917161	5.38845639573624	106497.740262408	129322.520744496	31500
Antidorcas_marsupialis	251877.898939199	5.40119006194098	152147.301226584	178101.563898117	31500
Antidorcas_marsupialis	239216.801591768	5.37879167942313	204055.826569649	233568.651516708	31500
Antidorcas_marsupialis	219845.468921947	5.34211751911436	263081.476463768	296640.774501971	31500
Antidorcas_marsupialis	199472.469036146	5.29988296332723	330200.072540174	368360.651435524	31500
Antidorcas_marsupialis	185575.73441021	5.26852118793506	406521.230330874	449913.966971864	31500
Antidorcas_marsupialis	175696.43861235	5.24476295838385	493306.703612855	542648.973769658	31500
Antidorcas_marsupialis	167809.428655379	5.22481635874515	591991.243926461	648098.78202368	31500
Antidorcas_marsupialis	160930.380864412	5.20663803910381	704206.320120899	768006.705091567	31500
Antilocapra_americana	2615.07368907497	3.41748393117948	3353.73584360304	5274.91417161357	46082.9
Antilocapra_americana	3063.82628934679	3.4862641383376	7196.0924996241	9397.17591235465	46082.9
Antilocapra_americana	2577.98486930697	3.41128036406635	11598.2593250852	14120.0284493574	46082.9
Antilocapra_americana	5508.62189993971	3.74104296434917	16641.7975736295	19530.974548637	46082.9
Antilocapra_americana	16885.956024503	4.22752565392094	22420.1515236445	25730.2656465315	46082.9
Antilocapra_americana	40638.7741785624	4.60894059948464	29040.3797694185	32832.759260643	46082.9
Antilocapra_americana	57582.3662090504	4.76028950719749	36625.1387518674	40970.0470153068	46082.9
Antilocapra_americana	61785.2245302211	4.7908846292602	45314.9552787461	50292.8927086337	46082.9
Antilocapra_americana	72641.5216095391	4.8611849327006	55270.8301385213	60974.025592471	46082.9
Antilocapra_americana	78963.052319801	4.89742392765582	66677.2210464207	80697.445367086	46082.9
Antilocapra_americana	67397.4111129493	4.82864321462205	94717.6696877513	113120.838353429	46082.9
Antilocapra_americana	46916.3408574427	4.67132413286824	131524.007019107	155680.297902284	46082.9
Antilocapra_americana	47343.4041396401	4.67525948185477	179836.588785462	211544.519079063	46082.9
Antilocapra_americana	63587.2417193111	4.8033699866118	243252.449372663	284872.781250847	46082.9
Antilocapra_americana	69245.1849351178	4.84038957948649	326493.113129031	381124.62043999	46082.9
Antilocapra_americana	53402.600441902	4.72756240553176	435756.127750949	507466.310163786	46082.9
Antilocapra_americana	38259.2701744314	4.58273668126262	579176.492576622	673304.414627396	46082.9
Axis_porcinus	10764.5645550749	4.03199646656517	4336.94585602089	6843.66056830288	34127.8
Axis_porcinus	20379.8585241722	4.30920116483309	9350.37528058487	12248.0912573926	34127.8
Axis_porcinus	36974.6951292129	4.56790460175625	15145.8072342004	18495.5134616804	34127.8
Axis_porcinus	39627.1210713979	4.59799252178607	21845.2196891605	25717.4183104967	34127.8
Axis_porcinus	25649.1111060055	4.40907231882616	29589.6169318328	34065.8071242956	34127.8
Axis_porcinus	23958.1631701866	4.37945351840711	38541.9973167584	43716.3906262076	34127.8
Axis_porcinus	32856.4974693078	4.51662126540378	48890.7839356569	54872.2871715909	34127.8
Axis_porcinus	48293.4311393528	4.68388806213986	60853.7904075248	67768.297833188	34127.8
Axis_porcinus	69598.4447624753	4.84259953503267	74682.8052588511	82675.8483207239	34127.8
Axis_porcinus	115590.523917652	5.0629222321904	90668.8913825968	110589.752125108	34127.8
Axis_porcinus	162342.447251997	5.21043208850818	130510.612867619	157130.72681956	34127.8
Axis_porcinus	166115.466422117	5.22041006995334	183750.840771501	219323.122309622	34127.8
Axis_porcinus	116665.916655915	5.06694399768852	254895.403847743	302430.407496182	34127.8
Axis_porcinus	62348.8780875133	4.79482864314278	349965.411144621	413486.120926353	34127.8
Axis_porcinus	43490.1674765095	4.63839108009541	477006.830708086	561889.133463681	34127.8
Axis_porcinus	49188.1471769466	4.69186046382823	646771.436219277	760199.093842281	34127.8
Babyrousa_celebensis_dnaZoo	61219.8410305952	4.78689219753141	7494.98808457138	11732.8812586776	84327.5
Babyrousa_celebensis_dnaZoo	31662.6366233893	4.50054707677116	15970.7744327839	20763.2406388629	84327.5
Babyrousa_celebensis_dnaZoo	54823.6994973407	4.7389683383372	25555.7068449418	30975.3178150207	84327.5
Babyrousa_celebensis_dnaZoo	106188.610098087	5.02607793636101	36394.9287850997	42523.7530279798	84327.5
Babyrousa_celebensis_dnaZoo	209857.87633967	5.3219252736984	48652.5772708598	55583.4228255486	84327.5
Babyrousa_celebensis_dnaZoo	284587.363773603	5.45421561266594	62514.2683802373	70352.0881967794	84327.5
Babyrousa_celebensis_dnaZoo	318856.28380247	5.50359498018746	78189.9080133214	87053.3892425375	84327.5
Babyrousa_celebensis_dnaZoo	383664.695266028	5.58395183736204	95916.8704717536	105940.231730309	84327.5
Babyrousa_celebensis_dnaZoo	373990.533669812	5.57286060961493	115963.592988864	127298.616815433	84327.5
Babyrousa_celebensis_dnaZoo	290604.244524363	5.46330195325191	138633.640642002	165947.717083988	84327.5
Babyrousa_celebensis_dnaZoo	240037.173311447	5.38027850385281	193261.793525975	228192.279557818	84327.5
Babyrousa_celebensis_dnaZoo	177361.706213448	5.24885985802435	263122.765589661	307793.463389469	84327.5
Babyrousa_celebensis_dnaZoo	122896.346512324	5.08953897228335	352464.161189277	409591.085793264	84327.5
Babyrousa_celebensis_dnaZoo	83905.7477128058	4.92379171189492	466718.01039725	539774.525639857	84327.5
Babyrousa_celebensis_dnaZoo	55446.2562154201	4.74387222749375	612831.040882464	706259.042764103	84327.5
Beatragus_hunteri	487.595083989656	2.68805931834313	520.309600706719	695.697314233277	80000
Beatragus_hunteri	298.907213470025	2.47553639591056	871.085027759836	1085.87531172664	80000
Beatragus_hunteri	329.914638925589	2.51840158642607	1300.66559569344	1563.71062409877	80000
Beatragus_hunteri	395.867998508882	2.59755039532952	1826.75565250409	2148.89632707694	80000
Beatragus_hunteri	497.877323408339	2.69712234611297	2471.03700164979	2865.54973904448	80000
Beatragus_hunteri	686.882004729362	2.83688213866627	3260.06247643917	3743.20637055633	80000
Beatragus_hunteri	1026.48179783849	3.01135125261709	4226.35026467349	4818.0371743642	80000
Beatragus_hunteri	1568.80997342896	3.19557034161804	5409.72408405492	6134.33926260142	80000
Beatragus_hunteri	2301.17599277752	3.36194983456142	6858.95444114791	7746.36152820755	80000
Beatragus_hunteri	3108.61033274098	3.49256628622894	8633.76861526719	9720.54041011605	80000
Beatragus_hunteri	3817.74257813149	3.58180664153642	10807.3122049649	12138.2379450244	80000
Beatragus_hunteri	4283.95496767334	3.63184489694185	13469.163685084	15099.094949356	80000
Beatragus_hunteri	4463.49726331364	3.64967527283271	16729.026213628	18725.1375264443	80000
Beatragus_hunteri	4421.04751173836	3.64552518217005	20721.2488392607	23165.8061408429	80000
Beatragus_hunteri	4260.28160449043	3.62943830690417	25610.3634424251	28604.1145235147	80000
Beatragus_hunteri	4067.09727600173	3.6092845598955	31597.8656046042	35264.1922354932	80000
Beatragus_hunteri	3901.64541617316	3.5912477979143	38930.5188663821	43420.5217424641	80000
Beatragus_hunteri	3802.04883878342	3.58001769124534	47910.524618546	53409.2506887695	80000
Beatragus_hunteri	3786.8007482011	3.57827245425383	58907.9767589931	65642.0455847442	80000
Beatragus_hunteri	3859.92586147305	3.58657896315301	72376.1144104954	80623.0578608189	80000
Beatragus_hunteri	4020.00729091334	3.6042268407463	88870.0013111423	98969.7015121196	80000
Beatragus_hunteri	4269.72801077298	3.63040021057943	109069.401713097	121438.098644761	80000
Beatragus_hunteri	4622.65203769424	3.66489120388655	133806.795576425	148954.241613739	80000
Beatragus_hunteri	5113.52692703062	3.70872054721721	164101.687651052	182652.156040809	80000
Beatragus_hunteri	5820.37299093066	3.76495081673107	201202.624430567	223920.63752873	80000
Beatragus_hunteri	7276.89196343488	3.86194592720503	246638.650626894	308532.774604918	80000
Bison_bison_dnaZoo	8863.2076317014	3.9475909233138	4064.6458299603	6407.81452279824	579255.3
Bison_bison_dnaZoo	3356.08526612379	3.52583298616639	8750.98321563618	11452.5418521236	579255.3
Bison_bison_dnaZoo	5792.11860875654	3.76283744659397	14154.100488611	17268.8651612049	579255.3
Bison_bison_dnaZoo	13656.9314160658	4.13535312842474	20383.6298337988	23974.8008099185	579255.3
Bison_bison_dnaZoo	27565.792814954	4.44037048766268	27565.9717860382	31706.415875827	579255.3
Bison_bison_dnaZoo	40593.1079749409	4.60845230395816	35846.8599656159	40620.5890291067	579255.3
Bison_bison_dnaZoo	38463.7126175902	4.58505120115871	45394.3180925975	50898.1936859954	579255.3
Bison_bison_dnaZoo	29862.6880464318	4.47512889753468	56402.0692793932	62747.7680286741	579255.3
Bison_bison_dnaZoo	24536.4546616339	4.38981181054572	69093.466777955	76409.7463582802	579255.3
Bison_bison_dnaZoo	23131.3423811135	4.36420083691215	83726.0259386053	101886.838512139	579255.3
Bison_bison_dnaZoo	22751.9488080775	4.35701860188747	120047.651085672	144188.745835931	579255.3
Bison_bison_dnaZoo	19734.4718860061	4.29522550873699	168329.840586189	200420.500262414	579255.3
Bison_bison_dnaZoo	18806.7184446912	4.27431302278629	232511.159938639	275169.144139802	579255.3
Bison_bison_dnaZoo	26948.9547102482	4.43054192453666	317827.128340965	374532.214321319	579255.3
Bison_bison_dnaZoo	51107.1710287342	4.70848184181195	431237.300301674	506615.141900477	579255.3
Bison_bison_dnaZoo	94433.9107933575	4.97512797550429	581992.983499279	682192.443668734	579255.3
Bison_bonasus	1267.59821568587	3.10298161919109	3380.30014150517	5339.07473183882	5e+05
Bison_bonasus	1381.92612579545	3.14048482739642	7297.84932217247	9567.94235244894	5e+05
Bison_bonasus	2049.33814554039	3.31161362390921	11838.0353827254	14468.9263446263	5e+05
Bison_bonasus	3111.51145038638	3.49297140353051	17099.8173065271	20148.8497299113	5e+05
Bison_bonasus	6910.63260116367	3.83951780462739	23197.8821532955	26731.513479518	5e+05
Bison_bonasus	16399.4354520984	4.21482889778803	30265.1448057406	34360.3949099692	5e+05
Bison_bonasus	37233.8972043858	4.57093849541203	38455.6450141978	43201.7749490694	5e+05
Bison_bonasus	69504.2932603504	4.84201163166482	47947.9048839409	53448.3624348547	5e+05
Bison_bonasus	88114.1687892889	4.9450457487326	58948.8199857684	65323.4944436059	5e+05
Bison_bonasus	72455.5496340713	4.86007165527509	71698.1689014434	87648.0273626362	5e+05
Bison_bonasus	53140.0137339258	4.72542166231678	103597.885823829	125020.63588207	5e+05
Bison_bonasus	54252.3689847842	4.73441870684419	146443.38594031	175216.946606974	5e+05
Bison_bonasus	69731.3800395896	4.84342826032392	203990.507273639	242637.169872391	5e+05
Bison_bonasus	81723.2125816378	4.91234543063606	281283.832471142	333191.364782642	5e+05
Bison_bonasus	74823.1993295119	4.87403627404993	385098.897094142	454817.515196923	5e+05
Bison_bonasus	68980.6137457592	4.83872705412547	524536.133299704	618177.373669059	5e+05
Bison_bonasus	65801.3184595702	4.81823459565012	711818.614038415	837591.071045304	5e+05
Bos_gaurus	3850.84899758038	3.58555648907109	6223.45584818811	9761.82419491146	825000
Bos_gaurus	6738.56200042526	3.82856722859602	13300.1925416348	17323.6968011657	825000
Bos_gaurus	8319.66278056262	3.92010572346514	21347.2010606966	25922.3568783363	825000
Bos_gaurus	7990.35241322237	3.90256593422546	30497.512695976	35699.9554934698	825000
Bos_gaurus	9657.82034262164	3.9848791222764	40902.3982909637	46818.1336538652	825000
Bos_gaurus	15160.2659498164	4.18070681999819	52733.8690167666	59460.6945189598	825000
Bos_gaurus	25719.5440298953	4.41026326491098	66187.520021153	73836.6419918088	825000
Bos_gaurus	39404.1635940928	4.59554211346019	81485.7639624646	90183.6359234509	825000
Bos_gaurus	51657.1034392827	4.71313005039316	98881.5078844372	108771.921050802	825000
Bos_gaurus	55458.5038048687	4.74396814872445	118662.334217167	142697.226152344	825000
Bos_gaurus	47442.2395106561	4.67616518170873	166732.118087521	197809.542733092	825000
Bos_gaurus	53877.1265547744	4.73140442530851	228886.967378662	269070.477469156	825000
Bos_gaurus	89157.0183025131	4.95015553584658	309253.987559649	361211.783342542	825000
Bos_gaurus	137743.851529808	5.13907222236033	413169.579125435	480351.677865372	825000
Bos_gaurus	145592.190793969	5.16313808111684	547533.776605308	634401.095033563	825000
Bos_gaurus	107724.866308724	5.03231596378227	721268.413461817	833588.974332146	825000
Bos_grunniens	2805.2390299003	3.44796987270229	5956.53582130036	9393.14595654073	546250
Bos_grunniens	14317.7890746496	4.15587596023362	12829.7560917811	16795.2452874992	546250
Bos_grunniens	12110.0733753284	4.08314677455541	20760.7344832172	25336.4948815541	546250
Bos_grunniens	30903.7260455875	4.49001084523329	29912.255279891	35192.2049127377	546250
Bos_grunniens	70619.7961016817	4.84892645930408	40472.1545455844	46564.6650134684	546250
Bos_grunniens	73045.0352558987	4.86359070303225	52657.1754813524	59687.2962935587	546250
Bos_grunniens	51456.0803036601	4.71143670050382	66717.4171057651	74829.4423365371	546250
Bos_grunniens	43536.6925416868	4.63885543284805	82941.4675673091	92301.897509057	546250
Bos_grunniens	52634.4138977184	4.72126979127975	101662.327450805	112463.28605261	546250
Bos_grunniens	54885.9082036696	4.73946085492434	123264.244654416	150108.628987415	546250
Bos_grunniens	38715.1839323092	4.58788132689794	176953.013320415	212695.639313714	546250
Bos_grunniens	35544.6284976775	4.55077397946588	248438.265307012	296028.677403979	546250
Bos_grunniens	36445.9494884573	4.56164926893492	343619.089500945	406984.532319381	546250
Bos_grunniens	34029.7252245923	4.53185844236865	470349.975137818	554719.476612095	546250
Bos_grunniens	42640.1252085932	4.62981847128402	639088.978086373	751424.858061431	546250
Bos_indicus	7588.14978210477	3.88013589481805	11771.795580323	18494.1462676245	9e+05
Bos_indicus	14531.8061728812	4.16231959655308	25216.496954926	32894.1699920964	9e+05
Bos_indicus	31317.0715379348	4.49578114437003	40571.8430292667	49340.6005677632	9e+05
Bos_indicus	71950.181157663	4.85703189174968	58109.3581062598	68124.2556405364	9e+05
Bos_indicus	116922.186002568	5.0678969264252	78139.153174813	89577.281345393	9e+05
Bos_indicus	136721.120458894	5.13583560886365	101015.409515973	114079.025553863	9e+05
Bos_indicus	160043.13109604	5.20423703936049	127142.641591754	142062.745776667	9e+05
Bos_indicus	195299.385793282	5.29070087745576	156982.84996158	174023.270335463	9e+05
Bos_indicus	226448.722368861	5.35496987472214	191063.690709346	210525.748274082	9e+05
Bos_indicus	235567.054814626	5.37211455219027	229987.805838818	277602.307593793	9e+05
Bos_indicus	150720.706020662	5.17817291981823	325216.809348768	387326.038787568	9e+05
Bos_indicus	78578.8441625239	4.89530563636775	449435.268226368	530451.686319591	9e+05
Bos_indicus	75150.6785434499	4.87593290623158	611468.104412815	717147.406184277	9e+05
Bos_javanicus	2754.31311390882	3.44001330989081	6538.18254607265	10300.5977895226	7e+05
Bos_javanicus	11115.7225812366	4.04593769940962	14063.0130329726	18393.1975649563	7e+05
Bos_javanicus	12480.6160005286	4.09623602116598	22723.38209694	27707.0154462025	7e+05
Bos_javanicus	25077.0846128186	4.39927704531014	32690.6487954649	38426.3400059508	7e+05
Bos_javanicus	47122.1916928602	4.67322548165127	44162.0312164367	50763.2699827106	7e+05
Bos_javanicus	58906.2644564616	4.77016148280416	57364.5087489845	64961.9109887857	7e+05
Bos_javanicus	65072.8915791997	4.8134001054735	72559.313228587	81303.2055247173	7e+05
Bos_javanicus	68914.963610613	4.83831353116656	90047.0978208475	100110.491869644	7e+05
Bos_javanicus	68955.8560808949	4.8385711545673	110173.88591844	121755.90183899	7e+05
Bos_javanicus	54830.2242674828	4.73902002224553	133337.917759539	162009.071792706	7e+05
Bos_javanicus	32653.5478423596	4.51393037472752	190680.225825873	228657.564890263	7e+05
Bos_javanicus	23403.9570183404	4.36928929185217	266634.903954653	316939.062648205	7e+05
Bos_javanicus	26826.9778290197	4.42857175034218	367243.221341756	433875.282571101	7e+05
Bos_javanicus	50305.8137158717	4.70161817827304	500507.343800445	588767.076176013	7e+05
Bos_javanicus	131237.287997898	5.11805724716572	677026.808551581	793934.19840697	7e+05
Bos_mutus	13454.2633195446	4.12885992320602	6430.42098601144	10130.3786516613	546250
Bos_mutus	8577.7687397733	3.93337433330032	13830.3363173111	18088.1249620611	546250
Bos_mutus	12186.3673273604	4.08587426469944	22345.9136068112	27245.6356527331	546250
Bos_mutus	44811.7550202029	4.65139195307761	32145.357698655	37783.7954254537	546250
Bos_mutus	103921.921415783	5.016707167824	43422.2331522523	49910.7603995168	546250
Bos_mutus	86374.6021045463	4.93638605975478	56399.2876467812	63866.0697375705	546250
Bos_mutus	54705.3075621894	4.73802946405096	71332.8518283599	79925.37716835	546250
Bos_mutus	43512.5720406496	4.63861475532321	88517.9025083402	98405.8958662076	546250
Bos_mutus	46998.7529385606	4.67208633455089	108293.889224075	119672.664238005	546250
Bos_mutus	53692.5471615428	4.72991400727787	131051.439251934	159214.262519942	546250
Bos_mutus	40036.3703318753	4.60245469777105	187377.08578795	224672.108734497	546250
Bos_mutus	37111.8432136377	4.56951252475117	261967.131681044	311355.601130537	546250
Bos_mutus	36982.2682596429	4.567993544531	360744.070580029	426147.460143818	546250
Bos_mutus	33914.7221032441	4.53038826281274	491550.849707607	578162.227102226	546250
Bos_mutus	42038.1413987603	4.62364350664008	664773.604496846	779469.964184398	546250
Bos_taurus	9622.45648547402	3.98328595581119	6632.80686307405	8804.94315527882	9e+05
Bos_taurus	3228.05003002415	3.50894025702743	10977.0794474836	13584.7982578321	9e+05
Bos_taurus	7885.22384349565	3.89681402646836	16192.5170681807	19323.1665666721	9e+05
Bos_taurus	20215.0022645349	4.30567379432045	22453.8160651635	26212.2605122832	9e+05
Bos_taurus	37607.8992733159	4.57527907499413	29970.7049594029	34482.8372402258	9e+05
Bos_taurus	45828.3994211953	4.66113468956682	38994.9695210487	44411.9280543181	9e+05
Bos_taurus	42064.3821342551	4.62391451413231	49828.8865875874	56332.1178593906	9e+05
Bos_taurus	31395.5876590293	4.49686861654503	62835.3491311938	70642.6854279023	9e+05
Bos_taurus	26464.3595999364	4.42266138914237	78450.0217246108	87822.9776448761	9e+05
Bos_taurus	25152.3199110981	4.40057804816422	97195.9335651414	108448.46571497	9e+05
Bos_taurus	24697.7507771793	4.39265740388566	119700.997864799	133210.021150523	9e+05
Bos_taurus	24526.9668107676	4.38964384340425	146719.044436246	162937.057209221	9e+05
Bos_taurus	24132.7502955755	4.38260681922032	179155.069982195	198625.310927173	9e+05
Bos_taurus	22691.0487540699	4.35585456893825	218095.551872151	241470.196334586	9e+05
Bos_taurus	21108.2476615361	4.32445218108058	264844.840797021	292906.846053621	9e+05
Bos_taurus	22205.0711176525	4.34645216845563	320968.851310222	354658.182512113	9e+05
Bos_taurus	28806.5768317948	4.45949165288677	388347.513714005	428792.628966908	9e+05
Bos_taurus	43428.3268496015	4.63777309774853	469237.744219812	517793.393425717	9e+05
Bos_taurus	66742.1868958322	4.82440043278375	566349.042631622	624641.646202277	9e+05
Bos_taurus	94511.8664247141	4.9754863397181	682934.249772932	752916.377220881	9e+05
Bubalus_bubalis	23965.9376147918	4.3795944244801	18152.9851072926	24078.227596709	725000
Bubalus_bubalis	10082.7970042873	4.00358102367974	30003.4700861254	37100.8111741716	725000
Bubalus_bubalis	31021.4356035003	4.49166189213173	44198.1522622179	52699.4499913896	725000
Bubalus_bubalis	92026.0700337861	4.96391087591025	61200.7477205613	71383.7250050751	725000
Bubalus_bubalis	171482.793837554	5.23422055052292	81566.702289589	93764.019649868	725000
Bubalus_bubalis	214555.601344742	5.33153985702464	105961.337010147	120571.46002531	725000
Bubalus_bubalis	176300.613043791	5.24625382245855	135181.583040473	152681.79953999	725000
Bubalus_bubalis	151021.813695672	5.17903968162061	170182.016039507	191144.028283492	725000
Bubalus_bubalis	124734.002614443	5.09598485873011	212106.040527477	237214.641745587	725000
Bubalus_bubalis	104370.124945882	5.01857620337982	262323.242963698	292398.688383352	725000
Bubalus_bubalis	88782.3857081981	4.94832681095275	322474.133803006	358498.936990297	725000
Bubalus_bubalis	73651.6871416511	4.86718269969076	394523.740177588	437674.770081701	725000
Bubalus_bubalis	67415.2958798402	4.82875844494106	480825.799985814	532512.727242718	725000
Bubalus_bubalis	74692.1515337866	4.87327496962474	584199.654499621	646111.002970255	725000
Bubalus_bubalis	95034.835209731	4.97788282598662	708022.351440889	782180.659409184	725000
Budorcas_taxicolor	861.151349115412	2.93507948630758	1391.78782638471	2197.93985036481	302000
Budorcas_taxicolor	1338.3957110308	3.12658453623389	3004.09187434491	3937.97141179615	302000
Budorcas_taxicolor	1803.07117048517	3.25601286945061	4871.85094924738	5953.69527206417	302000
Budorcas_taxicolor	2741.1399326298	3.43793120643251	7035.53959488096	8288.79238806794	302000
Budorcas_taxicolor	4101.46424842216	3.61293893025231	9542.04518125492	10993.8645701495	302000
Budorcas_taxicolor	5891.20705068784	3.77020428659459	12445.683959044	14127.531028868	302000
Budorcas_taxicolor	7285.33766901859	3.86244968574128	15809.378098692	17757.6986597152	302000
Budorcas_taxicolor	8956.68373515063	3.95214723933628	19706.0192207385	21963.0335929806	302000
Budorcas_taxicolor	11591.398101344	4.06413582173403	24220.0479652227	26834.6658974134	302000
Budorcas_taxicolor	16815.6628034563	4.22571399006936	29449.2838296042	35986.9437183445	302000
Budorcas_taxicolor	25047.4550106046	4.39876360521322	42524.6036070848	51298.0483479682	302000
Budorcas_taxicolor	32659.8852756002	4.51401465485683	60071.4930888517	71845.3286708931	302000
Budorcas_taxicolor	27363.942119219	4.43717866312474	83619.1642529345	99419.4808226592	302000
Budorcas_taxicolor	15375.6794244021	4.18683431558562	115219.797392384	136423.593042827	302000
Budorcas_taxicolor	10651.9143548412	4.0274276658997	157627.388693269	186082.574891703	302000
Budorcas_taxicolor	15241.3953166865	4.18302472754155	214537.761090137	252724.208221393	302000
Budorcas_taxicolor	24656.537387807	4.39193208690062	290910.655352649	342156.313502249	302000
Budorcas_taxicolor	28883.0223318502	4.46064263603638	393401.971651849	462172.901562115	302000
Budorcas_taxicolor	30962.7835045695	4.49083999614315	530943.831472382	623233.421878583	302000
Budorcas_taxicolor	40163.0544713547	4.60382673425674	715523.012284784	839374.303934581	302000
Camelus_bactrianus	1878.69378981699	3.27385599977593	4193.58285966308	6602.89959458279	8e+05
Camelus_bactrianus	3996.72517754094	3.60170428636847	9012.21632950251	11780.6400489902	8e+05
Camelus_bactrianus	6874.11459306468	3.83721676765003	14549.0637684779	17730.1191189599	8e+05
Camelus_bactrianus	12539.8902971152	4.09829373716727	20911.1744694419	24566.3639086881	8e+05
Camelus_bactrianus	18784.5218148396	4.27380014399244	28221.5533479342	32421.5462322933	8e+05
Camelus_bactrianus	28940.475128657	4.46150565684729	36621.5391166524	41447.538020913	8e+05
Camelus_bactrianus	35133.8242767737	4.54572542482491	46273.5369251735	51818.8476114507	8e+05
Camelus_bactrianus	38206.3723850925	4.58213580429591	57364.1582977279	63735.9936871209	8e+05
Camelus_bactrianus	39977.7030598182	4.60181783787857	70107.8290765139	77429.3821014858	8e+05
Camelus_bactrianus	39553.0526329494	4.59718000718856	84750.9351264577	102830.511734385	8e+05
Camelus_bactrianus	38436.4090483284	4.58474280658902	120910.088342313	144780.81196679	8e+05
Camelus_bactrianus	39394.9285561001	4.59544031720977	168651.535591268	200168.393464275	8e+05
Camelus_bactrianus	41084.2154018116	4.61367499753047	231685.251337282	273297.409636863	8e+05
Camelus_bactrianus	45947.6349372083	4.66226316185588	314909.567936444	369850.695802887	8e+05
Camelus_bactrianus	45450.7233245972	4.65754079918354	424791.823669329	497331.380726316	8e+05
Camelus_bactrianus	45907.4749128028	4.66188340556073	569870.937783303	665645.952646766	8e+05
Camelus_dromedarius	1797.5697389974	3.25468574838689	2122.16505977025	3354.63237143644	8e+05
Camelus_dromedarius	2118.63206534882	3.32605554101323	4587.09968310264	6018.63364162527	8e+05
Camelus_dromedarius	3592.56337758322	3.55540443840456	7450.16760014791	9112.92121235776	8e+05
Camelus_dromedarius	5773.41884198669	3.76143306523556	10775.6748245676	12706.9944125222	8e+05
Camelus_dromedarius	8865.62900418924	3.94770955362646	14638.3140004767	16881.5780195274	8e+05
Camelus_dromedarius	15294.3123873451	4.18452995643711	19124.8420385781	21730.435380329	8e+05
Camelus_dromedarius	24190.8008587359	4.38365024631857	24336.0287220799	27362.4743855955	8e+05
Camelus_dromedarius	28949.8197382735	4.46164586385216	30388.9200491111	33904.193598305	8e+05
Camelus_dromedarius	25221.725503885	4.40177479481365	37419.4671474989	41502.5234781081	8e+05
Camelus_dromedarius	20136.004476477	4.30397329908923	45585.5798087172	55836.6836999224	8e+05
Camelus_dromedarius	19719.7292460941	4.29490094773833	66087.7875911275	79917.8176965072	8e+05
Camelus_dromedarius	21618.146691616	4.3348184594552	93747.847801887	112406.300076457	8e+05
Camelus_dromedarius	23109.0222613436	4.36378157094488	131064.752351027	156237.35419135	8e+05
Camelus_dromedarius	23817.9798284713	4.37690492311849	181409.956031673	215370.965985058	8e+05
Camelus_dromedarius	24168.2989235706	4.38324608383318	249331.975938443	295149.655190272	8e+05
Camelus_dromedarius	27732.1896970855	4.44298416225065	340967.334442101	402781.153727952	8e+05
Camelus_dromedarius	40504.1666338068	4.60749970106637	464594.973013802	547989.5996535	8e+05
Camelus_dromedarius	58708.9348854963	4.76870420135284	631384.226293198	743894.079797212	8e+05
Camelus_ferus	2747.04676957006	3.43886605352078	3300.37179480188	5208.47370654192	690000
Camelus_ferus	5820.52222715928	3.764961952038	7116.57561828196	9322.90456056683	690000
Camelus_ferus	9999.71215903374	3.99998749904575	11529.2335028517	14080.4009072828	690000
Camelus_ferus	22028.8229438415	4.34299129230958	16631.5683117138	19581.4707495124	690000
Camelus_ferus	46034.645877343	4.66308480667926	22531.3731873109	25942.3310011397	690000
Camelus_ferus	57946.0578068875	4.76302389533064	29353.2888149686	33297.3627133594	690000
Camelus_ferus	53039.1766802355	4.72459677395619	37241.4366117502	41801.9500408229	690000
Camelus_ferus	53161.489865188	4.72559714366202	46362.4634698956	51635.7629243603	690000
Camelus_ferus	54605.8614446106	4.73723926278573	56909.062378825	63006.5528410144	690000
Camelus_ferus	49237.4426967514	4.69229548837929	69104.0433032039	84306.9988788565	690000
Camelus_ferus	36114.7931907722	4.55768513224176	99509.9544545091	119836.586107139	690000
Camelus_ferus	33127.8423907628	4.520193151297	140163.217759769	167340.298708646	690000
Camelus_ferus	34788.8375543939	4.54143991733205	194517.379657522	230853.637505057	690000
Camelus_ferus	36683.8770227636	4.56447522886856	267189.895352592	315772.141431417	690000
Camelus_ferus	34552.9994004815	4.53848575262306	364354.387510242	429309.745433092	690000
Camelus_ferus	33149.5032816022	4.52047702523927	494265.103355943	581111.613417248	690000
Camelus_ferus	38255.5101341583	4.58269399762066	667958.123478554	784073.507197735	690000
Capra_aegagrus	9507.04504032473	3.97804555141687	7808.60749632303	12296.3336567227	33500
Capra_aegagrus	28563.7199425853	4.45581476631612	16784.0598171224	21942.3895449821	33500
Capra_aegagrus	34951.1731091185	4.54346175708504	27100.7192728418	33029.8612548364	33500
Capra_aegagrus	36280.2812490611	4.55967064510365	38959.0032368311	45774.1404027984	33500
Capra_aegagrus	36706.8511170749	4.56474713031892	52589.2775687657	60422.8047016957	33500
Capra_aegagrus	37724.6173232625	4.57662484300725	68256.3318346258	77260.4275480306	33500
Capra_aegagrus	40209.6285242993	4.60433006090216	86264.5232614354	96614.1063088142	33500
Capra_aegagrus	45422.470069794	4.65727074742033	106963.689356193	118859.816703565	33500
Capra_aegagrus	56201.8726785555	4.74975078675079	130755.944050936	144429.716725356	33500
Capra_aegagrus	76091.4811506608	4.88133603789603	158103.489399776	191886.203022638	33500
Capra_aegagrus	71523.8517101877	4.85445089409097	225668.9166455	270302.323062876	33500
Capra_aegagrus	52558.6598166366	4.72064428269975	314935.729480253	373904.970100123	33500
Capra_aegagrus	40301.3229946091	4.60531930320879	432874.210719994	510783.821892544	33500
Capra_aegagrus	39345.9520695512	4.59490005856839	588693.433065094	691626.885306505	33500
Capra_ibex	10727.5668506065	4.03050122959101	9090.92973584163	14287.5264468585	85166.5
Capra_ibex	18036.1244746238	4.25614322388757	19484.1231578754	25425.1254891296	85166.5
Capra_ibex	24200.5157511347	4.38382462157899	31366.1278203837	38158.1708944865	85166.5
Capra_ibex	38965.5912895483	4.59068127089574	44950.2139685892	52715.2082487259	85166.5
Capra_ibex	54833.5495557597	4.73904636010168	60480.2025288627	69357.5219911689	85166.5
Capra_ibex	70258.6470059143	4.84669978218354	78234.8414534752	88383.8252122187	85166.5
Capra_ibex	81550.8853686576	4.91142868038102	98532.8089709623	110135.621258229	85166.5
Capra_ibex	86327.9885674884	4.93615162201602	121738.433545496	135003.333379192	85166.5
Capra_ibex	88140.9728450406	4.94517783967176	148268.233212888	163433.312440371	85166.5
Capra_ibex	96029.247106118	4.98240352389722	178598.391667853	215756.873096669	85166.5
Capra_ibex	94272.1153394772	4.97438325217483	252915.354525484	301482.14168788	85166.5
Capra_ibex	71129.6372826396	4.85205059406901	350048.928850276	413526.571761924	85166.5
Capra_ibex	51403.8701024464	4.71099581745567	477004.214673572	559970.607656193	85166.5
Capra_ibex	47111.1373190244	4.67312358875138	642937.000638815	751375.531888749	85166.5
Capra_sibirica	19284.1131035042	4.28519967000469	8490.19188801023	13350.4898510884	130000
Capra_sibirica	13890.1813109797	4.14270791469687	18210.7878141665	23775.4432663621	130000
Capra_sibirica	21862.0250448615	4.33969038748907	29340.0987185578	35711.1875976517	130000
Capra_sibirica	37941.2835390101	4.57911201881623	42082.2764767457	49376.6676307029	130000
Capra_sibirica	52624.8185772492	4.7211906116269	56671.05878466	65022.5577696332	130000
Capra_sibirica	68531.9558677395	4.83589312654154	73374.0567546064	82935.8603135194	130000
Capra_sibirica	79568.6969172618	4.90074224575397	92497.6638724324	103445.170118167	130000
Capra_sibirica	82064.5235007391	4.91415545215399	114392.676363901	126926.70221603	130000
Capra_sibirica	82502.990638158	4.91646969150882	139460.728068159	153811.192962668	130000
Capra_sibirica	91358.3270060537	4.96074813798264	168161.657857178	203403.011641902	130000
Capra_sibirica	101719.434812843	5.00740393842517	238644.365426627	284840.256890013	130000
Capra_sibirica	80580.5454793797	4.90623020296155	331036.1483534	391591.721817833	130000
Capra_sibirica	53570.3860430282	4.72892477603037	452147.295282267	531526.161268924	130000
Capra_sibirica	45577.5558038876	4.65875103147739	610905.027255581	714958.279579724	130000
Catagonus_wagneri	25539.2634642753	4.40720836833799	3953.37568657338	6201.14169898612	35566.4
Catagonus_wagneri	12007.3843073847	4.07944841085075	8448.90771139886	11004.9268945578	35566.4
Catagonus_wagneri	4494.5281203462	3.65268410196749	13560.9460777167	16467.49152266	35566.4
Catagonus_wagneri	12349.2946323419	4.09164215224911	19374.0369676033	22679.1789943856	35566.4
Catagonus_wagneri	22405.8828338671	4.35036206060449	25984.3210211679	29742.7221967655	35566.4
Catagonus_wagneri	31978.9555726262	4.50486427565624	33501.1233723631	37774.9425554031	35566.4
Catagonus_wagneri	37858.6805518722	4.57816547389015	42048.7617384431	46908.6821024302	35566.4
Catagonus_wagneri	44306.2965600585	4.64646545008241	51768.6024664174	57295.0005035698	35566.4
Catagonus_wagneri	49536.042315516	4.69492130565732	62821.3985407223	69105.6733801534	35566.4
Catagonus_wagneri	42079.9049866496	4.62407475054159	75389.9482195844	90662.1150116702	35566.4
Catagonus_wagneri	31700.0527482159	4.50105998487517	105934.281803756	125682.443569181	35566.4
Catagonus_wagneri	29768.5161267286	4.47375718687934	145430.605334606	170966.594983141	35566.4
Catagonus_wagneri	29981.6672738059	4.47685578020273	196502.584631675	229522.709495738	35566.4
Catagonus_wagneri	30102.2941556197	4.47859959530012	262542.834359801	305240.558671453	35566.4
Catagonus_wagneri	26485.9145702977	4.42301497391031	347938.282983105	403149.935540421	35566.4
Catagonus_wagneri	22060.6428104972	4.34361816290855	458361.588097737	529754.77420433	35566.4
Catagonus_wagneri	21431.4706631743	4.33105197407433	601147.960310923	693465.193836208	35566.4
Ceratotherium_simum_cottoni	1504.09037653003	3.17727393256483	10454.6668932681	16461.9675289647	2949986.3
Ceratotherium_simum_cottoni	1871.73049455109	3.27224331600712	22469.2681646612	29372.9144110811	2949986.3
Ceratotherium_simum_cottoni	4325.60744970153	3.63604710452426	36276.5606575009	44210.2956885896	2949986.3
Ceratotherium_simum_cottoni	5979.31577791155	3.77665148986155	52144.0307196782	61261.5534456095	2949986.3
Ceratotherium_simum_cottoni	8370.6861820035	3.92276106048346	70379.0761715409	80857.0188217716	2949986.3
Ceratotherium_simum_cottoni	11509.1613050367	4.0610436768995	91334.9614720023	103376.311461652	2949986.3
Ceratotherium_simum_cottoni	16578.7821786196	4.21955262557913	115417.661451302	129255.693822098	2949986.3
Ceratotherium_simum_cottoni	23881.2900327075	4.37805778305005	143093.726192894	158996.522811197	2949986.3
Ceratotherium_simum_cottoni	23231.2439702369	4.36607246571693	174899.3194295	193174.962491068	2949986.3
Ceratotherium_simum_cottoni	32114.3860053632	4.50669962315748	211450.605552637	256589.462526907	2949986.3
Ceratotherium_simum_cottoni	40291.3478859141	4.60521179629439	301728.319501176	361342.404521666	2949986.3
Ceratotherium_simum_cottoni	34828.6505430396	4.54193664778396	420956.489542157	499687.750611885	2949986.3
Ceratotherium_simum_cottoni	23413.8495849514	4.36947282403647	578419.011681612	682397.986910352	2949986.3
Ceratotherium_simum_simum	459.366585985604	2.66215940172136	6463.01894139953	10195.1381796142	2949986.3
Ceratotherium_simum_simum	1066.14268653979	3.02781533211078	13927.2574178288	18237.5384597208	2949986.3
Ceratotherium_simum_simum	1859.54822119381	3.2694074448229	22547.8195016128	27525.8283684948	2949986.3
Ceratotherium_simum_simum	5316.92663630797	3.72566066789995	32503.8372353768	38253.015081998	2949986.3
Ceratotherium_simum_simum	8361.55409650045	3.92228700385147	44002.1929286192	50642.0055115127	2949986.3
Ceratotherium_simum_simum	9077.12258818387	3.95794820071061	57281.8180944063	64950.2382254449	2949986.3
Ceratotherium_simum_simum	11244.8063066989	4.05095197905521	72618.6583564835	81475.0329260943	2949986.3
Ceratotherium_simum_simum	15900.608218975	4.20141373696779	90331.407495705	100559.768641409	2949986.3
Ceratotherium_simum_simum	16370.5376701878	4.21406294351463	110788.129787112	122601.019012228	2949986.3
Ceratotherium_simum_simum	8460.64072345778	3.92740325336118	134413.908237343	163813.167151587	2949986.3
Ceratotherium_simum_simum	5519.95500122406	3.74193553736693	193212.426065832	232426.010148661	2949986.3
Ceratotherium_simum_simum	12531.2376624363	4.09799396671815	271639.594231489	323943.809827754	2949986.3
Ceratotherium_simum_simum	29348.4797858422	4.46758561026101	376248.025424019	446012.904945413	2949986.3
Ceratotherium_simum_simum	33162.3909088245	4.52064583433532	515777.784466806	608832.203869706	2949986.3
Ceratotherium_simum_simum	20705.8078307021	4.31609217903411	701886.623272607	826005.306337995	2949986.3
Cervus_canadensis	23943.1006655752	4.37918039146523	5320.39324607709	8390.4221371136	131250
Cervus_canadensis	3377.50125817713	3.52859551947624	11460.4510281501	15003.4513124799	131250
Cervus_canadensis	2605.11584443067	3.41582704029519	18546.4515968096	22635.2896697708	131250
Cervus_canadensis	6513.72650614254	3.81382951975439	26724.127742732	31442.8958616175	131250
Cervus_canadensis	19062.1486589908	4.28017185213386	36161.663980503	41607.4097308801	131250
Cervus_canadensis	39904.2327263794	4.60101896466452	47053.1554812572	53337.8776864154	131250
Cervus_canadensis	58755.2846994276	4.7690469349877	59622.5998915736	66875.5520135621	131250
Cervus_canadensis	67032.5628043691	4.82628582375773	74128.5041355507	82498.8525402396	131250
Cervus_canadensis	76499.7790727596	4.88366018093636	90869.2009449285	100529.092701758	131250
Cervus_canadensis	84406.2114824116	4.92637440768341	110188.984458587	134202.677832059	131250
Cervus_canadensis	77880.2823723274	4.89142751748232	158216.371205531	190199.165903179	131250
Cervus_canadensis	71048.0553147155	4.85155219517487	222181.960600828	264778.455057692	131250
Cervus_canadensis	61094.5783653057	4.78600267193646	307374.949514556	364107.369466182	131250
Cervus_canadensis	49588.4370494488	4.69538042021898	420839.789417808	496399.234264308	131250
Cervus_canadensis	45117.1966033062	4.65434210654401	571958.679110807	672593.02029314	131250
Cervus_elaphus_hippelaphus	11301.8695188938	4.05315028902173	6467.23775708462	10147.5116970055	131250
Cervus_elaphus_hippelaphus	31997.1857511956	4.50511178249261	13827.7856369263	18016.4104506724	131250
Cervus_elaphus_hippelaphus	69864.396166272	4.84425590982559	22205.0352644185	26972.2287170633	131250
Cervus_elaphus_hippelaphus	93157.8121425795	4.96921928036111	31739.4221697081	37165.1011038436	131250
Cervus_elaphus_hippelaphus	114900.360750297	5.06032139223587	42590.7800379791	48765.9000931531	131250
Cervus_elaphus_hippelaphus	156607.48765478	5.194812522533	54941.0201483272	61969.1005339738	131250
Cervus_elaphus_hippelaphus	169554.978242442	5.22931054546464	68997.1809196204	76996.0398026511	131250
Cervus_elaphus_hippelaphus	139257.757067158	5.14381939600112	84994.8986856817	94098.6282846353	131250
Cervus_elaphus_hippelaphus	93712.4917348418	4.97179748555071	103202.357883589	113563.572379658	131250
Cervus_elaphus_hippelaphus	47417.6372612432	4.67593991003928	123924.786875728	149138.440957111	131250
Cervus_elaphus_hippelaphus	33457.671333011	4.52449571061272	174352.095038494	207012.263443405	131250
Cervus_elaphus_hippelaphus	40386.5251239927	4.60623648787174	239672.431848316	281978.342637533	131250
Cervus_elaphus_hippelaphus	43217.3259359658	4.63565789148794	324284.25342675	379084.647151482	131250
Cervus_elaphus_hippelaphus	33336.2159415165	4.52291630068132	433885.040876214	504869.995374607	131250
Cervus_elaphus_hippelaphus	24155.8158969978	4.38302171098336	575854.949873	667804.357945681	131250
Cervus_hanglu_yarkandensis	2616.16562603755	3.41766523514046	6713.88874421743	10548.2073470611	131250
Cervus_hanglu_yarkandensis	14470.1071151218	4.16047174600046	14382.5259499048	18762.1037797507	131250
Cervus_hanglu_yarkandensis	9684.18172326053	3.98606293036375	23141.6816095965	28144.0572477222	131250
Cervus_hanglu_yarkandensis	16057.1579938582	4.20566868061845	33146.4328858479	38860.1712864723	131250
Cervus_hanglu_yarkandensis	34125.3168806	4.53307669283583	44573.9096870966	51100.1701826001	131250
Cervus_hanglu_yarkandensis	55410.6490437441	4.74359323722841	57626.4306781036	65080.7579624115	131250
Cervus_hanglu_yarkandensis	62070.2456116176	4.79288346388965	72535.0852467193	81049.4550454515	131250
Cervus_hanglu_yarkandensis	58638.6063496375	4.76818363997798	89563.8248441837	99288.9804893043	131250
Cervus_hanglu_yarkandensis	60469.2718422797	4.78153473895845	109014.136134425	120122.257411459	131250
Cervus_hanglu_yarkandensis	77511.0044856379	4.88936336506262	131230.378688492	158410.143265284	131250
Cervus_hanglu_yarkandensis	111848.940059229	5.04863187284383	185589.907842077	221049.50477492	131250
Cervus_hanglu_yarkandensis	108311.85164086	5.03467598036138	256509.101707763	302770.834810239	131250
Cervus_hanglu_yarkandensis	70365.2319839615	4.8473581238111	349032.567912714	409387.116039639	131250
Cervus_hanglu_yarkandensis	41393.7221067701	4.61693447974099	469741.664166565	548482.15301804	131250
Cervus_hanglu_yarkandensis	32110.1001887511	4.50664166063825	627222.641869516	729950.021611148	131250
Cervus_nippon	11346.3740089586	4.05485709505363	6571.91513106695	10322.4114996352	53000
Cervus_nippon	15099.9182369183	4.1789745956805	14072.9078682034	18353.6153119588	53000
Cervus_nippon	64980.6403082683	4.81278398649461	22634.3227557141	27520.1976955206	53000
Cervus_nippon	158274.485480899	5.19941091039019	32406.072635327	37982.6681492888	53000
Cervus_nippon	183856.567775476	5.26447914847032	43559.2636632505	49924.2275457623	53000
Cervus_nippon	152548.060908648	5.18340669154561	56289.1914282742	63553.9760310398	53000
Cervus_nippon	125537.324342752	5.0987728680174	70818.7606338054	79110.5744286312	53000
Cervus_nippon	114492.422002574	5.0587767426464	87402.388223457	96866.42325925	53000
Cervus_nippon	109895.81263825	5.04098114480977	106330.458295043	117132.432552426	53000
Cervus_nippon	104644.239830982	5.0197153274815	127934.406809808	154335.495413771	53000
Cervus_nippon	87853.9067288559	4.94376107867206	180736.584017734	215130.009451967	53000
Cervus_nippon	65486.3015808457	4.81615046380816	249523.434886201	294328.697685955	53000
Cervus_nippon	49357.5282851602	4.69335340307151	339133.960485709	397503.010651816	53000
Cervus_nippon	41245.0279560287	4.61537160230636	455872.060817922	531911.030447897	53000
Cervus_nippon	38355.0395771914	4.58382243521517	607950.000077871	707008.060572841	53000
Connochaetes_taurinus	19220.1467168635	4.28375669852925	35753.6788684033	47008.5974400326	179999
Connochaetes_taurinus	36295.3760236554	4.55985130009605	58263.5160116619	71413.9269935174	179999
Connochaetes_taurinus	60471.6530717898	4.78155184077634	84564.3379753729	99929.4699300035	179999
Connochaetes_taurinus	81571.2591859822	4.91153716640552	115294.601884634	133247.446119612	179999
Connochaetes_taurinus	96631.4173824302	4.98511834978517	151200.290354591	172176.655352764	179999
Connochaetes_taurinus	105006.186311346	5.02121488575316	193153.020350937	217662.111098756	179999
Connochaetes_taurinus	101798.085127741	5.00773960878387	242171.201846574	270807.980875598	179999
Connochaetes_taurinus	87512.9454500171	4.94207230126982	299444.759904623	332904.390112657	179999
Connochaetes_taurinus	71349.3337002765	4.85338992178641	366364.020320691	405458.740174613	179999
Connochaetes_taurinus	59954.8560528177	4.77782436460806	444553.460028536	490232.300797364	179999
Connochaetes_taurinus	54475.5793268645	4.73620185749787	535911.141566191	589282.965223718	179999
Connochaetes_taurinus	53434.4426639634	4.72782128393835	642654.788881246	705015.205927426	179999
Crocuta_crocuta_dnaZoo	12738.0337290451	4.10510239451971	3885.65108848664	6118.50320106564	62999.9
Crocuta_crocuta_dnaZoo	9316.3541327245	3.9692459885536	8351.35531364464	10917.5293952142	62999.9
Crocuta_crocuta_dnaZoo	15473.2255553954	4.18958085635542	13483.7034767838	16432.95810042	62999.9
Crocuta_crocuta_dnaZoo	24792.8446316221	4.39432635883482	19382.2127240562	22771.7344628618	62999.9
Crocuta_crocuta_dnaZoo	34384.0804965495	4.5363574148751	26161.2562016673	30056.7684866225	62999.9
Crocuta_crocuta_dnaZoo	40523.4958451335	4.60770690363698	33952.2807715777	38429.3182805874	62999.9
Crocuta_crocuta_dnaZoo	46540.0326120482	4.66782668327447	42906.355789597	48051.729078366	62999.9
Crocuta_crocuta_dnaZoo	48836.0737355005	4.68874074078576	53197.102367135	59110.5811413243	62999.9
Crocuta_crocuta_dnaZoo	45025.9737098265	4.65346311343454	65024.0599155136	71820.307583125	62999.9
Crocuta_crocuta_dnaZoo	40333.5021017131	4.60566593282876	78616.5552507364	95404.1513760957	62999.9
Crocuta_crocuta_dnaZoo	42880.3275047935	4.63225809368521	112191.747501455	134365.583024878	62999.9
Crocuta_crocuta_dnaZoo	43180.2829992358	4.63528548432993	156539.418548301	185827.648867177	62999.9
Crocuta_crocuta_dnaZoo	36642.5088183931	4.56398520104067	215115.879186053	253801.132096197	62999.9
Crocuta_crocuta_dnaZoo	31977.5774287656	4.50484555918598	292486.385006341	343583.661162259	62999.9
Crocuta_crocuta_dnaZoo	33097.4346994638	4.51979433398594	394680.937318177	462172.589411517	62999.9
Crocuta_crocuta_dnaZoo	38793.8612182908	4.58876300781201	529664.241504858	618810.345660954	62999.9
Crocuta_crocuta_dnaZoo	41602.3545738196	4.61911791114307	707956.44981705	825704.758529645	62999.9
Dicerorhinus_sumatrensis_sumatrensis	2666.06472845626	3.42587068929019	15839.2400910296	24929.188054412	1266667
Dicerorhinus_sumatrensis_sumatrensis	3916.75717445053	3.59292664760987	34019.1360177944	44452.3580034621	1266667
Dicerorhinus_sumatrensis_sumatrensis	7133.73964736254	3.85331725529992	54885.5799891298	66860.5793445405	1266667
Dicerorhinus_sumatrensis_sumatrensis	10175.1400117334	4.00754039390756	78835.5786999513	92580.1927567672	1266667
Dicerorhinus_sumatrensis_sumatrensis	13466.0818979512	4.12924125143002	106324.806813583	122100.541739652	1266667
Dicerorhinus_sumatrensis_sumatrensis	18109.0659404179	4.25789605012721	137876.276665722	155983.282903137	1266667
Dicerorhinus_sumatrensis_sumatrensis	20932.7440016161	4.32082616224449	174090.289140551	194873.072092866	1266667
Dicerorhinus_sumatrensis_sumatrensis	23077.0837649904	4.36318092645974	215655.85504518	239509.82966582	1266667
Dicerorhinus_sumatrensis_sumatrensis	32546.1662225772	4.51249983817489	263363.804286459	290742.818276436	1266667
Dicerorhinus_sumatrensis_sumatrensis	40428.7680273164	4.60669050742098	318121.832266413	385615.618596033	1266667
Dicerorhinus_sumatrensis_sumatrensis	36644.1679621262	4.56400486510513	453109.404925653	542024.990696585	1266667
Dicerorhinus_sumatrensis_sumatrensis	38594.1466396015	4.58652144262814	630940.576467516	748077.009655266	1266667
Diceros_bicornis	6855.20984163667	3.83602075331518	20037.7575811236	31472.1279740721	1180510.9
Diceros_bicornis	6121.87478737328	3.78688444259079	42906.4983670206	55956.344464201	1180510.9
Diceros_bicornis	8201.38760070702	3.91388733730417	69006.1905613814	83899.7507057262	1180510.9
Diceros_bicornis	20710.8657783092	4.31619825412682	98793.3108500711	115791.069453611	1180510.9
Diceros_bicornis	36454.6609682591	4.56175306361103	132788.82805715	152188.07140421	1180510.9
Diceros_bicornis	29466.0821550976	4.4693223953839	171587.314751269	193727.330456637	1180510.9
Diceros_bicornis	28484.4090808621	4.45460721429357	215867.346162005	241135.357221222	1180510.9
Diceros_bicornis	35647.267438747	4.55202624437702	266403.368280439	295241.305497166	1180510.9
Diceros_bicornis	38524.8068327559	4.58574046979984	324079.242713892	356991.473952309	1180510.9
Diceros_bicornis	45855.4361162215	4.66139082823576	389903.705190726	470334.880341152	1180510.9
Diceros_bicornis	33551.6706003179	4.52571414937644	550766.055491579	655529.720076203	1180510.9
Diceros_bicornis_minor	1067.29066373818	3.02828271039627	9830.63134862938	15487.4046961108	1180510.9
Diceros_bicornis_minor	9309.20841303815	3.96891275332663	21144.1780435923	27654.255284814	1180510.9
Diceros_bicornis_minor	4040.52664703087	3.60643797525738	34164.3325260357	41656.4314812719	1180510.9
Diceros_bicornis_minor	4624.85045415264	3.6650976942672	49148.530436508	57770.7855458063	1180510.9
Diceros_bicornis_minor	6476.64435850005	3.81135004999793	66393.0406551045	76315.9319054746	1180510.9
Diceros_bicornis_minor	7689.54101168482	3.88590041755935	86238.8231558447	97658.5468265683	1180510.9
Diceros_bicornis_minor	10068.9364267918	4.00298359881878	109078.270497292	122220.618370028	1180510.9
Diceros_bicornis_minor	12317.8834272304	4.09053608974042	135362.966242763	150487.789976528	1180510.9
Diceros_bicornis_minor	13337.6057091711	4.12507787451146	165612.613710292	183018.962651338	1180510.9
Diceros_bicornis_minor	17673.7488231882	4.24732867856973	200425.311592384	243511.139826614	1180510.9
Diceros_bicornis_minor	22629.807191122	4.35468085372545	286596.968060844	343661.882786989	1180510.9
Diceros_bicornis_minor	27708.059348242	4.44260610918663	400726.797513133	476306.277498969	1180510.9
Diceros_bicornis_minor	29475.0109974432	4.46945397580709	551885.757484806	651986.805954653	1180510.9
Elaphurus_davidianus	244.152939333158	2.38766195708005	1507.85205388052	2378.91285832964	149000
Elaphurus_davidianus	675.797065573961	2.82981630166231	3249.97366277875	4256.36805418456	149000
Elaphurus_davidianus	1526.4387902959	3.18367939391492	5262.76244559036	6425.51671702564	149000
Elaphurus_davidianus	3375.46069757083	3.52833305561399	7588.27098846091	8931.6782125934	149000
Elaphurus_davidianus	5127.8785254306	3.70993772860904	10275.0854367259	11827.2130136245	149000
Elaphurus_davidianus	6331.71731181139	3.80152151695138	13379.3405905231	15172.6166513429	149000
Elaphurus_davidianus	7894.90440424481	3.89734687570463	16965.8927121628	19037.7836302632	149000
Elaphurus_davidianus	9991.60194821235	3.99963512401116	21109.6745483636	23503.4677128942	149000
Elaphurus_davidianus	13308.6240528551	4.12413315711691	25897.2608774249	28662.9690836308	149000
Elaphurus_davidianus	21670.2922423975	4.33586476819129	31428.6772898367	38315.9487944869	149000
Elaphurus_davidianus	39648.9614909575	4.59823181650474	45203.2202991371	54396.8429712433	149000
Elaphurus_davidianus	70871.801732763	4.85047347371891	63590.4656433495	75862.7708341637	149000
Elaphurus_davidianus	94463.0738830259	4.97526207366409	88135.0760249779	104517.026869386	149000
Elaphurus_davidianus	78881.1291124168	4.89697311851255	120898.977713795	142766.777552207	149000
Elaphurus_davidianus	71521.3669165179	4.85443580610425	164634.577390618	193825.280885864	149000
Elaphurus_davidianus	60059.1053696595	4.77857885873353	223015.98438111	261981.823507305	149000
Elaphurus_davidianus	44504.0644968142	4.64839967632766	300947.662633499	352962.05204538	149000
Elaphurus_davidianus	35921.6201686815	4.55535591637082	404976.441457262	474408.969193384	149000
Elaphurus_davidianus	36737.582354162	4.56511057263407	543841.496929506	636525.001673796	149000
Elaphurus_davidianus	46114.8391287791	4.66384069794386	729208.506418085	852929.078486725	149000
Elephas_maximus	748.437218464522	2.87415537606456	5372.70137482591	7177.13896133427	3160000
Elephas_maximus	1649.0606464403	3.2172366277064	8981.57654784262	11185.8319218536	3160000
Elephas_maximus	3172.24761452823	3.50136707947348	13390.0872958646	16082.7499793427	3160000
Elephas_maximus	4658.75148929435	3.66826954459575	18775.4126628207	22064.7013779491	3160000
Elephas_maximus	4928.982787154	3.6927573015272	25353.9900930775	29372.1020971758	3160000
Elephas_maximus	4032.83886187795	3.60561086946725	33390.2141012741	38298.6382244659	3160000
Elephas_maximus	3007.04218485173	3.47813952072433	43207.0623476578	49203.0692654736	3160000
Elephas_maximus	2351.94494450717	3.37142715134263	55199.0761832894	62523.6467697274	3160000
Elephas_maximus	2054.05528102127	3.31261212763488	69848.2173561655	78795.7277595153	3160000
Elephas_maximus	2018.68171144761	3.30506784848355	87743.2381628651	98673.2908496786	3160000
Elephas_maximus	2188.48117064186	3.34014281436174	109603.343536492	122955.219796037	3160000
Elephas_maximus	2534.88553746728	3.4039583535831	136307.096055582	152617.4108142	3160000
Elephas_maximus	3024.1375834016	3.48060154554375	168927.725572819	188851.994069166	3160000
Elephas_maximus	3614.4322190163	3.55804008489065	208776.262565514	233115.245656248	3160000
Elephas_maximus	4286.79333500029	3.63213254681074	257454.228746983	287186.115666678	3160000
Elephas_maximus	5080.49498092054	3.70590602665601	316918.002586373	353237.724594071	3160000
Elephas_maximus	6102.48678890422	3.78550684789878	389557.446601768	433924.701538509	3160000
Elephas_maximus	7510.26289284472	3.87565513952261	478291.956475249	532489.874350406	3160000
Elephas_maximus	9498.67841745972	3.97766318466453	586687.792225562	652894.599615165	3160000
Elephas_maximus	12275.0845558312	4.08902449240433	719101.407004769	799977.970470195	3160000
Equus_asinus	3523.59876465033	3.54698644905352	5056.11740127149	7935.83871670805	275000
Equus_asinus	3264.06235830276	3.51375844714313	10815.5600321446	14095.861574389	275000
Equus_asinus	7246.10308296998	3.86010450801022	17376.1631166334	21112.7671242401	275000
Equus_asinus	15931.7356827282	4.20226309258509	24849.3711318468	29105.7510194439	275000
Equus_asinus	31966.0543919132	4.50468903409563	33362.1309070409	38210.5894835077	275000
Equus_asinus	47446.3549931774	4.67620285391496	43059.0480599746	48581.9457308836	275000
Equus_asinus	51518.7557523196	4.71196536567887	54104.8434017927	60395.9972194995	275000
Equus_asinus	45725.366986282	4.66015719975759	66687.1510372063	73853.428364147	275000
Equus_asinus	42671.8018805361	4.63014098197934	81019.7056910876	89182.8395477226	275000
Equus_asinus	39038.8907490291	4.59149746912735	97345.9734043576	117236.765945898	275000
Equus_asinus	35109.7973387979	4.54542832263266	137127.558487438	162937.005647058	275000
Equus_asinus	32525.5412077395	4.51222453172338	188746.452806679	222235.694690535	275000
Equus_asinus	28816.4822124042	4.4596409629808	255724.936574391	299179.153746082	275000
Equus_asinus	24489.4433897218	4.38897891433992	342633.370917773	399017.716569823	275000
Equus_asinus	21533.4589902065	4.33311379757546	455402.062221873	528563.993135244	275000
Equus_asinus	20730.5185780888	4.3166101661935	601725.924048616	696657.736647886	275000
Equus_asinus_somalicus	590.898018605501	2.77151253370933	3014.46059652513	4746.20109261936	275000
Equus_asinus_somalicus	3015.32114614529	3.47933357338207	6477.94158871359	8467.63430473025	275000
Equus_asinus_somalicus	3210.04145830352	3.50651064143795	10457.3270207469	12743.395350903	275000
Equus_asinus_somalicus	6316.51596593684	3.80047759822145	15029.4636810591	17656.0543943252	275000
Equus_asinus_somalicus	13299.8467800623	4.12384663773725	20282.6451075912	23300.4808756695	275000
Equus_asinus_somalicus	25584.4500052086	4.40797608528037	26318.3166437477	29785.6755577549	275000
Equus_asinus_somalicus	36131.094915125	4.55788112260848	33253.0344717622	37236.8754632824	275000
Equus_asinus_somalicus	36427.5622224657	4.56143010869029	41220.7164548027	45797.9723545603	275000
Equus_asinus_somalicus	31603.7515902211	4.4997386395242	50375.228254318	55634.2914590146	275000
Equus_asinus_somalicus	20345.2789569851	4.30846364890293	60893.3546637111	73878.2664566258	275000
Equus_asinus_somalicus	14553.2859027915	4.16296106124877	86863.1782495406	104004.543071004	275000
Equus_asinus_somalicus	18151.0848595526	4.25890258719236	121145.907892467	143774.20083958	275000
Equus_asinus_somalicus	28711.3471128208	4.45805356971488	166402.493786692	196274.073269046	275000
Equus_asinus_somalicus	37176.6920071367	4.57027074350578	226145.652751399	265579.085174078	275000
Equus_asinus_somalicus	33279.4426724602	4.52217604459279	305012.517596757	357068.539393415	275000
Equus_asinus_somalicus	25576.7019547469	4.40784454267596	409124.561190073	477843.646463909	275000
Equus_asinus_somalicus	21776.7121776606	4.33799231110001	546562.731737745	637278.704989008	275000
Equus_asinus_somalicus	21445.1930226818	4.33132995956592	727994.678240271	847748.714111542	275000
Equus_caballus	26689.8985556099	4.42634692310101	12106.2281079611	16100.0405940419	2e+05
Equus_caballus	17241.8157082651	4.23658299876005	20093.8530801227	24912.8314000469	2e+05
Equus_caballus	60703.8817835567	4.78321646345213	29731.8097199712	35546.4422618934	2e+05
Equus_caballus	151447.986658377	5.1802635042191	41361.0748038156	48377.0747425975	2e+05
Equus_caballus	154780.776029606	5.18971701976606	55393.0746813793	63858.6578091336	2e+05
Equus_caballus	93244.8174974612	4.96962470327106	72324.2409368878	82538.9071738092	2e+05
Equus_caballus	81559.644004096	4.91147532147842	92753.5734107305	105078.702673194	2e+05
Equus_caballus	114743.778461292	5.05972914690489	117403.831935657	132275.469227863	2e+05
Equus_caballus	148286.231006592	5.17110082685121	147147.106520069	165091.388567032	2e+05
Equus_caballus	152523.167378281	5.18333581548851	183035.670613995	204687.439807541	2e+05
Equus_caballus	110687.135046351	5.04409714659633	226339.209001086	252464.473192969	2e+05
Equus_caballus	49973.5005199179	4.69873977176073	278589.737384852	310112.770121555	2e+05
Equus_caballus	21972.9174514077	4.34188772414531	341635.802858258	379671.842824046	2e+05
Equus_caballus	14273.1336889464	4.15451933361975	417707.882789833	463602.589316422	2e+05
Equus_caballus	16622.6586989729	4.22070048791666	509497.295843012	564874.356363937	2e+05
Equus_caballus	32479.5176045393	4.51160957034616	620251.416884862	687069.990616487	2e+05
Equus_grevyi	1757.34367571133	3.24485670279828	4399.79679262694	6900.98949131588	350000
Equus_grevyi	6944.63329913488	3.84164931841535	9402.18219000482	12245.9339407486	350000
Equus_grevyi	14419.9783890146	4.15896460951387	15089.6856914924	18322.9127931457	350000
Equus_grevyi	32728.0554680906	4.51492020254095	21556.139894799	25232.1842218508	350000
Equus_grevyi	43827.389163563	4.64174560011711	28908.2285489025	33087.7375872683	350000
Equus_grevyi	46949.0304230932	4.67162662777895	37267.2466256341	42019.174036638	350000
Equus_grevyi	45696.4690345501	4.65988264343845	46771.1014476419	52173.8446675196	350000
Equus_grevyi	38286.8614113818	4.58304976625404	57576.5878873974	63719.2815304742	350000
Equus_grevyi	31826.1023683076	4.5027834553479	69861.9751735509	76845.9615776927	350000
Equus_grevyi	25370.8562111547	4.40433512396218	83829.9479818344	100798.467722694	350000
Equus_grevyi	24752.1066815216	4.39361216816752	117766.987463554	139701.753997074	350000
Equus_grevyi	24846.5206279085	4.39526558108158	161636.520530594	189991.025827923	350000
Equus_grevyi	20209.9440756567	4.30556511175047	218345.531125251	254998.66665909	350000
Equus_grevyi	16640.4865014708	4.2211660191792	291651.802192928	339032.362367558	350000
Equus_grevyi	17768.0425477042	4.24963958551177	386412.922542188	447660.547056855	350000
Equus_grevyi	22705.8952405758	4.35613862979467	508908.171571522	588081.391450385	350000
Equus_grevyi	24807.4528267959	4.39458217418526	667254.611329247	769599.784642633	350000
Equus_hemionus	10624.1586836127	4.02629454874295	12503.9907652492	19541.161925078	2e+05
Equus_hemionus	28164.1600921273	4.44969680429165	26578.3330849068	34499.28870019	2e+05
Equus_hemionus	97951.6504234634	4.99101175798021	42420.2443154731	51335.9771340014	2e+05
Equus_hemionus	114410.02521903	5.05846408133238	60251.7099525297	70287.1520825184	2e+05
Equus_hemionus	77303.8178510068	4.88820094321561	80322.5942125071	91618.3677393965	2e+05
Equus_hemionus	84427.7456701246	4.92648519320433	102914.141266286	115628.528726056	2e+05
Equus_hemionus	108644.790659045	5.03600890744192	128342.916185826	142654.078506169	2e+05
Equus_hemionus	113631.161174865	5.05549744467186	156965.240826513	173073.713814872	2e+05
Equus_hemionus	100554.734183487	5.00240252228596	189182.18680323	207313.691163838	2e+05
Equus_hemionus	63397.2511484905	4.80207042764635	225445.195524446	268825.480417683	2e+05
Equus_hemionus	50852.4418357735	4.70631181173941	312205.76531092	367166.348322966	2e+05
Equus_hemionus	68824.7657528776	4.83774474193379	422126.931335012	491759.15464701	2e+05
Equus_hemionus	96929.0351302054	4.98645388962049	561391.377959009	649611.812635063	2e+05
Equus_hemionus	96055.5207425418	4.98252233077105	737832.247311117	849602.986837263	2e+05
Equus_kiang	3866.56877487233	3.5873257394027	14061.4936553194	18579.9074812948	250000
Equus_kiang	8698.49547196657	3.93944414173038	23098.3213072701	28452.6356435362	250000
Equus_kiang	12827.7869111282	4.10815173703051	33806.9499798024	40151.8053019812	250000
Equus_kiang	12686.6714445954	4.10334769279106	46496.66062416	54015.3056888898	250000
Equus_kiang	12840.3744121953	4.10857768750072	61533.9507536197	70443.5350922543	250000
Equus_kiang	13330.6874071599	4.12485254472062	79353.119430889	89910.9649474465	250000
Equus_kiang	12720.1338268493	4.10449168049136	100468.810464004	112979.843270341	250000
Equus_kiang	12275.851539105	4.08905162754918	125490.876076679	140316.43320723	250000
Equus_kiang	13575.7658196482	4.13276433784588	155141.990337781	172710.25569473	250000
Equus_kiang	17936.3714490466	4.25373458926299	190278.52105168	211096.891986028	250000
Equus_kiang	26648.3851586836	4.42567089674264	231915.262920377	256585.004613952	250000
Equus_kiang	39737.154231215	4.59919676197024	281254.746307527	310488.357196052	250000
Equus_kiang	55586.752751859	4.74497130431127	339721.968084576	374363.757860764	250000
Equus_kiang	73091.3134009948	4.86386576592939	409005.547636951	450056.022156628	250000
Equus_kiang	90344.4844177248	4.95590164378057	491106.496676305	539751.254039535	250000
Equus_kiang	100507.263528457	5.00219744878476	588396.011402765	646039.983771303	250000
Equus_kiang	93504.6748120363	4.97083332418074	703683.956139841	771991.986244977	250000
Equus_quagga_dnaZoo	70830.677936229	4.85022139854771	8249.37288679422	12922.8747741551	175000
Equus_quagga_dnaZoo	62028.4541272535	4.79259095781547	17596.3766615159	22891.7173355033	175000
Equus_quagga_dnaZoo	81601.9808503692	4.91170070117964	28187.0580094907	34186.9770272661	175000
Equus_quagga_dnaZoo	173288.640015167	5.23877009335191	40186.8960450414	46985.1419816443	175000
Equus_quagga_dnaZoo	167725.58250289	5.2245993088344	53783.3879182471	61486.1831855861	175000
Equus_quagga_dnaZoo	143841.070877447	5.15788290766526	69188.978452925	77916.6790221381	175000
Equus_quagga_dnaZoo	125622.532829397	5.09906754549809	86644.3795913512	96533.3555516531	175000
Equus_quagga_dnaZoo	117725.008562295	5.07086873070157	106422.331511955	117627.097849653	175000
Equus_quagga_dnaZoo	127427.788705466	5.10526414672332	128831.864187352	141527.495078398	175000
Equus_quagga_dnaZoo	135026.830320847	5.13042007295828	154223.125969444	184906.851219014	175000
Equus_quagga_dnaZoo	116824.518954658	5.06753400141672	215590.576468585	254982.850420367	175000
Equus_quagga_dnaZoo	85918.1500419082	4.93408491738667	294375.12437215	344947.577178025	175000
Equus_quagga_dnaZoo	65391.537800932	4.8155215507074	395520.0299839	460445.781310998	175000
Equus_quagga_dnaZoo	51073.5294939002	4.70819587130295	525371.532638096	608724.285995128	175000
Equus_quagga_dnaZoo	38849.2469724527	4.5893826051478	692077.039352159	799086.682678359	175000
Equus_zebra_dnaZoo	3832.83667316029	3.58352031326518	4412.19099186727	6910.38812473468	240000
Equus_zebra_dnaZoo	15216.1671860364	4.18230527138449	9408.58525760208	12237.560216379	240000
Equus_zebra_dnaZoo	24468.50169332	4.38860737653423	15066.5351751559	18270.0851320807	240000
Equus_zebra_dnaZoo	33205.7187687786	4.52121288538606	21473.6350890055	25101.3562516381	240000
Equus_zebra_dnaZoo	40719.0482545134	4.60979761847793	28729.0774142707	32837.1328561298	240000
Equus_zebra_dnaZoo	31072.82380807	4.49238072247084	36945.1882979889	41597.1774550446	240000
Equus_zebra_dnaZoo	25553.5623931597	4.40745145319265	46249.1666121004	51517.1099063541	240000
Equus_zebra_dnaZoo	25086.4257451625	4.39943878846765	56785.0532006078	62750.5070343472	240000
Equus_zebra_dnaZoo	28824.921808318	4.45976813788306	68715.9608680865	75471.2802507561	240000
Equus_zebra_dnaZoo	31409.9033781907	4.49706660044234	82226.5996334257	98539.0162771443	240000
Equus_zebra_dnaZoo	26927.5840052124	4.43019738942066	114851.432920863	135769.574627456	240000
Equus_zebra_dnaZoo	21949.3437084779	4.34142153924567	156687.716334049	183511.985356481	240000
Equus_zebra_dnaZoo	17233.8017068057	4.23638109161898	210336.254378913	244734.214708296	240000
Equus_zebra_dnaZoo	13232.8759114673	4.12165424001128	279132.175037679	323242.218589372	240000
Equus_zebra_dnaZoo	11549.3771825951	4.06255856488139	367352.262141066	423916.544543305	240000
Equus_zebra_dnaZoo	13000.138445416	4.1139479773653	480480.826945544	553015.737048971	240000
Equus_zebra_dnaZoo	18290.7817052326	4.2622322666035	625550.647152398	718565.407709212	240000
Giraffa_camelopardalis_antiquorum	14926.8691888003	4.17396872690712	8017.8808193551	12611.0329217079	899994.8
Giraffa_camelopardalis_antiquorum	47914.7494995624	4.68046922197937	17204.1850240606	22466.6843579043	899994.8
Giraffa_camelopardalis_antiquorum	41469.4556800042	4.61772833493667	27729.183691748	33758.5723602661	899994.8
Giraffa_camelopardalis_antiquorum	58751.1833995854	4.76901661883711	39787.9610287842	46695.9956735129	899994.8
Giraffa_camelopardalis_antiquorum	64164.4061754737	4.80729417934079	53604.0303182416	61518.7535640563	899994.8
Giraffa_camelopardalis_antiquorum	46695.3574358149	4.66927370411571	69433.476809871	78501.590575867	899994.8
Giraffa_camelopardalis_antiquorum	27849.3923790335	4.44481572413052	87569.7043418629	97959.2890082035	899994.8
Giraffa_camelopardalis_antiquorum	20284.1995577411	4.3071578745242	108348.873674544	120252.503505901	899994.8
Giraffa_camelopardalis_antiquorum	21402.5343192496	4.33046520212014	132156.133337259	145794.445908217	899994.8
Giraffa_camelopardalis_antiquorum	33450.5892874525	4.52440377298679	159432.758479175	192961.432178786	899994.8
Giraffa_camelopardalis_antiquorum	38213.0058748427	4.58221120108837	226490.105878396	270502.888553571	899994.8
Giraffa_camelopardalis_antiquorum	26081.9250486012	4.41633964254804	314515.671228746	372290.847669282	899994.8
Giraffa_camelopardalis_antiquorum	20275.9117612576	4.30698039254928	430066.024109817	505906.9687138	899994.8
Giraffa_camelopardalis_antiquorum	23828.4390559634	4.37709559368572	581747.913317784	681303.626217152	899994.8
Giraffa_camelopardalis_rothschildi	14456.9924629215	4.16007795460374	11974.2103624933	18846.6111683841	899994.8
Giraffa_camelopardalis_rothschildi	32616.1788360118	4.51343307970729	25719.0119742749	33607.6144636293	899994.8
Giraffa_camelopardalis_rothschildi	37988.0046531566	4.57964648252862	41496.2169529837	50551.283878316	899994.8
Giraffa_camelopardalis_rothschildi	79710.3590690714	4.9015147654888	59606.3508036483	70000.3638285025	899994.8
Giraffa_camelopardalis_rothschildi	77030.4504107853	4.88666243726594	80394.3768533567	92325.3219972959	899994.8
Giraffa_camelopardalis_rothschildi	43230.453990455	4.63578979635979	104256.267141235	117951.406033913	899994.8
Giraffa_camelopardalis_rothschildi	36401.3242472553	4.56111718317693	131646.544926591	147366.743706068	899994.8
Giraffa_camelopardalis_rothschildi	46097.4044762433	4.6636764730387	163086.942485544	181131.640798051	899994.8
Giraffa_camelopardalis_rothschildi	63641.856407183	4.8037428393535	199176.339110557	219889.253861639	899994.8
Giraffa_camelopardalis_rothschildi	65267.4133219499	4.81469640107863	240602.168612721	291669.152345116	899994.8
Giraffa_camelopardalis_rothschildi	40616.7373019283	4.6087050340693	342736.136077512	410021.9315997	899994.8
Giraffa_camelopardalis_rothschildi	29343.4705900777	4.46751147859319	477307.727121889	565963.409289813	899994.8
Giraffa_camelopardalis_rothschildi	30014.3147219002	4.47732843211985	654619.091457738	771431.710223134	899994.8
Giraffa_tippelskirchi	6353.16810930309	3.8029903472252	17657.1060933853	23423.1869204985	899994.8
Giraffa_tippelskirchi	8428.18232044335	3.92573392179914	29189.2677476117	36098.1832588805	899994.8
Giraffa_tippelskirchi	15925.5742219695	4.20209510046967	43007.0987701494	51285.3582973836	899994.8
Giraffa_tippelskirchi	25077.3037165479	4.39928083981522	59563.6178246177	69482.6247495782	899994.8
Giraffa_tippelskirchi	31507.1274077962	4.49840880914631	79401.6316745388	91286.5814098954	899994.8
Giraffa_tippelskirchi	26819.497332524	4.42845063377819	103171.531145252	117412.072691453	899994.8
Giraffa_tippelskirchi	18742.0872190757	4.27281795460142	131652.614237653	148715.624855676	899994.8
Giraffa_tippelskirchi	16570.7667396058	4.21934260395801	165778.635473699	186223.527292329	899994.8
Giraffa_tippelskirchi	18922.2871172221	4.27697362796208	206668.41911096	231165.479496891	899994.8
Giraffa_tippelskirchi	23243.3654040474	4.3662990097162	255662.539882821	285014.906864049	899994.8
Giraffa_tippelskirchi	26371.3226493454	4.42113191230792	314367.273845277	349537.267053747	899994.8
Giraffa_tippelskirchi	28949.4542991389	4.46164038163491	384707.260262217	426847.930657721	899994.8
Giraffa_tippelskirchi	30814.7982361412	4.48875932847697	468988.601053226	519481.533788709	899994.8
Giraffa_tippelskirchi	30609.1892827174	4.48585182699345	569974.466524191	630475.076322316	899994.8
Giraffa_tippelskirchi	31357.5808223271	4.49634255031214	690975.686120442	763467.4901739	899994.8
Gorilla_beringei_beringei	617.438681857864	2.79059383407251	7243.44562703203	11430.6376977098	130000
Gorilla_beringei_beringei	3860.52484513834	3.5866463517838	15617.8297683876	20458.7793218201	130000
Gorilla_beringei_beringei	3195.49941469635	3.50453874233703	25299.7288752527	30896.5088135289	130000
Gorilla_beringei_beringei	4150.65392073985	3.61811652365103	36493.2887518051	42963.9088918726	130000
Gorilla_beringei_beringei	5786.40570354872	3.76240888016498	49434.5290319401	56915.4243786923	130000
Gorilla_beringei_beringei	8142.52927889408	3.91075932887514	64396.3197254444	73045.2272455319	130000
Gorilla_beringei_beringei	10171.7249027441	4.00739460604203	81694.1347656195	91693.4193196402	130000
Gorilla_beringei_beringei	9521.93057506705	3.97872501068447	101692.703873661	113253.203435028	130000
Gorilla_beringei_beringei	8392.53175332567	3.92389299308574	124813.702996396	138179.1742345	130000
Gorilla_beringei_beringei	12833.0441936657	4.10832968986597	151544.645472603	184861.763712646	130000
Gorilla_beringei_beringei	34228.477202963	4.53438757816033	218178.881952688	262711.966611702	130000
Gorilla_beringei_beringei	61931.3418976084	4.79191049018901	307245.051270716	366769.876165788	130000
Gorilla_beringei_beringei	52883.2748675579	4.72331834157726	426294.701060859	505858.126902993	130000
Gorilla_beringei_beringei	43578.9103242251	4.63927636666075	585421.552745127	691769.429330999	130000
Gorilla_beringei_graueri	595.618690775535	2.77496831764514	7103.23241478977	11198.5422188551	130000
Gorilla_beringei_graueri	2313.99889763903	3.36436314772316	15293.8520229205	20016.0859051608	130000
Gorilla_beringei_graueri	3238.03751306251	3.51028187580144	24738.3197874012	30183.4494370414	130000
Gorilla_beringei_graueri	3649.43812579699	3.56222600482641	35628.5790866816	41907.2678684674	130000
Gorilla_beringei_graueri	4621.28180456009	3.66476245249053	48185.9566502531	55425.808656555	130000
Gorilla_beringei_graueri	7010.47640478328	3.84574753193789	62665.6606628569	71013.8140583893	130000
Gorilla_beringei_graueri	8616.6460564739	3.9353382539207	79361.9674539217	88988.0848185685	130000
Gorilla_beringei_graueri	8216.13892125474	3.91466777384924	98614.2021832154	109713.9186268	130000
Gorilla_beringei_graueri	8108.39770329147	3.90893504195844	120813.635070384	133612.534196678	130000
Gorilla_beringei_graueri	13278.5185985577	4.12314962620981	146411.433322972	178187.066046953	130000
Gorilla_beringei_graueri	38593.6903473533	4.58651630800555	209962.698770933	252211.624532218	130000
Gorilla_beringei_graueri	54417.667358667	4.73573992158612	294460.550293504	350634.781141646	130000
Gorilla_beringei_graueri	43328.5739571834	4.6367743956414	406809.011989787	481498.347979291	130000
Gorilla_beringei_graueri	43229.2065540845	4.63577726439451	556187.683968795	655494.729678661	130000
Gorilla_gorilla_diehli	3988.28961876931	3.6007866880715	34427.5504514417	45505.615034449	120950
Gorilla_gorilla_diehli	21909.4610551571	4.34063169460086	56583.6796174564	69723.6870945756	120950
Gorilla_gorilla_diehli	30027.4756309353	4.47751882318676	82863.6945716947	98449.4311599784	120950
Gorilla_gorilla_diehli	22991.5909339256	4.36156902389735	114035.167748262	132521.853195158	120950
Gorilla_gorilla_diehli	23683.6650346205	4.37444891009259	151008.538642054	172936.122037078	120950
Gorilla_gorilla_diehli	30367.5035115868	4.48240909038034	194863.705432103	220872.635747218	120950
Gorilla_gorilla_diehli	35605.1059582367	4.55151228253691	246881.566062332	277731.49803842	120950
Gorilla_gorilla_diehli	40141.8970882147	4.60359789320066	308581.430014507	345173.41174534	120950
Gorilla_gorilla_diehli	41609.9388970171	4.61919707804462	381765.393476174	425168.183732813	120950
Gorilla_gorilla_diehli	38376.5429217921	4.58406584956537	468570.973989451	520052.257947198	120950
Gorilla_gorilla_diehli	36778.9977682028	4.56559989049016	571533.541904944	632596.957004917	120950
Gorilla_gorilla_diehli	42124.1230185762	4.62453087240384	693660.372104889	766089.425481491	120950
Gorilla_gorilla_gorilla	5058.03322985894	3.70398167821063	11110.3152628164	17431.4829749229	120950
Gorilla_gorilla_gorilla	16508.0097484358	4.21769471666834	23752.6506870294	30945.4549053407	120950
Gorilla_gorilla_gorilla	18858.5823520603	4.27550904259972	38138.259123652	46322.8912801237	120950
Gorilla_gorilla_gorilla	15641.6637598992	4.19428294586664	54507.5234365955	63820.7483630037	120950
Gorilla_gorilla_gorilla	16158.4920561807	4.20840082907243	73133.9732894118	83731.4145514831	120950
Gorilla_gorilla_gorilla	17637.9212202303	4.24644739849521	94328.8558135545	106387.596173686	120950
Gorilla_gorilla_gorilla	18152.3811011959	4.25893360079276	118446.336533817	132167.876995993	120950
Gorilla_gorilla_gorilla	18468.9442132343	4.26644206948074	145889.417458169	161503.044340595	120950
Gorilla_gorilla_gorilla	19446.3532108039	4.28883816972759	177116.671223021	194883.28752209	120950
Gorilla_gorilla_gorilla	21570.3971094813	4.33385814050676	212649.903821159	255870.559272344	120950
Gorilla_gorilla_gorilla	23431.4984160086	4.36980006209232	299091.214723528	355053.211389437	120950
Gorilla_gorilla_gorilla	23311.4483416215	4.36756925709988	411015.208055345	483474.661484326	120950
Gorilla_gorilla_gorilla	21459.0390132867	4.33161026932743	555934.114913308	649754.434130495	120950
Helarctos_malayanus_dnaZoo	8891.43742083904	3.9489719762093	4928.27753500569	7745.63054191259	46500
Helarctos_malayanus_dnaZoo	21796.8056731405	4.3383928523121	10562.9835488195	13784.1811819265	46500
Helarctos_malayanus_dnaZoo	18598.0190861188	4.26946668906833	17005.3788150334	20688.3089150586	46500
Helarctos_malayanus_dnaZoo	20129.1730051483	4.30382593253006	24371.2390150838	28582.0871736269	46500
Helarctos_malayanus_dnaZoo	24436.6119172715	4.38804099176555	32792.9353321699	37607.3743067744	46500
Helarctos_malayanus_dnaZoo	30302.0300590823	4.48147172467142	42421.8132813789	47926.362903565	46500
Helarctos_malayanus_dnaZoo	34298.1591489151	4.53527081121121	53430.912525751	59724.494540797	46500
Helarctos_malayanus_dnaZoo	36349.2688177276	4.56049567924953	66018.076555843	73213.7923361984	46500
Helarctos_malayanus_dnaZoo	35159.0575787982	4.54603722550831	80409.5081165538	88636.6711959997	46500
Helarctos_malayanus_dnaZoo	34978.5468316525	4.54380176294415	96863.8342754457	117025.093671252	46500
Helarctos_malayanus_dnaZoo	38368.6163097446	4.58397613748661	137186.353067059	163541.76855855	46500
Helarctos_malayanus_dnaZoo	39933.1606746164	4.60133368558179	189897.18405004	224349.790015398	46500
Helarctos_malayanus_dnaZoo	39025.4499179169	4.59134791867212	258802.395980757	303839.897217932	46500
Helarctos_malayanus_dnaZoo	37299.0538735428	4.57169781565022	348877.398455106	407751.798833643	46500
Helarctos_malayanus_dnaZoo	35151.6645422509	4.54594589505708	466626.199212181	543588.617745991	46500
Helarctos_malayanus_dnaZoo	33306.2699682188	4.52252599795908	620551.0362798	721158.665886035	46500
Hemitragus_hylocrius	278.768114880978	2.44524309825256	699.272958503312	1106.034835465	75000
Hemitragus_hylocrius	389.110140292229	2.59007254875691	1512.79671242669	1986.01742699152	75000
Hemitragus_hylocrius	526.133122250182	2.72109564328676	2459.23814155635	3009.77607880344	75000
Hemitragus_hylocrius	696.001403879807	2.84261011561148	3560.31401605054	4200.80165959551	75000
Hemitragus_hylocrius	895.450678603768	2.95204166991691	4841.28930314047	5586.42309643552	75000
Hemitragus_hylocrius	1119.84044161279	3.04915614743484	6331.55688973057	7198.43445638785	75000
Hemitragus_hylocrius	1373.54289763171	3.13784222758171	8065.31202304512	9073.82448394221	75000
Hemitragus_hylocrius	1677.07535487221	3.22455257689943	10082.3369448393	11255.6253340023	75000
Hemitragus_hylocrius	2066.9139963156	3.31532240613739	12428.9137231652	13793.899975214	75000
Hemitragus_hylocrius	3009.71198045803	3.47852493702816	15158.8862272629	18594.351948823	75000
Hemitragus_hylocrius	5056.30587218109	3.70383333793699	22029.817670383	26679.6000589349	75000
Hemitragus_hylocrius	7996.25928041207	3.90288686776556	31329.3824474868	37622.699864454	75000
Hemitragus_hylocrius	10241.6930549375	4.01037175582327	43916.0172814212	52433.8017283263	75000
Hemitragus_hylocrius	9022.59465803001	3.95533144703462	60951.5861752315	72480.1087455908	75000
Hemitragus_hylocrius	6243.98768265188	3.79546203767007	84008.6313159501	99612.0823640185	75000
Hemitragus_hylocrius	6084.10244863261	3.78419651841535	115215.533412087	136334.257266212	75000
Hemitragus_hylocrius	12275.0185931416	4.0890221586274	157452.981120337	186036.433322855	75000
Hemitragus_hylocrius	23549.1489878017	4.37197521734263	214619.885525373	253306.585794625	75000
Hemitragus_hylocrius	30206.2987432893	4.48009751329568	291993.286063876	344354.378318193	75000
Hemitragus_hylocrius	46490.4902667526	4.66736412607172	396715.470572511	467584.372882182	75000
Hemitragus_hylocrius	66514.1123049835	4.82291379937756	538453.275191852	634371.849429838	75000
Hemitragus_hylocrius	47766.3266583576	4.6791218443115	730290.423667824	860112.850486933	75000
Hexaprotodon_liberiensis	439.90324444369	2.64335716506574	6670.7828798134	8868.06678971955	235001.2
Hexaprotodon_liberiensis	925.102485577319	2.96618984782573	11065.3506996257	13713.807190128	235001.2
Hexaprotodon_liberiensis	1415.47527285736	3.15090228701416	16362.2636806303	19554.5328955735	235001.2
Hexaprotodon_liberiensis	1948.62405818432	3.2897280601517	22746.8021105168	26594.5461747367	235001.2
Hexaprotodon_liberiensis	2516.13461074162	3.40073387172493	30442.2902389566	35080.0990786482	235001.2
Hexaprotodon_liberiensis	3279.50812116375	3.51580871069841	39717.9079183398	45308.0070711228	235001.2
Hexaprotodon_liberiensis	4024.22812304812	3.60468259177274	50898.1062239058	57636.0313126905	235001.2
Hexaprotodon_liberiensis	4749.93441649783	3.6766876132565	64373.9564014751	72495.3927590881	235001.2
Hexaprotodon_liberiensis	6053.07359591689	3.78197595428696	80616.8291167011	90405.8558039441	235001.2
Hexaprotodon_liberiensis	7865.0295025251	3.89570035604511	100194.882491187	111993.909075165	235001.2
Hexaprotodon_liberiensis	9230.79689955986	3.96523919551584	123792.935659143	138014.679329618	235001.2
Hexaprotodon_liberiensis	9295.74483260066	3.96828419386355	152236.423000094	169378.34497045	235001.2
Hexaprotodon_liberiensis	7981.97457921527	3.90211034032045	186520.266940806	207181.973103308	235001.2
Hexaprotodon_liberiensis	6552.09967612922	3.81638049566073	227843.679265809	252747.893757265	235001.2
Hexaprotodon_liberiensis	6385.59857233069	3.80520161334195	277652.108248721	307669.953559196	235001.2
Hexaprotodon_liberiensis	8543.35655460931	3.93162853190059	337687.798869672	373869.266765105	235001.2
Hexaprotodon_liberiensis	14060.4606230562	4.14799954847717	410050.734660538	453661.413759195	235001.2
Hexaprotodon_liberiensis	22412.0424758455	4.35048143688173	497272.092857852	549837.437551512	235001.2
Hexaprotodon_liberiensis	29522.5802209122	4.47015431137372	602402.782245173	665761.471444041	235001.2
Hexaprotodon_liberiensis	32067.9777367502	4.50607157341575	729120.160642908	805488.412775434	235001.2
Hippopotamus_amphibius	6611.93004421237	3.82032824998512	27969.0802752801	43926.7172517693	1417490
Hippopotamus_amphibius	42196.7901220625	4.62527941576509	59884.3542282585	78093.4748262265	1417490
Hippopotamus_amphibius	40121.7830097514	4.60338022479927	96302.5954241945	117080.864377164	1417490
Hippopotamus_amphibius	35747.034222681	4.55324001609085	137859.133330134	161569.035099367	1417490
Hippopotamus_amphibius	35706.5669243639	4.5527480961329	185278.9368686	212334.0993164	1417490
Hippopotamus_amphibius	38588.6846844393	4.58645997566844	239389.261764201	270261.672042456	1417490
Hippopotamus_amphibius	44119.6338512701	4.6446318995743	301134.08232071	336362.320858467	1417490
Hippopotamus_amphibius	46042.2844307932	4.66315686341725	371590.559396224	411789.195631219	1417490
Hippopotamus_amphibius	44538.574387195	4.64873631180706	451987.831866215	497858.145632303	1417490
Hippopotamus_amphibius	46296.8103163602	4.66555107072157	543728.459398391	655797.921453272	1417490
Hippotragus_niger_niger	8839.61675675351	3.94643343650231	5146.78073789456	8103.87084673068	227499.3
Hippotragus_niger_niger	9350.27185048659	3.97082423776556	11060.9609555668	14458.9615143991	227499.3
Hippotragus_niger_niger	17088.57061585	4.23270573740707	17856.9620732313	21761.6140699095	227499.3
Hippotragus_niger_niger	26539.5301699613	4.42389323026921	25666.2660665878	30153.1126551012	227499.3
Hippotragus_niger_niger	31549.3084731702	4.49898984441763	34639.9592436146	39795.807274625	227499.3
Hippotragus_niger_niger	30234.4862292521	4.48050259309422	44951.6553056355	50876.2547753227	227499.3
Hippotragus_niger_niger	30477.3899544125	4.48397777182335	56800.8542450099	63608.8281544618	227499.3
Hippotragus_niger_niger	37419.443285738	4.57309732192052	70416.8020639137	78239.8640259781	227499.3
Hippotragus_niger_niger	51464.2242696149	4.71150543095496	86062.9259880425	95052.4284855968	227499.3
Hippotragus_niger_niger	80383.7786247185	4.90516841734859	104041.930983151	126241.867735287	227499.3
Hippotragus_niger_niger	84239.052085656	4.92551347123197	148441.804487424	177755.428413304	227499.3
Hippotragus_niger_niger	56155.6537462349	4.74939348752862	207069.052339183	245775.853951364	227499.3
Hippotragus_niger_niger	44356.8944255935	4.64696113213354	284482.655563544	335592.559096214	227499.3
Hippotragus_niger_niger	47330.490161334	4.67514100210713	386702.462628884	454189.884227077	227499.3
Hippotragus_niger_niger	45765.1668794164	4.66053505032482	521677.305825271	610790.212701745	227499.3
Hippotragus_niger_niger	41407.3126119316	4.61707704514421	699903.119578219	817571.123243474	227499.3
Hyaena_hyaena	2746.03688686291	3.4387063667148	5085.70526906464	6724.91983815501	41705.1
Hyaena_hyaena	1533.32978821515	3.18563557285732	8364.13440724539	10310.687675917	41705.1
Hyaena_hyaena	3325.57405525735	3.52186662332684	12257.2409445886	14568.75628811	41705.1
Hyaena_hyaena	8140.96059005536	3.91067565235198	16880.2716316313	19625.1763148619	41705.1
Hyaena_hyaena	13812.0171073412	4.14025710758788	22370.0809980925	25629.6318122971	41705.1
Hyaena_hyaena	17371.4920363724	4.23983712157519	28889.1826265018	32759.871315727	41705.1
Hyaena_hyaena	19142.5529906583	4.28199985798714	36630.5600049522	41226.9696892576	41705.1
Hyaena_hyaena	20354.440611438	4.30865917143151	45823.3793735629	51281.5765271566	41705.1
Hyaena_hyaena	20999.3090987271	4.32220500618409	56739.7736807504	63221.3360769885	41705.1
Hyaena_hyaena	21203.2116306405	4.32640164809034	69702.8984732267	77399.69833482	41705.1
Hyaena_hyaena	21387.2106691309	4.33015414735805	85096.4981964133	94236.3821453522	41705.1
Hyaena_hyaena	21705.8591366523	4.33657698026562	103376.266094291	114229.800043759	41705.1
Hyaena_hyaena	21930.5261903526	4.34104905205258	125083.333993227	137971.812649014	41705.1
Hyaena_hyaena	21695.0156869572	4.3363599684895	150860.291304802	166165.24937966	41705.1
Hyaena_hyaena	20775.1567710376	4.31754430969031	181470.207454519	199644.714153804	41705.1
Hyaena_hyaena	19425.4591865464	4.28837129361587	217819.22085309	239401.291979763	41705.1
Hyaena_hyaena	18145.0283966578	4.25875765220051	260983.363106436	286611.887820954	41705.1
Hyaena_hyaena	17279.7928824673	4.23753853267177	312240.412535471	342674.066246808	41705.1
Hyaena_hyaena	16992.4675263149	4.23025644863074	373107.719958144	409247.423219991	41705.1
Hyaena_hyaena	17396.8938352755	4.2404717131894	445387.126481839	488302.714739578	41705.1
Hyaena_hyaena	18560.9250914294	4.26859961800843	531218.302997317	582180.196684257	41705.1
Hyaena_hyaena	20431.9804393606	4.31031046414595	633142.090371197	693658.902876748	41705.1
Hydrochoerus_hydrochaeris_dnaZoo	84081.1536018616	4.92469866162492	3815.04860456453	5929.45137093063	50000
Hydrochoerus_hydrochaeris_dnaZoo	22607.1733318639	4.35424626410932	8043.85413729673	10387.5721455379	50000
Hydrochoerus_hydrochaeris_dnaZoo	15882.8931017189	4.20092961293188	12731.290153779	15329.1935379078	50000
Hydrochoerus_hydrochaeris_dnaZoo	16904.183549803	4.22799419974668	17927.0969220366	20806.7530792775	50000
Hydrochoerus_hydrochaeris_dnaZoo	28489.9279563076	4.45469135102194	23686.4092365184	26878.3753560422	50000
Hydrochoerus_hydrochaeris_dnaZoo	54073.3042692822	4.73298290891481	30070.341475566	33608.488793109	50000
Hydrochoerus_hydrochaeris_dnaZoo	79335.2822322483	4.89946637106351	37146.6361106519	41068.509329815	50000
Hydrochoerus_hydrochaeris_dnaZoo	96288.7825792812	4.98357569576755	44990.382548978	49337.5982431706	50000
Hydrochoerus_hydrochaeris_dnaZoo	101395.620318447	5.00601919649032	53684.8139373632	58503.5021599947	50000
Hydrochoerus_hydrochaeris_dnaZoo	89801.3908879619	4.95328306328522	63322.1903826262	74584.0621427741	50000
Hydrochoerus_hydrochaeris_dnaZoo	76736.886080267	4.88500417190692	85845.933902922	99683.0586091085	50000
Hydrochoerus_hydrochaeris_dnaZoo	48351.4182960711	4.68440921780109	113520.183315295	130521.444225767	50000
Hydrochoerus_hydrochaeris_dnaZoo	21735.4244549869	4.33716812562457	147522.705136239	168411.645482113	50000
Hydrochoerus_hydrochaeris_dnaZoo	10143.7121673555	4.00619691740056	189300.585827987	214966.201517981	50000
Hydrochoerus_hydrochaeris_dnaZoo	6577.736183354	3.81807645102392	240631.817207975	272166.390902928	50000
Hydrochoerus_hydrochaeris_dnaZoo	6044.5604515796	3.78136472531358	303700.964597881	342446.551305552	50000
Hydrochoerus_hydrochaeris_dnaZoo	7483.05799953499	3.87407911135699	381192.138013223	428797.680547066	50000
Hydrochoerus_hydrochaeris_dnaZoo	14366.5997462573	4.15735399247827	476403.22308091	534894.728114509	50000
Hydrochoerus_hydrochaeris_dnaZoo	41543.8456820152	4.61850669636791	593386.233148109	665252.994432541	50000
Hydrochoerus_hydrochaeris_dnaZoo	93775.0554443762	4.97208732959887	737119.755716972	825420.293966874	50000
Kobus_ellipsiprymnus	14476.1120360287	4.1606519356161	30261.0537641567	39839.6126272405	210000.3
Kobus_ellipsiprymnus	60743.0074821503	4.78349629071968	49418.1714903243	60652.223455607	210000.3
Kobus_ellipsiprymnus	104253.492779799	5.01809061395354	71886.2754208898	85061.9446799753	210000.3
Kobus_ellipsiprymnus	103298.711335473	5.01409490367466	98237.6139390608	113690.476446844	210000.3
Kobus_ellipsiprymnus	84900.2607928498	4.9289090242925	129143.338954627	147266.969336423	210000.3
Kobus_ellipsiprymnus	71344.3200424816	4.85335940320541	165390.59971822	186646.595366309	210000.3
Kobus_ellipsiprymnus	68221.0610180746	4.83391846955264	207902.591014398	232832.328681384	210000.3
Kobus_ellipsiprymnus	70008.2863953996	4.84514944748297	257762.066348369	287000.490670336	210000.3
Kobus_ellipsiprymnus	71237.5716978556	4.85270910708268	316238.914992303	350530.710126735	210000.3
Kobus_ellipsiprymnus	67859.091013244	4.83160803788239	384822.505261167	425041.061520997	210000.3
Kobus_ellipsiprymnus	60075.4580544156	4.77869709083252	465259.617780828	512429.276332796	210000.3
Kobus_ellipsiprymnus	51692.7263270375	4.71342943790505	559598.934884763	614921.077070445	210000.3
Kobus_ellipsiprymnus	47174.6199811763	4.67370841035805	670243.219256127	735126.865014151	210000.3
Kobus_leche_leche	8216.52585093464	3.91468822597033	8614.05269451172	11472.3939768285	110749
Kobus_leche_leche	4883.48094071644	3.68872949709056	14330.7352591453	17793.4875714596	110749
Kobus_leche_leche	11415.4569214437	4.05749329948724	21256.2398837739	25451.2090606943	110749
Kobus_leche_leche	30194.7044160753	4.47993078254193	29646.1782376147	34728.1953177074	110749
Kobus_leche_leche	59973.6645897583	4.77796058648137	39810.2123978002	45966.8482425753	110749
Kobus_leche_leche	64523.8075464964	4.80971998716768	52123.4840873505	59581.972385953	110749
Kobus_leche_leche	46605.9329951461	4.6684412064548	67040.4606845556	76076.0848635623	110749
Kobus_leche_leche	39413.1777812977	4.59564145230392	85111.7090425691	96057.9626311886	110749
Kobus_leche_leche	49260.5702929165	4.69249943538845	107004.216219808	120265.111676787	110749
Kobus_leche_leche	70016.5459311879	4.84520068226412	133526.007133766	149590.987439334	110749
Kobus_leche_leche	93772.0243833793	4.97207329181095	165655.967744902	185117.971125863	110749
Kobus_leche_leche	110385.27137171	5.04291112965479	204579.974506825	228157.319041089	110749
Kobus_leche_leche	104870.660343632	5.02065400265384	251734.663575352	280297.559409147	110749
Kobus_leche_leche	86068.7032774639	4.9348452598765	308860.455242942	343463.122953322	110749
Kobus_leche_leche	69056.0931433592	4.83920200444674	378065.790663702	419985.371214713	110749
Kobus_leche_leche	56068.6348750136	4.74871998228958	461904.951765725	512688.644175822	110749
Kobus_leche_leche	47669.4372908931	4.67824002537151	563472.33658592	624994.503098657	110749
Kobus_leche_leche	45597.4176492379	4.65894024765472	686516.669611394	761048.016049456	110749
Lama_glama_dnaZoo	10447.7294769791	4.01902191889116	7389.70247259096	11599.3715958116	120000
Lama_glama_dnaZoo	25161.5558991167	4.40073749279503	15809.0407190322	20605.2592928453	120000
Lama_glama_dnaZoo	63019.173947239	4.79947270616094	25401.4778666584	30865.9720904209	120000
Lama_glama_dnaZoo	105372.494737076	5.02272726227292	36330.4663141833	42556.3496141167	120000
Lama_glama_dnaZoo	145430.362648404	5.16265508708736	48782.23291405	55875.5925695204	120000
Lama_glama_dnaZoo	168920.198783284	5.22768158382576	62968.9522249909	71050.6570655552	120000
Lama_glama_dnaZoo	193469.698120109	5.28661295400738	79132.3619061195	88340.1218819756	120000
Lama_glama_dnaZoo	201489.54354845	5.30425251302283	97547.8818578317	108038.594578177	120000
Lama_glama_dnaZoo	196936.514894035	5.29432624811742	118529.307298523	130481.731522155	120000
Lama_glama_dnaZoo	149273.934446168	5.17398397976471	142434.155745787	171567.179887041	120000
Lama_glama_dnaZoo	69368.1439965674	4.84116007473836	200700.204028294	238517.247952834	120000
Lama_glama_dnaZoo	37866.0392009801	4.57824988016388	276334.291877373	325423.9024944	120000
Lama_glama_dnaZoo	42343.2772675299	4.62678446832965	374513.513111427	438235.835653078	120000
Lama_glama_dnaZoo	61872.5490379705	4.79149800854175	501958.158194728	584674.93551408	120000
Lama_glama_dnaZoo	70334.7768535864	4.84717011393984	667391.712833431	774764.843271773	120000
Lama_guanicoe_cacsilensis	9750.43391424577	3.98902394312104	8591.10506838679	13451.4705540914	120000
Lama_guanicoe_cacsilensis	28319.1906470576	4.45208083720489	18311.836039796	23811.2805155843	120000
Lama_guanicoe_cacsilensis	37485.5937114274	4.57386439376169	29310.7249913726	35533.2795772845	120000
Lama_guanicoe_cacsilensis	38554.6935899597	4.58607725595738	41755.8341631964	48796.5790502701	120000
Lama_guanicoe_cacsilensis	39241.2843393433	4.59374321309022	55837.3239373439	63803.8412061662	120000
Lama_guanicoe_cacsilensis	51050.962246951	4.70800393240927	71770.3584749885	80784.3759422253	120000
Lama_guanicoe_cacsilensis	78433.5514692809	4.89450188029877	89798.3934094621	99997.6446202316	120000
Lama_guanicoe_cacsilensis	114437.087070441	5.05856679456022	110196.895831001	121737.224617637	120000
Lama_guanicoe_cacsilensis	133746.460871921	5.12628229877453	133277.553404272	146335.295168982	120000
Lama_guanicoe_cacsilensis	105603.723397346	5.02367923091005	159393.036933693	190885.079489762	120000
Lama_guanicoe_cacsilensis	61409.8549891324	4.78823807185711	222377.122045831	262695.273922138	120000
Lama_guanicoe_cacsilensis	54502.2835141448	4.73641469854851	303013.425798446	354631.334285227	120000
Lama_guanicoe_cacsilensis	62378.6595706279	4.79503603814581	406249.242772008	472333.831289951	120000
Lama_guanicoe_cacsilensis	65964.8841740021	4.8193128042085	538418.419807894	623024.188767018	120000
Lama_guanicoe_cacsilensis	62522.3159939173	4.79603505707506	707629.957726141	815947.741065614	120000
Lama_guanicoe_guanicoe	5513.46730410493	3.74142480347025	4176.0198703264	6578.93297624532	120000
Lama_guanicoe_guanicoe	2500.82223401149	3.39808282186576	8981.84608216424	11747.1544733552	120000
Lama_guanicoe_guanicoe	5396.27606566192	3.73209415944441	14512.4628645462	17694.8211776933	120000
Lama_guanicoe_guanicoe	12875.8887779914	4.1097772165913	20877.1794908404	24539.485100413	120000
Lama_guanicoe_guanicoe	23518.6870115228	4.37141307252454	28201.7907099855	32416.4268565488	120000
Lama_guanicoe_guanicoe	30071.7063021584	4.47815807115299	36631.0630031121	41481.3294040068	120000
Lama_guanicoe_guanicoe	32115.1103186857	4.50670941819861	46331.5958049015	51913.3550224397	120000
Lama_guanicoe_guanicoe	38664.5409702	4.5873128585515	57495.1142399779	63918.68634662	120000
Lama_guanicoe_guanicoe	53077.2132397852	4.72490811264087	70342.2584532622	77734.6014406817	120000
Lama_guanicoe_guanicoe	96561.6632443772	4.98480473774002	85126.9444281012	103424.398524556	120000
Lama_guanicoe_guanicoe	143073.128464843	5.15555807362493	121721.852621011	145954.545434517	120000
Lama_guanicoe_guanicoe	101598.878579602	5.00688891435165	170187.238248024	202280.413500614	120000
Lama_guanicoe_guanicoe	60565.2052120829	4.78222319307292	234373.588753205	276876.991314368	120000
Lama_guanicoe_guanicoe	60841.8060752766	4.78420209750595	319380.393875532	375670.842391702	120000
Lama_guanicoe_guanicoe	69843.1854407246	4.84412403865543	431961.290907872	506510.959951235	120000
Lama_guanicoe_guanicoe	67739.0200282323	4.83083890947115	581060.628994598	679792.355263903	120000
Litocranius_walleri_dnaZoo	51234.8708492006	4.70956564579188	4798.55194105969	7549.50525598815	37999.7
Litocranius_walleri_dnaZoo	38867.9779154839	4.58959194729475	10300.4585709166	13454.6368454753	37999.7
Litocranius_walleri_dnaZoo	30556.2941119712	4.48510068156874	16608.815120034	20225.3216356877	37999.7
Litocranius_walleri_dnaZoo	31892.1619754649	4.50368396114288	23841.8281513413	27988.4293384906	37999.7
Litocranius_walleri_dnaZoo	40482.4186335167	4.60726645165317	32135.0305256399	36889.4257772023	37999.7
Litocranius_walleri_dnaZoo	54934.1051592458	4.73984205453549	41643.8210287647	47095.0986385167	37999.7
Litocranius_walleri_dnaZoo	58329.7847419725	4.76589037372907	52546.3762482688	58796.6827554569	37999.7
Litocranius_walleri_dnaZoo	50945.0012667169	4.70710157737515	65046.9892626451	72213.4434831951	37999.7
Litocranius_walleri_dnaZoo	41364.1420847624	4.61662402124849	79379.8977037451	87596.785313365	37999.7
Litocranius_walleri_dnaZoo	36283.3985526019	4.5597079593008	95813.6729229849	116037.191678985	37999.7
Litocranius_walleri_dnaZoo	40223.064777571	4.60447515838598	136260.710434986	162847.307507943	37999.7
Litocranius_walleri_dnaZoo	47181.3043249572	4.67376994276623	189433.904580901	224385.643318754	37999.7
Litocranius_walleri_dnaZoo	47773.4667805975	4.67918675790578	259337.382056607	305286.250106429	37999.7
Litocranius_walleri_dnaZoo	43899.8299987865	4.64246283844868	351235.118156251	411641.225300028	37999.7
Litocranius_walleri_dnaZoo	40712.1105009762	4.60972361663069	472047.332443804	551459.468914912	37999.7
Litocranius_walleri_dnaZoo	40719.8011535448	4.6098056485495	630871.605386019	735269.781615048	37999.7
Loxodonta_africana	11052.1819939155	4.04344802773764	13627.1027078077	21513.4801159799	4400000
Loxodonta_africana	4859.79812770905	3.68661822937692	29399.857524152	38527.9825493626	4400000
Loxodonta_africana	3836.47948486763	3.58393288020322	47656.1075745732	58221.4992827527	4400000
Loxodonta_africana	3154.46250636102	3.4989253697901	68786.8909909323	81015.8538544961	4400000
Loxodonta_africana	8536.51986964178	3.93128085553096	93244.8167180599	107399.287924522	4400000
Loxodonta_africana	16638.2334754138	4.22110721422599	121553.759130985	137936.91912336	4400000
Loxodonta_africana	18122.653824366	4.25822179471423	154320.079115735	173282.845539195	4400000
Loxodonta_africana	14313.2627119776	4.15573864258545	192245.611962656	214194.156113973	4400000
Loxodonta_africana	12510.9122351063	4.09728897749748	236142.700265291	261547.147042967	4400000
Loxodonta_africana	12126.4920646414	4.08373518690923	286951.593820644	350390.4671873	4400000
Loxodonta_africana	10373.757657748	4.01593609818503	413829.340553957	498818.494883521	4400000
Loxodonta_africana	9581.81334759512	3.98144770660781	583807.649213084	697667.747451382	4400000
Loxodonta_cyclotis	8698.00209363366	3.93941950786524	51177.5621356421	80417.7228011116	4400000
Loxodonta_cyclotis	26825.9920154011	4.42855579098649	109657.883466581	143070.455697997	4400000
Loxodonta_cyclotis	24387.8656990908	4.38717379475138	176483.027929413	214663.392117288	4400000
Loxodonta_cyclotis	32890.4337571655	4.51706960097129	252843.756305163	296472.250376869	4400000
Loxodonta_cyclotis	47195.3089718858	4.67389883361565	340100.744448574	389954.786845825	4400000
Loxodonta_cyclotis	63418.9368628101	4.80221895736176	439808.829243077	496776.771782236	4400000
Loxodonta_cyclotis	61096.9310819764	4.78601939604229	553744.714321395	618841.671781437	4400000
Loxodonta_cyclotis	44439.1481262542	4.64776572516503	683938.629241479	758324.567747887	4400000
Macropus_fuliginosus_dnaZoo	4129.66769927617	3.61591510681939	11254.2781970174	17597.3078017579	22000
Macropus_fuliginosus_dnaZoo	6435.69513606507	3.80859546304343	23940.3374064984	31090.3338544763	22000
Macropus_fuliginosus_dnaZoo	26294.0188973089	4.41985697072148	38240.3303024542	46299.9567572778	22000
Macropus_fuliginosus_dnaZoo	56574.8775176339	4.75262362239745	54359.5832121015	63444.5637521498	22000
Macropus_fuliginosus_dnaZoo	104273.181403323	5.01817262418664	72529.5442921981	82770.3255338223	22000
Macropus_fuliginosus_dnaZoo	105193.39108697	5.02198845555326	93011.1067754465	104554.730889609	22000
Macropus_fuliginosus_dnaZoo	92723.6900220669	4.96719070643627	116098.355003772	129110.571019817	22000
Macropus_fuliginosus_dnaZoo	82186.9588777321	4.9148029107668	142122.787035863	156790.430747555	22000
Macropus_fuliginosus_dnaZoo	88437.0522579077	4.94663425844919	171458.074459247	187991.751104934	22000
Macropus_fuliginosus_dnaZoo	117368.130792186	5.06955018805289	204525.427750621	244170.676574593	22000
Macropus_fuliginosus_dnaZoo	128986.119980784	5.11054297898083	283815.925398565	334190.260084147	22000
Macropus_fuliginosus_dnaZoo	161482.415763482	5.20812523779613	384564.594769728	448571.598642551	22000
Macropus_fuliginosus_dnaZoo	153773.88740403	5.18688259346826	512578.602515374	593907.647759284	22000
Macropus_fuliginosus_dnaZoo	92153.4112143498	4.96451141599729	675236.693003193	778575.596561752	22000
Macropus_giganteus_dnaZoo	7777.40065430517	3.89083447229599	13529.223304489	21120.0482256552	25875
Macropus_giganteus_dnaZoo	5940.78949931414	3.77384416424238	28710.8731468213	37228.8230227285	25875
Macropus_giganteus_dnaZoo	16081.0437895266	4.20631423454425	45746.7728986357	55305.0845237866	25875
Macropus_giganteus_dnaZoo	53395.342724823	4.72750337843086	64863.3961489375	75589.1367854149	25875
Macropus_giganteus_dnaZoo	76614.0279226163	4.88430829563273	86314.8774218923	98350.6340191422	25875
Macropus_giganteus_dnaZoo	106655.473863801	5.02798314959171	110386.390616392	123892.165348218	25875
Macropus_giganteus_dnaZoo	124510.775599468	5.09520693842677	137397.940080043	152553.277397888	25875
Macropus_giganteus_dnaZoo	128383.867364254	5.10851045399086	167708.614715734	184714.988195106	25875
Macropus_giganteus_dnaZoo	115651.821803591	5.06315247837784	201721.361674478	220804.852384997	25875
Macropus_giganteus_dnaZoo	114390.725632019	5.05839081492805	239888.343095516	285332.43804157	25875
Macropus_giganteus_dnaZoo	95227.4949076356	4.97876235975698	330776.532987624	387999.407382493	25875
Macropus_giganteus_dnaZoo	67490.7705081749	4.82924438629131	445222.281777363	517276.909730632	25875
Macropus_giganteus_dnaZoo	43730.1774813742	4.64078123995691	589331.537683901	680062.202027277	25875
Macropus_rufus_dnaZoo	29781.355503932	4.4739444608601	7720.64020980162	11878.7268718658	46250
Macropus_rufus_dnaZoo	116683.703471042	5.06701020491586	16036.8135339299	20515.6350356198	46250
Macropus_rufus_dnaZoo	92303.5291021391	4.96521830601275	24994.4565373097	29818.7528241124	46250
Macropus_rufus_dnaZoo	47707.090368941	4.67858292996813	34643.0491109151	39839.468448921	46250
Macropus_rufus_dnaZoo	28955.2845478357	4.46172783716605	45035.8877869269	50633.1339615184	46250
Macropus_rufus_dnaZoo	43394.9050616927	4.6374387425659	56230.3801361099	68753.4092803762	46250
Macropus_rufus_dnaZoo	97591.5382530517	4.98941216347285	81276.4384246425	95805.9102491222	46250
Macropus_rufus_dnaZoo	176788.381697748	5.247453720347	110335.382073602	127192.769297284	46250
Macropus_rufus_dnaZoo	200432.351378723	5.30196782144325	144050.156520966	163608.438297621	46250
Macropus_rufus_dnaZoo	150201.620023131	5.17667461684466	183166.720074277	205858.634365579	46250
Macropus_rufus_dnaZoo	132495.179680551	5.12220007845231	228550.54865688	254878.166802679	46250
Macropus_rufus_dnaZoo	106353.351457484	5.02675118014902	281205.784948479	311751.620277003	46250
Macropus_rufus_dnaZoo	89385.8630031073	4.95126883752939	342297.455605527	377737.351867702	46250
Macropus_rufus_dnaZoo	76965.2913373847	4.88629491765285	413177.248129877	454295.332921648	46250
Macropus_rufus_dnaZoo	67007.4485375879	4.82612308149147	495413.417713418	543119.45173891	46250
Macropus_rufus_dnaZoo	60290.1788604565	4.78024657227129	590825.485764401	646174.991802117	46250
Macropus_rufus_dnaZoo	57470.641705412	4.75944604640399	701524.497839833	765742.114776553	46250
Myrmecophaga_tridactyla	34583.9191191092	4.53887420684882	27205.3075511828	42299.6089382013	22333.2
Myrmecophaga_tridactyla	62727.012318623	4.79745460262683	57393.9103252198	74143.4312731824	22333.2
Myrmecophaga_tridactyla	80169.7488671048	4.90401052316579	90892.952221145	109479.201746248	22333.2
Myrmecophaga_tridactyla	102858.537469491	5.01224034485922	128065.451271351	148689.84240962	22333.2
Myrmecophaga_tridactyla	110722.731724907	5.04423679205504	169314.233547888	192200.266001599	22333.2
Myrmecophaga_tridactyla	106511.38839316	5.02739604582062	215086.298455309	240481.980585312	22333.2
Myrmecophaga_tridactyla	96668.6235637965	4.98528553484505	265877.662715314	294058.199125571	22333.2
Myrmecophaga_tridactyla	85849.7486724301	4.9337390280894	322238.735535828	353509.509374646	22333.2
Myrmecophaga_tridactyla	76420.518313968	4.88320997891812	384780.283213465	419480.165509625	22333.2
Myrmecophaga_tridactyla	67217.337626495	4.82748130674964	454180.047805784	535412.497378706	22333.2
Myrmecophaga_tridactyla	62409.3904952411	4.79524994117973	616644.946951627	716669.886071773	22333.2
Nanger_granti	12374.9759300571	4.09254436288209	12448.2811954955	19581.1865318976	54999.7
Nanger_granti	17141.0256817368	4.23403680560298	26714.0918682996	34888.4474663213	54999.7
Nanger_granti	21360.812504839	4.32961776800338	43062.8030643429	52430.667390524	54999.7
Nanger_granti	30015.6940107325	4.47734838938928	61798.531716705	72534.1647560818	54999.7
Nanger_granti	38986.4638746951	4.59091384587403	83269.7977954585	95572.9026166987	54999.7
Nanger_granti	37075.1190247454	4.56908255394741	107876.007437939	121975.445047926	54999.7
Nanger_granti	37987.5816488389	4.57964164654248	136074.882657914	152232.929249107	54999.7
Nanger_granti	40123.7084937189	4.60340106652001	168390.975840301	186908.201623707	54999.7
Nanger_granti	41335.9661177881	4.61632809255581	205425.427407113	226646.287786394	54999.7
Nanger_granti	49254.1332885563	4.69244268131264	247867.148165675	300056.400959252	54999.7
Nanger_granti	67325.3517633834	4.82817863120345	352245.65375283	420787.407273648	54999.7
Nanger_granti	61490.4709427561	4.78880781922869	489329.160794466	579347.157302105	54999.7
Nanger_granti	37435.9598885838	4.57328897327201	669365.153809745	787588.561864052	54999.7
Odocoileus_hemionus_hemionus	20849.2603452644	4.31909065241922	7488.56689107773	11785.4027899652	54212.6
Odocoileus_hemionus_hemionus	17631.1294737252	4.24628013467562	16082.2386888527	21013.1684676775	54212.6
Odocoileus_hemionus_hemionus	25839.0032085476	4.41227575586417	25944.0982465023	31602.6965862705	54212.6
Odocoileus_hemionus_hemionus	30008.5940825378	4.47724564899038	37261.2949260387	43754.9455369908	54212.6
Odocoileus_hemionus_hemionus	33259.4658302839	4.52191526987379	50248.5961479429	57700.5295995131	54212.6
Odocoileus_hemionus_hemionus	36769.4135262528	4.5654867029082	65152.4630510832	73704.0953290769	54212.6
Odocoileus_hemionus_hemionus	40040.536568763	4.60249988866971	82255.7276070706	92069.3437770613	54212.6
Odocoileus_hemionus_hemionus	41858.810384556	4.62178688165283	101882.959947052	113144.793852111	54212.6
Odocoileus_hemionus_hemionus	44641.4234049474	4.6497380337579	124406.627757169	137330.396193615	54212.6
Odocoileus_hemionus_hemionus	52812.546539778	4.72273710900543	150254.164630061	182104.719893613	54212.6
Odocoileus_hemionus_hemionus	68852.3981228699	4.83791907129434	213955.275157166	255899.976648256	54212.6
Odocoileus_hemionus_hemionus	85044.1652950727	4.92964452292123	297844.678139345	353082.58431142	54212.6
Odocoileus_hemionus_hemionus	82963.1180417334	4.9188850659807	408320.490483495	481064.512250419	54212.6
Odocoileus_hemionus_hemionus	70925.3984755524	4.85080178444318	553808.534017344	649606.747047766	54212.6
Odocoileus_hemionus_sitkensis	1204.87534568847	3.08094211788185	5237.72015392448	6932.10162795834	54212.6
Odocoileus_hemionus_sitkensis	1166.27793679967	3.0668020598865	8626.4831019922	10643.59117549	54212.6
Odocoileus_hemionus_sitkensis	2071.80555820185	3.31634899385191	12660.6992489879	15062.0032307197	54212.6
Odocoileus_hemionus_sitkensis	5310.08733087457	3.72510166364362	17463.3072124515	20321.9843891693	54212.6
Odocoileus_hemionus_sitkensis	14951.5389775249	4.17468589734591	23180.661565887	26583.8272054128	54212.6
Odocoileus_hemionus_sitkensis	30934.0202458695	4.49043636543277	29986.9928449386	34038.3549449948	54212.6
Odocoileus_hemionus_sitkensis	42549.2740730332	4.62889215504892	38089.717045051	42912.7367285885	54212.6
Odocoileus_hemionus_sitkensis	48407.8614301171	4.68491589673685	47735.7564121259	53477.4102789741	54212.6
Odocoileus_hemionus_sitkensis	51562.046579561	4.71233014686156	59219.0641458222	66054.3232344837	54212.6
Odocoileus_hemionus_sitkensis	54644.4898233731	4.7375463756187	72889.5823231452	81026.7441745224	54212.6
Odocoileus_hemionus_sitkensis	62250.6544181197	4.79414392136913	89163.9060258996	98850.9423381508	54212.6
Odocoileus_hemionus_sitkensis	73639.323894338	4.86710979245683	108537.978650402	120070.091963226	54212.6
Odocoileus_hemionus_sitkensis	81901.2437294822	4.91329049688557	131602.20527605	145330.824966638	54212.6
Odocoileus_hemionus_sitkensis	83627.9061628417	4.92235122325487	159059.444657227	175402.936391671	54212.6
Odocoileus_hemionus_sitkensis	78769.5670000093	4.89635845813882	191746.428126115	211202.843125866	54212.6
Odocoileus_hemionus_sitkensis	68556.6931026579	4.83604986081268	230659.258125617	253821.510769875	54212.6
Odocoileus_hemionus_sitkensis	57129.2774904665	4.75685873160671	276983.763414133	304557.699700098	54212.6
Odocoileus_hemionus_sitkensis	47344.2853889628	4.67526756572967	332131.635986063	364957.543464927	54212.6
Odocoileus_hemionus_sitkensis	39721.5663913372	4.59902636625086	397783.45094379	436861.665625795	54212.6
Odocoileus_hemionus_sitkensis	34437.3454083313	4.53702966662172	475939.880307801	522461.270880666	54212.6
Odocoileus_hemionus_sitkensis	31581.656609435	4.49943490709933	568982.66145353	624364.919789647	54212.6
Odocoileus_hemionus_sitkensis	31016.8390238661	4.49159753608101	679747.178125763	745678.021994333	54212.6
Odocoileus_virginianus_borealis	115842.254801248	5.06386700222159	24565.3130367391	38399.1895064415	55508.6
Odocoileus_virginianus_borealis	246996.535600338	5.39269086184182	52233.0659761439	67814.0714282436	55508.6
Odocoileus_virginianus_borealis	298544.8330122	5.47500955914296	83395.0768803433	100943.862387432	55508.6
Odocoileus_virginianus_borealis	292809.051122694	5.46658449722203	118492.64789452	138257.731330281	55508.6
Odocoileus_virginianus_borealis	335169.409359827	5.52526437406183	158022.814766041	180284.100201708	55508.6
Odocoileus_virginianus_borealis	340957.210530159	5.53269987929553	202545.385637374	227618.12721516	55508.6
Odocoileus_virginianus_borealis	320096.365156407	5.50528074255564	252690.868792945	280930.135211013	55508.6
Odocoileus_virginianus_borealis	289091.633784763	5.4610355235154	309169.401629081	340975.104462041	55508.6
Odocoileus_virginianus_borealis	256464.313717597	5.40902694280552	372780.807295001	408603.364358708	55508.6
Odocoileus_virginianus_borealis	237073.084704004	5.37488225061231	444425.921422416	530214.877955565	55508.6
Odocoileus_virginianus_borealis	255245.990836808	5.40695892932457	616003.834488713	724830.308425668	55508.6
Odocoileus_virginianus_dnaZoo	95885.4618130785	4.98175276428237	32243.9670668813	49821.2048157527	55508.6
Odocoileus_virginianus_dnaZoo	242953.281968092	5.38552277016587	67398.4425646242	86562.2933550371	55508.6
Odocoileus_virginianus_dnaZoo	259186.901357997	5.41361304962261	105726.14414545	126619.823935427	55508.6
Odocoileus_virginianus_dnaZoo	293595.933670214	5.4677500362685	147513.503725404	170293.15589137	55508.6
Odocoileus_virginianus_dnaZoo	296835.614509054	5.47251600663677	193072.808057337	217908.670290248	55508.6
Odocoileus_virginianus_dnaZoo	252428.778701608	5.40213886609833	242744.532523158	269822.209054746	55508.6
Odocoileus_virginianus_dnaZoo	208761.518443743	5.31965044707086	296899.885586334	326421.734253126	55508.6
Odocoileus_virginianus_dnaZoo	189403.288884926	5.27738751601981	355943.582919919	388130.22743088	55508.6
Odocoileus_virginianus_dnaZoo	193765.10182955	5.28727556091072	420316.871941841	455408.850651165	55508.6
Odocoileus_virginianus_dnaZoo	232415.98759011	5.36626599929208	490500.829360489	570473.463875566	55508.6
Odocoileus_virginianus_dnaZoo	285022.319306496	5.45487886973524	650446.098390643	745507.827735813	55508.6
Okapia_johnstoni_dnaZoo	14103.3516870997	4.14932233579251	8143.69162434324	12795.3493493037	230001.1
Okapia_johnstoni_dnaZoo	11126.7792518685	4.04636947201103	17447.0070742641	22761.0392327275	230001.1
Okapia_johnstoni_dnaZoo	17545.3278819194	4.24416148859461	28075.0713911909	34145.7970229704	230001.1
Okapia_johnstoni_dnaZoo	33876.4008844688	4.52989726355228	40216.5226547499	47151.6913924194	230001.1
Okapia_johnstoni_dnaZoo	55295.831982802	4.74269239685462	54086.8601300888	62009.5646529498	230001.1
Okapia_johnstoni_dnaZoo	66884.8889856365	4.82532801057154	69932.2691758109	78983.1299884137	230001.1
Okapia_johnstoni_dnaZoo	67062.4459536985	4.82647938930787	88033.9908010165	98373.6521139852	230001.1
Okapia_johnstoni_dnaZoo	67769.2091053269	4.83103241727354	108713.313426954	120525.294439638	230001.1
Okapia_johnstoni_dnaZoo	55113.378703344	4.74125703608879	132337.275452322	145831.227644838	230001.1
Okapia_johnstoni_dnaZoo	35675.0850138211	4.55236501671281	159325.179837353	192351.121647422	230001.1
Okapia_johnstoni_dnaZoo	32853.2883767991	4.51657884581128	225377.063457492	268478.134799053	230001.1
Okapia_johnstoni_dnaZoo	34434.2755213616	4.53699095009512	311579.206140615	367828.997939861	230001.1
Okapia_johnstoni_dnaZoo	31434.171681357	4.49740202078751	424078.789739107	497488.54450795	230001.1
Okapia_johnstoni_dnaZoo	28603.7448942711	4.45642289608173	570898.299276794	666702.957798109	230001.1
Oreamnos_americanus	679.260283240644	2.83203622187221	1233.87403469764	1948.69976821162	72500.3
Oreamnos_americanus	1603.26050577906	3.2050040944255	2663.52550172561	3491.77184604392	72500.3
Oreamnos_americanus	3113.82381453181	3.49329403580394	4320.01819036223	5279.68146871737	72500.3
Oreamnos_americanus	3409.58129780911	3.53270105019023	6239.34474707251	7351.27673945737	72500.3
Oreamnos_americanus	2441.35652799863	3.38763120704351	8463.20873184224	9751.56974718517	72500.3
Oreamnos_americanus	1904.09950211309	3.27968963947363	11039.9307625281	12532.7145993303	72500.3
Oreamnos_americanus	1997.6978292644	3.30052979770001	14025.4984361326	15755.1406380313	72500.3
Oreamnos_americanus	2839.4680550774	3.45323698709532	17484.78283993	19488.8654625	72500.3
Oreamnos_americanus	4978.64908147087	3.69711151624299	21492.9480850701	23815.0162871979	72500.3
Oreamnos_americanus	12478.8921516799	4.09617603135854	26137.0844893256	31945.0008645229	72500.3
Oreamnos_americanus	24436.4033775962	4.38803728552276	37752.9172397202	45550.1240381312	72500.3
Oreamnos_americanus	25996.8562818317	4.41492083327849	53347.3308365421	63815.1871088564	72500.3
Oreamnos_americanus	21155.4141379315	4.32542153148995	74283.0433811707	88336.2829284614	72500.3
Oreamnos_americanus	17672.3028226449	4.2472931447532	102389.522475752	121256.187878472	72500.3
Oreamnos_americanus	16381.1887478731	4.21434541439076	140122.853281193	165451.608421274	72500.3
Oreamnos_americanus	18814.8692227069	4.27450120399768	190780.363561355	224784.562143987	72500.3
Oreamnos_americanus	25507.8238447749	4.40667340911864	258788.760726619	304439.860231991	72500.3
Oreamnos_americanus	30585.1917845795	4.48551120808782	350090.959737363	411378.182283871	72500.3
Oreamnos_americanus	28780.0582231943	4.45909166819636	472665.404830378	554944.335418307	72500.3
Oreamnos_americanus	25768.177378592	4.41108370134433	637223.266006236	747683.850405471	72500.3
Orycteropus_afer_dnaZoo	10702.5939884282	4.02948905042613	9147.89177538981	14386.3944174824	52350.4
Orycteropus_afer_dnaZoo	14360.0338623255	4.15715546401518	19624.8970595749	25624.5110919657	52350.4
Orycteropus_afer_dnaZoo	26763.6466209824	4.42754528695352	31624.1251243565	38495.4337781748	52350.4
Orycteropus_afer_dnaZoo	29671.8395590751	4.47234447201923	45366.7424319932	53236.3957732138	52350.4
Orycteropus_afer_dnaZoo	32919.4537109147	4.51745261960512	61106.0491144344	70119.0984229633	52350.4
Orycteropus_afer_dnaZoo	28179.9147341371	4.44993967470131	79132.1477314921	89454.7190463516	52350.4
Orycteropus_afer_dnaZoo	26767.5111487697	4.42760799223269	99777.290361211	111599.646469873	52350.4
Orycteropus_afer_dnaZoo	22983.5429379897	4.36141697647664	123422.002578535	136962.049888145	52350.4
Orycteropus_afer_dnaZoo	19517.1565907768	4.29041654658455	150502.097197755	166009.402125928	52350.4
Orycteropus_afer_dnaZoo	20177.9496821334	4.30487703469704	181516.707054102	219617.923458616	52350.4
Orycteropus_afer_dnaZoo	25691.6570466298	4.4097921160608	257719.139863131	307696.248951075	52350.4
Orycteropus_afer_dnaZoo	27538.5614155464	4.43994124944275	357673.35803902	423227.995619892	52350.4
Orycteropus_afer_dnaZoo	25922.710903308	4.41368041651897	488782.633200764	574770.210049144	52350.4
Orycteropus_afer_dnaZoo	26908.7101883561	4.42989288128273	660757.786897524	773547.112643307	52350.4
Oryx_dammah_dnaZoo	7428.20976681109	3.87088415937607	4848.83954181418	7631.16840375264	2e+05
Oryx_dammah_dnaZoo	15462.8190890991	4.18928867478464	10413.4972656911	13606.5721567936	2e+05
Oryx_dammah_dnaZoo	19107.9763768378	4.28121469569404	16799.6470478961	20464.105049128	2e+05
Oryx_dammah_dnaZoo	20261.9876640463	4.30668204661089	24128.56305036	28333.9928948685	2e+05
Oryx_dammah_dnaZoo	19864.9176139743	4.29808676824008	32539.422739377	37365.6863153646	2e+05
Oryx_dammah_dnaZoo	19233.8682889811	4.28406663772835	42191.9498913523	47730.6988340607	2e+05
Oryx_dammah_dnaZoo	20496.7988250165	4.3116860385587	53269.4477767692	59625.8639499316	2e+05
Oryx_dammah_dnaZoo	23555.1076276433	4.3720850929506	65982.280123094	73277.0730419233	2e+05
Oryx_dammah_dnaZoo	28479.1992321031	4.45452777380021	80571.8659607526	88943.5650878921	2e+05
Oryx_dammah_dnaZoo	40384.8357246537	4.60621832062031	97315.2642150317	117948.771243776	2e+05
Oryx_dammah_dnaZoo	47105.0477399868	4.6730674482788	138582.278272521	165757.577698586	2e+05
Oryx_dammah_dnaZoo	34934.3129288033	4.54325220618021	192932.877124651	228724.024885788	2e+05
Oryx_dammah_dnaZoo	23525.4170620164	4.3715373314033	264515.172646925	311653.797983687	2e+05
Oryx_dammah_dnaZoo	20885.1174635209	4.31983692219705	358792.423320448	420876.210447618	2e+05
Oryx_dammah_dnaZoo	27935.9019920988	4.44616269838697	482959.997574788	564727.265850342	2e+05
Oryx_dammah_dnaZoo	45219.0709215344	4.65532163501518	646494.534125897	754185.873050686	2e+05
Oryx_gazella	3793.82626320024	3.57907743866095	4427.75129139653	6967.30977631227	169001.3
Oryx_gazella	13600.1736780943	4.13354445446995	9506.868261228	12420.0207279617	169001.3
Oryx_gazella	25198.7996429784	4.40137985344635	15333.1731946954	18674.878985227	169001.3
Oryx_gazella	40131.6719319132	4.60348725332164	22016.5847757586	25849.8882907625	169001.3
Oryx_gazella	52907.6372928214	4.7235183675876	29683.1918057663	34080.4118961092	169001.3
Oryx_gazella	60289.3420605369	4.78024054442204	38477.6319864522	43521.7263158564	169001.3
Oryx_gazella	65702.850438612	4.81758421130874	48565.8206452606	54351.9507641063	169001.3
Oryx_gazella	70680.2037909324	4.84929779302983	60138.0808829519	66775.4075398004	169001.3
Oryx_gazella	74837.4315062007	4.87411887367263	73412.734196649	81026.4767577136	169001.3
Oryx_gazella	88583.872884909	4.94735466370869	88640.2193187782	107392.644517739	169001.3
Oryx_gazella	93088.4562720522	4.96889582826184	126145.069716699	150820.653384525	169001.3
Oryx_gazella	61803.8369443766	4.79101543806686	175496.237052351	207965.873533379	169001.3
Oryx_gazella	30505.8340888813	4.4843829039472	240435.510014406	283161.036081077	169001.3
Oryx_gazella	18644.6556584009	4.27055436693909	325886.562147748	382107.412625718	169001.3
Oryx_gazella	19448.6146706967	4.28888867186743	438328.263103688	512307.083716308	169001.3
Oryx_gazella	33458.1800209941	4.524502313544	586285.904328928	683631.744043306	169001.3
Ovibos_moschatus	55360.66940685	4.74320133285664	1196.26975165494	1597.32900722299	340501.1
Ovibos_moschatus	2083.41763027439	3.31877633492315	1998.38826279104	2487.71374690711	340501.1
Ovibos_moschatus	612.520963378787	2.78712095691238	2977.03923102318	3574.05681902597	340501.1
Ovibos_moschatus	447.218126730972	2.65051939814244	4171.07440702875	4899.48527454881	340501.1
Ovibos_moschatus	425.845803583925	2.62925237193066	5627.89614206886	6516.61768492372	340501.1
Ovibos_moschatus	442.895267967768	2.64630104017082	7405.33922777858	8489.65306211685	340501.1
Ovibos_moschatus	484.278930243425	2.68509557439845	9573.96689645512	10896.9195139426	340501.1
Ovibos_moschatus	559.422377958876	2.74773983498809	12219.87213143	13833.9838144974	340501.1
Ovibos_moschatus	749.833980612927	2.87496511767835	15448.0954975647	17417.4453374423	340501.1
Ovibos_moschatus	1264.24893273588	3.10183259567843	19386.7951773198	21789.5649685994	340501.1
Ovibos_moschatus	2515.49353221934	3.40062320501495	24192.334759879	27123.9127624165	340501.1
Ovibos_moschatus	5047.88176112144	3.70310917367389	30055.4907649539	33632.2585502626	340501.1
Ovibos_moschatus	8955.9774082907	3.95211298938812	37209.0263355713	41572.9790528275	340501.1
Ovibos_moschatus	13465.9062456372	4.12923558643193	45936.9317700838	51261.3152530346	340501.1
Ovibos_moschatus	17159.4111672299	4.23450238076149	56585.6987359853	63081.887239912	340501.1
Ovibos_moschatus	18733.2240523649	4.27261252738356	69578.0757438387	77503.9633538649	340501.1
Ovibos_moschatus	18491.9518567129	4.2669827540938	85429.8509638911	95100.0898076065	340501.1
Ovibos_moschatus	17910.127488758	4.25309867727656	104770.328651322	116568.820365512	340501.1
Ovibos_moschatus	17860.1712706227	4.25188561925184	128367.312079703	142762.448433578	340501.1
Ovibos_moschatus	18711.7890318093	4.27211531232624	157157.584787453	174720.842504321	340501.1
Ovibos_moschatus	20762.2744638298	4.31727492783652	192284.100221189	213712.728199838	340501.1
Ovibos_moschatus	23401.3606042797	4.36924110893802	235141.356178488	261286.055780905	340501.1
Ovibos_moschatus	24788.1448928106	4.39424402604325	287430.755383321	319329.452676573	340501.1
Ovibos_moschatus	23129.7752080533	4.36417141200207	351228.149969825	390147.200656201	340501.1
Ovibos_moschatus	18386.5708221148	4.26450073892256	429066.251342576	476550.714184544	340501.1
Ovibos_moschatus	10096.175878653	4.00415690751646	524035.177026512	652655.615342028	340501.1
Ovis_ammon	8952.83004297514	3.95196034009454	3053.03275971657	4822.52663033755	180000
Ovis_ammon	8474.63438215606	3.92812097068193	6592.02050095853	8643.16688856292	180000
Ovis_ammon	8769.65281833698	3.94298240042818	10694.3132761673	13071.9431584941	180000
Ovis_ammon	16682.881999245	4.22227107797147	15449.5730408208	18205.6531975062	180000
Ovis_ammon	30365.9166575203	4.48238639572679	20961.7333541915	24156.5021811382	180000
Ovis_ammon	46375.3062820842	4.66628679089652	27351.2710080848	31054.555120803	180000
Ovis_ammon	60116.6580122239	4.77899482941334	34757.8392335211	39050.5796358424	180000
Ovis_ammon	65477.4622087882	4.81609183857622	43343.3200381636	48319.3412131082	180000
Ovis_ammon	62143.1474883	4.7933932460574	53295.3623880528	59063.4229770666	180000
Ovis_ammon	48384.6710691457	4.68470779295578	64831.4835660805	79268.0692385612	180000
Ovis_ammon	31580.8623892898	4.4994239852605	93704.654911042	113102.77663588	180000
Ovis_ammon	23621.3106947473	4.37330399199483	132500.898360718	158565.726637179	180000
Ovis_ammon	30884.6079263829	4.48974209243139	184630.554913641	219653.289728813	180000
Ovis_ammon	62527.4723723366	4.79607087299646	254676.024543984	301735.300781056	180000
Ovis_ammon	109669.49454953	5.0400858418755	348794.577018128	412027.088460886	180000
Ovis_ammon	149756.071358251	5.17538443843321	475259.599903644	560223.730741865	180000
Ovis_ammon	183377.502799576	5.26334605429307	645187.861580085	759352.290042321	180000
Ovis_aries	6352.28491220131	3.80292996879907	7249.87096923241	11360.752480288	60000
Ovis_aries	21399.0781464486	4.33039506472611	15471.6339913435	20133.6057339184	60000
Ovis_aries	74398.3879282671	4.87156352531143	24795.5774764934	30082.5166573278	60000
Ovis_aries	102620.184451578	5.01123279092968	35369.4558381623	41365.1433809624	60000
Ovis_aries	93276.4857611621	4.96977217545862	47360.8309237625	54160.2791264586	60000
Ovis_aries	99390.6688243662	4.99734561308632	60959.7273291547	68670.6855021942	60000
Ovis_aries	128964.603589231	5.11047052754504	76381.6436752338	85126.305620418	60000
Ovis_aries	151619.249464658	5.18075434249374	93870.9675656021	103787.907953493	60000
Ovis_aries	148506.481328568	5.17174540815699	113704.848341383	124951.218672616	60000
Ovis_aries	114791.853515241	5.05991106838499	136197.589003848	163415.385560669	60000
Ovis_aries	86877.6079588992	4.93890785477985	190633.18211749	225637.556397129	60000
Ovis_aries	82923.3870608368	4.91867703283076	260641.930676769	305660.498441838	60000
Ovis_aries	99872.3538744755	4.99944528580953	350679.066206907	408576.728579833	60000
Ovis_aries	137608.963754203	5.13864672446776	466474.390952759	540935.651598425	60000
Ovis_aries	165509.999732366	5.21882423797514	615396.91224409	711160.352592145	60000
Ovis_aries_musimon	708.146633966559	2.85012319515985	1775.01070796997	2805.25784749497	60000
Ovis_aries_musimon	1898.42435701064	3.27839329729496	3835.50498701997	5031.45176495615	60000
Ovis_aries_musimon	2618.94071285245	3.41812566704972	6227.39854289233	7615.69523480585	60000
Ovis_aries_musimon	3708.52865298826	3.56920163882486	9003.99192671937	10615.5751011011	60000
Ovis_aries_musimon	6625.22031043435	3.82120032457339	12227.1582754829	14097.9401790043	60000
Ovis_aries_musimon	15538.4276818679	4.19140707085899	15968.7220825256	18140.3909024645	60000
Ovis_aries_musimon	36498.3116384461	4.56227277505742	20312.0597224034	22833.0085591532	60000
Ovis_aries_musimon	66328.1119104803	4.82169763489026	25353.9573959031	28280.3626466306	60000
Ovis_aries_musimon	85805.4935375728	4.9335150936375	31206.767897358	34603.8410813288	60000
Ovis_aries_musimon	83380.0405831372	4.92106210217224	38000.9142652996	46522.0388144302	60000
Ovis_aries_musimon	98674.034057701	4.99420288368206	55043.1633635608	66525.6985428337	60000
Ovis_aries_musimon	150078.967857799	5.17631983425991	78008.2337221066	93481.3808851408	60000
Ovis_aries_musimon	143144.040095827	5.15577327057363	108954.528048175	129805.17465112	60000
Ovis_aries_musimon	102913.225870504	5.01247119160862	150655.821254065	178752.850202356	60000
Ovis_aries_musimon	86070.0238042418	4.93485192307777	206849.879150646	244711.680309826	60000
Ovis_aries_musimon	84799.2888942421	4.92839221038641	282573.481469005	333593.679713294	60000
Ovis_aries_musimon	108033.87442178	5.03355995148507	384613.877957582	453365.510188247	60000
Ovis_aries_musimon	158430.01801004	5.19983747157798	522117.142418912	614762.547514134	60000
Ovis_aries_musimon	180570.023762415	5.25664565519617	707407.952609356	832251.113517315	60000
Ovis_canadensis	4858.27578909529	3.68648216470596	2002.97041090828	3115.54800831185	74644.9
Ovis_canadensis	3458.49114206803	3.53888666769551	4228.12560571543	5464.11881210833	74644.9
Ovis_canadensis	3531.95231627614	3.54801483167848	6700.11201850123	8073.21103632663	74644.9
Ovis_canadensis	5622.48991933221	3.74992868545363	9446.31005415204	10971.7237077233	74644.9
Ovis_canadensis	11921.0689206715	4.07631519882165	12497.1373612946	14191.761553938	74644.9
Ovis_canadensis	27029.7325956251	4.43184174925703	15886.3857465813	17768.9906043317	74644.9
Ovis_canadensis	53673.3204409916	4.72975846326903	19651.595462082	21743.0332367883	74644.9
Ovis_canadensis	83940.6515215634	4.92397233574897	23834.4710114945	26157.9070461252	74644.9
Ovis_canadensis	105401.374115171	5.02284627280012	28481.3430807559	31062.5123951425	74644.9
Ovis_canadensis	117156.88780334	5.06876782641185	33643.681709529	39696.7505500964	74644.9
Ovis_canadensis	114768.616965407	5.05982314814868	45749.8193906637	53220.2761922468	74644.9
Ovis_canadensis	86037.6180084669	4.93468837823683	60690.73299383	69910.4736401447	74644.9
Ovis_canadensis	44469.4699496149	4.64806195294052	79130.2142864594	90508.8514759942	74644.9
Ovis_canadensis	20047.358940125	4.30205716631879	101887.488665529	115930.550098371	74644.9
Ovis_canadensis	10678.3575926632	4.02850446024918	129973.611531213	147304.999387391	74644.9
Ovis_canadensis	8261.49935529568	3.91705887330574	164636.38724357	186026.096777904	74644.9
Ovis_canadensis	9411.70481531196	3.97366829769103	207415.806312239	233814.135041585	74644.9
Ovis_canadensis	14316.404955243	4.15583397438827	260212.463770931	292792.231092408	74644.9
Ovis_canadensis	23966.4115893339	4.37960301344065	325371.998413885	365580.651378405	74644.9
Ovis_canadensis	35856.2885737351	4.5545653344352	405789.304342925	455413.224528367	74644.9
Ovis_canadensis	53745.2964038451	4.73034046235063	505037.144713809	566281.013210075	74644.9
Ovis_canadensis	67807.4285226013	4.83127727483535	627524.881706341	703109.62822317	74644.9
Ovis_dalli	3605.9936060656	3.5570249523218	3944.05596469608	5206.00589670453	55650.6
Ovis_dalli	5322.06752563598	3.72608038051696	6467.95582871297	7958.98926157985	55650.6
Ovis_dalli	9238.02767072118	3.96557925875741	9450.02269444674	11211.7254700779	55650.6
Ovis_dalli	22844.3287536826	4.35877840148761	12973.428245709	15054.9353408913	55650.6
Ovis_dalli	43453.5700796534	4.63802546322887	17136.4424360736	19595.8083672774	55650.6
Ovis_dalli	47581.5334203995	4.67743843402926	22055.1742984811	24960.9922981242	55650.6
Ovis_dalli	34839.2552335234	4.54206886242551	27866.8102977673	31300.1254217665	55650.6
Ovis_dalli	28137.0438071164	4.4492784667413	34733.4405457656	38790.0100701229	55650.6
Ovis_dalli	31115.5900905734	4.49297804156185	42846.5795944802	47639.5437447609	55650.6
Ovis_dalli	37971.7145905876	4.57946020789615	52432.5078950416	58095.5453970342	55650.6
Ovis_dalli	37624.595269775	4.57547183689296	63758.5828990269	70449.6393608402	55650.6
Ovis_dalli	28314.8529871513	4.45201431107875	77140.6958226535	85046.3889351255	55650.6
Ovis_dalli	18529.0094228223	4.26785220217365	92952.0820475976	102292.906466773	55650.6
Ovis_dalli	12578.7563063896	4.09963770343252	111633.730885949	122670.207965006	55650.6
Ovis_dalli	9918.05536762543	3.99642652841437	133706.685044064	146746.628934512	55650.6
Ovis_dalli	9392.25205623936	3.97276973905314	159786.57282496	175193.675603135	55650.6
Ovis_dalli	10559.1163410169	4.02362757498965	190600.778381311	208804.753644667	55650.6
Ovis_dalli	13853.0214244105	4.14154450587994	227008.728908023	248517.296752349	55650.6
Ovis_dalli	20307.5832545182	4.30765824237684	270025.864596675	295438.912242658	55650.6
Ovis_dalli	29885.1743715027	4.47545579416202	320851.95988864	350878.272906378	55650.6
Ovis_dalli	41382.4546773342	4.61681624807943	380904.585924116	416381.616699751	55650.6
Ovis_dalli	59016.9392265388	4.77097668209559	451858.647475385	493775.872274574	55650.6
Ovis_dalli	95240.842714699	4.97882322949559	535693.097073763	585219.613144901	55650.6
Ovis_dalli	156079.841905492	5.19334681648636	634746.129216038	693263.261633452	55650.6
Ovis_nivicola_lydekkeri	3137.91976078927	3.49664183412281	942.84432579796	1486.59925052623	90000
Ovis_nivicola_lydekkeri	5243.55238422967	3.71962561105844	2030.35417525451	2657.54025481439	90000
Ovis_nivicola_lydekkeri	6802.49165051925	3.83266801739253	3284.72633437427	4008.14484610593	90000
Ovis_nivicola_lydekkeri	10600.781455778	4.02533788124806	4731.56335783759	5565.97974584687	90000
Ovis_nivicola_lydekkeri	17907.6970774778	4.25303973934707	6400.39613385615	7362.84138136829	90000
Ovis_nivicola_lydekkeri	26249.7490738236	4.41912515626104	8325.28662888044	9435.40487172642	90000
Ovis_nivicola_lydekkeri	29099.9419031589	4.46389212193564	10545.5231145724	11825.9725908256	90000
Ovis_nivicola_lydekkeri	25630.272387486	4.4087532217033	13106.4220670789	14583.3375864871	90000
Ovis_nivicola_lydekkeri	19624.0125405127	4.2927878127296	16060.2531058952	17763.7794784087	90000
Ovis_nivicola_lydekkeri	12594.6052679119	4.10018456066668	19467.3058509222	23698.6064524805	90000
Ovis_nivicola_lydekkeri	10860.3131612241	4.03584234847849	27929.9070540388	33559.2835335221	90000
Ovis_nivicola_lydekkeri	12804.1265577089	4.10734995811838	39188.6600130054	46678.0545353633	90000
Ovis_nivicola_lydekkeri	12432.8330904203	4.09457010332704	54167.4490577212	64131.4353919008	90000
Ovis_nivicola_lydekkeri	9840.65183050624	3.99302386642079	74095.4217260805	87351.6366806187	90000
Ovis_nivicola_lydekkeri	8654.65149280022	3.93724958430834	100607.851635157	118244.089685598	90000
Ovis_nivicola_lydekkeri	10877.705076514	4.03653727976148	135880.327736039	159343.804576034	90000
Ovis_nivicola_lydekkeri	17734.0314324986	4.24880747389012	182807.281416029	214023.391328269	90000
Ovis_nivicola_lydekkeri	28929.4263293812	4.46133982167237	245239.501240509	286769.813423061	90000
Ovis_nivicola_lydekkeri	58535.5121002583	4.76741942214956	328300.125605612	383552.584506772	90000
Ovis_nivicola_lydekkeri	113405.67476565	5.0546347869885	438805.043407932	512313.621942217	90000
Ovis_nivicola_lydekkeri	121405.597827751	5.08423871185995	585822.200476501	683618.954242652	90000
Ovis_orientalis	45671.9905665092	4.65964994029567	9508.61730646958	14868.2449505952	60000
Ovis_orientalis	105580.524007125	5.02358381311898	20227.8725947209	26269.8884962614	60000
Ovis_orientalis	210599.857003289	5.32345807196484	32311.9043978019	39123.1902889925	60000
Ovis_orientalis	279295.006909469	5.44606317168007	45934.476180183	53612.9755829574	60000
Ovis_orientalis	229690.072957183	5.36114222569968	61291.4749857317	69947.6015997478	60000
Ovis_orientalis	232693.649212693	5.36678453047401	78603.7282137639	88361.9536205147	60000
Ovis_orientalis	231413.827438622	5.36438930535418	98120.1790272656	109120.822540818	60000
Ovis_orientalis	207161.13633587	5.3163082845772	120121.46605437	132522.712456051	60000
Ovis_orientalis	172172.427627551	5.23596360305271	144923.958857731	158904.133028972	60000
Ovis_orientalis	123814.165259507	5.09277033403882	172884.307200213	206411.150792575	60000
Ovis_orientalis	91671.7376901908	4.96223546372827	239937.994384938	282545.602953997	60000
Ovis_orientalis	94034.7839384668	4.97328853102747	325153.211523056	379301.115514461	60000
Ovis_orientalis	125790.729146857	5.09964863452158	433449.019505866	502262.914608904	60000
Ovis_orientalis	166963.090033628	5.22262047374388	571076.809711941	658528.988101033	60000
Ovis_vignei	31989.5675216953	4.50500836874272	9874.30511974104	15430.3525803216	60000
Ovis_vignei	51983.8526887302	4.71586846330373	20986.4000409022	27238.9237395082	60000
Ovis_vignei	82738.9344562399	4.91770992358445	33491.4474381141	40527.753891397	60000
Ovis_vignei	133226.492160393	5.12459059311558	47564.0603446799	55482.4003448224	60000
Ovis_vignei	180928.137193566	5.25750611178886	63400.7403449649	72311.6808752207	60000
Ovis_vignei	203222.80916094	5.30797245034814	81222.6214054764	91250.5895316642	60000
Ovis_vignei	198966.625595424	5.29878023452375	101278.557657852	112563.577953792	60000
Ovis_vignei	173933.231594086	5.24038256601154	123848.598249733	136548.248016987	60000
Ovis_vignei	143387.051616904	5.15650993469839	149247.897784241	163539.507367693	60000
Ovis_vignei	106041.334715592	5.0254751854508	177831.116951146	212013.46936967	60000
Ovis_vignei	86612.2831059131	4.93757948678455	246195.821788194	289485.140070173	60000
Ovis_vignei	96770.1547656901	4.9857414356231	332774.458352152	387597.047926266	60000
Ovis_vignei	132436.284252989	5.12200698730911	442419.637500379	511848.227436455	60000
Ovis_vignei	164975.213507004	5.21741869908813	581276.81737253	669202.782525911	60000
Pan_paniscus	23524.7715588051	4.37152541483119	8075.82265691962	12779.6141652924	34000.1
Pan_paniscus	22441.4823803706	4.35105154101334	17483.4056736652	22962.8857202662	34000.1
Pan_paniscus	18521.9866387985	4.26768756657894	28442.3657668672	34825.4508861066	34000.1
Pan_paniscus	15504.4797483448	4.19045719809906	41208.536005346	48644.2370742328	34000.1
Pan_paniscus	14047.6903736394	4.14760492634522	56079.9381431197	64741.8389877747	34000.1
Pan_paniscus	20688.2091850139	4.31572289884712	73403.7398324296	83494.0494814522	34000.1
Pan_paniscus	27724.9313766257	4.44287047987838	93584.3591304747	105338.632313593	34000.1
Pan_paniscus	32026.8980759773	4.50551487766718	117092.905496711	130785.541587096	34000.1
Pan_paniscus	31972.305900877	4.5047739595095	144478.177677481	160428.826448602	34000.1
Pan_paniscus	31237.0393558288	4.49466986475846	176379.475219723	216605.665123772	34000.1
Pan_paniscus	60457.2415171035	4.78144832773709	256831.85502782	311419.137164621	34000.1
Pan_paniscus	56827.3261466774	4.75455722199471	366006.419301421	440081.825850991	34000.1
Pan_paniscus	15572.3096018061	4.19235302958371	514157.232400562	614678.189676523	34000.1
Pan_paniscus	7291.30089442361	3.86280502089224	715199.146952484	851606.941689514	34000.1
Pan_troglodytes_ellioti	9132.17278163495	3.96057411979156	18854.3455271753	29656.1643630583	42500
Pan_troglodytes_ellioti	10796.1789782655	4.03327007564632	40457.9831989414	52834.8954598379	42500
Pan_troglodytes_ellioti	18110.9773018842	4.25794188628112	65211.8077207345	79393.4894765006	42500
Pan_troglodytes_ellioti	25823.5148438661	4.41201535386404	93575.1712322667	109824.789326211	42500
Pan_troglodytes_ellioti	28659.6136978576	4.45727033225744	126074.407420155	144693.503007438	42500
Pan_troglodytes_ellioti	32999.9045714357	4.51851268399429	163312.598594722	184646.682785759	42500
Pan_troglodytes_ellioti	36281.0440172836	4.55967977575359	205980.766976795	230425.732422974	42500
Pan_troglodytes_ellioti	40748.5903667365	4.6101125896027	254870.697869153	282880.165269488	42500
Pan_troglodytes_ellioti	44025.9485328462	4.64370872155342	310889.632669823	342983.368526305	42500
Pan_troglodytes_ellioti	32669.8770515626	4.51414750007298	375077.104382787	453986.454191432	42500
Pan_troglodytes_ellioti	22700.8431632883	4.35604198822233	532895.804000077	636495.69801266	42500
Pan_troglodytes_ellioti	36131.4803874046	4.55788575594692	740095.592025243	876111.641649856	42500
Pan_troglodytes_schweinfurthii	13235.2278655489	4.12173142277364	28216.0117112927	44245.8843166809	42500
Pan_troglodytes_schweinfurthii	29196.4333182199	4.46532980059823	60275.756922069	78489.3030726852	42500
Pan_troglodytes_schweinfurthii	25855.3152427769	4.41254983730684	96702.8492233014	117397.540413119	42500
Pan_troglodytes_schweinfurthii	13635.4695274791	4.13467009714985	138092.231602936	161606.062457199	42500
Pan_troglodytes_schweinfurthii	17508.0397148838	4.24323752308703	185119.893311463	211836.901860735	42500
Pan_troglodytes_schweinfurthii	32552.4166933746	4.51258323614957	238553.910410008	268910.450364979	42500
Pan_troglodytes_schweinfurthii	60094.4739365614	4.77883453773986	299266.990319951	333758.857788508	42500
Pan_troglodytes_schweinfurthii	87706.4901027602	4.94303173146783	368250.725257065	407441.256300233	42500
Pan_troglodytes_schweinfurthii	99724.1807661641	4.99880047726871	446631.787343401	491161.058622947	42500
Pan_troglodytes_schweinfurthii	82858.5889531648	4.91833753317333	535690.329902494	643773.250970672	42500
Pan_troglodytes_troglodytes	20832.2051142726	4.31873524298056	32968.0802762434	51616.0566234502	42500
Pan_troglodytes_troglodytes	31779.0689555489	4.50214116935372	70264.0329706569	91360.0154441379	42500
Pan_troglodytes_troglodytes	37235.2371555323	4.57095412425998	112455.997917619	136321.347606788	42500
Pan_troglodytes_troglodytes	54127.8674395952	4.73342091684793	160186.697295957	187184.961847147	42500
Pan_troglodytes_troglodytes	75158.2679497118	4.87597676306566	214183.226398336	244725.678039294	42500
Pan_troglodytes_troglodytes	84253.8444627064	4.92558972664541	275268.129680253	309820.030246737	42500
Pan_troglodytes_troglodytes	98992.3280964882	4.99560153808778	344371.930813221	383459.619214606	42500
Pan_troglodytes_troglodytes	115429.349992514	5.06231625006007	422547.30761599	466766.217705289	42500
Pan_troglodytes_troglodytes	119012.234317619	5.07559160864902	510985.127794589	561008.858781358	42500
Pan_troglodytes_troglodytes	91524.7846397087	4.96153871564812	611032.589768128	731642.65184857	42500
Pan_troglodytes_verus	3544.906508578	3.54960478582541	11163.4781211137	17588.0083374941	42500
Pan_troglodytes_verus	5341.55600105338	3.72766778591181	24012.5385538744	31407.1136232914	42500
Pan_troglodytes_verus	5471.31171860953	3.73809145866625	38801.6886927084	47312.7764478609	42500
Pan_troglodytes_verus	11858.3462765668	4.0740241280638	55823.8642030134	65620.047769464	42500
Pan_troglodytes_verus	25255.6949807753	4.40235932383482	75416.2313359145	86691.5483374929	42500
Pan_troglodytes_verus	35830.6690410596	4.55425491751938	97966.8653390713	110944.65129252	42500
Pan_troglodytes_verus	44351.4455575608	4.64690777946517	123922.437245968	138859.749272755	42500
Pan_troglodytes_verus	59737.1839796799	4.77624474603993	153797.061299542	170989.769777394	42500
Pan_troglodytes_verus	81855.1270427298	4.91304588688334	188182.478255247	207971.127262133	42500
Pan_troglodytes_verus	47978.1071027799	4.68104310959609	227759.776269019	276751.931065764	42500
Pan_troglodytes_verus	10138.3809707577	4.00596860671271	325744.085862509	390647.902133146	42500
Pan_troglodytes_verus	5938.99835279447	3.77371320482368	455551.718403784	541534.982131809	42500
Pan_troglodytes_verus	13691.7171591201	4.13645791898599	627518.245859834	741427.135446463	42500
Panthera_leo_PanLeo	6530.37627356352	3.81493820559734	2538.23466009112	4011.63212294012	161499.1
Panthera_leo_PanLeo	12347.2129188629	4.09156893730752	5485.02958578912	7195.58859568927	161499.1
Panthera_leo_PanLeo	10657.839356531	4.02766916992085	8906.14760558941	10892.0422471431	161499.1
Panthera_leo_PanLeo	13370.0276926761	4.12613230679556	12877.9368886967	15183.4858376229	161499.1
Panthera_leo_PanLeo	19651.2098712911	4.29338929385904	17489.034786549	20165.6903576301	161499.1
Panthera_leo_PanLeo	21509.3841819838	4.33262797662666	22842.3459287112	25949.8423232408	161499.1
Panthera_leo_PanLeo	23256.5325928929	4.36654496456156	29057.3387177704	32665.025095631	161499.1
Panthera_leo_PanLeo	23645.6710218849	4.37375164302756	36272.7114734916	40461.0995996737	161499.1
Panthera_leo_PanLeo	22207.854257276	4.3465065986546	44649.4877258558	49512.0487298269	161499.1
Panthera_leo_PanLeo	21421.9147431406	4.33085828653391	54374.609733798	66573.7832981331	161499.1
Panthera_leo_PanLeo	22348.2267701906	4.34924306954971	78772.9568624682	95215.4131742576	161499.1
Panthera_leo_PanLeo	24095.5698350968	4.38193720137024	111657.869486047	133819.56495987	161499.1
Panthera_leo_PanLeo	24693.2602160341	4.39257843300038	155981.260433693	185851.538752286	161499.1
Panthera_leo_PanLeo	24755.5708307428	4.39367294503969	215721.817070879	255981.982539002	161499.1
Panthera_leo_PanLeo	27150.9291155733	4.43378469590875	296242.148007124	350506.152722192	161499.1
Panthera_leo_PanLeo	34918.616820215	4.543057032306	404770.157437259	477909.00755074	161499.1
Panthera_leo_PanLeo	46955.9201230512	4.67169035516843	551047.85766422	649626.85904848	161499.1
Panthera_onca_dnaZoo	5300.53975000825	3.72432009573567	4239.43678586781	6623.67088862419	1e+05
Panthera_onca_dnaZoo	6061.59401749395	3.78258684561351	9007.90499138057	11689.6632266708	1e+05
Panthera_onca_dnaZoo	12792.3491765539	4.1069503052864	14371.421461961	17387.8313120812	1e+05
Panthera_onca_dnaZoo	20001.0370494898	4.30105251432371	20404.2411622014	23797.0631788055	1e+05
Panthera_onca_dnaZoo	27323.1034025526	4.43653002568514	27189.8851954096	31006.0911516046	1e+05
Panthera_onca_dnaZoo	34566.5414509239	4.53865592845999	34822.2971077995	39114.720296763	1e+05
Panthera_onca_dnaZoo	40284.6063556249	4.60513912425622	43407.1434857265	48235.2101688789	1e+05
Panthera_onca_dnaZoo	44648.5434795287	4.64980729594302	53063.2768520313	58493.8289832609	1e+05
Panthera_onca_dnaZoo	46526.8521331378	4.66770367046892	63924.3811144906	70032.601730604	1e+05
Panthera_onca_dnaZoo	46498.9129477868	4.66744280006638	76140.8223467175	90739.0816926207	1e+05
Panthera_onca_dnaZoo	41858.7487322038	4.62178624199547	105337.341038524	123806.304817996	1e+05
Panthera_onca_dnaZoo	38005.0139874907	4.57984089670764	142275.268597469	165641.247719027	1e+05
Panthera_onca_dnaZoo	34987.7043745748	4.54391544833712	189007.226840585	218568.656860602	1e+05
Panthera_onca_dnaZoo	29035.7577781849	4.46293316477918	248130.08688062	285529.681405725	1e+05
Panthera_onca_dnaZoo	22455.740304952	4.35132737714783	322929.275930831	370245.311376178	1e+05
Panthera_onca_dnaZoo	17950.88187944	4.25408578917988	417561.346821525	477423.15117244	1e+05
Panthera_onca_dnaZoo	16273.0093081762	4.21146787285605	537284.955523356	613019.018752011	1e+05
Panthera_onca_dnaZoo	18262.8622695494	4.26156884386943	688753.081980667	784567.907399209	1e+05
Panthera_pardus	1679.16724144355	3.225093953088	2338.37896416418	3696.39608827858	54999.7
Panthera_pardus	3734.81185191336	3.572268728311	5054.41321239297	6631.75421455778	54999.7
Panthera_pardus	6588.49906987275	3.81878648896199	8209.09521672259	10041.1815674251	54999.7
Panthera_pardus	6041.65339377057	3.78115580642375	11873.2679181277	14001.2417626064	54999.7
Panthera_pardus	7165.99448438808	3.85527646955703	16129.2156070851	18600.8636716259	54999.7
Panthera_pardus	9171.94210387148	3.96246130466578	21072.5117361667	23943.338448064	54999.7
Panthera_pardus	10593.6484364475	4.0250455562299	26814.1651599612	30148.6390796023	54999.7
Panthera_pardus	12957.807190792	4.1125315134548	33483.1129992434	37356.1145547497	54999.7
Panthera_pardus	16788.096581215	4.22500145902457	41229.116110256	45727.6191456519	54999.7
Panthera_pardus	24544.1783640508	4.38994849832501	50226.1221810478	61520.0293221948	54999.7
Panthera_pardus	31963.3316454031	4.50465204097372	72813.9364633418	88050.4255708639	54999.7
Panthera_pardus	23322.9242915648	4.36778300252216	103286.914678386	123842.298871147	54999.7
Panthera_pardus	13064.2763811977	4.11608535953934	144397.683063908	172128.731623081	54999.7
Panthera_pardus	10027.7576313375	4.00120382861239	199859.780182253	237271.440649392	54999.7
Panthera_pardus	15086.29589677	4.17858262154738	274683.101116531	325154.771378909	54999.7
Panthera_pardus	24676.087067167	4.39227629394038	375626.441641288	443717.23117766	54999.7
Panthera_pardus	30040.202112506	4.47770285030453	511808.020714032	603668.575270368	54999.7
Panthera_pardus	36764.981862701	4.56543435605696	695529.129826703	819457.219673418	54999.7
Panthera_tigris_altaica	391.3863558208	2.59260568157997	1433.73661462818	2266.37973691183	162564
Panthera_tigris_altaica	1457.95378009847	3.16374375624097	3099.02285919548	4066.13852327588	162564
Panthera_tigris_altaica	1980.16230555287	3.29670078900754	5033.25418735629	6156.55981815818	162564
Panthera_tigris_altaica	4122.578043996	3.61516888596749	7279.86544896006	8584.58585320565	162564
Panthera_tigris_altaica	6335.40180035718	3.80177416367792	9889.30625745124	11404.7400686746	162564
Panthera_tigris_altaica	9138.1770146543	3.96085956647335	12920.1738798979	14680.3514847901	162564
Panthera_tigris_altaica	11643.2560140004	4.06607444690958	16440.5290896822	18484.9768100764	162564
Panthera_tigris_altaica	13161.9115350628	4.11931896745751	20529.4245304707	22904.0522213401	162564
Panthera_tigris_altaica	16283.117381207	4.21173755361525	25278.6799122095	28036.8119074637	162564
Panthera_tigris_altaica	24572.6395105477	4.3904518094429	30794.9439027179	37719.4685912332	162564
Panthera_tigris_altaica	34966.3245460427	4.54364998423197	44643.9932797486	53985.7597161332	162564
Panthera_tigris_altaica	34234.1403412035	4.53445942670431	63327.5261525178	75930.3550942216	162564
Panthera_tigris_altaica	28105.6428434058	4.44879352309813	88533.1840359253	105535.460684079	162564
Panthera_tigris_altaica	27826.1950473633	4.44445382498628	122537.737332232	145475.239107231	162564
Panthera_tigris_altaica	31034.1807250418	4.49184028488204	168412.740882229	199357.36074496	162564
Panthera_tigris_altaica	31242.8496599598	4.4947506390066	230301.98060769	272048.87649208	162564
Panthera_tigris_altaica	30193.8139852021	4.47991797516645	313795.77237647	370115.847520813	162564
Panthera_tigris_altaica	31859.4315271908	4.50323802235002	426435.922665155	502416.442822833	162564
Panthera_tigris_altaica	36816.8997222041	4.56604721463438	578396.962980512	680901.077696902	162564
Panthera_tigris_dnaZoo	1190.62808946325	3.07577612427233	2099.18339123504	3313.39224444924	162564
Panthera_tigris_dnaZoo	9218.28885148376	3.96465031244982	4527.60109766344	5932.24553738182	162564
Panthera_tigris_dnaZoo	9316.56472195663	3.96925580534529	7336.8899771002	8961.8377748443	162564
Panthera_tigris_dnaZoo	9643.66860007138	3.98424227764556	10586.7855725884	12466.5889382877	162564
Panthera_tigris_dnaZoo	11373.676639534	4.0559008768384	14346.3923039869	16521.0225897105	162564
Panthera_tigris_dnaZoo	15109.0876911888	4.17923824179474	18695.6528754341	21211.3505094935	162564
Panthera_tigris_dnaZoo	20027.6814137928	4.30163067433201	23727.0481435529	26637.3058676174	162564
Panthera_tigris_dnaZoo	24990.1016660191	4.39776802294923	29547.563591682	32914.2639080514	162564
Panthera_tigris_dnaZoo	28535.7426945642	4.45538918033525	36280.9642244208	40175.6952396559	162564
Panthera_tigris_dnaZoo	28733.3408200994	4.45838612426494	44070.4262548911	53788.2328904841	162564
Panthera_tigris_dnaZoo	24882.5510376496	4.39589490354208	63506.039526077	76511.1567673232	162564
Panthera_tigris_dnaZoo	24160.1041763813	4.3830988025952	89516.2740085694	106920.723469323	162564
Panthera_tigris_dnaZoo	26032.9862208455	4.41552398850297	124325.172930077	147617.147574584	162564
Panthera_tigris_dnaZoo	26186.1259037932	4.41807125164947	170909.12221909	202080.236482926	162564
Panthera_tigris_dnaZoo	24654.7943763171	4.39190138481876	233251.350746763	274966.936448653	162564
Panthera_tigris_dnaZoo	24376.3076570102	4.38696792254456	316682.522150544	372509.531596614	162564
Panthera_tigris_dnaZoo	26915.0625311572	4.42999539313944	428336.541042684	503048.544512178	162564
Panthera_tigris_dnaZoo	32919.0089120456	4.5174467514944	577760.547981672	677745.904851234	162564
Panthera_tigris_jacksoni	2485.19117884714	3.39535980342136	2531.90614542164	3997.03578374981	162564
Panthera_tigris_jacksoni	8958.18620443374	3.952220085427	5462.16542207799	7157.80873096549	162564
Panthera_tigris_jacksoni	10391.3827745626	4.01667334268753	8853.45203985299	10815.876494153	162564
Panthera_tigris_jacksoni	12710.7139478702	4.10416994511831	12778.300948453	15049.4801042634	162564
Panthera_tigris_jacksoni	14317.4024523386	4.15586423285012	17320.6592600738	19949.170511289	162564
Panthera_tigris_jacksoni	17650.3087427012	4.2467523065555	22577.6817625043	25619.7453443622	162564
Panthera_tigris_jacksoni	22794.0536500064	4.35782156613167	28661.8089262201	32182.490388697	162564
Panthera_tigris_jacksoni	28623.1391333875	4.45671726162318	35703.1718511739	39777.7737214802	162564
Panthera_tigris_jacksoni	33535.0361660122	4.52549877904378	43852.3755917866	48568.0479917043	162564
Panthera_tigris_jacksoni	36374.7778223616	4.56080034932545	53283.7203916219	65057.5926392512	162564
Panthera_tigris_jacksoni	31480.0654312224	4.49803562636775	76831.4648868806	92601.6289843848	162564
Panthera_tigris_jacksoni	28384.8783464733	4.45308703724142	108371.793081889	129494.671811295	162564
Panthera_tigris_jacksoni	30403.7801271145	4.48292758315764	150617.550540702	178909.9641807	162564
Panthera_tigris_jacksoni	31301.8169344725	4.49556954718586	207202.377820698	245097.812426509	162564
Panthera_tigris_jacksoni	29919.9470608936	4.47596082077056	282993.24703232	333751.16334997	162564
Panthera_tigris_jacksoni	29783.9785967863	4.47398271111992	384509.07966762	452495.265753331	162564
Panthera_tigris_jacksoni	33332.1471040485	4.52286328982035	520481.451839041	611543.53306308	162564
Panthera_tigris_jacksoni	40894.1903521277	4.61166161418762	702605.614287119	824576.019074931	162564
Panthera_uncia_dnaZoo	3123.82031074555	3.49468604431663	974.991938868108	1535.63401446532	44167
Panthera_uncia_dnaZoo	2975.02579798662	3.47349073607286	2096.27609006253	2741.03944532646	44167
Panthera_uncia_dnaZoo	2137.8675291862	3.32998079108518	3385.8028005904	4127.30937383212	44167
Panthera_uncia_dnaZoo	2610.02847125641	3.41664524482568	4868.81594707384	5721.58152947204	44167
Panthera_uncia_dnaZoo	3470.1344783847	3.540346305364	6574.34711187023	7555.06550974465	44167
Panthera_uncia_dnaZoo	3835.0619514323	3.58377238391678	8535.78390761906	9663.65374169993	44167
Panthera_uncia_dnaZoo	3613.86810158503	3.55797229769942	10791.5235757808	12088.624114923	44167
Panthera_uncia_dnaZoo	3316.09757345668	3.52062730082588	13385.7246540652	14877.4480407574	44167
Panthera_uncia_dnaZoo	3195.70742215078	3.50456701132973	16369.1714274495	18084.7197563986	44167
Panthera_uncia_dnaZoo	3702.05099197604	3.56844239642156	19800.2680853477	24042.2134598308	44167
Panthera_uncia_dnaZoo	5035.08969765614	3.70200721170197	28284.158834314	33894.5661073696	44167
Panthera_uncia_dnaZoo	6045.68798909782	3.78144572998873	39504.9733804251	46925.3116900361	44167
Panthera_uncia_dnaZoo	6473.13395792244	3.81111459459472	54345.6499996471	64159.807501816	44167
Panthera_uncia_dnaZoo	6572.37300761737	3.81772220335598	73973.9650039848	86954.1935944557	44167
Panthera_uncia_dnaZoo	6453.74131501258	3.80981155361295	99934.4221849266	117102.104099919	44167
Panthera_uncia_dnaZoo	6408.31560599694	3.80674389236577	134269.786014912	156975.803885101	44167
Panthera_uncia_dnaZoo	6893.1838794797	3.83841986369341	179681.821755289	209712.856234737	44167
Panthera_uncia_dnaZoo	8021.7362156586	3.90426837667237	239743.890714184	279463.009982994	44167
Panthera_uncia_dnaZoo	9529.25898036936	3.97905913009803	319182.129251804	371714.73303439	44167
Panthera_uncia_dnaZoo	11004.9971238541	4.04158993338692	424247.336816976	493727.086393024	44167
Panthera_uncia_dnaZoo	11478.6196648854	4.05988966611369	563206.835969072	655100.9218044	44167
Parahyaena_brunnea	2634.61942554864	3.42071788963541	2344.29156834392	3113.39086249297	32200.3
Parahyaena_brunnea	1679.93973450135	3.22529370229553	3882.49015664202	4806.96092047267	32200.3
Parahyaena_brunnea	1601.61528336618	3.20455820439719	5731.43168430333	6842.66166420235	32200.3
Parahyaena_brunnea	2381.58884079318	3.37686678670698	7953.89164410138	9289.60945859424	32200.3
Parahyaena_brunnea	3560.96339306445	3.55156750912165	10625.3272730871	12230.8833795878	32200.3
Parahyaena_brunnea	4788.93128363678	3.68023860539686	13836.4394860886	15766.345925272	32200.3
Parahyaena_brunnea	6352.40193851083	3.80293796960712	17696.2523644555	20016.0335598441	32200.3
Parahyaena_brunnea	8022.7088440462	3.90432103130027	22335.8147552327	25124.2322065758	32200.3
Parahyaena_brunnea	8935.32062743484	3.95111014097455	27912.6496579189	31264.3760614309	32200.3
Parahyaena_brunnea	8856.69811100536	3.94727184158883	34616.1024649429	38644.9360524636	32200.3
Parahyaena_brunnea	8357.10089880485	3.92205564561933	42673.7696399842	47516.4978707033	32200.3
Parahyaena_brunnea	8014.26454780637	3.90386367422798	52359.2261014224	58180.2698867123	32200.3
Parahyaena_brunnea	8129.7888405531	3.91007926557272	64001.3136720022	70998.3098146557	32200.3
Parahyaena_brunnea	8720.21754269023	3.94052731938342	77995.3059573091	86405.8173408569	32200.3
Parahyaena_brunnea	9552.42368777909	3.9801135768908	94816.3287244047	104925.91007769	32200.3
Parahyaena_brunnea	10330.7369602103	4.01413130374	115035.491430976	127187.384517838	32200.3
Parahyaena_brunnea	10881.437324834	4.03668626494081	139339.2776047	153946.065011038	32200.3
Parahyaena_brunnea	11220.6060612587	4.05001631520462	168552.852417376	186110.465606437	32200.3
Parahyaena_brunnea	11571.4821254381	4.06338898882858	203668.078795498	224772.636034617	32200.3
Parahyaena_brunnea	12284.9828053101	4.08937455295577	245877.193273736	271245.239115908	32200.3
Parahyaena_brunnea	13701.9393532174	4.13678204093688	296613.28495808	327106.118451773	32200.3
Parahyaena_brunnea	16060.982043643	4.20577209655262	357598.951945466	394251.869567065	32200.3
Parahyaena_brunnea	19360.7140951535	4.28692137166377	430904.787188664	474962.23335724	32200.3
Parahyaena_brunnea	23072.6003459157	4.36309654346957	519019.679525815	571977.498134862	32200.3
Parahyaena_brunnea	26168.3041475681	4.41777557884097	624935.316743909	688591.53823931	32200.3
Phacochoerus_africanus	244133.491219341	5.38762736177701	6792.61273251208	10678.3116479487	82500
Phacochoerus_africanus	160414.491803567	5.20524359977126	14564.0105633853	19009.6213043472	82500
Phacochoerus_africanus	219715.835022937	5.34186135785478	23455.2320453091	28541.4354002944	82500
Phacochoerus_africanus	141968.6447226	5.15219243644208	33627.6387552796	39446.7412533686	82500
Phacochoerus_africanus	45885.3371348138	4.6616739269579	45265.8437514576	51923.4528795071	82500
Phacochoerus_africanus	17408.6561602559	4.24076524758426	58581.0620075565	66198.0028186945	82500
Phacochoerus_africanus	12918.7405619479	4.1112201766887	73814.9436298325	82529.4515266597	82500
Phacochoerus_africanus	16633.3903924381	4.22098078070805	91243.9594234868	101214.188911527	82500
Phacochoerus_africanus	27330.0613884155	4.43664060720017	111184.418399568	122591.313340863	82500
Phacochoerus_africanus	58204.5806020464	4.76495716423601	133998.208282158	161979.89300829	82500
Phacochoerus_africanus	94925.0815125245	4.9773809787423	189961.577734422	226588.331847253	82500
Phacochoerus_africanus	88441.9078291866	4.94665810241359	263215.085960085	311157.843159009	82500
Phacochoerus_africanus	68819.3293430853	4.83771043602661	359100.600357934	421855.491516303	82500
Phacochoerus_africanus	60595.6221048499	4.78244124851634	484610.382674672	566753.684278253	82500
Phacochoerus_africanus	65093.4442482261	4.81353725169897	648896.985881833	756418.835952597	82500
Pongo_abelii	10460.1807769833	4.0195391902452	43105.4572367586	67604.0520026463	56750
Pongo_abelii	41438.7112513082	4.6174062403388	92102.6467685341	119949.754024892	56750
Pongo_abelii	50662.1386127949	4.70468351881679	147796.861281249	179450.161805524	56750
Pongo_abelii	55727.1381993812	4.74606674095447	211103.4623298	247083.193540529	56750
Pongo_abelii	64334.3460198508	4.8084428905685	283062.924751258	323960.431063546	56750
Pongo_abelii	74643.1142338634	4.87298975059868	364857.937375834	411345.389234977	56750
Pongo_abelii	101980.106856381	5.00851546269237	457832.841094121	510674.282424416	56750
Pongo_abelii	125864.177454647	5.09990214196251	563515.723754711	623579.629393664	56750
Pongo_abelii	117346.343177267	5.06946956037961	683643.535032618	751917.084538104	56750
Pongo_pygmaeus	8824.36475509661	3.94568345136456	23805.5875388139	37466.9989376176	57150
Pongo_pygmaeus	44568.2806704966	4.64902588044654	51128.4103364212	66808.2721422317	57150
Pongo_pygmaeus	6944.21313863955	3.84162304216764	82488.1339480421	100484.668791495	57150
Pongo_pygmaeus	5782.99317381634	3.76215267966731	118481.203634948	139136.6960355	57150
Pongo_pygmaeus	8118.14744069835	3.90945693465067	159792.188436051	183499.494871459	57150
Pongo_pygmaeus	15217.6080355201	4.18234639365578	207206.801306866	234416.822134417	57150
Pongo_pygmaeus	28107.7103237285	4.44882546907699	261626.842961969	292857.098303419	57150
Pongo_pygmaeus	44388.9575356729	4.64727494584039	324087.353644869	359931.826343861	57150
Pongo_pygmaeus	54685.3292336075	4.73787083113298	395776.299042853	436916.731902634	57150
Pongo_pygmaeus	55865.8057318706	4.74714606681602	478057.164762415	579471.396049653	57150
Pongo_pygmaeus	40390.351320189	4.60627763073265	680885.627336892	814481.248880256	57150
Pongo_tapanuliensis	3324.46673319856	3.52172199147283	30483.6927240272	47828.1279517365	56750
Pongo_tapanuliensis	54764.5480556047	4.73849950800528	65172.5631794459	84909.6361181909	56750
Pongo_tapanuliensis	54874.6312411628	4.73937161479066	104646.709056936	127106.480336602	56750
Pongo_tapanuliensis	69444.0278530739	4.84163490260093	149566.251616268	175124.313214382	56750
Pongo_tapanuliensis	81733.8740230648	4.91240208410131	200682.374812496	229766.131032417	56750
Pongo_tapanuliensis	92428.1063108893	4.96580405519871	258849.887252339	291945.702152567	56750
Pongo_tapanuliensis	97114.971241525	4.98728618589552	325041.517052795	362702.84785297	56750
Pongo_tapanuliensis	104652.64335879	5.01975020239891	400364.178653145	443220.831130693	56750
Pongo_tapanuliensis	102834.376965467	5.01213832118325	486077.483608242	534846.144262494	56750
Pongo_tapanuliensis	75792.885920754	4.87962844375403	583614.804916746	702262.864040649	56750
Pseudois_nayaur	23000.1585862042	4.36173083049046	16650.8598209289	25933.8988374477	45000
Pseudois_nayaur	51434.9166618529	4.71125804049945	35216.9378539665	45567.7322644626	45000
Pseudois_nayaur	82757.0756705617	4.91780513590166	55918.5266749587	67459.8920336206	45000
Pseudois_nayaur	96518.6391875876	4.98461119017948	79001.2573922825	91870.1357662017	45000
Pseudois_nayaur	103282.473818637	5.01402663159102	104739.014140121	119088.098971617	45000
Pseudois_nayaur	113256.265251641	5.05406223619439	133437.183803114	149436.731667266	45000
Pseudois_nayaur	127893.63710994	5.10684893824893	165436.279531419	183276.130285901	45000
Pseudois_nayaur	144045.830796383	5.15850069275647	201115.981040383	221007.810337339	45000
Pseudois_nayaur	157624.662915793	5.19762417083273	240899.639634296	263079.470521045	45000
Pseudois_nayaur	168353.125132248	5.22622118258982	285259.301407793	337565.922177302	45000
Pseudois_nayaur	163877.732914337	5.21451994728987	389872.542946811	454904.028853917	45000
Pseudois_nayaur	136915.487608229	5.13645257744262	519935.514761024	600787.50055307	45000
Pseudois_nayaur	99124.6812474134	4.99618180377875	681639.486345115	782160.695653708	45000
Puma_concolor_dnaZoo	2220.68311131867	3.34648658969457	2577.75720925589	4055.51784377238	51600
Puma_concolor_dnaZoo	1906.807906303	3.28030694399795	5533.27847828887	7227.60134553589	51600
Puma_concolor_dnaZoo	1999.69243136997	3.30096320284859	8921.9242127829	10864.5459821167	51600
Puma_concolor_dnaZoo	3488.35936148998	3.54262121842594	12807.1677514504	15034.4760240591	51600
Puma_concolor_dnaZoo	6742.48214434694	3.82881980501416	17261.7842966678	19815.4991883384	51600
Puma_concolor_dnaZoo	13377.6421491827	4.12637957443064	22369.214080009	25297.1696881935	51600
Puma_concolor_dnaZoo	24913.8902066172	4.39644154621802	28225.125296378	31582.1656893604	51600
Puma_concolor_dnaZoo	40970.3073465386	4.61246922190787	34939.2060823428	38788.2125934433	51600
Puma_concolor_dnaZoo	58962.5417446429	4.7705761967282	42637.2191045438	47050.288173794	51600
Puma_concolor_dnaZoo	73270.5841268807	4.86492965383012	51463.3572430443	62324.4449641432	51600
Puma_concolor_dnaZoo	71901.158323221	4.85673588689653	73185.5326852421	87463.2072644905	51600
Puma_concolor_dnaZoo	65287.1221354539	4.81482752527106	101740.881843739	120509.903568415	51600
Puma_concolor_dnaZoo	62641.5164904771	4.79686226302616	139278.925293091	163952.14322827	51600
Puma_concolor_dnaZoo	59914.5748288977	4.77753248178518	188625.36116345	221060.066190004	51600
Puma_concolor_dnaZoo	54482.3339434344	4.73625570384312	253494.771216558	296132.50468624	51600
Puma_concolor_dnaZoo	50233.7781312368	4.70099584309769	338770.238155922	394820.580341654	51600
Puma_concolor_dnaZoo	45958.9453119457	4.66237005373126	450870.922527387	524553.095651613	51600
Puma_concolor_dnaZoo	40254.5422985273	4.60481489299911	598235.268775839	695095.741425912	51600
Rangifer_tarandus_caribou	12660.6535070947	4.10245612331168	12666.3915758049	19834.7416370096	86034
Rangifer_tarandus_caribou	17658.7084611953	4.24695893657521	27003.0916982142	35116.7272656046	86034
Rangifer_tarandus_caribou	54447.2368569334	4.73597584463843	43230.362832995	52413.9380711383	86034
Rangifer_tarandus_caribou	235462.637349875	5.37192200411845	61597.5133092817	71992.1204436721	86034
Rangifer_tarandus_caribou	418110.730711934	5.62129131375749	82386.7275780625	94152.0645711707	86034
Rangifer_tarandus_caribou	274426.316485882	5.43842575629338	105917.401564279	119234.225641586	86034
Rangifer_tarandus_caribou	112481.606840002	5.05108151177214	132551.049718893	147623.954439755	86034
Rangifer_tarandus_caribou	57024.8292530392	4.75606399356159	162696.859160617	179757.417699595	86034
Rangifer_tarandus_caribou	43286.270196689	4.63635016602148	196817.976238572	216128.299169165	86034
Rangifer_tarandus_caribou	48591.0875786839	4.68655661966673	235438.622099759	282034.383132846	86034
Rangifer_tarandus_caribou	71013.4576809086	4.85134065917994	328630.144165932	388325.28650305	86034
Rangifer_tarandus_caribou	84430.9127645493	4.92650148436341	448020.428840167	524497.557652773	86034
Rangifer_tarandus_caribou	84604.9517706411	4.92739578223206	600974.686465378	698951.690999351	86034
Rangifer_tarandus_sibiricus	111193.157208977	5.04607806172606	13561.8126497222	21189.9939911047	86034
Rangifer_tarandus_sibiricus	267869.406513672	5.42792311547085	28818.1753324873	37399.498800071	86034
Rangifer_tarandus_sibiricus	473131.54160795	5.67498190152493	45980.8222676547	55634.3830785145	86034
Rangifer_tarandus_sibiricus	697304.385014357	5.84342239628415	65287.9438893743	76147.7182215041	86034
Rangifer_tarandus_sibiricus	558889.907186807	5.74732626690226	87007.4925536338	99224.1969237054	86034
Rangifer_tarandus_sibiricus	218862.387247076	5.34017113199006	111440.901293777	125184.084264362	86034
Rangifer_tarandus_sibiricus	86439.6217973047	4.93671285802954	138927.267234948	154387.662480797	86034
Rangifer_tarandus_sibiricus	46091.3129066169	4.66361907913728	169848.057726646	187240.23111686	86034
Rangifer_tarandus_sibiricus	34771.5373647411	4.54122389270407	204632.404507075	224197.731940505	86034
Rangifer_tarandus_sibiricus	38829.4129179561	4.58916082427204	243763.059373935	290533.248184599	86034
Rangifer_tarandus_sibiricus	59111.5046178653	4.7716720139745	337303.436995263	396491.707647637	86034
Rangifer_tarandus_sibiricus	76273.467506377	4.88237349051687	455679.97830001	530583.489957844	86034
Rangifer_tarandus_sibiricus	81017.8111089859	4.90858050549617	605487.001615677	700278.351267152	86034
Rangifer_tarandus_tarandus	14775.9395990085	4.1695551071296	9471.81022419311	14823.1406373485	86034
Rangifer_tarandus_tarandus	320478.005517516	5.50579822914298	20174.4710505039	26221.2005590023	86034
Rangifer_tarandus_tarandus	432337.781964668	5.63582319015262	32267.9300675006	39100.4249661635	86034
Rangifer_tarandus_tarandus	567506.120270818	5.75397054954007	45932.9198648264	53653.2894422393	86034
Rangifer_tarandus_tarandus	503899.136204034	5.70234361387841	61373.6590196522	70097.2815463963	86034
Rangifer_tarandus_tarandus	234572.35471782	5.3702768274685	78820.9040731405	88678.1510904038	86034
Rangifer_tarandus_tarandus	93999.4995206956	4.97312554130205	98535.398107667	109673.582785128	86034
Rangifer_tarandus_tarandus	49768.175930215	4.69695172356582	120811.76746259	133397.346143126	86034
Rangifer_tarandus_tarandus	34990.6597991312	4.54395213180615	145982.924823662	160203.984656192	86034
Rangifer_tarandus_tarandus	32094.9187851525	4.50643628105769	174425.044488722	208651.340895418	86034
Rangifer_tarandus_tarandus	41443.0468143474	4.61745167641906	242877.637302114	286577.236755735	86034
Rangifer_tarandus_tarandus	53819.7105055445	4.73094135737826	330276.836209356	386071.80069267	86034
Rangifer_tarandus_tarandus	59263.837498086	4.77278976982853	441866.765175983	513104.902381293	86034
Rangifer_tarandus_tarandus	56284.4304303248	4.75038827560905	584343.039586604	675298.77796691	86034
Redunca_redunca	19567.1210853659	4.29152693251987	9908.62917955423	15568.7206571415	44050.4
Redunca_redunca	36318.7442764844	4.56013082434185	21228.8121347287	27695.2233716658	44050.4
Redunca_redunca	50904.1151328771	4.70675289249904	34161.6346086028	41549.2315141938	44050.4
Redunca_redunca	50355.2759609898	4.70204498036539	48936.8284197849	57376.8403583621	44050.4
Redunca_redunca	48240.90016191	4.68341540302312	65816.8522969393	75459.2031768869	44050.4
Redunca_redunca	54847.7260897456	4.73915862704023	85101.5540568346	96117.5254996078	44050.4
Redunca_redunca	69221.386974277	4.84024029691188	107133.496942381	119718.770838642	44050.4
Redunca_redunca	83704.095747685	4.92274670909361	132304.044734902	146682.179234134	44050.4
Redunca_redunca	91355.3839089073	4.96073414701454	161060.313733367	177486.714412612	44050.4
Redunca_redunca	80226.907591662	4.90432005230769	193913.115091858	234119.442085658	44050.4
Redunca_redunca	53937.8318000576	4.73189348464197	274325.769079457	326803.390344193	44050.4
Redunca_redunca	37676.3703121883	4.57606905682474	379281.011608928	447775.224821431	44050.4
Redunca_redunca	38122.2430235333	4.58117844558866	516269.438033934	605668.635835465	44050.4
Redunca_redunca	51662.3108121082	4.713173827902	695067.833636996	811752.385407252	44050.4
Rhinoceros_unicornis	233.473253534187	2.3682371354039	1538.60557115396	2062.89186983674	1602333
Rhinoceros_unicornis	1047.74438994388	3.02025534412011	2587.17816851951	3234.06931199511	1602333
Rhinoceros_unicornis	1446.72655648786	3.16038645355817	3880.96045547072	4679.12770218028	1602333
Rhinoceros_unicornis	1102.08931757521	3.0422167928444	5477.29494888984	6462.11435806753	1602333
Rhinoceros_unicornis	874.440974799788	2.94173049971076	7446.93376724521	8662.05412289918	1602333
Rhinoceros_unicornis	927.434334594678	2.96728316989598	9877.17447855315	11376.4518739464	1602333
Rhinoceros_unicornis	1322.90548226209	3.12152881622198	12875.7292693397	14725.6140958739	1602333
Rhinoceros_unicornis	2195.15313104309	3.34146482145621	16575.4989224082	18857.9810581067	1602333
Rhinoceros_unicornis	3520.40623412675	3.5465927813929	21140.4631938052	23956.7059268965	1602333
Rhinoceros_unicornis	4716.51182481322	3.67362092760008	26772.9486599877	30247.7724089419	1602333
Rhinoceros_unicornis	5107.26590962259	3.70818846997134	33722.5961578962	38010.0107136165	1602333
Rhinoceros_unicornis	4835.04589515694	3.68440060084276	42297.4252693368	47587.4557573964	1602333
Rhinoceros_unicornis	4447.84285257953	3.64814943471987	52877.486245456	59404.5953460359	1602333
Rhinoceros_unicornis	4235.38170844883	3.62689255667445	65931.7044466159	73985.184158507	1602333
Rhinoceros_unicornis	4219.17105420339	3.62522713296442	82038.6638703981	91975.4573988041	1602333
Rhinoceros_unicornis	4332.21128853532	3.63670962967241	101912.25092721	114172.772982089	1602333
Rhinoceros_unicornis	4581.46606170874	3.66100447377406	126433.295036969	141560.95172305	1602333
Rhinoceros_unicornis	5188.61225961033	3.71505121746628	156688.608409131	175353.881860586	1602333
Rhinoceros_unicornis	6741.27568352035	3.82874208791367	194019.155312041	217049.320541674	1602333
Rhinoceros_unicornis	10375.3921765495	4.01600452147014	240079.485771306	268495.276832905	1602333
Rhinoceros_unicornis	17531.3113571465	4.24381440290908	296911.067894504	331971.91846181	1602333
Rhinoceros_unicornis	28086.5020240726	4.44849765425181	367032.769029115	410292.632526776	1602333
Rhinoceros_unicornis	37878.6133074604	4.57839407159994	453552.496024437	506928.719349192	1602333
Rhinoceros_unicornis	40934.9118676888	4.61209385969644	560304.942673946	626163.246100357	1602333
Rhinoceros_unicornis	35995.9723481478	4.55625390952199	692021.549526767	773280.879243966	1602333
Sus_scrofa_scrofa	13528.0278852769	4.13123448980032	6693.41866627925	10552.7751263506	101052.1
Sus_scrofa_scrofa	9364.54860427513	3.97148684808636	14412.131586422	18862.6621832701	101052.1
Sus_scrofa_scrofa	9199.84596537843	3.96378055593836	23313.1927801183	28445.4532485164	101052.1
Sus_scrofa_scrofa	19498.6966437325	4.29000558267777	33577.7137169144	39496.1310701476	101052.1
Sus_scrofa_scrofa	34786.2424785482	4.5414075198955	45414.5484233808	52239.5457481924	101052.1
Sus_scrofa_scrofa	30279.0090549578	4.48114165784898	59064.543073004	66934.9897994817	101052.1
Sus_scrofa_scrofa	16800.4682031445	4.22532138501209	74805.4365259593	83881.4740284409	101052.1
Sus_scrofa_scrofa	14959.6330137474	4.17492093964747	92957.5115309224	103423.811552918	101052.1
Sus_scrofa_scrofa	25040.4102239227	4.39864143941565	113890.111574914	125959.6337778	101052.1
Sus_scrofa_scrofa	64849.8311469411	4.81190884962523	138029.155980686	167997.807677987	101052.1
Sus_scrofa_scrofa	156130.389795579	5.19348744397195	197966.459375287	237819.457663607	101052.1
Sus_scrofa_scrofa	161056.312715958	5.20697775196836	277672.455951928	330669.884351816	101052.1
Sus_scrofa_scrofa	110508.403476852	5.04339530467143	383667.312751705	454144.504873646	101052.1
Sus_scrofa_scrofa	108072.856552455	5.03371663077361	524621.696995587	618343.878606257	101052.1
Sus_scrofa_scrofa	129148.659200167	5.11108990175989	712066.060216927	836699.960368136	101052.1
Syncerus_caffer	30649.9599199643	4.4864299109409	25088.6002236	39093.2049625943	580002.7
Syncerus_caffer	106139.35771805	5.02587645525162	53097.8097015886	68732.7157662936	580002.7
Syncerus_caffer	111556.738761235	5.04749580965728	84367.6218309986	101822.615542567	580002.7
Syncerus_caffer	110625.893501756	5.04385679142398	119277.609254136	138764.570302062	580002.7
Syncerus_caffer	113036.409884096	5.05321835556125	158251.531349989	180007.004721013	580002.7
Syncerus_caffer	127159.477322426	5.10434873411807	201762.478092037	226050.545401929	580002.7
Syncerus_caffer	135059.902041308	5.13052643039131	250338.612711822	277454.097794102	580002.7
Syncerus_caffer	123445.535451836	5.09147538779818	304569.582876382	334841.630539385	580002.7
Syncerus_caffer	100670.230865624	5.00290106457395	365113.678202388	398909.749595924	580002.7
Syncerus_caffer	76103.2989881826	4.8814034833318	432705.82098946	512558.743373632	580002.7
Syncerus_caffer	89838.5107149692	4.95346254385857	592411.665757804	691938.377438937	580002.7
Tapirus_indicus_dnaZoo	3950.13709383673	3.59661216855395	4054.77838625018	6397.93799076266	296250
Tapirus_indicus_dnaZoo	1655.13033237659	3.21883219775122	8741.09759527513	11449.2095605737	296250
Tapirus_indicus_dnaZoo	2081.16234947247	3.3183059604278	14157.3215258722	17287.2280002197	296250
Tapirus_indicus_dnaZoo	4676.58928019654	3.66992922982366	20417.1344745672	24034.5308982348	296250
Tapirus_indicus_dnaZoo	7266.50480251245	3.86132556491816	27651.9273219024	31832.7413472452	296250
Tapirus_indicus_dnaZoo	9049.46687190161	3.95662299451887	36013.555372588	40845.5405540133	296250
Tapirus_indicus_dnaZoo	10114.0498838964	4.00492509130241	45677.5257354386	51262.1034401596	296250
Tapirus_indicus_dnaZoo	12132.4744833066	4.08394938659183	56846.6811448805	63301.069345398	296250
Tapirus_indicus_dnaZoo	14041.6273293165	4.14741744249376	69755.4575459155	77215.1311767008	296250
Tapirus_indicus_dnaZoo	21401.6492166463	4.33044724148429	84674.8048074861	103260.69717538	296250
Tapirus_indicus_dnaZoo	25334.772989342	4.40371701717542	121846.589543274	146672.941423773	296250
Tapirus_indicus_dnaZoo	16634.7398805178	4.22101601414148	171499.293304272	204661.421626884	296250
Tapirus_indicus_dnaZoo	17006.0326961546	4.230603009725	237823.549949495	282120.302053021	296250
Tapirus_indicus_dnaZoo	20240.7520449784	4.3062266446755	326417.054156547	385587.027441504	296250
Tapirus_indicus_dnaZoo	22886.7533466802	4.35958418919589	444757.000726461	523794.076184275	296250
Tapirus_indicus_dnaZoo	23839.390238828	4.37729514287613	602831.151642088	708405.971945622	296250
Tapirus_terrestris_dnaZoo	54692.4964354487	4.7379277471705	24483.4985703127	38271.4747771203	207500.9
Tapirus_terrestris_dnaZoo	104462.605683645	5.0189608545463	52059.450983928	67588.9544438629	207500.9
Tapirus_terrestris_dnaZoo	87360.2841215264	4.94131403781728	83118.4579037977	100609.456879634	207500.9
Tapirus_terrestris_dnaZoo	86263.6921131998	4.93582804214838	118100.455855471	137800.702290395	207500.9
Tapirus_terrestris_dnaZoo	114137.066260539	5.05742670540206	157500.948725318	179689.487535072	207500.9
Tapirus_terrestris_dnaZoo	80711.3055313123	4.90693437221862	201878.026344826	226869.1479604	207500.9
Tapirus_terrestris_dnaZoo	67812.3409830873	4.83130873712864	251860.269575974	280007.961722781	207500.9
Tapirus_terrestris_dnaZoo	66777.2064543443	4.82462824690105	308155.653869588	339858.615640525	207500.9
Tapirus_terrestris_dnaZoo	66032.2806990691	4.81975629769577	371561.577411463	407268.866655904	207500.9
Tapirus_terrestris_dnaZoo	56754.1966047031	4.75399798031239	442976.155900345	528490.709580002	207500.9
Tapirus_terrestris_dnaZoo	49947.9683503829	4.69851782785405	614005.263259659	722486.373786343	207500.9
Tragelaphus_eurycerus	2377.17708084658	3.37606153442908	4788.27334293964	7543.63163135457	329003.1
Tragelaphus_eurycerus	8820.07518727238	3.94547228731757	10298.9899197695	13470.0700790639	329003.1
Tragelaphus_eurycerus	9600.571698747	3.98229709535399	16641.1502383582	20290.6753904773	329003.1
Tragelaphus_eurycerus	19338.6515658045	4.28642618857084	23940.2005425964	28140.3573241625	329003.1
Tragelaphus_eurycerus	29019.5009166917	4.46268993908067	32340.5141057286	37174.3805005094	329003.1
Tragelaphus_eurycerus	29900.2745627509	4.47567517630236	42008.2468952903	47571.4354946166	329003.1
Tragelaphus_eurycerus	43009.3211472666	4.63356258776863	53134.6240939428	59537.1732883288	329003.1
Tragelaphus_eurycerus	59871.5719471626	4.77722066083512	65939.7224827148	73308.2729919493	329003.1
Tragelaphus_eurycerus	67447.9152528742	4.82896853061037	80676.8235011839	89157.1232940769	329003.1
Tragelaphus_eurycerus	67583.5280117945	4.82984085917699	97637.42308697	118629.530738806	329003.1
Tragelaphus_eurycerus	64143.2219798405	4.80715077119768	139621.638390642	167426.089519006	329003.1
Tragelaphus_eurycerus	69143.6897382203	4.83975255122884	195230.540647371	232058.071992562	329003.1
Tragelaphus_eurycerus	77867.9110792775	4.89135852426708	268885.603337752	317664.378315885	329003.1
Tragelaphus_eurycerus	68645.0383561489	4.83660915202553	366443.153294018	431051.58077902	329003.1
Tragelaphus_eurycerus	53758.6875163705	4.73044865715596	495660.008264023	581235.115551074	329003.1
Tragelaphus_eurycerus	43452.4206329667	4.63801397499085	666810.222838125	780156.101576474	329003.1
Tragelaphus_oryx	16755.8610784584	4.22416675100232	11498.7214130981	18040.8261264591	569993.6
Tragelaphus_oryx	78040.2908925649	4.8923188795436	24582.93083982	32027.0861581368	569993.6
Tragelaphus_oryx	92779.7345260172	4.96745312552214	39471.2414764536	47941.8256127866	569993.6
Tragelaphus_oryx	138109.713891027	5.14022422558013	56412.4097491197	66050.950663782	569993.6
Tragelaphus_oryx	142883.856270369	5.15498316280946	75689.4915784443	86657.0316522315	569993.6
Tragelaphus_oryx	140778.011239649	5.14853482566516	97624.5717260186	110104.358483695	569993.6
Tragelaphus_oryx	147915.443996182	5.17001352147595	122584.145241372	136784.693082479	569993.6
Tragelaphus_oryx	146091.516274753	5.1646249966185	150985.240923587	167143.815016493	569993.6
Tragelaphus_oryx	138336.391090069	5.14093644164689	183302.3891094	201688.969658083	569993.6
Tragelaphus_oryx	121604.07041153	5.08494811217093	220075.550206765	264803.913893241	569993.6
Tragelaphus_oryx	102690.617512101	5.01153076541944	309532.277579716	367445.653241989	569993.6
Tragelaphus_oryx	79586.6490887951	4.90084021957972	425359.028904262	500344.089929726	569993.6
Tragelaphus_oryx	58070.2939186671	4.76395402418955	575329.15095519	672418.28300272	569993.6
Tragelaphus_scriptus	19326.4990889275	4.28615319060065	12071.1632171608	18889.1482912253	43250.4
Tragelaphus_scriptus	93824.6761456632	4.97231707403482	25707.1333652898	33408.9462948146	43250.4
Tragelaphus_scriptus	77430.06011709	4.88890959645209	41110.7592243395	49810.9722281842	43250.4
Tragelaphus_scriptus	115642.04891322	5.06311577777398	58511.185232029	68339.2227350043	43250.4
Tragelaphus_scriptus	135817.553951409	5.13295590463926	78167.2602379796	89269.3241894258	43250.4
Tragelaphus_scriptus	123137.424172837	5.09039006464264	100371.388140872	112912.632915801	43250.4
Tragelaphus_scriptus	123972.687792101	5.09332601703578	125453.877690731	139620.866927378	43250.4
Tragelaphus_scriptus	152938.555783517	5.18451698477922	153787.856164025	169791.33808573	43250.4
Tragelaphus_scriptus	175285.155876705	5.24374513917537	185794.820007434	203872.862514576	43250.4
Tragelaphus_scriptus	161752.230121437	5.20885027711667	221950.905021719	265441.249867831	43250.4
Tragelaphus_scriptus	112898.365386957	5.05268765398375	308931.594713943	364428.23480064	43250.4
Tragelaphus_scriptus	74509.3114206067	4.8722105498744	419924.874887338	490742.364879898	43250.4
Tragelaphus_scriptus	52251.0495041596	4.71809501802305	561559.854872458	651927.792120759	43250.4
Tragelaphus_scriptus	41277.6964790793	4.61571545329119	742295.72936906	857611.36796866	43250.4
[truncated: 209 more rows]
