# Supplementary material for: Worldwide Late Pleistocene and Early Holocene population declines in extant megafauna are associated with Homo sapiens expansion rather than climate change
Source: Nat Commun. 2023 Nov 24;14:7679. doi: 10.1038/s41467-023-43426-5 (PMC10667484; doi:10.1038/s41467-023-43426-5)
Supplement: Supplementary file 8 — Source Data [file 41467_2023_43426_MOESM8_ESM.zip › Source data/source_data_2.txt]

midT	fit	lwr	upr
260.15480035336	3.50870659404521	3.45591181751195	3.56150137057848
260.471495890602	3.50871380390889	3.45591959534626	3.56150801247152
260.788576952397	3.50872102254938	3.45592738264552	3.56151466245324
261.106044008059	3.50872824997738	3.45593517942125	3.56152132053351
261.42389752747	3.50873548620358	3.45594298568497	3.56152798672218
261.742137981088	3.50874273123868	3.45595080144823	3.56153466102914
262.06076583994	3.50874998509343	3.45595862672258	3.56154134346428
262.379781575628	3.50875724777854	3.45596646151959	3.5615480340375
262.69918566033	3.50876451930478	3.45597430585084	3.56155473275872
263.018978566794	3.5087717996829	3.45598215972794	3.56156143963785
263.339160768348	3.50877908892367	3.45599002316249	3.56156815468486
263.659732738894	3.5087863870379	3.45599789616613	3.56157487790967
263.980694952912	3.50879369403637	3.45600577875049	3.56158160932226
264.302047885458	3.50880100992991	3.45601367092722	3.56158834893261
264.623792012168	3.50880833472935	3.456021572708	3.56159509675069
264.945927809256	3.50881566844551	3.45602948410451	3.56160185278652
265.268455753517	3.50882301108927	3.45603740512845	3.56160861705009
265.591376322324	3.50883036267148	3.45604533579152	3.56161538955145
265.914689993634	3.50883772320303	3.45605327610546	3.56162217030061
266.238397245984	3.50884509269482	3.45606122608199	3.56162895930764
266.562498558494	3.50885247115774	3.45606918573289	3.56163575658259
266.886994410866	3.50885985860273	3.45607715506991	3.56164256213554
267.211885283389	3.50886725504071	3.45608513410485	3.56164937597657
267.537171656933	3.50887466048263	3.45609312284948	3.56165619811578
267.862854012957	3.50888207493946	3.45610112131564	3.56166302856328
268.188932833503	3.50888949842216	3.45610912951513	3.56166986732919
268.515408601202	3.50889693094173	3.45611714745981	3.56167671442365
268.842281799272	3.50890437250917	3.45612517516153	3.5616835698568
269.169552911518	3.50891182313548	3.45613321263215	3.56169043363881
269.497222422334	3.5089192828317	3.45614125988357	3.56169730577984
269.825290816707	3.50892675160888	3.45614931692767	3.56170418629008
270.153758580209	3.50893422947805	3.45615738377637	3.56171107517973
270.482626199008	3.5089417164503	3.4561654604416	3.561717972459
270.811894159862	3.5089492125367	3.4561735469353	3.5617248781381
271.14156295012	3.50895671774835	3.45618164326942	3.56173179222728
271.471633057727	3.50896423209636	3.45618974945594	3.56173871473678
271.80210497122	3.50897175559184	3.45619786550683	3.56174564567685
272.132979179731	3.50897928824594	3.4562059914341	3.56175258505777
272.464256172988	3.5089868300698	3.45621412724977	3.56175953288983
272.795936441315	3.50899438107459	3.45622227296586	3.56176648918332
273.128020475633	3.50900194127148	3.45623042859441	3.56177345394855
273.460508767461	3.50900951067166	3.45623859414748	3.56178042719584
273.793401808915	3.50901708928634	3.45624676963715	3.56178740893552
274.126700092711	3.50902467712673	3.45625495507551	3.56179439917795
274.460404112165	3.50903227420406	3.45626315047464	3.56180139793349
274.794514361193	3.50903988052959	3.45627135584668	3.56180840521249
275.129031334312	3.50904749611455	3.45627957120375	3.56181542102536
275.463955526643	3.50905512097024	3.456287796558	3.56182244538248
275.799287433906	3.50906275510793	3.45629603192158	3.56182947829428
276.135027552428	3.50907039853892	3.45630427730668	3.56183651977116
276.471176379139	3.50907805127453	3.45631253272549	3.56184356982357
276.807734411573	3.50908571332608	3.45632079819021	3.56185062846195
277.144702147871	3.50909338470491	3.45632907371306	3.56185769569677
277.482080086779	3.50910106542239	3.45633735930627	3.5618647715385
277.819868727652	3.50910875548986	3.4563456549821	3.56187185599763
278.158068570452	3.50911645491873	3.45635396075281	3.56187894908465
278.496680115749	3.50912416372038	3.45636227663067	3.56188605081009
278.835703864723	3.50913188190622	3.456370602628	3.56189316118445
279.175140319163	3.50913960948769	3.45637893875708	3.56190028021829
279.514989981471	3.5091473464762	3.45638728503026	3.56190740792215
279.855253354659	3.50915509288323	3.45639564145986	3.56191454430659
280.195930942352	3.50916284872022	3.45640400805824	3.5619216893822
280.537023248787	3.50917061399867	3.45641238483778	3.56192884315956
280.878530778816	3.50917838873006	3.45642077181085	3.56193600564927
281.220454037905	3.50918617292591	3.45642916898986	3.56194317686195
281.562793532137	3.50919396659772	3.45643757638722	3.56195035680823
281.905549768208	3.50920176975705	3.45644599401535	3.56195754549875
282.248723253433	3.50920958241544	3.45645442188672	3.56196474294416
282.592314495743	3.50921740458445	3.45646286001376	3.56197194915513
282.936324003691	3.50922523627566	3.45647130840897	3.56197916414234
283.280752286443	3.50923307750066	3.45647976708482	3.56198638791649
283.62559985379	3.50924092827105	3.45648823605383	3.56199362048827
283.970867216142	3.50924878859847	3.45649671532852	3.56200086186842
284.316554884529	3.50925665849454	3.45650520492142	3.56200811206765
284.662663370606	3.5092645379709	3.45651370484508	3.56201537109672
285.009193186647	3.50927242703923	3.45652221511207	3.56202263896639
285.356144845554	3.5092803257112	3.45653073573497	3.56202991568742
285.703518860849	3.50928823399849	3.45653926672638	3.56203720127061
286.051315746682	3.50929615191283	3.45654780809891	3.56204449572675
286.399536017829	3.50930407946591	3.45655635986518	3.56205179906664
286.74818018969	3.50931201666949	3.45656492203785	3.56205911130112
287.097248778295	3.50931996353529	3.45657349462956	3.56206643244103
287.446742300302	3.5093279200751	3.456582077653	3.5620737624972
287.796661272996	3.50933588630068	3.45659067112085	3.56208110148052
288.147006214294	3.50934386222383	3.45659927504581	3.56208844940185
288.497777642742	3.50935184785634	3.45660788944061	3.56209580627208
288.848976077518	3.50935984321005	3.45661651431798	3.56210317210212
289.200602038432	3.50936784829678	3.45662514969067	3.56211054690289
289.552656045926	3.50937586312838	3.45663379557144	3.56211793068532
289.905138621076	3.50938388771672	3.45664245197309	3.56212532346034
290.258050285593	3.50939192207366	3.45665111890841	3.56213272523892
290.611391561822	3.50939996621112	3.4566597963902	3.56214013603203
290.965162972744	3.50940802014098	3.4566684844313	3.56214755585065
291.319365041977	3.50941608387517	3.45667718304456	3.56215498470578
291.673998293778	3.50942415742563	3.45668589224283	3.56216242260843
292.029063253039	3.5094322408043	3.45669461203898	3.56216986956962
292.384560445294	3.50944033402316	3.45670334244592	3.56217732560039
292.740490396713	3.50944843709417	3.45671208347654	3.5621847907118
293.096853634111	3.50945655002933	3.45672083514377	3.56219226491489
293.453650684942	3.50946467284065	3.45672959746054	3.56219974822077
293.810882077301	3.50947280554016	3.45673837043981	3.5622072406405
294.168548339928	3.50948094813988	3.45674715409455	3.56221474218521
294.526650002206	3.50948910065188	3.45675594843775	3.56222225286601
294.885187594162	3.50949726308821	3.4567647534824	3.56222977269402
295.244161646468	3.50950543546097	3.45677356924152	3.56223730168041
295.603572690443	3.50951361778223	3.45678239572815	3.56224483983632
295.963421258052	3.50952181006413	3.45679123295533	3.56225238717292
296.323707881908	3.50953001231877	3.45680008093613	3.56225994370142
296.684433095271	3.50953822455831	3.45680893968363	3.56226750943299
297.045597432054	3.5095464467949	3.45681780921092	3.56227508437887
297.407201426815	3.50955467904069	3.45682668953112	3.56228266855027
297.769245614765	3.5095629213079	3.45683558065735	3.56229026195844
298.131730531768	3.5095711736087	3.45684448260276	3.56229786461463
298.494656714338	3.50957943595531	3.45685339538051	3.56230547653011
298.858024699643	3.50958770835997	3.45686231900377	3.56231309771617
299.221835025506	3.50959599083491	3.45687125348574	3.56232072818409
299.586088230402	3.50960428339241	3.45688019883962	3.56232836794519
299.950784853464	3.50961258604472	3.45688915507864	3.5623360170108
300.31592543448	3.50962089880414	3.45689812221604	3.56234367539225
300.681510513896	3.50962922168298	3.45690710026507	3.56235134310088
301.047540632816	3.50963755469354	3.456916089239	3.56235902014808
301.414016333001	3.50964589784817	3.45692508915114	3.56236670654521
301.780938156873	3.50965425115922	3.45693410001477	3.56237440230367
302.148306647514	3.50966261463904	3.45694312184322	3.56238210743486
302.516122348667	3.50967098830002	3.45695215464983	3.56238982195021
302.884385804738	3.50967937215455	3.45696119844795	3.56239754586115
303.253097560793	3.50968776621504	3.45697025325095	3.56240527917913
303.622258162565	3.50969617049391	3.45697931907221	3.56241302191561
303.991868156448	3.50970458500361	3.45698839592515	3.56242077408207
304.361928089504	3.50971300975658	3.45699748382316	3.56242853568999
304.732438509459	3.5097214447653	3.4570065827797	3.56243630675089
305.103399964706	3.50972989004224	3.45701569280821	3.56244408727628
305.474813004307	3.50973834559993	3.45702481392215	3.5624518772777
305.846678177992	3.50974681145085	3.45703394613502	3.56245967676669
306.218996036158	3.50975528760755	3.4570430894603	3.56246748575481
306.591767129874	3.50976377408258	3.45705224391153	3.56247530425363
306.96499201088	3.50977227088849	3.45706140950222	3.56248313227475
307.338671231587	3.50978077803785	3.45707058624593	3.56249096982977
307.712805345079	3.50978929554327	3.45707977415623	3.56249881693031
308.087394905112	3.50979782341735	3.4570889732467	3.56250667358799
308.462440466118	3.5098063616727	3.45709818353093	3.56251453981447
308.837942583202	3.50981491032197	3.45710740502254	3.5625224156214
309.213901812146	3.50982346937781	3.45711663773517	3.56253030102046
309.590318709408	3.50983203885289	3.45712588168245	3.56253819602333
309.967193832125	3.50984061875989	3.45713513687806	3.56254610064172
310.34452773811	3.50984920911151	3.45714440333568	3.56255401488734
310.722320985855	3.50985780992047	3.457153681069	3.56256193877193
311.100574134534	3.50986642119949	3.45716297009175	3.56256987230723
311.479287744	3.50987504296132	3.45717227041764	3.562577815505
311.858462374787	3.50988367521873	3.45718158206043	3.56258576837702
312.238098588115	3.50989231798448	3.45719090503389	3.56259373093507
312.618196945882	3.50990097127138	3.4572002393518	3.56260170319096
312.998758010675	3.50990963509222	3.45720958502795	3.5626096851565
313.379782345761	3.50991830945984	3.45721894207615	3.56261767684352
313.761270515097	3.50992699438707	3.45722831051025	3.56262567826388
314.143223083323	3.50993568988676	3.45723769034409	3.56263368942943
314.525640615769	3.50994439597179	3.45724708159153	3.56264171035205
314.908523678453	3.50995311265504	3.45725648426646	3.56264974104362
315.291872838079	3.50996183994941	3.45726589838278	3.56265778151605
315.675688662045	3.50997057786783	3.45727532395439	3.56266583178126
316.059971718438	3.50997932642322	3.45728476099525	3.56267389185118
316.444722576035	3.50998808562853	3.45729420951929	3.56268196173777
316.829941804307	3.50999685549672	3.45730366954048	3.56269004145297
317.215629973419	3.51000563604079	3.45731314107281	3.56269813100877
317.601787654229	3.51001442727372	3.45732262413027	3.56270623041716
317.988415418288	3.51002322920852	3.45733211872689	3.56271433969015
318.375513837848	3.51003204185823	3.4573416248767	3.56272245883976
318.763083485852	3.51004086523588	3.45735114259375	3.56273058787801
319.151124935943	3.51004969935454	3.45736067189212	3.56273872681697
319.539638762463	3.51005854422728	3.45737021278587	3.56274687566869
319.928625540452	3.5100673998672	3.45737976528913	3.56275503444526
320.318085845651	3.51007626628739	3.45738932941601	3.56276320315877
320.7080202545	3.51008514350099	3.45739890518065	3.56277138182133
321.098429344143	3.51009403152113	3.4574084925972	3.56277957044507
321.489313692425	3.51010293036097	3.45741809167983	3.56278776904211
321.880673877895	3.51011184003368	3.45742770244274	3.56279597762462
322.272510479807	3.51012076055244	3.45743732490013	3.56280419620476
322.664824078118	3.51012969193046	3.45744695906622	3.56281242479471
323.057615253494	3.51013863418097	3.45745660495525	3.56282066340668
323.450884587305	3.51014758731718	3.45746626258149	3.56282891205287
323.84463266163	3.51015655135236	3.45747593195921	3.56283717074552
324.238860059257	3.51016552629978	3.45748561310269	3.56284543949687
324.633567363684	3.51017451217271	3.45749530602626	3.56285371831916
325.028755159117	3.51018350898446	3.45750501074424	3.56286200722469
325.424424030474	3.51019251674835	3.45751472727097	3.56287030622572
325.820574563388	3.5102015354777	3.45752445562082	3.56287861533457
326.2172073442	3.51021056518586	3.45753419580816	3.56288693456356
326.614322959968	3.5102196058862	3.4575439478474	3.56289526392501
327.011921998464	3.51022865759211	3.45755371175295	3.56290360343127
327.410005048175	3.51023772031697	3.45756348753924	3.56291195309471
327.808572698305	3.51024679407421	3.45757327522072	3.5629203129277
328.207625538776	3.51025587887724	3.45758307481185	3.56292868294263
328.607164160226	3.51026497473953	3.45759288632714	3.56293706315192
329.007189154014	3.51027408167453	3.45760270978106	3.56294545356799
329.407701112217	3.51028319969571	3.45761254518816	3.56295385420327
329.808700627635	3.51029232881659	3.45762239256296	3.56296226507021
330.210188293787	3.51030146905066	3.45763225192002	3.5629706861813
330.612164704918	3.51031062041146	3.45764212327391	3.562979117549
331.014630455992	3.51031978291253	3.45765200663923	3.56298755918582
331.417586142701	3.51032895656743	3.45766190203058	3.56299601110427
331.821032361461	3.51033814138974	3.4576718094626	3.56300447331689
332.224969709413	3.51034733739306	3.45768172894991	3.56301294583621
332.629398784427	3.510356544591	3.45769166050719	3.5630214286748
333.034320185097	3.51036576299718	3.45770160414912	3.56302992184523
333.439734510752	3.51037499262524	3.4577115598904	3.56303842536009
333.845642361444	3.51038423348886	3.45772152774573	3.56304693923199
334.252044337958	3.5103934856017	3.45773150772985	3.56305546347356
334.658941041813	3.51040274897747	3.45774149985752	3.56306399809742
335.066333075256	3.51041202362986	3.4577515041435	3.56307254311622
335.47422104127	3.51042130957262	3.45776152060259	3.56308109854265
335.88260554357	3.51043060681947	3.45777154924958	3.56308966438937
336.291487186608	3.51043991538419	3.45778159009929	3.56309824066909
336.700866575571	3.51044923528056	3.45779164316658	3.56310682739453
337.110744316382	3.51045856652235	3.4578017084663	3.56311542457841
337.521121015701	3.5104679091234	3.45781178601333	3.56312403223347
337.93199728093	3.51047726309752	3.45782187582256	3.56313265037248
338.343373720206	3.51048662845856	3.4578319779089	3.56314127900822
338.75525094241	3.51049600522038	3.45784209228729	3.56314991815347
339.167629557161	3.51050539339686	3.45785221897268	3.56315856782104
339.580510174823	3.5105147930019	3.45786235798003	3.56316722802377
339.993893406501	3.5105242040494	3.45787250932433	3.56317589877447
340.407779864044	3.5105336265533	3.45788267302059	3.56318458008602
340.822170160048	3.51054306052755	3.45789284908383	3.56319327197127
341.237064907853	3.5105525059861	3.45790303752908	3.56320197444312
341.652464721544	3.51056196294294	3.45791323837141	3.56321068751447
342.068370215957	3.51057143141207	3.4579234516259	3.56321941119823
342.484782006675	3.51058091140749	3.45793367730764	3.56322814550734
342.901700710029	3.51059040294324	3.45794391543174	3.56323689045474
343.319126943102	3.51059990603337	3.45795416601334	3.5632456460534
343.737061323728	3.51060942069195	3.45796442906759	3.56325441231631
344.155504470493	3.51061894693305	3.45797470460965	3.56326318925644
344.574457002735	3.51062848477078	3.45798499265472	3.56327197688683
344.993919540547	3.51063803421925	3.457995293218	3.5632807752205
345.413892704777	3.5106475952926	3.45800560631471	3.56328958427048
345.834377117028	3.51065716800497	3.4580159319601	3.56329840404985
346.25537339966	3.51066675237055	3.45802627016943	3.56330723457167
346.676882175791	3.51067634840351	3.45803662095798	3.56331607584904
347.098904069298	3.51068595611805	3.45804698434105	3.56332492789506
347.521439704815	3.51069557552841	3.45805736033395	3.56333379072286
347.944489707739	3.5107052066488	3.45806774895203	3.56334266434558
348.368054704228	3.5107148494935	3.45807815021063	3.56335154877637
348.792135321201	3.51072450407677	3.45808856412512	3.56336044402841
349.216732186342	3.5107341704129	3.45809899071091	3.56336935011488
349.641845928096	3.5107438485162	3.4581094299834	3.56337826704899
350.067477175676	3.51075353840099	3.45811988195803	3.56338719484396
350.49362655906	3.51076324008162	3.45813034665022	3.56339613351302
350.920294708992	3.51077295357245	3.45814082407547	3.56340508306942
351.347482256987	3.51078267888784	3.45815131424924	3.56341404352644
351.775189835324	3.51079241604221	3.45816181718705	3.56342301489736
352.203418077054	3.51080216504995	3.45817233290442	3.56343199719547
352.632167616001	3.5108119259255	3.45818286141689	3.5634409904341
353.061439086757	3.5108216986833	3.45819340274002	3.56344999462659
353.491233124687	3.51083148333783	3.45820395688939	3.56345900978627
353.921550365932	3.51084127990355	3.45821452388059	3.56346803592651
354.352391447405	3.51085108839498	3.45822510372926	3.5634770730607
354.783757006794	3.51086090882663	3.45823569645102	3.56348612120224
355.215647682566	3.51087074121303	3.45824630206153	3.56349518036454
355.648064113962	3.51088058556874	3.45825692057646	3.56350425056102
356.081006941004	3.51089044190833	3.45826755201151	3.56351333180515
356.514476804491	3.51090031024639	3.4582781963824	3.56352242411038
356.948474346004	3.51091019059752	3.45828885370484	3.5635315274902
357.383000207902	3.51092008297635	3.4582995239946	3.56354064195809
357.81805503333	3.51092998739751	3.45831020726744	3.56354976752758
358.253639466212	3.51093990387568	3.45832090353916	3.56355890421219
358.689754151259	3.51094983242552	3.45833161282556	3.56356805202547
359.126399733965	3.51095977306173	3.45834233514247	3.56357721098099
359.56357686061	3.51096972579902	3.45835307050573	3.56358638109231
360.001286178261	3.51097969065213	3.45836381893122	3.56359556237305
360.439528334773	3.5109896676358	3.45837458043481	3.5636047548368
360.87830397879	3.51099965676481	3.45838535503242	3.5636139584972
361.317613759745	3.51100965805393	3.45839614273996	3.5636231733679
361.757458327859	3.51101967151797	3.45840694357338	3.56363239946256
362.197838334151	3.51102969717175	3.45841775754865	3.56364163679486
362.638754430426	3.51103973503011	3.45842858468174	3.56365088537848
363.080207269285	3.51104978510791	3.45843942498866	3.56366014522716
363.522197504125	3.51105984742001	3.45845027848542	3.5636694163546
363.964725789136	3.51106992198132	3.45846114518807	3.56367869877457
364.407792779306	3.51108000880675	3.45847202511268	3.56368799250082
364.85139913042	3.51109010791122	3.4584829182753	3.56369729754714
365.295545499058	3.51110021930969	3.45849382469206	3.56370661392731
365.740232542606	3.51111034301711	3.45850474437906	3.56371594165516
366.185460919244	3.51112047904848	3.45851567735245	3.56372528074451
366.631231287957	3.51113062741879	3.45852662362837	3.56373463120921
367.07754430853	3.51114078814307	3.45853758322301	3.56374399306313
367.524400641552	3.51115096123635	3.45854855615257	3.56375336632013
367.971800948418	3.5111611467137	3.45855954243327	3.56376275099414
368.419745891324	3.51117134459018	3.45857054208133	3.56377214709904
368.868236133276	3.5111815548809	3.45858155511301	3.56378155464879
369.317272338086	3.51119177760096	3.4585925815446	3.56379097365732
369.766855170372	3.51120201276549	3.45860362139238	3.56380040413861
370.216985295564	3.51121226038965	3.45861467467267	3.56380984610663
370.6676633799	3.5112225204886	3.45862574140182	3.56381929957539
371.118890090431	3.51123279307753	3.45863682159616	3.5638287645589
371.570666095017	3.51124307817164	3.45864791527208	3.56383824107119
372.022992062335	3.51125337578615	3.45865902244597	3.56384772912633
372.475868661872	3.51126368593631	3.45867014313425	3.56385722873837
372.929296563934	3.51127400863738	3.45868127735336	3.5638667399214
373.383276439639	3.51128434390463	3.45869242511974	3.56387626268952
373.837808960924	3.51129469175336	3.45870358644986	3.56388579705686
374.292894800545	3.51130505219889	3.45871476136024	3.56389534303754
374.748534632074	3.51131542525656	3.45872594986738	3.56390490064574
375.204729129906	3.51132581094171	3.45873715198781	3.5639144698956
375.661478969256	3.51133620926971	3.45874836773809	3.56392405080134
376.118784826159	3.51134662025597	3.4587595971348	3.56393364337714
376.576647377476	3.51135704391588	3.45877084019452	3.56394324763724
377.035067300891	3.51136748026488	3.45878209693389	3.56395286359588
377.494045274911	3.51137792931842	3.45879336736952	3.56396249126731
377.953581978871	3.51138839109195	3.45880465151808	3.56397213066581
378.413678092933	3.51139886560096	3.45881594939625	3.56398178180567
378.874334298086	3.51140935286096	3.45882726102071	3.56399144470121
379.33555127615	3.51141985288747	3.45883858640819	3.56400111936675
379.797329709771	3.51143036569602	3.45884992557542	3.56401080581663
380.25967028243	3.51144089130219	3.45886127853916	3.56402050406523
380.722573678438	3.51145142972155	3.45887264531618	3.56403021412691
381.186040582941	3.51146198096969	3.4588840259233	3.56403993601608
381.650071681915	3.51147254506223	3.45889542037731	3.56404966974716
382.114667662175	3.51148312201482	3.45890682869507	3.56405941533457
382.579829211371	3.5114937118431	3.45891825089342	3.56406917279277
383.04555701799	3.51150431456275	3.45892968698926	3.56407894213623
383.511851771356	3.51151493018945	3.45894113699948	3.56408872337943
383.978714161634	3.51152555873894	3.45895260094099	3.56409851653688
384.446144879828	3.51153620022692	3.45896407883075	3.56410832162309
384.914144617783	3.51154685466917	3.45897557068572	3.56411813865262
385.382714068188	3.51155752208144	3.45898707652287	3.56412796764
385.851853924572	3.51156820247952	3.45899859635921	3.56413780859983
386.321564881311	3.51157889587922	3.45901013021176	3.56414766154668
386.791847633626	3.51158960229638	3.45902167809757	3.56415752649518
387.262702877583	3.51160032174683	3.4590332400337	3.56416740345995
387.734131310097	3.51161105424644	3.45904481603724	3.56417729245563
388.206133628929	3.5116217998111	3.45905640612529	3.5641871934969
388.678710532693	3.51163255845671	3.45906801031499	3.56419710659842
389.151862720849	3.51164333019919	3.45907962862348	3.56420703177491
389.625590893712	3.5116541150545	3.45909126106792	3.56421696904107
390.099895752448	3.51166491303858	3.45910290766551	3.56422691841165
390.574777999077	3.51167572416743	3.45911456843347	3.5642368799014
391.050238336474	3.51168654845705	3.45912624338901	3.56424685352509
391.526277468369	3.51169738592345	3.4591379325494	3.56425683929751
392.002896099348	3.51170823658268	3.4591496359319	3.56426683723346
392.480094934856	3.5117191004508	3.45916135355381	3.56427684734778
392.957874681196	3.51172997754388	3.45917308543246	3.5642868696553
393.436236045532	3.51174086787803	3.45918483158516	3.56429690417089
393.915179735887	3.51175177146936	3.45919659202928	3.56430695090943
394.394706461147	3.51176268833402	3.45920836678221	3.56431700988582
394.87481693106	3.51177361848815	3.45922015586133	3.56432708111497
395.355511856241	3.51178456194795	3.45923195928407	3.56433716461182
395.836791948166	3.5117955187296	3.45924377706788	3.56434726039132
396.318657919179	3.51180648884933	3.45925560923021	3.56435736846845
396.801110482491	3.51181747232336	3.45926745578855	3.56436748885818
397.284150352183	3.51182846916797	3.4592793167604	3.56437762157553
397.767778243202	3.51183947939941	3.45929119216329	3.56438776663553
398.251994871367	3.511850503034	3.45930308201478	3.56439792405322
398.736800953369	3.51186154008804	3.45931498633243	3.56440809384366
399.222197206771	3.51187259057788	3.45932690513382	3.56441827602193
399.708184350008	3.51188365451986	3.45933883843658	3.56442847060314
400.194763102392	3.51189473193036	3.45935078625833	3.5644386776024
400.681934184109	3.51190582282579	3.45936274861674	3.56444889703484
401.169698316222	3.51191692722255	3.45937472552947	3.56445912891563
401.658056220673	3.51192804513708	3.45938671701423	3.56446937325993
402.14700862028	3.51193917658584	3.45939872308873	3.56447963008294
402.636556238745	3.51195032158529	3.45941074377072	3.56448989939987
403.126699800647	3.51196148015195	3.45942277907796	3.56450018122594
403.61744003145	3.51197265230232	3.45943482902823	3.56451047557641
404.108777657499	3.51198383805294	3.45944689363934	3.56452078246654
404.600713406024	3.51199503742036	3.45945897292912	3.56453110191161
405.093248005141	3.51200625042117	3.4594710669154	3.56454143392694
405.586382183852	3.51201747707195	3.45948317561608	3.56455177852783
406.080116672046	3.51202871738933	3.45949529904903	3.56456213572964
406.5744522005	3.51203997138994	3.45950743723217	3.56457250554771
407.069389500882	3.51205123909044	3.45951959018344	3.56458288799744
407.56492930575	3.51206252050751	3.4595317579208	3.56459328309422
408.061072348554	3.51207381565784	3.45954394046222	3.56460369085345
408.557819363636	3.51208512455815	3.4595561378257	3.56461411129059
409.055171086233	3.51209644722517	3.45956835002927	3.56462454442108
409.553128252477	3.51210778367568	3.45958057709098	3.56463499026039
410.051691599394	3.51211913392645	3.45959281902889	3.56464544882401
410.550861864911	3.51213049799427	3.45960507586108	3.56465592012746
411.050639787851	3.51214187589597	3.45961734760568	3.56466640418627
411.551026107935	3.51215326764839	3.45962963428081	3.56467690101597
412.052021565788	3.51216467326839	3.45964193590463	3.56468741063215
412.553626902934	3.51217609277284	3.45965425249531	3.56469793305038
413.055842861799	3.51218752617866	3.45966658407105	3.56470846828627
413.558670185717	3.51219897350277	3.45967893065009	3.56471901635545
414.062109618921	3.5122104347621	3.45969129225064	3.56472957727355
414.566161906556	3.51222190997362	3.459703668891	3.56474015105625
415.070827794669	3.51223339915432	3.45971606058943	3.56475073771922
415.576108030217	3.5122449023212	3.45972846736425	3.56476133727816
416.082003361069	3.51225641949129	3.4597408892338	3.56477194974879
416.588514536001	3.51226795068164	3.45975332621642	3.56478257514685
417.0956423047	3.5122794959093	3.45976577833049	3.5647932134881
417.603387417769	3.51229105519137	3.45977824559442	3.56480386478832
418.111750626722	3.51230262854496	3.45979072802662	3.56481452906331
418.620732683989	3.5123142159872	3.45980322564554	3.56482520632887
419.130334342916	3.51232581753524	3.45981573846964	3.56483589660085
419.640556357765	3.51233743320625	3.45982826651741	3.56484659989509
420.151399483718	3.51234906301742	3.45984080980737	3.56485731622748
420.662864476874	3.51236070698597	3.45985336835804	3.56486804561391
421.174952094255	3.51237236512913	3.45986594218798	3.56487878807028
421.687663093802	3.51238403746415	3.45987853131577	3.56488954361254
422.200998234381	3.51239572400832	3.45989113576001	3.56490031225662
422.71495827578	3.51240742477892	3.45990375553932	3.56491109401852
423.229543978713	3.51241913979328	3.45991639067236	3.5649218889142
423.744756104819	3.51243086906874	3.45992904117778	3.56493269695969
424.260595416666	3.51244261262265	3.45994170707428	3.56494351817102
424.777062677749	3.51245437047241	3.45995438838058	3.56495435256423
425.294158652491	3.5124661426354	3.45996708511541	3.56496520015539
425.811884106249	3.51247792912906	3.45997979729753	3.56497606096059
426.330239805309	3.51248972997083	3.45999252494573	3.56498693499594
426.84922651689	3.51250154517818	3.4600052680788	3.56499782227757
427.368845009146	3.5125133747686	3.46001802671558	3.56500872282161
427.889096051167	3.51252521875959	3.46003080087492	3.56501963664426
428.409980412976	3.51253707716868	3.46004359057569	3.56503056376167
428.931498865538	3.51254895001343	3.46005639583678	3.56504150419008
429.45365218075	3.51256083731141	3.46006921667713	3.56505245794569
429.976441131456	3.51257273908021	3.46008205311566	3.56506342504476
430.499866491436	3.51258465533745	3.46009490517135	3.56507440550355
431.023929035412	3.51259658610077	3.46010777286319	3.56508539933835
431.548629539053	3.51260853138782	3.46012065621018	3.56509640656547
432.073968778967	3.51262049121629	3.46013355523136	3.56510742720122
432.599947532712	3.51263246560388	3.46014646994579	3.56511846126196
433.126566578789	3.51264445456831	3.46015940037256	3.56512950876406
433.65382669665	3.51265645812732	3.46017234653075	3.56514056972388
434.181728666692	3.51266847629868	3.46018530843951	3.56515164415786
434.710273270266	3.51268050910019	3.46019828611798	3.5651627320824
435.239461289672	3.51269255654965	3.46021127958534	3.56517383351395
435.769293508161	3.51270461866488	3.46022428886079	3.56518494846898
436.299770709941	3.51271669546376	3.46023731396353	3.56519607696398
436.830893680171	3.51272878696414	3.46025035491283	3.56520721901545
437.362663204969	3.51274089318393	3.46026341172794	3.56521837463991
437.895080071408	3.51275301414104	3.46027648442815	3.56522954385392
438.428145067519	3.51276514985342	3.46028957303279	3.56524072667404
438.961858982293	3.51277730033902	3.46030267756119	3.56525192311686
439.496222605683	3.51278946561584	3.4603157980327	3.56526313319898
440.0312367286	3.51280164570187	3.46032893446672	3.56527435693703
440.566902142921	3.51281384061515	3.46034208688264	3.56528559434766
441.103219641485	3.51282605037372	3.46035525529991	3.56529684544753
441.640190018098	3.51283827499566	3.46036843973798	3.56530811025334
442.177814067531	3.51285051449906	3.46038164021633	3.56531938878179
442.716092585521	3.51286276890203	3.46039485675445	3.56533068104962
443.255026368779	3.51287503822272	3.46040808937188	3.56534198707356
443.794616214979	3.51288732247928	3.46042133808816	3.5653533068704
444.33486292277	3.5128996216899	3.46043460292288	3.56536464045691
444.875767291775	3.51291193587277	3.46044788389562	3.56537598784992
445.417330122585	3.51292426504613	3.460461181026	3.56538734906626
445.95955221677	3.51293660922823	3.46047449433368	3.56539872412277
446.502434376874	3.51294896843732	3.46048782383833	3.56541011303632
447.045977406419	3.51296134269172	3.46050116955962	3.56542151582382
447.590182109904	3.51297373200973	3.46051453151729	3.56543293250217
448.135049292807	3.51298613640969	3.46052790973106	3.56544436308831
448.680579761589	3.51299855590996	3.46054130422072	3.5654558075992
449.22677432369	3.51301099052892	3.46055471500603	3.5654672660518
449.773633787534	3.51302344028498	3.46056814210683	3.56547873846313
450.32115896253	3.51303590519656	3.46058158554293	3.56549022485018
450.869350659071	3.51304838528211	3.46059504533421	3.56550172523001
451.418209688536	3.51306088056011	3.46060852150055	3.56551323961966
451.967736863294	3.51307339104905	3.46062201406186	3.56552476803623
452.517932996702	3.51308591676744	3.46063552303807	3.56553631049681
453.068798903105	3.51309845773383	3.46064904844914	3.56554786701852
453.620335397843	3.51311101396677	3.46066259031505	3.5655594376185
454.172543297245	3.51312358548486	3.4606761486558	3.56557102231392
454.725423418636	3.51313617230669	3.46068972349143	3.56558262112196
455.278976580336	3.51314877445091	3.46070331484199	3.56559423405983
455.83320360166	3.51316139193615	3.46071692272756	3.56560586114475
456.388105302921	3.5131740247811	3.46073054716824	3.56561750239397
456.94368250543	3.51318667300446	3.46074418818416	3.56562915782476
457.499936031498	3.51319933662494	3.46075784579548	3.5656408274544
458.056866704439	3.51321201566129	3.46077152002236	3.56565251130021
458.614475348566	3.51322471013227	3.46078521088501	3.56566420937953
459.172762789197	3.51323742005667	3.46079891840366	3.56567592170969
459.731729852656	3.51325014545331	3.46081264259855	3.56568764830808
460.291377366271	3.51326288634103	3.46082638348996	3.56569938919209
460.851706158377	3.51327564273867	3.46084014109819	3.56571114437914
461.41271705832	3.51328841466511	3.46085391544356	3.56572291388667
461.974410896451	3.51330120213928	3.46086770654643	3.56573469773212
462.536788504137	3.51331400518008	3.46088151442716	3.565746495933
463.099850713754	3.51332682380647	3.46089533910615	3.56575830850678
463.663598358691	3.51333965803742	3.46090918060383	3.56577013547101
464.228032273353	3.51335250789193	3.46092303894064	3.56578197684322
464.793153293161	3.51336537338902	3.46093691413705	3.56579383264098
465.35896225455	3.51337825454772	3.46095080621357	3.56580570288188
465.925459994977	3.51339115138712	3.46096471519072	3.56581758758352
466.492647352916	3.51340406392628	3.46097864108903	3.56582948676353
467.060525167863	3.51341699218434	3.46099258392909	3.56584140043958
467.629094280336	3.51342993618041	3.4610065437315	3.56585332862932
468.198355531874	3.51344289593366	3.46102052051686	3.56586527135046
468.768309765044	3.51345587146327	3.46103451430584	3.56587722862071
469.338957823435	3.51346886278845	3.46104852511909	3.56588920045781
469.910300551667	3.51348186992842	3.46106255297733	3.56590118687952
470.482338795383	3.51349489290244	3.46107659790127	3.56591318790362
471.055073401261	3.51350793172978	3.46109065991166	3.56592520354791
471.628505217005	3.51352098642974	3.46110473902927	3.56593723383022
472.202635091354	3.51353405702165	3.46111883527489	3.5659492787684
472.777463874079	3.51354714352484	3.46113294866937	3.56596133838032
473.352992415985	3.51356024595869	3.46114707923353	3.56597341268386
473.929221568915	3.5135733643426	3.46116122698826	3.56598550169693
474.506152185745	3.51358649869597	3.46117539195445	3.56599760543748
475.083785120393	3.51359964903824	3.46118957415303	3.56600972392345
475.662121227815	3.51361281538889	3.46120377360495	3.56602185717283
476.241161364008	3.5136259977674	3.46121799033119	3.56603400520361
476.82090638601	3.51363919619328	3.46123222435273	3.56604616803382
477.401357151903	3.51365241068606	3.46124647569062	3.5660583456815
477.982514520815	3.51366564126531	3.4612607443659	3.56607053816472
478.564379352917	3.51367888795061	3.46127503039965	3.56608274550156
479.14695250943	3.51369215076155	3.46128933381298	3.56609496771013
479.730234852622	3.51370542971779	3.461303654627	3.56610720480857
480.31422724581	3.51371872483896	3.46131799286288	3.56611945681503
480.898930553363	3.51373203614474	3.46133234854179	3.56613172374769
481.484345640702	3.51374536365485	3.46134672168495	3.56614400562474
482.070473374301	3.51375870738899	3.46136111231358	3.56615630246441
482.65731462169	3.51377206736694	3.46137552044893	3.56616861428494
483.244870251454	3.51378544360845	3.4613899461123	3.56618094110459
483.833141133235	3.51379883613332	3.46140438932499	3.56619328294166
484.422128137736	3.51381224496139	3.46141885010834	3.56620563981444
485.011832136716	3.51382567011249	3.4614333284837	3.56621801174129
485.602254002999	3.5138391116065	3.46144782447246	3.56623039874054
486.193394610469	3.51385256946331	3.46146233809604	3.56624280083058
486.785254834076	3.51386604370284	3.46147686937586	3.56625521802981
487.377835549833	3.51387953434503	3.46149141833341	3.56626765035664
487.97113763482	3.51389304140985	3.46150598499017	3.56628009782953
488.565161967186	3.51390656491729	3.46152056936765	3.56629256046694
489.159909426147	3.51392010488738	3.46153517148739	3.56630503828736
489.755380891991	3.51393366134014	3.46154979137097	3.5663175313093
490.351577246077	3.51394723429564	3.46156442903999	3.5663300395513
490.948499370836	3.51396082377398	3.46157908451605	3.56634256303191
491.546148149775	3.51397442979527	3.46159375782081	3.56635510176973
492.144524467474	3.51398805237964	3.46160844897595	3.56636765578333
492.743629209594	3.51400169154726	3.46162315800316	3.56638022509136
493.343463262869	3.51401534731832	3.46163788492417	3.56639280971247
493.944027515115	3.51402901971302	3.46165262976073	3.56640540966532
494.545322855231	3.51404270875161	3.46166739253462	3.5664180249686
495.147350173194	3.51405641445434	3.46168217326765	3.56643065564104
495.750110360067	3.51407013684151	3.46169697198165	3.56644330170137
496.353604307997	3.51408387593342	3.46171178869848	3.56645596316836
496.957832910216	3.5140976317504	3.46172662344002	3.56646864006079
497.562797061045	3.51411140431282	3.46174147622818	3.56648133239747
498.168497655893	3.51412519364106	3.4617563470849	3.56649404019723
498.77493559126	3.51413899975554	3.46177123603216	3.56650676347892
499.382111764735	3.51415282267668	3.46178614309193	3.56651950226143
499.990027075002	3.51416666242495	3.46180106828624	3.56653225656365
500.598682421837	3.51418051902082	3.46181601163713	3.56654502640452
501.208078706114	3.51419439248482	3.46183097316667	3.56655781180296
501.8182168298	3.51420828283746	3.46184595289697	3.56657061277796
502.429097695964	3.51422219009932	3.46186095085015	3.5665834293485
503.040722208772	3.51423611429098	3.46187596704835	3.56659626153361
503.65309127349	3.51425005543304	3.46189100151376	3.56660910935232
504.266205796488	3.51426401354614	3.46190605426859	3.56662197282369
504.880066685237	3.51427798865094	3.46192112533507	3.56663485196681
505.494674848317	3.51429198076812	3.46193621473545	3.5666477468008
506.110031195409	3.5143059899184	3.46195132249203	3.56666065734477
506.726136637304	3.51432001612251	3.46196644862712	3.5666735836179
507.342992085901	3.5143340594012	3.46198159316306	3.56668652563935
507.960598454211	3.51434811977527	3.46199675612221	3.56669948342834
508.578956656352	3.51436219726553	3.46201193752698	3.56671245700408
509.19806760756	3.5143762918928	3.46202713739978	3.56672544638582
509.817932224182	3.51439040367796	3.46204235576307	3.56673845159285
510.438551423681	3.51440453264189	3.46205759263933	3.56675147264446
511.059926124637	3.5144186788055	3.46207284805104	3.56676450955996
511.682057246749	3.51443284218973	3.46208812202076	3.5667775623587
512.304945710835	3.51444702281554	3.46210341457104	3.56679063106005
512.928592438834	3.51446122070393	3.46211872572446	3.5668037156834
513.552998353805	3.5144754358759	3.46213405550363	3.56681681624816
514.178164379936	3.51448966835249	3.46214940393121	3.56682993277378
514.804091442535	3.51450391815478	3.46216477102985	3.56684306527972
515.430780468039	3.51451818530385	3.46218015682225	3.56685621378545
516.058232384012	3.51453246982082	3.46219556133115	3.5668693783105
516.686448119147	3.51454677172684	3.46221098457928	3.5668825588744
517.315428603267	3.51456109104306	3.46222642658942	3.56689575549669
517.945174767329	3.51457542779069	3.4622418873844	3.56690896819698
518.575687543422	3.51458978199094	3.46225736698703	3.56692219699485
519.206967864769	3.51460415366506	3.46227286542018	3.56693544190994
519.83901666573	3.51461854283432	3.46228838270674	3.56694870296191
520.471834881801	3.51463294952003	3.46230391886962	3.56696198017043
521.10542344962	3.51464737374349	3.46231947393178	3.5669752735552
521.739783306961	3.51466181552607	3.46233504791619	3.56698858313595
522.374915392744	3.51467627488913	3.46235064084584	3.56700190893242
523.010820647028	3.51469075185408	3.46236625274376	3.5670152509644
523.647500011018	3.51470524644235	3.46238188363302	3.56702860925167
524.284954427065	3.51471975867539	3.4623975335367	3.56704198381407
524.923184838668	3.51473428857467	3.46241320247791	3.56705537467144
525.562192190473	3.51474883616171	3.46242889047978	3.56706878184364
526.201977428276	3.51476340145804	3.4624445975655	3.56708220535057
526.842541499025	3.51477798448521	3.46246032375825	3.56709564521216
527.48388535082	3.51479258526481	3.46247606908127	3.56710910144835
528.126009932918	3.51480720381845	3.4624918335578	3.56712257407909
528.768916195726	3.51482184016777	3.46250761721113	3.5671360631244
529.412605090815	3.51483649433442	3.46252342006457	3.56714956860427
530.057077570907	3.51485116634011	3.46253924214145	3.56716309053876
530.70233458989	3.51486585620654	3.46255508346515	3.56717662894793
531.348377102809	3.51488056395546	3.46257094405905	3.56719018385187
531.995206065875	3.51489528960864	3.46258682394658	3.56720375527069
532.642822436459	3.51491003318787	3.4626027231512	3.56721734322453
533.291227173102	3.51492479471497	3.46261864169637	3.56723094773356
533.940421235508	3.5149395742118	3.46263457960562	3.56724456881797
534.590405584551	3.51495437170022	3.46265053690248	3.56725820649797
535.241181182275	3.51496918720215	3.46266651361051	3.56727186079379
535.892748991895	3.5149840207395	3.46268250975331	3.5672855317257
536.545109977798	3.51499887233424	3.4626985253545	3.56729921931399
537.198265105545	3.51501374200835	3.46271456043773	3.56731292357897
537.852215341873	3.51502862978383	3.46273061502668	3.56732664454097
538.506961654695	3.51504353568271	3.46274668914507	3.56734038222036
539.162505013103	3.51505845972707	3.46276278281663	3.56735413663752
539.818846387368	3.515073401939	3.46277889606512	3.56736790781287
540.475986748944	3.51508836234059	3.46279502891435	3.56738169576684
541.133927070465	3.51510334095401	3.46281118138813	3.56739550051989
541.792668325749	3.51511833780142	3.46282735351033	3.56740932209252
542.452211489804	3.51513335290502	3.46284354530481	3.56742316050522
543.112557538819	3.51514838628702	3.4628597567955	3.56743701577855
543.773707450175	3.51516343796969	3.46287598800633	3.56745088793305
544.435662202441	3.5151785079753	3.46289223896128	3.56746477698932
545.098422775379	3.51519359632615	3.46290850968434	3.56747868296797
545.761990149942	3.51520870304458	3.46292480019953	3.56749260588963
546.426365308278	3.51522382815295	3.46294111053093	3.56750654577497
547.09154923373	3.51523897167364	3.4629574407026	3.56752050264468
547.757542910839	3.51525413362907	3.46297379073867	3.56753447651947
548.424347325344	3.51526931404167	3.46299016066328	3.56754846742007
549.091963464184	3.51528451293393	3.4630065505006	3.56756247536725
549.760392315499	3.51529973032832	3.46302296027484	3.5675765003818
550.429634868633	3.51531496624739	3.46303939001024	3.56759054248454
551.099692114133	3.51533022071367	3.46305583973104	3.56760460169629
551.770565043754	3.51534549374974	3.46307230946154	3.56761867803794
552.442254650454	3.51536078537822	3.46308879922607	3.56763277153036
553.114761928405	3.51537609562173	3.46310530904897	3.56764688219448
553.788087872986	3.51539142450293	3.46312183895463	3.56766101005124
554.462233480788	3.51540677204452	3.46313838896745	3.5676751551216
555.137199749617	3.51542213826921	3.46315495911186	3.56768931742655
555.812987678491	3.51543752319974	3.46317154941235	3.56770349698713
556.489598267647	3.51545292685888	3.46318815989341	3.56771769382436
557.167032518537	3.51546834926944	3.46320479057956	3.56773190795932
557.845291433833	3.51548379045424	3.46322144149537	3.56774613941311
558.524376017428	3.51549925043613	3.46323811266541	3.56776038820685
559.204287274438	3.515514729238	3.46325480411432	3.56777465436168
559.8850262112	3.51553022688275	3.46327151586673	3.56778893789878
560.566593835279	3.51554574339333	3.46328824794732	3.56780323883934
561.248991155464	3.5155612787927	3.46330500038081	3.5678175572046
561.932219181773	3.51557683310386	3.46332177319192	3.5678318930158
562.616278925455	3.51559240634982	3.46333856640542	3.56784624629422
563.301171398986	3.51560799855364	3.46335538004612	3.56786061706117
563.98689761608	3.5156236097384	3.46337221413883	3.56787500533796
564.673458591681	3.51563923992719	3.46338906870842	3.56788941114597
565.360855341968	3.51565488914317	3.46340594377978	3.56790383450656
566.049088884362	3.51567055740948	3.46342283937781	3.56791827544114
566.738160237518	3.51568624474931	3.46343975552747	3.56793273397115
567.428070421331	3.5157019511859	3.46345669225374	3.56794721011806
568.118820456941	3.51571767674248	3.46347364958163	3.56796170390333
568.810411366727	3.51573342144233	3.46349062753617	3.56797621534849
569.502844174316	3.51574918530875	3.46350762614243	3.56799074447508
570.196119904579	3.51576496836508	3.46352464542551	3.56800529130465
570.890239583635	3.51578077063468	3.46354168541055	3.56801985585881
571.585204238854	3.51579659214093	3.46355874612271	3.56803443815916
572.281014898853	3.51581243290726	3.46357582758716	3.56804903822735
572.977672593503	3.5158282929571	3.46359292982915	3.56806365608505
573.675178353932	3.51584417231394	3.46361005287391	3.56807829175397
574.373533212517	3.51586007100127	3.46362719674673	3.56809294525581
575.072738202895	3.51587598904263	3.46364436147293	3.56810761661233
575.772794359964	3.51589192646158	3.46366154707785	3.56812230584532
576.473702719875	3.51590788328171	3.46367875358686	3.56813701297656
577.175464320048	3.51592385952663	3.46369598102537	3.56815173802789
577.87808019916	3.51593985522	3.46371322941882	3.56816648102117
578.581551397155	3.51595587038548	3.46373049879267	3.56818124197828
579.285878955244	3.51597190504678	3.46374778917243	3.56819602092113
579.991063915902	3.51598795922764	3.46376510058361	3.56821081787166
580.697107322876	3.51600403295181	3.46378243305179	3.56822563285183
581.404010221183	3.51602012624309	3.46379978660256	3.56824046588362
582.111773657112	3.51603623912529	3.46381716126152	3.56825531698906
582.820398678225	3.51605237162227	3.46383455705435	3.5682701861902
583.52988633336	3.51606852375791	3.46385197400672	3.56828507350909
584.240237672631	3.5160846955561	3.46386941214435	3.56829997896785
584.951453747432	3.51610088704079	3.46388687149299	3.56831490258859
585.663535610435	3.51611709823594	3.46390435207841	3.56832984439346
586.376484315594	3.51613332916554	3.46392185392643	3.56834480440466
587.090300918148	3.51614957985362	3.46393937706287	3.56835978264437
587.804986474616	3.51616585032424	3.46395692151363	3.56837477913484
588.520542042809	3.51618214060146	3.4639744873046	3.56838979389833
589.236968681821	3.51619845070941	3.46399207446171	3.56840482695712
589.954267452037	3.51621478067223	3.46400968301093	3.56841987833353
590.672439415134	3.51623113051408	3.46402731297826	3.5684349480499
591.391485634079	3.51624750025916	3.46404496438973	3.56845003612859
592.111407173133	3.51626388993171	3.46406263727139	3.56846514259202
592.832205097857	3.51628029955598	3.46408033164935	3.5684802674626
593.553880475104	3.51629672915626	3.46409804754973	3.56849541076278
594.276434373028	3.51631317875686	3.46411578499868	3.56851057251504
594.999867861083	3.51632964838214	3.46413354402238	3.5685257527419
595.724182010024	3.51634613805647	3.46415132464707	3.56854095146587
596.449377891911	3.51636264780426	3.46416912689899	3.56855616870953
597.175456580109	3.51637917764994	3.46418695080441	3.56857140449547
597.902419149288	3.51639572761798	3.46420479638967	3.56858665884629
598.630266675428	3.51641229773288	3.4642226636811	3.56860193178465
599.359000235817	3.51642888801915	3.46424055270509	3.56861722333322
600.088620909056	3.51644549850136	3.46425846348804	3.56863253351469
600.81912977506	3.5164621292041	3.46427639605639	3.5686478623518
601.550527915055	3.51647878015196	3.46429435043663	3.5686632098673
602.282816411585	3.51649545136961	3.46431232665526	3.56867857608397
603.015996348514	3.51651214288172	3.46433032473882	3.56869396102462
603.750068811023	3.51652885471299	3.46434834471387	3.5687093647121
604.485034885614	3.51654558688815	3.46436638660703	3.56872478716927
605.220895660113	3.51656233943198	3.46438445044493	3.56874022841903
605.957652223669	3.51657911236926	3.46440253625424	3.56875568848429
606.695305666757	3.51659590572483	3.46442064406165	3.56877116738801
607.433857081181	3.51661271952353	3.4644387738939	3.56878666515317
608.173307560072	3.51662955379027	3.46445692577776	3.56880218180277
608.913658197893	3.51664640854994	3.46447509974003	3.56881771735985
609.654910090439	3.5166632838275	3.46449329580752	3.56883327184748
610.397064334838	3.51668017964793	3.46451151400712	3.56884884528874
611.140122029555	3.51669709603623	3.4645297543657	3.56886443770675
611.884084274392	3.51671403301744	3.46454801691021	3.56888004912466
612.62895217049	3.51673099061663	3.4645663016676	3.56889567956566
613.374726820329	3.5167479688589	3.46458460866486	3.56891132905293
614.121409327731	3.51676496776938	3.46460293792902	3.56892699760973
614.869000797866	3.51678198737322	3.46462128948715	3.5689426852593
615.617502337243	3.51679902769563	3.46463966336632	3.56895839202493
616.366915053723	3.51681608876181	3.46465805959367	3.56897411792995
617.117240056513	3.51683317059703	3.46467647819635	3.5689898629977
617.86847845617	3.51685027322656	3.46469491920156	3.56900562725156
618.620631364606	3.51686739667572	3.46471338263651	3.56902141071494
619.373699895084	3.51688454096986	3.46473186852847	3.56903721341125
620.127685162221	3.51690170613434	3.46475037690472	3.56905303536397
620.882588281995	3.51691889219458	3.46476890779259	3.56906887659658
621.638410371739	3.51693609917602	3.46478746121942	3.56908473713261
622.395152550147	3.51695332710411	3.46480603721262	3.5691006169956
623.152815937275	3.51697057600436	3.4648246357996	3.56911651620912
623.911401654544	3.5169878459023	3.46484325700782	3.56913243479679
624.670910824737	3.51700513682349	3.46486190086476	3.56914837278223
625.431344572007	3.51702244879353	3.46488056739795	3.5691643301891
626.192704021872	3.51703978183803	3.46489925663495	3.56918030704111
626.954990301224	3.51705713598265	3.46491796860334	3.56919630336197
627.718204538325	3.51707451125308	3.46493670333074	3.56921231917543
628.482347862809	3.51709190767504	3.46495546084481	3.56922835450526
629.247421405689	3.51710932527426	3.46497424117325	3.56924440937528
630.013426299349	3.51712676407654	3.46499304434376	3.56926048380933
630.780363677557	3.51714422410769	3.46501187038412	3.56927657783126
631.54823467546	3.51716170539354	3.4650307193221	3.56929269146498
632.317040429583	3.51717920795997	3.46504959118554	3.5693088247344
633.08678207784	3.51719673183289	3.46506848600229	3.56932497766349
633.857460759526	3.51721427703823	3.46508740380024	3.56934115027622
634.629077615325	3.51723184360196	3.46510634460732	3.5693573425966
635.401633787311	3.51724943155009	3.46512530845149	3.56937355464869
636.175130418944	3.51726704090864	3.46514429536073	3.56938978645654
636.949568655079	3.51728467170367	3.46516330536308	3.56940603804427
637.724949641965	3.5173023239613	3.4651823384866	3.56942230943599
638.501274527245	3.51731999770763	3.46520139475938	3.56943860065587
639.278544459958	3.51733769296883	3.46522047420956	3.5694549117281
640.056760590546	3.51735540977109	3.46523957686528	3.5694712426769
640.835924070847	3.51737314814064	3.46525870275476	3.56948759352651
641.616036054103	3.51739090810372	3.46527785190623	3.56950396430121
642.397097694961	3.51740868968662	3.46529702434794	3.56952035502531
643.179110149471	3.51742649291567	3.4653162201082	3.56953676572315
643.962074575093	3.51744431781722	3.46533543921534	3.56955319641909
644.745992130693	3.51746216441764	3.46535468169774	3.56956964713753
645.530863976552	3.51748003274334	3.46537394758379	3.5695861179029
646.316691274358	3.51749792282079	3.46539323690193	3.56960260873965
647.103475187218	3.51751583467646	3.46541254968064	3.56961911967228
647.891216879653	3.51753376833685	3.46543188594842	3.56963565072528
648.679917517601	3.51755172382851	3.46545124573381	3.56965220192322
649.469578268419	3.51756970117803	3.46547062906539	3.56966877329067
650.260200300888	3.517587700412	3.46549003597176	3.56968536485223
651.051784785208	3.51760572155706	3.46550946648158	3.56970197663254
651.844332893006	3.5176237646399	3.46552892062353	3.56971860865627
652.637845797335	3.51764182968721	3.46554839842631	3.56973526094812
653.432324672674	3.51765991672574	3.46556789991867	3.5697519335328
654.227770694936	3.51767802578225	3.46558742512941	3.56976862643508
655.02418504146	3.51769615688355	3.46560697408734	3.56978533967975
655.821568891023	3.51771431005647	3.46562654682131	3.56980207329162
656.619923423834	3.51773248532788	3.46564614336022	3.56981882729555
657.419249821539	3.51775068272469	3.46566576373298	3.5698356017164
658.219549267224	3.51776890227383	3.46568540796856	3.56985239657909
659.020822945415	3.51778714400226	3.46570507609595	3.56986921190856
659.823072042079	3.51780540793698	3.46572476814419	3.56988604772977
660.626297744626	3.51782369410503	3.46574448414232	3.56990290406774
661.430501241913	3.51784200253347	3.46576422411946	3.56991978094748
662.235683724243	3.51786033324941	3.46578398810474	3.56993667839407
663.041846383371	3.51787868627996	3.46580377612733	3.56995359643259
663.848990412499	3.5178970616523	3.46582358821644	3.56997053508816
664.657117006282	3.51791545939362	3.46584342440131	3.56998749438594
665.466227360832	3.51793387953116	3.46586328471121	3.57000447435112
666.276322673715	3.51795232209218	3.46588316917545	3.5700214750089
667.087404143954	3.51797078710397	3.46590307782339	3.57003849638454
667.899472972035	3.51798927459386	3.46592301068441	3.57005553850332
668.712530359902	3.51800778458922	3.46594296778792	3.57007260139053
669.526577510962	3.51802631711745	3.46596294916338	3.57008968507152
670.341615630092	3.51804487220597	3.46598295484029	3.57010678957166
671.157645923628	3.51806344988225	3.46600298484816	3.57012391491635
671.974669599382	3.51808205017379	3.46602303921656	3.57014106113102
672.792687866631	3.51810067310811	3.46604311797509	3.57015822824113
673.611701936126	3.51811931871278	3.46606322115338	3.57017541627218
674.431713020093	3.5181379870154	3.4660833487811	3.57019262524969
675.252722332231	3.51815667804359	3.46610350088796	3.57020985519923
676.07473108772	3.51817539182503	3.46612367750369	3.57022710614637
676.897740503216	3.51819412838741	3.46614387865807	3.57024437811674
677.721751796858	3.51821288775846	3.46616410438093	3.57026167113598
678.546766188267	3.51823166996594	3.4661843547021	3.57027898522979
679.372784898549	3.51825047503767	3.46620462965148	3.57029632042386
680.199809150296	3.51826930300147	3.46622492925898	3.57031367674395
681.02784016759	3.51828815388521	3.46624525355457	3.57033105421584
681.856879176002	3.51830702771678	3.46626560256824	3.57034845286532
682.686927402593	3.51832592452414	3.46628597633002	3.57036587271825
683.517986075921	3.51834484433523	3.46630637486998	3.57038331380049
684.350056426038	3.51836378717808	3.46632679821822	3.57040077613793
685.183139684493	3.51838275308071	3.46634724640488	3.57041825975653
686.017237084336	3.51840174207119	3.46636771946015	3.57043576468224
686.852349860115	3.51842075417764	3.46638821741422	3.57045329094106
687.688479247884	3.51843978942819	3.46640874029737	3.57047083855902
688.5256264852	3.51845884785102	3.46642928813986	3.57048840756218
689.363792811127	3.51847792947433	3.46644986097203	3.57050599797663
690.202979466236	3.51849703432637	3.46647045882423	3.57052360982851
691.043187692612	3.51851616243541	3.46649108172686	3.57054124314396
691.884418733846	3.51853531382977	3.46651172971037	3.57055889794918
692.726673835049	3.51855448853779	3.46653240280521	3.57057657427038
693.569954242843	3.51857368658786	3.46655310104189	3.57059427213383
694.414261205372	3.51859290800838	3.46657382445097	3.5706119915658
695.259595972296	3.51861215282781	3.46659457306301	3.57062973259261
696.105959794796	3.51863142107463	3.46661534690865	3.57064749524061
696.953353925578	3.51865071277737	3.46663614601854	3.57066527953619
697.801779618873	3.51867002796456	3.46665697042337	3.57068308550576
698.651238130438	3.51868936666481	3.46667782015386	3.57070091317576
699.501730717558	3.51870872890674	3.4666986952408	3.57071876257267
700.35325863905	3.518728114719	3.46671959571498	3.57073663372301
701.205823155262	3.51874752413029	3.46674052160725	3.57075452665332
702.059425528078	3.51876695716933	3.46676147294848	3.57077244139017
702.914067020917	3.51878641386489	3.4667824497696	3.57079037796018
703.769748898736	3.51880589424577	3.46680345210155	3.57080833638998
704.626472428031	3.51882539834079	3.46682447997534	3.57082631670624
705.484238876842	3.51884492617883	3.46684553342198	3.57084431893568
706.343049514751	3.5188644777888	3.46686661247255	3.57086234310504
707.202905612887	3.51888405319962	3.46688771715816	3.57088038924108
708.063808443923	3.51890365244027	3.46690884750994	3.57089845737061
708.925759282085	3.51892327553977	3.46693000355907	3.57091654752046
709.788759403149	3.51894292252715	3.46695118533678	3.57093465971751
710.652810084443	3.51896259343149	3.46697239287432	3.57095279398867
711.517912604851	3.51898228828192	3.46699362620298	3.57097095036085
712.384068244813	3.51900200710757	3.4670148853541	3.57098912886105
713.25127828633	3.51902174993764	3.46703617035904	3.57100732951625
714.119544012961	3.51904151680135	3.46705748124922	3.57102555235349
714.988866709826	3.51906130772796	3.46707881805607	3.57104379739984
715.859247663616	3.51908112274675	3.46710018081109	3.5710620646824
716.730688162581	3.51910096188705	3.4671215695458	3.57108035422831
717.603189496544	3.51912082517824	3.46714298429175	3.57109866606473
718.476752956897	3.5191407126497	3.46716442508054	3.57111700021886
719.351379836601	3.51916062433088	3.46718589194382	3.57113535671794
720.227071430197	3.51918056025124	3.46720738491326	3.57115373558923
721.103829033796	3.5192005204403	3.46722890402056	3.57117213686004
721.981653945089	3.5192205049276	3.46725044929749	3.5711905605577
722.860547463349	3.51924051374271	3.46727202077583	3.57120900670958
723.740510889428	3.51926054691525	3.46729361848742	3.57122747534307
724.621545525761	3.51928060447487	3.46731524246412	3.57124596648562
725.503652676371	3.51930068645126	3.46733689273783	3.57126448016469
726.386833646865	3.51932079287414	3.46735856934051	3.57128301640777
727.271089744445	3.51934092377327	3.46738027230413	3.57130157524242
728.156422277899	3.51936107917846	3.46740200166072	3.57132015669619
729.042832557609	3.51938125911952	3.46742375744234	3.5713387607967
729.930321895555	3.51940146362633	3.46744553968109	3.57135738757156
730.818891605311	3.51942169272879	3.46746734840911	3.57137603704847
731.708543002052	3.51944194645685	3.46748918365858	3.57139470925512
732.599277402553	3.51946222484047	3.46751104546171	3.57141340421924
733.491096125194	3.51948252790969	3.46753293385076	3.57143212196862
734.384000489955	3.51950285569454	3.46755484885802	3.57145086253105
735.27799181843	3.51952320822511	3.46757679051584	3.57146962593438
736.173071433814	3.51954358553153	3.46759875885658	3.57148841220648
737.069240660921	3.51956398764396	3.46762075391265	3.57150722137526
737.96650082617	3.51958441459259	3.46764277571652	3.57152605346867
738.864853257599	3.51960486640766	3.46766482430066	3.57154490851467
739.764299284862	3.51962534311945	3.46768689969761	3.57156378654128
740.664840239233	3.51964584475825	3.46770900193994	3.57158268757655
741.566477453602	3.51966637135441	3.46773113106027	3.57160161164855
742.469212262488	3.51968692293831	3.46775328709123	3.5716205587854
743.373046002029	3.51970749954038	3.46777547006551	3.57163952901524
744.277980009991	3.51972810119106	3.46779768001586	3.57165852236627
745.184015625772	3.51974872792086	3.46781991697503	3.57167753886669
746.091154190395	3.51976937976029	3.46784218097582	3.57169657854475
746.99939704652	3.51979005673993	3.4678644720511	3.57171564142876
747.908745538439	3.51981075889038	3.46788679023374	3.57173472754701
748.819201012081	3.51983148624228	3.46790913555668	3.57175383692788
749.730764815014	3.51985223882631	3.46793150805288	3.57177296959975
750.643438296445	3.51987301667319	3.46795390775534	3.57179212559105
751.557222807226	3.51989381981367	3.46797633469712	3.57181130493023
752.472119699852	3.51991464827854	3.46799878891129	3.57183050764579
753.388130328462	3.51993550209863	3.468021270431	3.57184973376626
754.305256048847	3.5199563813048	3.4680437792894	3.5718689833202
755.223498218448	3.51997728592796	3.4680663155197	3.57188825633622
756.142858196357	3.51999821599905	3.46808887915515	3.57190755284295
757.063337343321	3.52001917154905	3.46811147022904	3.57192687286906
757.984937021745	3.52004015260897	3.46813408877469	3.57194621644324
758.907658595688	3.52006115920987	3.46815673482548	3.57196558359425
759.831503430876	3.52008219138283	3.46817940841481	3.57198497435086
760.756472894692	3.520103249159	3.46820210957614	3.57200438874187
761.682568356188	3.52012433256954	3.46822483834295	3.57202382679613
762.609791186078	3.52014544164565	3.46824759474877	3.57204328854253
763.538142756748	3.52016657641857	3.46827037882718	3.57206277400997
764.467624442254	3.5201877369196	3.46829319061178	3.57208228322741
765.398237618323	3.52020892318004	3.46831603013623	3.57210181622384
766.329983662359	3.52023013523126	3.46833889743423	3.57212137302828
767.262863953443	3.52025137310465	3.4683617925395	3.57214095366979
768.196879872331	3.52027263683164	3.46838471548583	3.57216055817746
769.132032801464	3.52029392644371	3.46840766630702	3.57218018658041
770.068324124965	3.52031524197238	3.46843064503694	3.57219983890782
771.005755228639	3.52033658344918	3.46845365170948	3.57221951518888
771.944327499982	3.52035795090571	3.46847668635858	3.57223921545284
772.884042328178	3.52037934437359	3.46849974901822	3.57225893972895
773.824901104099	3.52040076388448	3.46852283972243	3.57227868804654
774.766905220315	3.5204222094701	3.46854595850527	3.57229846043493
775.710056071088	3.52044368116218	3.46856910540083	3.57231825692352
776.654355052376	3.5204651789925	3.46859228044327	3.57233807754172
777.599803561842	3.52048670299288	3.46861548366678	3.57235792231898
778.546402998845	3.52050825319518	3.46863871510557	3.57237779128479
779.494154764448	3.52052982963129	3.46866197479392	3.57239768446866
780.443060261424	3.52055143233316	3.46868526276614	3.57241760190017
781.393120894248	3.52057306133275	3.46870857905659	3.5724375436089
782.344338069108	3.52059471666207	3.46873192369965	3.5724575096245
783.296713193904	3.52061639835319	3.46875529672976	3.57247749997662
784.250247678248	3.52063810643818	3.4687786981814	3.57249751469497
785.204942933469	3.52065984094919	3.4688021280891	3.57251755380929
786.160800372614	3.52068160191838	3.4688255864874	3.57253761734936
787.117821410451	3.52070338937796	3.46884907341091	3.572557705345
788.076007463468	3.52072520336017	3.46887258889429	3.57257781782606
789.03535994988	3.52074704389731	3.46889613297221	3.57259795482241
789.995880289625	3.5207689110217	3.4689197056794	3.572618116364
790.957569904375	3.5207908047657	3.46894330705064	3.57263830248076
791.920430217526	3.52081272516172	3.46896693712073	3.57265851320271
792.884462654213	3.52083467224221	3.46899059592454	3.57267874855988
793.849668641301	3.52085664603965	3.46901428349696	3.57269900858234
794.816049607395	3.52087864658655	3.46903799987292	3.57271929330018
795.783606982838	3.5209006739155	3.46906174508742	3.57273960274357
796.752342199713	3.52092272805908	3.46908551917548	3.57275993694268
797.722256691849	3.52094480904994	3.46910932217216	3.57278029592772
798.693351894819	3.52096691692076	3.46913315411257	3.57280067972896
799.665629245942	3.52098905170427	3.46915701503187	3.57282108837668
800.63909018429	3.52101121343323	3.46918090496524	3.57284152190121
801.613736150685	3.52103340214043	3.46920482394794	3.57286198033293
802.589568587701	3.52105561785872	3.46922877201522	3.57288246370222
803.566588939673	3.52107786062098	3.46925274920243	3.57290297203954
804.54479865269	3.52110013046014	3.46927675554491	3.57292350537536
805.524199174603	3.52112242740915	3.46930079107809	3.5729440637402
806.504791955026	3.52114475150101	3.46932485583741	3.57296464716461
807.486578445335	3.52116710276878	3.46934894985837	3.57298525567918
808.469560098677	3.52118948124552	3.4693730731765	3.57300588931454
809.453738369965	3.52121188696436	3.46939722582739	3.57302654810134
810.439114715883	3.52123431995847	3.46942140784664	3.5730472320703
811.42569059489	3.52125678026105	3.46944561926994	3.57306794125216
812.41346746722	3.52127926790534	3.469469860133	3.57308867567769
813.402446794883	3.52130178292463	3.46949413047155	3.57310943537771
814.392630041671	3.52132432535224	3.46951843032141	3.57313022038306
815.384018673157	3.52134689522153	3.46954275971841	3.57315103072465
816.376614156696	3.52136949256591	3.46956711869842	3.5731718664334
817.370417961434	3.52139211741883	3.46959150729739	3.57319272754028
818.3654315583	3.52141476981378	3.46961592555127	3.57321361407629
819.361656420018	3.52143744978428	3.46964037349609	3.57323452607247
820.359094021103	3.5214601573639	3.46966485116789	3.57325546355991
821.357745837864	3.52148289258625	3.46968935860278	3.57327642656972
822.357613348409	3.52150565548498	3.4697138958369	3.57329741513306
823.358698032644	3.52152844609379	3.46973846290644	3.57331842928113
824.361001372279	3.5215512644464	3.46976305984764	3.57333946904515
825.364524850823	3.52157411057658	3.46978768669676	3.57336053445641
826.369269953596	3.52159698451817	3.46981234349013	3.5733816255462
827.375238167722	3.521619886305	3.46983703026411	3.57340274234588
828.382430982139	3.52164281597097	3.46986174705511	3.57342388488684
829.390849887595	3.52166577355004	3.46988649389958	3.57344505320049
830.400496376653	3.52168875907616	3.46991127083402	3.5734662473183
831.411371943695	3.52171177258337	3.46993607789496	3.57348746727178
832.423478084918	3.52173481410573	3.469960915119	3.57350871309246
833.436816298346	3.52175788367734	3.46998578254275	3.57352998481193
834.451388083821	3.52178098133234	3.4700106802029	3.57355128246179
835.467194943015	3.52180410710493	3.47003560813615	3.57357260607371
836.484238379427	3.52182726102933	3.47006056637928	3.57359395567939
837.502519898384	3.52185044313981	3.47008555496908	3.57361533131054
838.522041007047	3.52187365347069	3.47011057394241	3.57363673299896
839.542803214414	3.52189689205631	3.47013562333617	3.57365816077645
840.564808031315	3.52192015893108	3.4701607031873	3.57367961467486
841.588056970425	3.52194345412943	3.47018581353277	3.57370109472608
842.612551546256	3.52196677768583	3.47021095440962	3.57372260096205
843.638293275165	3.52199012963482	3.47023612585492	3.57374413341471
844.665283675356	3.52201351001095	3.4702613279058	3.5737656921161
845.693524266879	3.52203691884883	3.47028656059942	3.57378727709824
846.723016571636	3.52206035618311	3.47031182397298	3.57380888839324
847.753762113382	3.52208382204848	3.47033711806375	3.5738305260332
848.785762417726	3.52210731647966	3.47036244290902	3.5738521900503
849.819019012133	3.52213083951144	3.47038779854613	3.57387388047674
850.853533425931	3.52215439117862	3.47041318501248	3.57389559734476
851.889307190306	3.52217797151608	3.4704386023455	3.57391734068665
852.92634183831	3.5222015805587	3.47046405058267	3.57393911053472
853.964638904861	3.52222521834143	3.47048952976153	3.57396090692134
855.004199926744	3.52224888489927	3.47051503991963	3.57398272987892
856.045026442619	3.52227258026724	3.47054058109459	3.57400457943988
857.087119993012	3.5222963044804	3.47056615332409	3.57402645563671
858.130482120332	3.52232005757388	3.47059175664582	3.57404835850194
859.17511436886	3.52234383958283	3.47061739109754	3.57407028806812
860.221018284759	3.52236765054245	3.47064305671705	3.57409224436785
861.268195416076	3.52239149048799	3.4706687535422	3.57411422743378
862.316647312738	3.52241535945473	3.47069448161087	3.57413623729858
863.366375526564	3.52243925747799	3.47072024096101	3.57415827399497
864.417381611259	3.52246318459315	3.47074603163059	3.57418033755571
865.469667122418	3.52248714083563	3.47077185365765	3.57420242801361
866.523233617533	3.52251112624088	3.47079770708025	3.57422454540151
867.578082655991	3.5225351408444	3.47082359193652	3.57424668975228
868.634215799075	3.52255918468174	3.47084950826464	3.57426886109884
869.691634609973	3.52258325778848	3.4708754561028	3.57429105947416
870.750340653772	3.52260736020026	3.47090143548927	3.57431328491125
871.810335497465	3.52263149195275	3.47092744646236	3.57433553744313
872.871620709954	3.52265565308166	3.47095348906041	3.5743578171029
873.93419786205	3.52267984362276	3.47097956332183	3.57438012392368
874.998068526477	3.52270406361185	3.47100566928507	3.57440245793863
876.063234277873	3.52272831308478	3.47103180698861	3.57442481918095
877.129696692791	3.52275259207744	3.47105797647098	3.5744472076839
878.197457349704	3.52277690062577	3.47108417777079	3.57446962348076
879.266517829011	3.52280123876575	3.47111041092665	3.57449206660484
880.336879713028	3.52282560653339	3.47113667597725	3.57451453708953
881.408544586002	3.52285000396477	3.47116297296132	3.57453703496823
882.481514034108	3.522874431096	3.47118930191761	3.57455956027439
883.555789645448	3.52289888796323	3.47121566288496	3.5745821130415
884.631373010063	3.52292337460266	3.47124205590223	3.57460469330309
885.708265719925	3.52294789105053	3.47126848100833	3.57462730109273
886.786469368947	3.52297243734313	3.47129493824222	3.57464993644403
887.86598555298	3.52299701351679	3.47132142764291	3.57467259939066
888.94681586982	3.52302161960789	3.47134794924946	3.57469528996631
890.028961919205	3.52304625565284	3.47137450310096	3.57471800820471
891.112425302825	3.52307092168811	3.47140108923657	3.57474075413965
892.197207624314	3.52309561775021	3.47142770769548	3.57476352780493
893.283310489263	3.52312034387568	3.47145435851693	3.57478632923443
894.370735505216	3.52314510010114	3.47148104174023	3.57480915846205
895.459484281672	3.52316988646322	3.4715077574047	3.57483201552173
896.549558430093	3.5231947029986	3.47153450554973	3.57485490044746
897.640959563898	3.52321954974401	3.47156128621475	3.57487781327327
898.733689298476	3.52324442673624	3.47158809943926	3.57490075403322
899.827749251177	3.5232693340121	3.47161494526278	3.57492372276143
900.923141041322	3.52329427160846	3.47164182372488	3.57494671949204
902.019866290205	3.52331923956223	3.4716687348652	3.57496974425926
903.11792662109	3.52334423791036	3.4716956787234	3.57499279709732
904.21732365922	3.52336926668986	3.47172265533921	3.5750158780405
905.318059031816	3.52339432593776	3.4717496647524	3.57503898712312
906.420134368078	3.52341941569116	3.47177670700278	3.57506212437954
907.523551299191	3.5234445359872	3.47180378213022	3.57508528984417
908.628311458326	3.52346968686305	3.47183089017464	3.57510848355146
909.734416480641	3.52349486835594	3.471858031176	3.57513170553588
910.841868003285	3.52352008050315	3.4718852051743	3.57515495583199
911.950667665401	3.52354532334198	3.47191241220962	3.57517823447434
913.060817108124	3.5235705969098	3.47193965232205	3.57520154149756
914.172317974591	3.52359590124402	3.47196692555175	3.5752248769363
915.285171909937	3.5236212363821	3.47199423193893	3.57524824082526
916.3993805613	3.52364660236152	3.47202157152384	3.5752716331992
917.514945577823	3.52367199921983	3.47204894434678	3.57529505409289
918.631868610658	3.52369742699463	3.47207635044811	3.57531850354116
919.750151312963	3.52372288572355	3.47210378986822	3.57534198157889
920.869795339913	3.52374837544427	3.47213126264756	3.57536548824099
921.990802348696	3.52377389619452	3.47215876882664	3.57538902356241
923.113173998518	3.52379944801207	3.47218630844599	3.57541258757816
924.236911950604	3.52382503093475	3.47221388154621	3.57543618032328
925.3620178682	3.52385064500041	3.47224148816796	3.57545980183285
926.48849341658	3.52387629024696	3.47226912835191	3.57548345214201
927.616340263043	3.52390196671237	3.47229680213883	3.57550713128592
928.745560076918	3.52392767443465	3.47232450956949	3.5755308392998
929.876154529567	3.52395341345183	3.47235225068474	3.57555457621891
931.008125294385	3.52397918380201	3.47238002552547	3.57557834207855
932.141474046803	3.52400498552335	3.47240783413263	3.57560213691407
933.276202464298	3.52403081865402	3.4724356765472	3.57562596076084
934.41231222638	3.52405668323227	3.47246355281022	3.57564981365431
935.549805014612	3.52408257929637	3.47249146296279	3.57567369562995
936.688682512598	3.52410850688466	3.47251940704604	3.57569760672327
937.828946405993	3.5241344660355	3.47254738510117	3.57572154696984
938.970598382506	3.52416045678733	3.4725753971694	3.57574551640527
940.113640131899	3.52418647917861	3.47260344329204	3.57576951506519
941.258073345991	3.52421253324786	3.47263152351041	3.57579354298531
942.40389971866	3.52423861903364	3.47265963786591	3.57581760020137
943.551120945846	3.52426473657456	3.47268778639998	3.57584168674913
944.699738725557	3.52429088590927	3.47271596915411	3.57586580266443
945.849754757863	3.52431706707648	3.47274418616983	3.57588994798313
947.001170744906	3.52434328011494	3.47277243748874	3.57591412274115
948.153988390901	3.52436952506345	3.47280072315247	3.57593832697444
949.308209402135	3.52439580196086	3.47282904320272	3.575962560719
950.463835486974	3.52442211084605	3.47285739768123	3.57598682401087
951.620868355864	3.52444845175797	3.47288578662978	3.57601111688615
952.779309721331	3.5244748247356	3.47291421009023	3.57603543938097
953.939161297989	3.52450122981798	3.47294266810446	3.5760597915315
955.100424802536	3.52452766704419	3.47297116071441	3.57608417337396
956.263101953761	3.52455413645336	3.47299968796208	3.57610858494463
957.427194472548	3.52458063808466	3.47302824988952	3.57613302627981
958.592704081869	3.52460717197733	3.47305684653881	3.57615749741585
959.759632506803	3.52463373817064	3.47308547795212	3.57618199838916
960.92798147452	3.5246603367039	3.47311414417162	3.57620652923617
962.097752714299	3.52468696761648	3.47314284523958	3.57623108999338
963.268947957519	3.52471363094781	3.47317158119829	3.57625568069733
964.441568937671	3.52474032673734	3.47320035209011	3.57628030138458
965.615617390353	3.52476705502459	3.47322915795743	3.57630495209176
966.791095053279	3.52479381584912	3.4732579988427	3.57632963285555
967.968003666276	3.52482060925054	3.47328687478844	3.57635434371264
969.146344971289	3.5248474352685	3.4733157858372	3.57637908469981
970.326120712385	3.52487429394272	3.47334473203159	3.57640385585384
971.507332635751	3.52490118531293	3.47337371341426	3.5764286572116
972.689982489705	3.52492810941895	3.47340273002793	3.57645348880998
973.874072024689	3.52495506630063	3.47343178191536	3.5764783506859
975.059602993277	3.52498205599786	3.47346086911936	3.57650324287636
976.246577150175	3.5250090785506	3.4734899916828	3.57652816541839
977.434996252229	3.52503613399883	3.4735191496486	3.57655311834906
978.624862058419	3.52506322238261	3.47354834305972	3.57657810170549
979.816176329871	3.52509034374202	3.4735775719592	3.57660311552484
981.008940829851	3.52511749811721	3.47360683639009	3.57662815984433
982.203157323772	3.52514468554837	3.47363613639553	3.57665323470121
983.3988275792	3.52517190607575	3.4736654720187	3.57667834013279
984.595953365846	3.52519915973962	3.47369484330283	3.57670347617642
985.794536455582	3.52522644658034	3.47372425029119	3.57672864286948
986.994578622433	3.52525376663827	3.47375369302713	3.57675384024941
988.196081642584	3.52528111995387	3.47378317155403	3.57677906835371
989.399047294383	3.52530850656762	3.47381268591533	3.57680432721991
990.603477358344	3.52533592652005	3.47384223615452	3.57682961688558
991.809373617145	3.52536337985175	3.47387182231515	3.57685493738834
993.016737855639	3.52539086660335	3.47390144444082	3.57688028876587
994.225571860847	3.52541838681553	3.47393110257517	3.57690567105589
995.435877421966	3.52544594052903	3.47396079676191	3.57693108429614
996.647656330376	3.52547352778463	3.4739905270448	3.57695652852446
997.860910379632	3.52550114862316	3.47402029346764	3.57698200377868
999.075641365476	3.5255288030855	3.47405009607429	3.57700751009671
1000.29185108583	3.52555649121258	3.47407993490867	3.57703304751649
1001.50954134082	3.5255842130454	3.47410981001476	3.57705861607603
1002.72871393274	3.52561196862496	3.47413972143656	3.57708421581337
1003.9493706661	3.52563975799237	3.47416966921816	3.57710984676658
1005.17151334759	3.52566758118875	3.47419965340367	3.57713550897382
1006.39514378611	3.52569543825527	3.47422967403729	3.57716120247325
1007.62026379276	3.52572332923318	3.47425973116325	3.5771869273031
1008.84687518084	3.52575125416375	3.47428982482584	3.57721268350166
1010.07497976586	3.52577921308831	3.47431995506939	3.57723847110723
1011.30457936555	3.52580720604825	3.4743501219383	3.5772642901582
1012.53567579983	3.525835233085	3.47438032547702	3.57729014069298
1013.76827089087	3.52586329424004	3.47441056573006	3.57731602275003
1015.00236646301	3.52589138955491	3.47444084274197	3.57734193636785
1016.23796434286	3.52591951907119	3.47447115655735	3.57736788158502
1017.47506635922	3.52594768283051	3.47450150722088	3.57739385844013
1018.71367434313	3.52597588087456	3.47453189477728	3.57741986697184
1019.95379012786	3.52600411324507	3.47456231927131	3.57744590721884
1021.19541554891	3.52603237998384	3.4745927807478	3.57747197921988
1022.438552444	3.5260606811327	3.47462327925163	3.57749808301376
1023.68320265312	3.52608901673353	3.47465381482774	3.57752421863932
1024.92936801847	3.52611738682829	3.47468438752112	3.57755038613545
1026.1770503845	3.52614579145895	3.47471499737681	3.57757658554109
1027.42625159791	3.52617423066756	3.47474564443991	3.57760281689521
1028.67697350765	3.52620270449622	3.47477632875556	3.57762908023687
1029.92921796492	3.52623121298706	3.47480705036899	3.57765537560513
1031.18298682315	3.52625975618228	3.47483780932545	3.57768170303912
1032.43828193807	3.52628833412414	3.47486860567025	3.57770806257803
1033.69510516764	3.52631694685492	3.47489943944877	3.57773445426107
1034.95345837208	3.52634559441699	3.47493031070644	3.57776087812753
1036.21334341389	3.52637427685273	3.47496121948873	3.57778733421672
1037.47476215782	3.5264029942046	3.47499216584119	3.57781382256801
1038.7377164709	3.52643174651511	3.4750231498094	3.57784034322082
1040.00220822244	3.52646053382681	3.47505417143901	3.57786689621462
1041.26823928402	3.52648935618232	3.47508523077572	3.57789348158891
1042.53581152949	3.52651821362428	3.47511632786529	3.57792009938328
1043.80492683498	3.52654710619542	3.47514746275353	3.57794674963732
1045.07558707892	3.5265760339385	3.47517863548631	3.57797343239069
1046.34779414202	3.52660499689633	3.47520984610955	3.57800014768311
1047.62154990727	3.52663399511178	3.47524109466922	3.57802689555434
1048.89685625996	3.52666302862777	3.47527238121138	3.57805367604417
1050.17371508768	3.52669209748728	3.47530370578209	3.57808048919247
1051.4521282803	3.52672120173333	3.47533506842752	3.57810733503914
1052.73209773002	3.52675034140899	3.47536646919386	3.57813421362413
1054.01362533131	3.5267795165574	3.47539790812736	3.57816112498745
1055.29671298098	3.52680872722174	3.47542938527434	3.57818806916914
1056.58136257811	3.52683797344524	3.47546090068118	3.57821504620931
1057.86757602413	3.5268672552712	3.47549245439428	3.57824205614811
1059.15535522277	3.52689657274294	3.47552404646015	3.57826909902573
1060.44470208006	3.52692592590387	3.4755556769253	3.57829617488243
1061.73561850437	3.52695531479742	3.47558734583635	3.5783232837585
1063.0281064064	3.52698473946711	3.47561905323993	3.57835042569429
1064.32216769915	3.52701419995647	3.47565079918275	3.57837760073019
1065.61780429797	3.52704369630912	3.47568258371158	3.57840480890666
1066.91501812054	3.52707322856871	3.47571440687323	3.57843205026419
1068.21381108687	3.52710279677895	3.47574626871459	3.57845932484332
1069.5141851193	3.52713240098361	3.47577816928258	3.57848663268465
1070.81614214252	3.5271620412265	3.47581010862419	3.57851397382882
1072.11968408355	3.5271917175515	3.47584208678647	3.57854134831653
1073.42481287179	3.52722143000253	3.47587410381652	3.57856875618853
1074.73153043894	3.52725117862356	3.47590615976151	3.57859619748561
1076.03983871909	3.52728096345863	3.47593825466864	3.57862367224861
1077.34973964866	3.52731078455182	3.4759703885852	3.57865118051843
1078.66123516646	3.52734064194726	3.47600256155851	3.57867872233602
1079.97432721361	3.52737053568917	3.47603477363596	3.57870629774237
1081.28901773364	3.52740046582176	3.476067024865	3.57873390677853
1082.60530867241	3.52743043238936	3.47609931529313	3.57876154948559
1083.92320197819	3.52746043543631	3.47613164496791	3.5787892259047
1085.24269960157	3.52749047500701	3.47616401393696	3.57881693607706
1086.56380349557	3.52752055114594	3.47619642224796	3.57884468004391
1087.88651561554	3.5275506638976	3.47622886994863	3.57887245784656
1089.21083791923	3.52758081330656	3.47626135708677	3.57890026952635
1090.53677236678	3.52761099941746	3.47629388371023	3.57892811512469
1091.86432092071	3.52764122227496	3.47632644986691	3.57895599468302
1093.19348554592	3.52767148192381	3.47635905560477	3.57898390824285
1094.52426820972	3.52770177840878	3.47639170097185	3.57901185584572
1095.8566708818	3.52773211177473	3.47642438601621	3.57903983753325
1097.19069553425	3.52776248206654	3.476457110786	3.57906785334709
1098.52634414156	3.52779288932918	3.47648987532941	3.57909590332894
1099.86361868064	3.52782333360763	3.4765226796947	3.57912398752056
1101.20252113079	3.52785381494697	3.47655552393019	3.57915210596376
1102.54305347372	3.52788433339231	3.47658840808423	3.57918025870039
1103.88521769355	3.52791488898883	3.47662133220527	3.57920844577238
1105.22901577683	3.52794548178173	3.47665429634179	3.57923666722168
1106.57444971251	3.52797611181632	3.47668730054234	3.5792649230903
1107.92152149198	3.52800677913792	3.47672034485552	3.57929321342032
1109.27023310904	3.52803748379192	3.47675342932999	3.57932153825384
1110.62058655992	3.52806822582377	3.47678655401449	3.57934989763305
1111.97258384329	3.52809900527897	3.47681971895779	3.57937829160015
1113.32622696023	3.52812982220308	3.47685292420873	3.57940672019742
1114.68151791428	3.5281606766417	3.47688616981622	3.57943518346719
1116.03845871142	3.52819156864052	3.47691945582921	3.57946368145183
1117.39705136004	3.52822249824524	3.47695278229672	3.57949221419377
1118.75729787101	3.52825346550166	3.47698614926782	3.57952078173549
1120.11920025763	3.5282844704556	3.47701955679166	3.57954938411953
1121.48276053566	3.52831551315295	3.47705300491744	3.57957802138847
1122.8479807233	3.52834659363967	3.4770864936944	3.57960669358494
1124.21486284123	3.52837771196174	3.47712002317185	3.57963540075164
1125.58340891256	3.52840886816525	3.47715359339919	3.5796641429313
1126.9536209629	3.52844006229628	3.47718720442584	3.57969292016673
1128.32550102028	3.52847129440103	3.47722085630128	3.57972173250077
1129.69905111524	3.5285025645257	3.47725454907509	3.57975057997631
1131.07427328076	3.52853387271659	3.47728828279687	3.57977946263632
1132.45116955233	3.52856521902004	3.47732205751629	3.5798083805238
1133.82974196789	3.52859660348244	3.47735587328309	3.5798373336818
1135.20999256786	3.52862802615025	3.47738973014707	3.57986632215343
1136.59192339516	3.52865948706997	3.47742362815807	3.57989534598186
1137.97553649518	3.52869098628816	3.47745756736601	3.57992440521031
1139.36083391583	3.52872252385145	3.47749154782086	3.57995349988205
1140.74781770748	3.52875409980653	3.47752556957266	3.5799826300404
1142.136489923	3.52878571420012	3.47755963267151	3.58001179572872
1143.52685261778	3.52881736707901	3.47759373716755	3.58004099699047
1144.9189078497	3.52884905849006	3.47762788311101	3.58007023386911
1146.31265767913	3.52888078848018	3.47766207055217	3.58009950640818
1147.70810416898	3.52891255709632	3.47769629954135	3.58012881465128
1149.10524938465	3.52894436438551	3.47773057012896	3.58015815864205
1150.50409539405	3.52897621039482	3.47776488236547	3.58018753842417
1151.90464426763	3.52900809517139	3.47779923630138	3.58021695404141
1153.30689807833	3.52904001876242	3.47783363198727	3.58024640553757
1154.71085890163	3.52907198121516	3.47786806947381	3.58027589295651
1156.11652881555	3.5291039825769	3.47790254881167	3.58030541634213
1157.52390990062	3.52913602289502	3.47793707005164	3.5803349757384
1158.93300423991	3.52916810221694	3.47797163324453	3.58036457118935
1160.34381391901	3.52920022059014	3.47800623844124	3.58039420273905
1161.75634102609	3.52923237806216	3.47804088569271	3.58042387043162
1163.17058765181	3.5292645746806	3.47807557504995	3.58045357431125
1164.58655588941	3.52929681049311	3.47811030656404	3.58048331442217
1166.00424783467	3.52932908554739	3.47814508028611	3.58051309080868
1167.42366558592	3.52936139989123	3.47817989626735	3.58054290351512
1168.84481124404	3.52939375357245	3.47821475455902	3.58057275258589
1170.26768691247	3.52942614663894	3.47824965521245	3.58060263806544
1171.69229469722	3.52945857913864	3.47828459827901	3.58063255999828
1173.11863670685	3.52949105111956	3.47831958381014	3.58066251842899
1174.5467150525	3.52952356262976	3.47835461185735	3.58069251340216
1175.97653184786	3.52955611371735	3.47838968247221	3.58072254496249
1177.40808920921	3.52958870443052	3.47842479570636	3.58075261315469
1178.84138925541	3.52962133481751	3.47845995161147	3.58078271802355
1180.27643410788	3.52965400492661	3.4784951502393	3.58081285961391
1181.71322589064	3.52968671480617	3.47853039164168	3.58084303797066
1183.15176673029	3.52971946450462	3.47856567587049	3.58087325313875
1184.59205875601	3.52975225407041	3.47860100297765	3.58090350516318
1186.03410409959	3.5297850835521	3.47863637301519	3.58093379408901
1187.47790489541	3.52981795299826	3.47867178603516	3.58096411996135
1188.92346328043	3.52985086245754	3.4787072420897	3.58099448282538
1190.37078139422	3.52988381197866	3.47874274123101	3.58102488272632
1191.81986137898	3.52991680161039	3.47877828351133	3.58105531970945
1193.27070537948	3.52994983140155	3.47881386898299	3.5810857938201
1194.72331554313	3.52998290140103	3.47884949769838	3.58111630510368
1196.17769401993	3.53001601165777	3.47888516970993	3.58114685360562
1197.63384296252	3.53004916222079	3.47892088507015	3.58117743937143
1199.09176452615	3.53008235313915	3.47895664383163	3.58120806244667
1200.55146086868	3.53011558446197	3.478992446047	3.58123872287695
1202.01293415062	3.53014885623845	3.47902829176895	3.58126942070795
1203.47618653511	3.53018216851782	3.47906418105025	3.5813001559854
1204.9412201879	3.5302155213494	3.47910011394373	3.58133092875507
1206.40803727739	3.53024891478254	3.47913609050228	3.58136173906281
1207.87663997463	3.53028234886668	3.47917211077885	3.58139258695451
1209.34703045329	3.5303158236513	3.47920817482647	3.58142347247614
1210.81921088971	3.53034933918595	3.47924428269821	3.58145439567368
1212.29318346287	3.53038289552022	3.47928043444722	3.58148535659323
1213.76895035439	3.5304164927038	3.47931663012672	3.58151635528088
1215.24651374856	3.5304501307864	3.47935286978997	3.58154739178283
1216.72587583232	3.53048380981782	3.47938915349033	3.58157846614531
1218.20703879529	3.5305175298479	3.47942548128118	3.58160957841462
1219.69000482974	3.53055129092655	3.47946185321601	3.58164072863709
1221.17477613061	3.53058509310375	3.47949826934834	3.58167191685915
1222.66135489551	3.53061893642951	3.47953472973178	3.58170314312725
1224.14974332474	3.53065282095394	3.47957123441998	3.58173440748791
1225.63994362125	3.53068674672719	3.47960778346667	3.58176570998771
1227.13195799071	3.53072071379947	3.47964437692564	3.58179705067329
1228.62578864144	3.53075472222105	3.47968101485076	3.58182842959134
1230.12143778446	3.53078877204227	3.47971769729594	3.58185984678861
1231.6189076335	3.53082286331354	3.47975442431517	3.58189130231191
1233.11820040496	3.53085699608529	3.4797911959625	3.58192279620809
1234.61931831794	3.53089117040807	3.47982801229205	3.58195432852409
1236.12226359427	3.53092538633244	3.479864873358	3.58198589930689
1237.62703845844	3.53095964390906	3.4799017792146	3.58201750860352
1239.13364513768	3.53099394318862	3.47993872991617	3.58204915646107
1240.64208586192	3.5310282842219	3.47997572551708	3.58208084292671
1242.15236286382	3.53106266705971	3.48001276607178	3.58211256804764
1243.66447837873	3.53109709175296	3.48004985163477	3.58214433187114
1245.17843464475	3.53113155835259	3.48008698226065	3.58217613444452
1246.69423390267	3.53116606690961	3.48012415800404	3.58220797581519
1248.21187839605	3.53120061747511	3.48016137891965	3.58223985603057
1249.73137037115	3.53123521010022	3.48019864506227	3.58227177513818
1251.25271207697	3.53126984483615	3.48023595648672	3.58230373318557
1252.77590576526	3.53130452173415	3.48027331324792	3.58233573022037
1254.3009536905	3.53133924084555	3.48031071540085	3.58236776629025
1255.82785810991	3.53137400222173	3.48034816300053	3.58239984144294
1257.35662128348	3.53140880591416	3.48038565610207	3.58243195572625
1258.88724547393	3.53144365197434	3.48042319476065	3.58246410918803
1260.41973294673	3.53147854045385	3.4804607790315	3.5824963018762
1261.95408597014	3.53151347140432	3.48049840896993	3.58252853383871
1263.49030681514	3.53154844487746	3.48053608463132	3.58256080512361
1265.02839775551	3.53158346092504	3.48057380607109	3.58259311577898
1266.56836106777	3.53161851959887	3.48061157334477	3.58262546585297
1268.11019903123	3.53165362095085	3.48064938650791	3.5826578553938
1269.65391392797	3.53168876503294	3.48068724561615	3.58269028444972
1271.19950804285	3.53172395189714	3.48072515072522	3.58272275306907
1272.74698366349	3.53175918159555	3.48076310189087	3.58275526130023
1274.29634308033	3.5317944541803	3.48080109916896	3.58278780919165
1275.84758858658	3.5318297697036	3.48083914261538	3.58282039679183
1277.40072247824	3.53186512821773	3.48087723228612	3.58285302414933
1278.9557470541	3.53190052977501	3.48091536823722	3.58288569131279
1280.51266461576	3.53193597442784	3.48095355052479	3.58291839833089
1282.07147746763	3.53197146222869	3.480991779205	3.58295114525237
1283.6321879169	3.53200699323008	3.48103005433412	3.58298393212603
1285.19479827358	3.5320425674846	3.48106837596845	3.58301675900075
1286.7593108505	3.5320781850449	3.48110674416437	3.58304962592544
1288.3257279633	3.53211384596371	3.48114515897833	3.58308253294908
1289.89405193044	3.5321495502938	3.48118362046686	3.58311548012074
1291.46428507319	3.53218529808802	3.48122212868654	3.5831484674895
1293.03642971566	3.53222108939928	3.48126068369403	3.58318149510453
1294.6104881848	3.53225692428055	3.48129928554604	3.58321456301507
1296.18646281036	3.53229280278488	3.48133793429937	3.58324767127039
1297.76435592495	3.53232872496537	3.48137663001089	3.58328081991985
1299.34416986401	3.53236469087519	3.48141537273752	3.58331400901285
1300.92590696583	3.53240070056756	3.48145416253625	3.58334723859887
1302.50956957155	3.53243675409579	3.48149299946416	3.58338050872742
1304.09516002515	3.53247285151324	3.48153188357838	3.58341381944811
1305.68268067346	3.53250899287335	3.48157081493611	3.58344717081058
1307.27213386618	3.53254517822959	3.48160979359464	3.58348056286454
1308.86352195586	3.53258140763553	3.48164881961129	3.58351399565978
1310.45684729793	3.5326176811448	3.48168789304348	3.58354746924612
1312.05211225065	3.53265399881108	3.4817270139487	3.58358098367346
1313.6493191752	3.53269036068812	3.48176618238448	3.58361453899175
1315.24847043559	3.53272676682975	3.48180539840846	3.58364813525103
1316.84956839875	3.53276321728984	3.48184466207832	3.58368177250136
1318.45261543445	3.53279971212236	3.48188397345183	3.5837154507929
1320.05761391538	3.53283625138131	3.48192333258679	3.58374917017583
1321.66456621709	3.53287283512078	3.48196273954113	3.58378293070044
1323.27347471804	3.53290946339492	3.48200219437279	3.58381673241705
1324.88434179958	3.53294613625794	3.48204169713983	3.58385057537604
1326.49716984595	3.53298285376411	3.48208124790035	3.58388445962787
1328.11196124432	3.53301961596779	3.48212084671252	3.58391838522306
1329.72871838473	3.53305642292338	3.4821604936346	3.58395235221217
1331.34744366015	3.53309327468537	3.4822001887249	3.58398636064585
1332.96813946646	3.5331301713083	3.48223993204181	3.58402041057479
1334.59080820246	3.53316711284678	3.48227972364379	3.58405450204977
1336.21545226987	3.53320409935548	3.48231956358938	3.58408863512159
1337.84207407332	3.53324113088916	3.48235945193716	3.58412280984116
1339.47067602038	3.53327820750261	3.48239938874581	3.58415702625942
1341.10126052156	3.53331532925073	3.48243937407407	3.58419128442739
1342.73382999027	3.53335249618845	3.48247940798076	3.58422558439613
1344.3683868429	3.53338970837078	3.48251949052476	3.5842599262168
1346.00493349875	3.5334269658528	3.48255962176501	3.58429430994058
1347.64347238008	3.53346426868965	3.48259980176056	3.58432873561875
1349.2840059121	3.53350161693656	3.48264003057048	3.58436320330264
1350.92653652296	3.53353901064879	3.48268030825396	3.58439771304362
1352.57106664379	3.5335764498817	3.48272063487023	3.58443226489317
1354.21759870865	3.53361393469069	3.48276101047859	3.58446685890279
1355.86613515457	3.53365146513125	3.48280143513844	3.58450149512406
1357.51667842157	3.53368904125893	3.48284190890923	3.58453617360864
1359.16923095261	3.53372666312935	3.48288243185047	3.58457089440822
1360.82379519365	3.53376433079818	3.48292300402178	3.58460565757459
1362.48037359361	3.53380204432118	3.48296362548281	3.58464046315956
1364.13896860439	3.53383980375418	3.4830042962933	3.58467531121505
1365.79958268088	3.53387760915305	3.48304501651308	3.58471020179302
1367.46221828097	3.53391546057376	3.48308578620203	3.58474513494549
1369.12687786552	3.53395335807232	3.48312660542009	3.58478011072456
1370.79356389841	3.53399130170484	3.48316747422731	3.58481512918237
1372.4622788465	3.53402929152747	3.48320839268378	3.58485019037115
1374.13302517965	3.53406732759643	3.48324936084968	3.58488529434319
1375.80580537075	3.53410540996804	3.48329037878525	3.58492044115082
1377.48062189568	3.53414353869864	3.48333144655082	3.58495563084647
1379.15747723335	3.53418171384469	3.48337256420677	3.5849908634826
1380.83637386566	3.53421993546267	3.48341373181358	3.58502613911177
1382.51731427756	3.53425820360917	3.48345494943177	3.58506145778657
1384.20030095702	3.53429651834082	3.48349621712196	3.58509681955968
1385.88533639502	3.53433487971433	3.48353753494483	3.58513222448383
1387.57242308559	3.53437328778649	3.48357890296115	3.58516767261183
1389.2615635258	3.53441174261413	3.48362032123173	3.58520316399653
1390.95276021574	3.53445024425418	3.48366178981749	3.58523869869087
1392.64601565856	3.53448879276362	3.4837033087794	3.58527427674785
1394.34133236045	3.53452738819952	3.4837448781785	3.58530989822053
1396.03871283066	3.53456603061898	3.48378649807594	3.58534556316203
1397.73815958147	3.53460472007922	3.48382816853289	3.58538127162554
1399.43967512826	3.53464345663749	3.48386988961064	3.58541702366433
1401.14326198943	3.53468224035112	3.48391166137053	3.58545281933171
1402.84892268646	3.53472107127753	3.48395348387397	3.58548865868108
1404.55665974392	3.53475994947418	3.48399535718247	3.58552454176589
1406.26647568943	3.53479887499862	3.48403728135758	3.58556046863965
1407.97837305368	3.53483784790846	3.48407925646096	3.58559643935596
1409.69235437047	3.53487686826139	3.48412128255431	3.58563245396847
1411.40842217666	3.53491593611515	3.48416335969942	3.58566851253089
1413.12657901222	3.53495505152759	3.48420548795817	3.58570461509701
1414.84682742017	3.53499421455658	3.48424766739248	3.58574076172068
1416.56916994668	3.5350334252601	3.48428989806438	3.58577695245582
1418.29360914099	3.53507268369618	3.48433218003595	3.5858131873564
1420.02014755544	3.53511198992292	3.48437451336935	3.58584946647649
1421.74878774549	3.53515134399851	3.48441689812683	3.58588578987019
1423.47953226969	3.5351907459812	3.48445933437069	3.5859221575917
1425.21238368974	3.53523019592929	3.48450182216333	3.58595856969525
1426.94734457043	3.53526969390119	3.48454436156721	3.58599502623517
1428.68441747967	3.53530923995534	3.48458695264486	3.58603152726583
1430.42360498853	3.5353488341503	3.4846295954589	3.5860680728417
1432.16490967116	3.53538847654465	3.48467229007202	3.58610466301728
1433.90833410488	3.53542816719707	3.48471503654699	3.58614129784716
1435.65388087015	3.53546790616632	3.48475783494664	3.586177977386
1437.40155255054	3.5355076935112	3.4848006853339	3.5862147016885
1439.15135173279	3.53554752929061	3.48484358777174	3.58625147080947
1440.90328100678	3.5355874135635	3.48488654232325	3.58628828480375
1442.65734296555	3.53562734638892	3.48492954905157	3.58632514372627
1444.41354020529	3.53566732782596	3.48497260801991	3.586362047632
1446.17187532536	3.5357073579338	3.48501571929158	3.58639899657602
1447.93235092826	3.53574743677169	3.48505888292994	3.58643599061345
1449.69496961969	3.53578756439896	3.48510209899844	3.58647302979948
1451.45973400849	3.53582774087499	3.48514536756061	3.58651011418936
1453.22664670671	3.53586796625924	3.48518868868005	3.58654724383843
1454.99571032955	3.53590824061127	3.48523206242044	3.58658441880209
1456.76692749541	3.53594856399067	3.48527548884554	3.5866216391358
1458.54030082587	3.53598893645713	3.48531896801917	3.58665890489509
1460.31583294571	3.53602935807041	3.48536250000524	3.58669621613557
1462.09352648291	3.53606982889033	3.48540608486775	3.58673357291291
1463.87338406861	3.53611034897679	3.48544972267075	3.58677097528284
1465.65540833721	3.53615091838978	3.48549341347838	3.58680842330118
1467.43960192627	3.53619153718933	3.48553715735486	3.58684591702379
1469.22596747659	3.53623220543556	3.48558095436448	3.58688345650664
1471.01450763217	3.53627292318867	3.48562480457162	3.58692104180572
1472.80522504024	3.53631369050893	3.48566870804073	3.58695867297713
1474.59812235124	3.53635450745667	3.48571266483633	3.58699635007701
1476.39320221883	3.53639537409231	3.48575667502303	3.58703407316159
1478.19046729994	3.53643629047634	3.48580073866551	3.58707184228717
1479.98992025468	3.53647725666931	3.48584485582853	3.58710965751009
1481.79156374645	3.53651827273186	3.48588902657693	3.58714751888679
1483.59540044184	3.5365593387247	3.48593325097563	3.58718542647377
1485.40143301073	3.5366004547086	3.48597752908961	3.58722338032759
1487.20966412624	3.53664162074443	3.48602186098396	3.58726138050491
1489.02009646472	3.53668283689312	3.48606624672383	3.58729942706242
1490.83273270581	3.53672410321567	3.48611068637444	3.5873375200569
1492.64757553239	3.53676541977315	3.4861551800011	3.5873756595452
1494.46462763062	3.53680678662673	3.4861997276692	3.58741384558425
1496.28389168991	3.53684820383762	3.48624432944421	3.58745207823102
1498.10537040297	3.53688967146713	3.48628898539168	3.58749035754259
1499.92906646578	3.53693118957664	3.48633369557721	3.58752868357607
1501.75498257758	3.53697275822759	3.48637846006652	3.58756705638867
1503.58312144093	3.53701437748152	3.48642327892539	3.58760547603765
1505.41348576166	3.53705604740002	3.48646815221968	3.58764394258036
1507.24607824889	3.53709776804477	3.48651308001532	3.58768245607421
1509.08090161504	3.53713953947752	3.48655806237835	3.58772101657669
1510.91795857586	3.53718136176009	3.48660309937485	3.58775962414534
1512.75725185036	3.5372232349544	3.48664819107101	3.58779827883778
1514.59878416089	3.5372651591224	3.48669333753308	3.58783698071172
1516.44255823311	3.53730713432617	3.48673853882741	3.58787572982493
1518.288576796	3.53734916062781	3.4867837950204	3.58791452623523
1520.13684258184	3.53739123808955	3.48682910617856	3.58795337000053
1521.98735832627	3.53743336677364	3.48687447236847	3.58799226117882
1523.84012676823	3.53747554674246	3.48691989365678	3.58803119982815
1525.69515065002	3.53751777805843	3.48696537011023	3.58807018600664
1527.55243271726	3.53756006078406	3.48701090179564	3.58810921977249
1529.41197571891	3.53760239498193	3.48705648877991	3.58814830118396
1531.2737824073	3.5376447807147	3.48710213113001	3.58818743029939
1533.13785553808	3.53768721804511	3.48714782891302	3.58822660717719
1535.00419787029	3.53772970703596	3.48719358219606	3.58826583187585
1536.87281216629	3.53777224775014	3.48723939104637	3.58830510445392
1538.74370119182	3.53781484025063	3.48728525553123	3.58834442497002
1540.616867716	3.53785748460045	3.48733117571805	3.58838379348286
1542.4923145113	3.53790018086273	3.48737715167427	3.5884232100512
1544.37004435357	3.53794292910067	3.48742318346745	3.58846267473389
1546.25006002206	3.53798572937753	3.48746927116522	3.58850218758985
1548.13236429938	3.53802858175667	3.48751541483528	3.58854174867806
1550.01695997152	3.5380714863015	3.48756161454542	3.58858135805759
1551.90384982788	3.53811444307554	3.48760787036351	3.58862101578758
1553.79303666126	3.53815745214236	3.48765418235751	3.58866072192722
1555.68452326785	3.53820051356563	3.48770055059545	3.5887004765358
1557.57831244724	3.53824362740907	3.48774697514545	3.58874027967268
1559.47440700243	3.5382867937365	3.48779345607571	3.58878013139728
1561.37280973983	3.53833001261181	3.48783999345451	3.58882003176911
1563.27352346929	3.53837328409896	3.4878865873502	3.58885998084772
1565.17655100404	3.53841660826202	3.48793323783125	3.58889997869279
1567.08189516077	3.53845998516509	3.48797994496617	3.58894002536401
1568.98955875958	3.53850341487238	3.48802670882357	3.58898012092119
1570.89954462401	3.53854689744818	3.48807352947215	3.5890202654242
1572.81185558103	3.53859043295683	3.48812040698068	3.58906045893298
1574.72649446106	3.53863402146278	3.48816734141802	3.58910070150754
1576.64346409796	3.53867766303055	3.48821433285311	3.58914099320798
1578.56276732905	3.53872135772472	3.48826138135498	3.58918133409446
1580.48440699509	3.53876510560997	3.48830848699273	3.58922172422721
1582.4083859403	3.53880890675105	3.48835564983555	3.58926216366656
1584.33470701237	3.5388527612128	3.48840286995271	3.58930265247288
1586.26337306245	3.53889666906011	3.48845014741358	3.58934319070664
1588.19438694517	3.53894063035798	3.48849748228758	3.58938377842838
1590.12775151863	3.53898464517148	3.48854487464425	3.5894244156987
1592.0634696444	3.53902871356574	3.48859232455319	3.58946510257829
1594.00154418754	3.53907283560601	3.4886398320841	3.58950583912792
1595.94197801661	3.53911701135758	3.48868739730674	3.58954662540842
1597.88477400365	3.53916124088583	3.48873502029098	3.58958746148069
1599.82993502418	3.53920552425624	3.48878270110675	3.58962834740573
1601.77746395726	3.53924986153435	3.48883043982409	3.5896692832446
1603.72736368543	3.53929425278577	3.48887823651311	3.58971026905843
1605.67963709473	3.53933869807621	3.488926091244	3.58975130490843
1607.63428707473	3.53938319747147	3.48897400408704	3.5897923908559
1609.59131651851	3.53942775103739	3.48902197511259	3.58983352696219
1611.55072832268	3.53947235883992	3.48907000439111	3.58987471328874
1613.51252538737	3.5395170209451	3.48911809199312	3.58991594989707
1615.47671061624	3.53956173741902	3.48916623798925	3.58995723684878
1617.44328691649	3.53960650832786	3.4892144424502	3.58999857420551
1619.41225719884	3.5396513337379	3.48926270544676	3.59003996202903
1621.38362437759	3.53969621371547	3.4893110270498	3.59008140038115
1623.35739137054	3.53974114832702	3.48935940733028	3.59012288932375
1625.33356109909	3.53978613763904	3.48940784635925	3.59016442891883
1627.31213648817	3.53983118171812	3.48945634420782	3.59020601922841
1629.29312046627	3.53987628063093	3.48950490094723	3.59024766031463
1631.27651596544	3.53992143444423	3.48955351664876	3.59028935223969
1633.26232592133	3.53996664322484	3.48960219138381	3.59033109506587
1635.25055327313	3.54001190703969	3.48965092522385	3.59037288885552
1637.24120096362	3.54005722595575	3.48969971824043	3.59041473367107
1639.23427193916	3.54010260004012	3.4897485705052	3.59045662957504
1641.22976914972	3.54014802935995	3.4897974820899	3.59049857663001
1643.22769554881	3.54019351398248	3.48984645306633	3.59054057489864
1645.22805409359	3.54023905397503	3.4898954835064	3.59058262444367
1647.23084774479	3.54028464940501	3.48994457348209	3.59062472532793
1649.23607946674	3.5403303003399	3.48999372306549	3.59066687761431
1651.24375222741	3.54037600684727	3.49004293232876	3.59070908136577
1653.25386899834	3.54042176899477	3.49009220134415	3.59075133664539
1655.26643275472	3.54046758685013	3.49014153018398	3.59079364351627
1657.28144647535	3.54051346048117	3.4901909189207	3.59083600204164
1659.29891314265	3.54055938995578	3.49024036762679	3.59087841228477
1661.31883574269	3.54060537534195	3.49028987637488	3.59092087430903
1663.34121726515	3.54065141670774	3.49033944523762	3.59096338817786
1665.36606070338	3.54069751412129	3.49038907428781	3.59100595395478
1667.39336905433	3.54074366765084	3.4904387635983	3.59104857170339
1669.42314531865	3.54078987736469	3.49048851324203	3.59109124148736
1671.45539250061	3.54083614333125	3.49053832329204	3.59113396337046
1673.49011360814	3.54088246561898	3.49058819382145	3.59117673741651
1675.52731165283	3.54092884429646	3.49063812490348	3.59121956368944
1677.56698964995	3.54097527943232	3.49068811661141	3.59126244225322
1679.60915061844	3.54102177109529	3.49073816901865	3.59130537317194
1681.6537975809	3.54106831935419	3.49078828219865	3.59134835650974
1683.70093356361	3.54111492427792	3.49083845622499	3.59139139233085
1685.75056159656	3.54116158593545	3.49088869117132	3.59143448069958
1687.80268471339	3.54120830439585	3.49093898711137	3.59147762168033
1689.85730595146	3.54125507972826	3.49098934411897	3.59152081533755
1691.91442835183	3.54130191200192	3.49103976226805	3.5915640617358
1693.97405495924	3.54134880128615	3.4910902416326	3.5916073609397
1696.03618882216	3.54139574765034	3.49114078228672	3.59165071301396
1698.10083299275	3.54144275116398	3.4911913843046	3.59169411802337
1700.16799052689	3.54148981189665	3.49124204776051	3.59173757603279
1702.23766448421	3.54153692991799	3.49129277272881	3.59178108710717
1704.30985792801	3.54158410529774	3.49134355928394	3.59182465131154
1706.38457392537	3.54163133810574	3.49139440750047	3.59186826871101
1708.46181554707	3.54167862841188	3.491445317453	3.59191193937076
1710.54158586765	3.54172597628617	3.49149628921627	3.59195566335606
1712.62388796538	3.54177338179868	3.49154732286508	3.59199944073227
1714.70872492229	3.54182084501958	3.49159841847434	3.59204327156481
1716.79609982413	3.54186836601912	3.49164957611903	3.5920871559192
1718.88601576045	3.54191594486763	3.49170079587423	3.59213109386102
1720.97847582453	3.54196358163554	3.49175207781512	3.59217508545596
1723.07348311343	3.54201127639335	3.49180342201695	3.59221913076975
1725.17104072797	3.54205902921166	3.49185482855507	3.59226322986825
1727.27115177276	3.54210684016114	3.49190629750493	3.59230738281736
1729.37381935618	3.54215470931257	3.49195782894206	3.59235158968308
1731.47904659038	3.54220263673679	3.49200942294208	3.5923958505315
1733.58683659133	3.54225062250474	3.4920610795807	3.59244016542878
1735.69719247876	3.54229866668744	3.49211279893373	3.59248453444115
1737.81011737622	3.54234676935601	3.49216458107706	3.59252895763495
1739.92561441106	3.54239493058163	3.49221642608669	3.59257343507658
1742.04368671442	3.5424431504356	3.49226833403868	3.59261796683253
1744.16433742128	3.54249142898929	3.49232030500921	3.59266255296937
1746.28756967042	3.54253976631415	3.49237233907453	3.59270719355376
1748.41338660443	3.54258816248172	3.49242443631101	3.59275188865243
1750.54179136974	3.54263661756364	3.49247659679508	3.5927966383322
1752.67278711661	3.54268513163163	3.49252882060328	3.59284144265997
1754.80637699914	3.54273370475749	3.49258110781224	3.59288630170273
1756.94256417525	3.54278233701311	3.49263345849868	3.59293121552754
1759.08135180673	3.54283102847048	3.4926858727394	3.59297618420156
1761.22274305919	3.54287977920166	3.49273835061132	3.59302120779201
1763.36674110211	3.54292858927882	3.49279089219143	3.59306628636621
1765.51334910884	3.54297745877418	3.49284349755681	3.59311141999155
1767.66257025657	3.5430263877601	3.49289616678466	3.59315660873554
1769.81440772637	3.54307537630898	3.49294889995224	3.59320185266571
1771.96886470319	3.54312442449333	3.49300169713692	3.59324715184974
1774.12594437583	3.54317353238575	3.49305455841616	3.59329250635535
1776.285649937	3.54322270005893	3.49310748386751	3.59333791625035
1778.44798458328	3.54327192758564	3.49316047356862	3.59338338160265
1780.61295151516	3.54332121503873	3.49321352759723	3.59342890248023
1782.780553937	3.54337056249117	3.49326664603117	3.59347447895117
1784.95079505708	3.54341997001599	3.49331982894837	3.59352011108361
1787.12367808758	3.54346943768631	3.49337307642684	3.59356579894579
1789.29920624459	3.54351896557536	3.4934263885447	3.59361154260603
1791.47738274811	3.54356855375644	3.49347976538015	3.59365734213274
1793.65821082206	3.54361820230295	3.4935332070115	3.5937031975944
1795.84169369431	3.54366791128837	3.49358671351714	3.59374910905961
1798.02783459662	3.54371768078628	3.49364028497555	3.593795076597
1800.21663676471	3.54376751087034	3.49369392146533	3.59384110027534
1802.40810343824	3.5438174016143	3.49374762306515	3.59388718016345
1804.60223786079	3.54386735309201	3.49380138985377	3.59393331633024
1806.79904327991	3.5439173653774	3.49385522191008	3.59397950884471
1808.9985229471	3.54396743854449	3.49390911931302	3.59402575777596
1811.20068011781	3.5440175726674	3.49396308214165	3.59407206319315
1813.40551805147	3.54406776782033	3.49401711047513	3.59411842516554
1815.61304001146	3.54411802407758	3.49407120439269	3.59416484376247
1817.82324926514	3.54416834151353	3.49412536397368	3.59421131905338
1820.03614908384	3.54421872020265	3.49417958929754	3.59425785110776
1822.25174274288	3.54426916021952	3.4942338804438	3.59430443999524
1824.47003352158	3.54431966163878	3.49428823749207	3.59435108578548
1826.69102470323	3.54437022453518	3.49434266052209	3.59439778854827
1828.91471957511	3.54442084898356	3.49439714961367	3.59444454835346
1831.14112142854	3.54447153505886	3.49445170484673	3.594491365271
1833.37023355881	3.54452228283609	3.49450632630127	3.59453823937091
1835.60205926524	3.54457309239036	3.49456101405739	3.59458517072333
1837.83660185116	3.54462396379688	3.49461576819531	3.59463215939845
1840.07386462392	3.54467489713095	3.49467058879532	3.59467920546657
1842.3138508949	3.54472589246794	3.49472547593781	3.59472630899807
1844.55656397951	3.54477694988334	3.49478042970327	3.5947734700634
1846.8020071972	3.54482806945271	3.4948354501723	3.59482068873313
1849.05018387145	3.54487925125173	3.49489053742556	3.5948679650779
1851.30109732979	3.54493049535614	3.49494569154385	3.59491529916843
1853.55475090381	3.54498180184179	3.49500091260804	3.59496269107555
1855.81114792915	3.54503317078462	3.4950562006991	3.59501014087014
1858.0702917455	3.54508460226066	3.49511155589811	3.59505764862322
1860.33218569663	3.54513609634604	3.49516697828623	3.59510521440584
1862.59683313038	3.54518765311697	3.49522246794474	3.59515283828919
1864.86423739865	3.54523927264975	3.49527802495499	3.59520052034452
1867.13440185744	3.5452909550208	3.49533364939844	3.59524826064316
1869.40732986682	3.54534270030661	3.49538934135666	3.59529605925656
1871.68302479096	3.54539450858376	3.4954451009113	3.59534391625623
1873.96148999813	3.54544637992895	3.49550092814411	3.59539183171378
1876.24272886068	3.54549831441893	3.49555682313695	3.59543980570091
1878.52674475508	3.54555031213059	3.49561278597177	3.5954878382894
1880.81354106192	3.54560237314087	3.49566881673061	3.59553592955113
1883.10312116587	3.54565449752685	3.49572491549563	3.59558407955807
1885.39548845577	3.54570668536567	3.49578108234907	3.59563228838226
1887.69064632454	3.54575893673456	3.49583731737327	3.59568055609585
1889.98859816925	3.54581125171088	3.49589362065068	3.59572888277108
1892.28934739112	3.54586363037204	3.49594999226384	3.59577726848025
1894.59289739548	3.54591607279558	3.49600643229538	3.59582571329578
1896.89925159183	3.54596857905912	3.49606294082806	3.59587421729018
1899.2084133938	3.54602114924037	3.49611951794471	3.59592278053603
1901.5203862192	3.54607378341714	3.49617616372826	3.59597140310602
1903.83517348998	3.54612648166733	3.49623287826176	3.59602008507291
1906.15277863226	3.54617924406895	3.49628966162834	3.59606882650956
1908.47320507633	3.54623207070008	3.49634651391124	3.59611762748892
1910.79645625668	3.54628496163892	3.4964034351938	3.59616648808404
1913.12253561194	3.54633791696375	3.49646042555946	3.59621540836804
1915.45144658495	3.54639093675295	3.49651748509174	3.59626438841416
1917.78319262274	3.54644402108499	3.49657461387429	3.59631342829569
1920.11777717653	3.54649717003845	3.49663181199085	3.59636252808604
1922.45520370176	3.54655038369198	3.49668907952525	3.59641168785872
1924.79547565804	3.54660366212436	3.49674641656142	3.59646090768729
1927.13859650923	3.54665700541443	3.49680382318342	3.59651018764545
1929.48456972337	3.54671041364116	3.49686129947537	3.59655952780695
1931.83339877276	3.54676388688359	3.49691884552153	3.59660892824566
1934.1850871339	3.54681742522087	3.49697646140622	3.59665838903552
1936.53963828753	3.54687102873224	3.49703414721389	3.59670791025059
1938.89705571863	3.54692469749704	3.49709190302909	3.59675749196499
1941.25734291642	3.5469784315947	3.49714972893646	3.59680713425295
1943.62050337436	3.54703223110476	3.49720762502074	3.59685683718878
1945.98654059018	3.54708609610685	3.49726559136679	3.59690660084691
1948.35545806585	3.54714002668068	3.49732362805955	3.59695642530182
1950.72725930762	3.54719402290609	3.49738173518407	3.59700631062812
1953.10194782599	3.547248084863	3.49743991282551	3.59705625690048
1955.47952713575	3.54730221263141	3.49749816106912	3.5971062641937
1957.86000075595	3.54735640629145	3.49755648000026	3.59715633258264
1960.24337220996	3.54741066592333	3.49761486970439	3.59720646214227
1962.62964502538	3.54746499160735	3.49767333026706	3.59725665294764
1965.01882273417	3.54751938342393	3.49773186177395	3.59730690507391
1967.41090887254	3.54757384145357	3.49779046431082	3.59735721859632
1969.80590698103	3.54762836577688	3.49784913796355	3.59740759359021
1972.20382060448	3.54768295647455	3.49790788281809	3.59745803013101
1974.60465329205	3.54773761362738	3.49796669896053	3.59750852829423
1977.00840859721	3.54779233731628	3.49802558647706	3.59755908815551
1979.41509007778	3.54784712762224	3.49808454545393	3.59760970979056
1981.82470129589	3.54790198462636	3.49814357597756	3.59766039327517
1984.23724581801	3.54795690840983	3.49820267813441	3.59771113868524
1986.65272721496	3.54801189905393	3.49826185201109	3.59776194609678
1989.07114906188	3.54806695664008	3.49832109769429	3.59781281558586
1991.49251493831	3.54812208124975	3.49838041527081	3.59786374722868
1993.9168284281	3.54817727296453	3.49843980482755	3.5979147411015
1996.3440931195	3.54823253186612	3.49849926645153	3.5979657972807
1998.77431260509	3.5482878580363	3.49855880022985	3.59801691584275
2001.20749048186	3.54834325155696	3.49861840624972	3.5980680968642
2003.64363035116	3.54839871251009	3.49867808459848	3.59811934042171
2006.08273581872	3.54845424097779	3.49873783536354	3.59817064659203
2008.52481049468	3.54850983704222	3.49879765863244	3.59822201545201
2010.96985799354	3.54856550078569	3.4988575544928	3.59827344707859
2013.41788193425	3.54862123229059	3.49891752303238	3.5983249415488
2015.86888594011	3.54867703163939	3.498977564339	3.59837649893977
2018.32287363888	3.54873289891469	3.49903767850064	3.59842811932875
2020.77984866269	3.54878883419918	3.49909786560533	3.59847980279304
2023.23981464814	3.54884483757565	3.49915812574123	3.59853154941006
2025.70277523621	3.54890090912699	3.49921845899663	3.59858335925734
2028.16873407235	3.54895704893618	3.49927886545988	3.59863523241249
2030.63769480643	3.54901325708633	3.49933934521946	3.59868716895321
2033.10966109275	3.54906953366063	3.49939989836396	3.5987391689573
2035.5846365901	3.54912587874237	3.49946052498207	3.59879123250267
2038.06262496167	3.54918229241495	3.49952122516258	3.59884335966732
2040.54362987516	3.54923877476186	3.49958199899439	3.59889555052934
2043.02765500271	3.54929532586671	3.49964284656651	3.59894780516692
2045.51470402091	3.5493519458132	3.49970376796806	3.59900012365835
2048.00478061087	3.54940863468513	3.49976476328826	3.59905250608201
2050.49788845815	3.54946539256641	3.49982583261643	3.59910495251639
2052.99403125281	3.54952221954104	3.49988697604202	3.59915746304006
2055.4932126894	3.54957911569313	3.49994819365455	3.59921003773171
2057.99543646695	3.5496360811069	3.50000948554369	3.59926267667012
2060.50070628902	3.54969311586667	3.50007085179919	3.59931537993414
2063.00902586367	3.54975022005683	3.50013229251091	3.59936814760276
2065.52039890346	3.54980739376193	3.50019380776882	3.59942097975504
2068.03482912549	3.54986463706658	3.50025539766301	3.59947387647014
2070.55232025137	3.5499219500555	3.50031706228365	3.59952683782735
2073.07287600725	3.54997933281353	3.50037880172105	3.59957986390601
2075.5965001238	3.5500367854256	3.50044061606561	3.59963295478559
2078.12319633625	3.55009430797674	3.50050250540783	3.59968611054565
2080.65296838437	3.5501519005521	3.50056446983834	3.59973933126585
2083.18582001248	3.55020956323691	3.50062650944786	3.59979261702595
2085.72175496946	3.55026729611652	3.50068862432724	3.59984596790581
2088.26077700876	3.55032509927639	3.5007508145674	3.59989938398538
2090.80288988839	3.55038297280207	3.50081308025942	3.59995286534472
2093.34809737093	3.55044091677921	3.50087542149444	3.60000641206398
2095.89640322356	3.55049893129358	3.50093783836375	3.60006002422342
2098.44781121804	3.55055701643105	3.50100033095872	3.60011370190339
2101.00232513069	3.55061517227759	3.50106289937084	3.60016744518435
2103.55994874248	3.55067339891928	3.50112554369171	3.60022125414685
2106.12068583894	3.55073169644229	3.50118826401305	3.60027512887154
2108.68454021023	3.55079006493292	3.50125106042666	3.60032906943918
2111.25151565111	3.55084850447755	3.50131393302447	3.60038307593063
2113.82161596098	3.55090701516269	3.50137688189854	3.60043714842684
2116.39484494384	3.55096559707492	3.50143990714099	3.60049128700885
2118.97120640834	3.55102425030097	3.5015030088441	3.60054549175784
2121.55070416775	3.55108297492764	3.50156618710022	3.60059976275506
2124.13334204001	3.55114177104185	3.50162944200185	3.60065410008186
2126.71912384767	3.55120063873063	3.50169277364156	3.6007085038197
2129.30805341797	3.55125957808111	3.50175618211207	3.60076297405015
2131.90013458277	3.55131858918052	3.50181966750617	3.60081751085486
2134.49537117864	3.5513776721162	3.5018832299168	3.6008721143156
2137.09376704678	3.55143682697561	3.50194686943698	3.60092678451424
2139.69532603309	3.55149605384629	3.50201058615986	3.60098152153273
2142.30005198814	3.55155535281592	3.5020743801787	3.60103632545314
2144.90794876719	3.55161472397226	3.50213825158686	3.60109119635766
2147.51902023021	3.55167416740318	3.50220220047782	3.60114613432854
2150.13327024183	3.55173368319667	3.50226622694518	3.60120113944816
2152.75070267143	3.55179327144082	3.50233033108263	3.60125621179901
2155.37132139307	3.55185293222382	3.50239451298399	3.60131135146365
2157.99513028553	3.55191266563398	3.50245877274319	3.60136655852477
2160.62213323232	3.55197247175971	3.50252311045426	3.60142183306516
2163.25233412168	3.55203235068952	3.50258752621135	3.60147717516769
2165.88573684657	3.55209230251205	3.50265202010874	3.60153258491537
2168.5223453047	3.55215232731604	3.50271659224079	3.60158806239128
2171.16216339852	3.55221242519031	3.50278124270199	3.60164360767863
2173.80519503523	3.55227259622383	3.50284597158695	3.60169922086071
2176.45144412679	3.55233284050565	3.50291077899039	3.60175490202092
2179.10091458992	3.55239315812495	3.50297566500712	3.60181065124278
2181.75361034611	3.55245354917099	3.50304062973209	3.60186646860989
2184.40953532162	3.55251401373316	3.50310567326036	3.60192235420597
2187.0686934475	3.55257455190097	3.5031707956871	3.60197830811483
2189.73108865956	3.55263516376399	3.50323599710758	3.60203433042041
2192.39672489843	3.55269584941197	3.5033012776172	3.60209042120673
2195.06560610952	3.5527566089347	3.50336663731147	3.60214658055792
2197.73773624305	3.55281744242212	3.50343207628602	3.60220280855822
2200.41311925405	3.55287834996428	3.50349759463659	3.60225910529197
2203.09175910236	3.55293933165131	3.50356319245902	3.60231547084361
2205.77365975264	3.55300038757349	3.50362886984928	3.6023719052977
2208.45882517438	3.55306151782118	3.50369462690346	3.6024284087389
2211.14725934191	3.55312272248486	3.50376046371775	3.60248498125196
2213.83896623437	3.55318400165511	3.50382638038846	3.60254162292175
2216.53394983577	3.55324535542264	3.50389237701203	3.60259833383325
2219.23221413496	3.55330678387826	3.50395845368498	3.60265511407154
2221.93376312566	3.55336828711288	3.50402461050398	3.60271196372179
2224.63860080642	3.55342986521755	3.50409084756579	3.6027688828693
2227.3467311807	3.55349151828339	3.50415716496732	3.60282587159946
2230.0581582568	3.55355324640167	3.50422356280555	3.60288292999778
2232.77288604791	3.55361504966374	3.50429004117761	3.60294005814987
2235.4909185721	3.55367692816109	3.50435660018074	3.60299725614144
2238.21225985235	3.55373888198529	3.50442323991228	3.60305452405831
2240.93691391651	3.55380091122806	3.50448996046971	3.60311186198641
2243.66488479736	3.55386301598119	3.5045567619506	3.60316927001178
2246.39617653257	3.5539251963366	3.50462364445265	3.60322674822056
2249.13079316474	3.55398745238634	3.50469060807369	3.603284296699
2251.86873874138	3.55404978422255	3.50475765291164	3.60334191553346
2254.61001731492	3.55411219193748	3.50482477906456	3.6033996048104
2257.35463294275	3.5541746756235	3.50489198663062	3.60345736461639
2260.10258968717	3.5542372353731	3.50495927570809	3.60351519503812
2262.85389161544	3.55429987127888	3.50502664639539	3.60357309616236
2265.60854279978	3.55436258343353	3.50509409879102	3.60363106807603
2268.36654731735	3.55442537192988	3.50516163299363	3.60368911086612
2271.12790925027	3.55448823686086	3.50522924910198	3.60374722461974
2273.89263268565	3.55455117831952	3.50529694721493	3.60380540942411
2276.66072171557	3.55461419639902	3.50536472743147	3.60386366536657
2279.43218043708	3.55467729119263	3.50543258985071	3.60392199253455
2282.20701295221	3.55474046279374	3.50550053457189	3.6039803910156
2284.98522336802	3.55480371129586	3.50556856169434	3.60403886089738
2287.76681579653	3.55486703679258	3.50563667131752	3.60409740226764
2290.55179435479	3.55493043937765	3.50570486354103	3.60415601521426
2293.34016316485	3.5549939191449	3.50577313846456	3.60421469982523
2296.13192635378	3.55505747618829	3.50584149618793	3.60427345618864
2298.92708805369	3.55512111060189	3.50590993681109	3.6043322843927
2301.72565240169	3.55518482247989	3.50597846043408	3.6043911845257
2304.52762353995	3.55524861191659	3.50604706715709	3.60445015667609
2307.33300561568	3.5553124790064	3.50611575708042	3.60450920093239
2310.14180278112	3.55537642384385	3.50618453030447	3.60456831738324
2312.95401919359	3.55544044652359	3.5062533869298	3.60462750611739
2315.76965901545	3.55550454714038	3.50632232705705	3.60468676722372
2318.58872641415	3.55556872578909	3.506391350787	3.60474610079119
2321.41122556218	3.55563298256471	3.50646045822054	3.60480550690889
2324.23716063714	3.55569731756236	3.5065296494587	3.60486498566601
2327.0665358217	3.55576173087724	3.50659892460261	3.60492453715187
2329.89935530363	3.55582622260471	3.50666828375354	3.60498416145589
2332.7356232758	3.55589079284021	3.50673772701285	3.60504385866758
2335.57534393616	3.55595544167932	3.50680725448205	3.6051036288766
2338.4185214878	3.55602016921772	3.50687686626275	3.60516347217269
2341.26516013891	3.55608497555122	3.50694656245671	3.60522338864573
2344.11526410281	3.55614986077574	3.50701634316578	3.60528337838569
2346.96883759795	3.5562148249873	3.50708620849195	3.60534344148265
2349.82588484791	3.55627986828208	3.50715615853733	3.60540357802683
2352.68641008141	3.55634499075633	3.50722619340413	3.60546378810853
2355.55041753232	3.55641019250645	3.50729631319472	3.60552407181817
2358.41791143966	3.55647547362893	3.50736651801156	3.60558442924631
2361.28889604763	3.55654083422042	3.50743680795725	3.60564486048359
2364.16337560557	3.55660627437763	3.5075071831345	3.60570536562077
2367.04135436801	3.55667179419744	3.50757764364615	3.60576594474873
2369.92283659466	3.55673739377682	3.50764818959516	3.60582659795847
2372.8078265504	3.55680307321285	3.50771882108462	3.60588732534109
2375.69632850531	3.55686883260277	3.50778953821773	3.6059481269878
2378.58834673468	3.55693467204388	3.50786034109782	3.60600900298994
2381.48388551898	3.55700059163366	3.50793122982835	3.60606995343896
2384.38294914392	3.55706659146965	3.50800220451289	3.60613097842641
2387.28554190039	3.55713267164955	3.50807326525513	3.60619207804397
2390.19166808455	3.55719883227117	3.50814441215891	3.60625325238343
2393.10133199775	3.55726507343243	3.50821564532817	3.60631450153668
2396.0145379466	3.55733139523137	3.50828696486698	3.60637582559576
2398.93129024294	3.55739779776615	3.50835837087953	3.60643722465277
2401.85159320386	3.55746428113506	3.50842986347014	3.60649869879999
2404.77545115171	3.5575308454365	3.50850144274325	3.60656024812975
2407.7028684141	3.557597490769	3.50857310880344	3.60662187273456
2410.6338493239	3.55766421723119	3.50864486175539	3.60668357270699
2413.56839821928	3.55773102492183	3.50871670170391	3.60674534813975
2416.50651944367	3.55779791393981	3.50878862875396	3.60680719912567
2419.44821734577	3.55786488438414	3.50886064301059	3.60686912575768
2422.39349627962	3.55793193635392	3.508932744579	3.60693112812885
2425.34236060453	3.55799906994842	3.50900493356451	3.60699320633233
2428.29481468511	3.55806628526699	3.50907721007255	3.60705536046143
2431.25086289131	3.55813358240911	3.50914957420869	3.60711759060954
2434.21050959837	3.55820096147441	3.50922202607862	3.60717989687019
2437.17375918688	3.55826842256259	3.50929456578817	3.60724227933701
2440.14061604276	3.55833596577352	3.50936719344329	3.60730473810375
2443.11108455725	3.55840359120715	3.50943990915003	3.60736727326428
2446.08516912695	3.5584712989636	3.50951271301459	3.6074298849126
2449.06287415381	3.55853908914306	3.50958560514331	3.60749257314281
2452.04420404515	3.55860696184588	3.50965858564263	3.60755533804913
2455.02916321364	3.55867491717252	3.50973165461913	3.60761817972591
2458.01775607732	3.55874295522355	3.50980481217952	3.60768109826759
2461.00998705961	3.55881107609968	3.50987805843061	3.60774409376876
2464.00586058933	3.55887927990174	3.50995139347937	3.6078071663241
2467.00538110068	3.55894756673067	3.51002481743289	3.60787031602844
2470.00855303326	3.55901593668754	3.51009833039838	3.6079335429767
2473.01538083206	3.55908438987356	3.51017193248318	3.60799684726393
2476.0258689475	3.55915292639003	3.51024562379475	3.6080602289853
2479.04002183542	3.5592215463384	3.5103194044407	3.6081236882361
2482.05784395707	3.55929024982023	3.51039327452874	3.60818722511172
2485.07933977913	3.55935903693722	3.51046723416673	3.6082508397077
2488.10451377373	3.55942790779116	3.51054128346265	3.60831453211968
2491.13337041844	3.55949686248401	3.5106154225246	3.60837830244342
2494.16591419627	3.55956590111782	3.51068965146083	3.60844215077481
2497.2021495957	3.55963502379477	3.5107639703797	3.60850607720984
2500.24208111068	3.55970423061717	3.5108383793897	3.60857008184464
2503.28571324061	3.55977352168746	3.51091287859946	3.60863416477545
2506.33305049039	3.55984289710819	3.51098746811774	3.60869832609864
2509.38409737037	3.55991235698204	3.51106214805341	3.60876256591068
2512.43885839643	3.55998190141184	3.51113691851549	3.60882688430818
2515.49733808993	3.56005153050049	3.51121177961311	3.60889128138787
2518.55954097773	3.56012124435107	3.51128673145556	3.60895575724659
2521.6254715922	3.56019104306676	3.51136177415223	3.6090203119813
2524.69513447124	3.56026092675087	3.51143690781265	3.6090849456891
2527.76853415826	3.56033089550683	3.51151213254648	3.60914965846719
2530.84567520221	3.56040094943821	3.51158744846352	3.6092144504129
2533.92656215757	3.56047108864869	3.51166285567369	3.60927932162368
2537.01119958437	3.56054131324207	3.51173835428704	3.6093442721971
2540.09959204821	3.56061162332232	3.51181394441376	3.60940930223087
2543.1917441202	3.56068201899348	3.51188962616417	3.6094744118228
2546.28766037705	3.56075250035976	3.51196539964869	3.60953960107082
2549.38734540104	3.56082306752546	3.51204126497793	3.609604870073
2552.49080378002	3.56089372059505	3.51211722226258	3.60967021892752
2555.59804010743	3.56096445967309	3.51219327161348	3.6097356477327
2558.70905898229	3.56103528486428	3.51226941314161	3.60980115658695
2561.82386500924	3.56110619627346	3.51234564695807	3.60986674558884
2564.9424627985	3.56117719400557	3.5124219731741	3.60993241483704
2568.06485696592	3.56124827816571	3.51249839190107	3.60999816443035
2571.19105213296	3.56131944885908	3.51257490325047	3.61006399446769
2574.32105292672	3.56139070619102	3.51265150733394	3.61012990504811
2577.45486397992	3.56146205026701	3.51272820426324	3.61019589627078
2580.59248993091	3.56153348119264	3.51280499415028	3.61026196823499
2583.73393542371	3.56160499907363	3.51288187710709	3.61032812104017
2586.87920510798	3.56167660401583	3.51295885324582	3.61039435478585
2590.02830363904	3.56174829612524	3.51303592267878	3.61046066957171
2593.18123567788	3.56182007550796	3.5131130855184	3.61052706549753
2596.33800589116	3.56189194227024	3.51319034187724	3.61059354266323
2599.49861895123	3.56196389651843	3.51326769186801	3.61066010116886
2602.66307953612	3.56203593835905	3.51334513560352	3.61072674111458
2605.83139232955	3.56210806789873	3.51342267319676	3.61079346260069
2609.00356202096	3.56218028524421	3.51350030476082	3.6108602657276
2612.17959330548	3.56225259050239	3.51357803040893	3.61092715059585
2615.35949088395	3.5623249837803	3.51365585025447	3.61099411730612
2618.54325946297	3.56239746518507	3.51373376441094	3.6110611659592
2621.73090375483	3.56247003482399	3.51381177299197	3.611128296656
2624.92242847757	3.56254269280447	3.51388987611135	3.61119550949759
2628.11783835498	3.56261543923405	3.51396807388297	3.61126280458513
2631.31713811659	3.56268827422041	3.51404636642088	3.61133018201993
2634.52033249769	3.56276119787134	3.51412475383927	3.6113976419034
2637.72742623934	3.56283421029478	3.51420323625244	3.61146518433711
2640.93842408838	3.5629073115988	3.51428181377485	3.61153280942274
2644.15333079739	3.56298050189159	3.51436048652109	3.61160051726209
2647.37215112479	3.56305378128149	3.51443925460587	3.61166830795711
2650.59488983474	3.56312714987694	3.51451811814405	3.61173618160984
2653.82155169723	3.56320060778656	3.51459707725063	3.6118041383225
2657.05214148807	3.56327415511906	3.51467613204073	3.61187217819739
2660.28666398885	3.5633477919833	3.51475528262964	3.61194030133696
2663.52512398699	3.56342151848827	3.51483452913274	3.6120085078438
2666.76752627575	3.56349533474309	3.51491387166559	3.61207679782059
2670.01387565421	3.56356924085703	3.51499331034386	3.61214517137019
2673.26417692732	3.56364323693946	3.51507284528337	3.61221362859554
2676.51843490584	3.5637173230999	3.51515247660007	3.61228216959974
2679.77665440642	3.56379149944803	3.51523220441005	3.61235079448601
2683.03884025155	3.56386576609361	3.51531202882953	3.61241950335769
2686.30499726959	3.56394012314658	3.5153919499749	3.61248829631827
2689.57513029481	3.56401457071699	3.51547196796264	3.61255717347135
2692.84924416734	3.56408910891504	3.5155520829094	3.61262613492067
2696.12734373319	3.56416373785103	3.51563229493197	3.6126951807701
2699.40943384429	3.56423845763545	3.51571260414726	3.61276431112364
2702.69551935847	3.56431326837886	3.51579301067232	3.61283352608541
2705.98560513948	3.56438817019202	3.51587351462437	3.61290282575967
2709.27969605698	3.56446316318577	3.51595411612072	3.61297221025081
2712.57779698656	3.56453824747111	3.51603481527887	3.61304167966336
2715.87991280976	3.56461342315918	3.51611561221641	3.61311123410196
2719.18604841403	3.56468869036125	3.51619650705111	3.61318087367139
2722.4962086928	3.56476404918871	3.51627749990086	3.61325059847657
2725.81039854546	3.56483949975311	3.51635859088368	3.61332040862254
2729.12862287733	3.56491504216612	3.51643978011776	3.61339030421448
2732.45088659974	3.56499067653955	3.5165210677214	3.6134602853577
2735.77719462997	3.56506640298535	3.51660245381307	3.61353035215763
2739.10755189129	3.5651422216156	3.51668393851134	3.61360050471986
2742.44196331299	3.56521813254252	3.51676552193496	3.61367074315008
2745.78043383034	3.56529413587847	3.5168472042028	3.61374106755413
2749.12296838461	3.56537023173593	3.51692898543388	3.61381147803799
2752.46957192309	3.56544642022755	3.51701086574735	3.61388197470775
2755.82024939911	3.56552270146608	3.51709284526251	3.61395255766965
2759.175005772	3.56559907556443	3.5171749240988	3.61402322703006
2762.53384600716	3.56567554263564	3.51725710237579	3.61409398289548
2765.89677507601	3.56575210279289	3.51733938021322	3.61416482537256
2769.26379795604	3.5658287561495	3.51742175773095	3.61423575456805
2772.63491963077	3.56590550281892	3.51750423504897	3.61430677058886
2776.01014508982	3.56598234291474	3.51758681228745	3.61437787354203
2779.38947932887	3.5660592765507	3.51766948956667	3.61444906353474
2782.77292734968	3.56613630384067	3.51775226700706	3.61452034067428
2786.1604941601	3.56621342489865	3.51783514472919	3.61459170506811
2789.55218477408	3.56629063983879	3.5179181228538	3.61466315682379
2792.94800421166	3.56636794877538	3.51800120150173	3.61473469604904
2796.34795749901	3.56644535182284	3.51808438079399	3.6148063228517
2799.75204966841	3.56652284909574	3.51816766085173	3.61487803733975
2803.16028575827	3.56660044070878	3.51825104179624	3.61494983962132
2806.57267081311	3.5666781267768	3.51833452374896	3.61502172980464
2809.98920988364	3.56675590741479	3.51841810683146	3.61509370799812
2813.40990802666	3.56683378273788	3.51850179116547	3.61516577431028
2816.83477030517	3.56691175286131	3.51858557687285	3.61523792884978
2820.26380178831	3.56698981790051	3.51866946407561	3.61531017172541
2823.69700755141	3.567067977971	3.5187534528959	3.6153825030461
2827.13439267596	3.56714623318849	3.51883754345604	3.61545492292094
2830.57596224963	3.56722458366878	3.51892173587845	3.61552743145912
2834.02172136632	3.56730302952786	3.51900603028574	3.61560002876999
2837.4716751261	3.56738157088183	3.51909042680063	3.61567271496303
2840.92582863524	3.56746020784693	3.519174925546	3.61574549014786
2844.38418700627	3.56753894053956	3.51925952664488	3.61581835443424
2847.84675535789	3.56761776907625	3.51934423022044	3.61589130793207
2851.31353881506	3.56769669357368	3.51942903639599	3.61596435075136
2854.78454250898	3.56777571414865	3.519513945295	3.61603748300231
2858.25977157711	3.56785483091814	3.51959895704107	3.61611070479521
2861.73923116312	3.56793404399924	3.51968407175796	3.61618401624051
2865.22292641697	3.56801335350919	3.51976928956957	3.6162574174488
2868.7108624949	3.56809275956538	3.51985461059995	3.61633090853081
2872.2030445594	3.56817226228534	3.51994003497328	3.61640448959739
2875.69947777927	3.56825186178674	3.52002556281391	3.61647816075956
2879.20016732958	3.5683315581874	3.52011119424633	3.61655192212846
2882.70511839172	3.56841135160527	3.52019692939518	3.61662577381537
2886.21433615337	3.56849124215847	3.52028276838522	3.61669971593171
2889.72782580853	3.56857122996522	3.5203687113414	3.61677374858904
2893.24559255753	3.56865131514394	3.52045475838879	3.61684787189908
2896.76764160703	3.56873149781314	3.52054090965262	3.61692208597365
2900.29397817002	3.56881177809151	3.52062716525825	3.61699639092476
2903.82460746584	3.56889215609787	3.52071352533122	3.61707078686451
2907.35953472018	3.56897263195118	3.52079998999718	3.61714527390518
2910.8987651651	3.56905320577057	3.52088655938197	3.61721985215918
2914.44230403902	3.56913387767529	3.52097323361153	3.61729452173904
2917.99015658675	3.56921464778474	3.521060012812	3.61736928275747
2921.54232805947	3.56929551621846	3.52114689710963	3.61744413532729
2925.09882371476	3.56937648309616	3.52123388663084	3.61751907956148
2928.65964881659	3.56945754853768	3.5213209815022	3.61759411557315
2932.22480863536	3.56953871266298	3.52140818185041	3.61766924347556
2935.79430844787	3.56961997559222	3.52149548780233	3.61774446338211
2939.36815353734	3.56970133744566	3.52158289948499	3.61781977540634
2942.94634919343	3.56978279834374	3.52167041702553	3.61789517966194
2946.52890071224	3.56986435840701	3.52175804055128	3.61797067626274
2950.11581339631	3.5699460177562	3.5218457701897	3.61804626532271
2953.70709255464	3.57002777651218	3.5219336060684	3.61812194695595
2957.30274350269	3.57010963479594	3.52202154831514	3.61819772127674
[truncated: 8,002 more rows]
