# Supplementary material for: Worldwide Late Pleistocene and Early Holocene population declines in extant megafauna are associated with Homo sapiens expansion rather than climate change
Source: Nat Commun. 2023 Nov 24;14:7679. doi: 10.1038/s41467-023-43426-5 (PMC10667484; doi:10.1038/s41467-023-43426-5)
Supplement: Supplementary file 8 — Source Data [file 41467_2023_43426_MOESM8_ESM.zip › Source data/source_data_1.txt]

Species	Ne	logNe	t	midT	Mass.g
Acinonyx_jubatus_dnaZoo	10749.9943563004	4.031408236249	0	420.326986906467	46700
Acinonyx_jubatus_dnaZoo	4836.30126348082	3.68451334615734	840.653973812934	1325.33328995067	46700
Acinonyx_jubatus_dnaZoo	5638.6700149256	3.75117667964062	1810.01260608841	2368.89663402265	46700
Acinonyx_jubatus_dnaZoo	4797.49785867404	3.68101478956358	2927.78066195689	3572.23019029458	46700
Acinonyx_jubatus_dnaZoo	5620.39577800939	3.7497668988704	4216.67971863226	4959.79487994715	46700
Acinonyx_jubatus_dnaZoo	6834.28952378877	3.83469337304636	5702.91004126204	6559.79660676308	46700
Acinonyx_jubatus_dnaZoo	7821.18256534057	3.89327242349119	7416.68317226412	8404.75961634712	46700
Acinonyx_jubatus_dnaZoo	8874.68459243085	3.94815292711294	9392.83606043013	10532.1876370077	46700
Acinonyx_jubatus_dnaZoo	10169.4149624713	4.00729596906053	11671.5392135852	12985.326241728	46700
Acinonyx_jubatus_dnaZoo	11600.5800591438	4.06447970562235	14299.1132698707	15814.0419282406	46700
Acinonyx_jubatus_dnaZoo	12994.4590583185	4.1137582051239	17328.9705866105	21090.1471610539	46700
Acinonyx_jubatus_dnaZoo	13538.7068489341	4.13157718464511	24851.3237354972	29852.3386100538	46700
Acinonyx_jubatus_dnaZoo	13895.4892441496	4.14287384239039	34853.3534846104	41502.9082929321	46700
Acinonyx_jubatus_dnaZoo	14266.2937735465	4.15431116283036	48152.4631012537	56993.9843240423	46700
Acinonyx_jubatus_dnaZoo	14812.8321948699	4.17063810301873	65835.5055468309	77591.5553556377	46700
Acinonyx_jubatus_dnaZoo	15919.3631423575	4.20192568970239	89347.6051644444	104978.93190389	46700
Acinonyx_jubatus_dnaZoo	17455.7118435929	4.24193756403194	120610.258643335	141394.312777935	46700
Acinonyx_jubatus_dnaZoo	18986.3330208855	4.27844109414326	162178.366912535	189813.699054873	46700
Acinonyx_jubatus_dnaZoo	20225.3129995867	4.30589525131974	217449.031197212	254194.104014646	46700
Acinonyx_jubatus_dnaZoo	21465.2843253861	4.33173664544199	290939.17683208	339796.935059996	46700
Acinonyx_jubatus_dnaZoo	23157.5405439752	4.36469243308223	388654.693287911	453617.975601095	46700
Acinonyx_jubatus_dnaZoo	25770.0852021132	4.41111585443552	518581.257914278	604959.106632092	46700
Acinonyx_jubatus_dnaZoo	32739.8847644615	4.51507714647951	691336.955349906	806188.4912244	46700
Acinonyx_jubatus_dnaZoo	57054.3485940564	4.75628875126833	921040.027098894	1073751.34705574	46700
Addax_nasomaculatus	49756.1223421224	4.69684652700754	0	1798.12615569858	70000.3
Addax_nasomaculatus	3361.16485302345	3.52648981357113	3596.25231139716	5671.53428258632	70000.3
Addax_nasomaculatus	7093.32491757566	3.85084985364217	7746.81625377548	10141.973704933	70000.3
Addax_nasomaculatus	7798.28991134092	3.89199937660154	12537.1311560906	15301.4683861531	70000.3
Addax_nasomaculatus	12387.4792666598	4.09298294060068	18065.8056162155	21256.2264872177	70000.3
Addax_nasomaculatus	25274.9660341565	4.40269058063541	24446.6473582198	28128.8266608861	70000.3
Addax_nasomaculatus	47458.1273956696	4.67631059781364	31811.0059635524	36060.7413323928	70000.3
Addax_nasomaculatus	65473.4211511586	4.81606503449541	40310.4767012333	45215.2489083052	70000.3
Addax_nasomaculatus	61389.9244762413	4.7880970990983	50120.0211153772	55780.7948613503	70000.3
Addax_nasomaculatus	47376.7493893861	4.67556525962267	61441.5686073233	67974.8708791178	70000.3
Addax_nasomaculatus	32406.1370562898	4.51062726444397	74508.1731509123	90751.0446209572	70000.3
Addax_nasomaculatus	23387.5944650369	4.36898555467424	106993.916091002	128629.903369412	70000.3
Addax_nasomaculatus	19345.0689695425	4.28657028241799	150265.890647823	179085.668380772	70000.3
Addax_nasomaculatus	18900.2266743483	4.2764670127885	207905.446113722	246294.246120338	70000.3
Addax_nasomaculatus	22693.5644197724	4.35590271475938	284683.046126954	335818.068041544	70000.3
Addax_nasomaculatus	29114.2882543345	4.46410617754577	386953.089956134	455066.458067534	70000.3
Addax_nasomaculatus	30421.6720565048	4.48318308035988	523179.826178935	613908.855751432	70000.3
Addax_nasomaculatus	26826.8393032789	4.42856950778171	704637.885323929	825491.64774108	70000.3
Addax_nasomaculatus	29675.4983803717	4.47239802137651	946345.410158232	1107326.21155334	70000.3
Addax_nasomaculatus	50516.4540347467	4.70343285797216	1268307.01294845	1482738.22220085	70000.3
Addax_nasomaculatus	86506.9743151364	4.93705112231427	1697169.43145325	1982798.17166923	70000.3
Addax_nasomaculatus	99816.2929554517	4.99920143670936	2268426.91188522	2648892.8782052	70000.3
Addax_nasomaculatus	80990.6868619717	4.90843508212565	3029358.84452517	3536150.81307262	70000.3
Addax_nasomaculatus	59436.5451362026	4.77405355728196	4042942.78162007	4718004.73753808	70000.3
Aepyceros_melampus	15514.1564953976	4.1907281679735	0	1992.31713821471	52500.1
Aepyceros_melampus	6737.40698397736	3.82849278240641	3984.63427642942	6290.63541234616	52500.1
Aepyceros_melampus	9745.46145639404	3.98880240817614	8596.63654826291	11265.7102297825	52500.1
Aepyceros_melampus	9470.48838836455	3.97637237593069	13934.7839113021	17024.0947561333	52500.1
Aepyceros_melampus	8166.77331554761	3.91205050107974	20113.4056009644	23689.1186140866	52500.1
Aepyceros_melampus	8404.03250682965	3.92448772358987	27264.8316272087	31403.5292832257	52500.1
Aepyceros_melampus	10210.6881207471	4.00905501113423	35542.2269392426	40332.5493798473	52500.1
Aepyceros_melampus	13715.5083837091	4.13721190994621	45122.871820452	50667.4152957647	52500.1
Aepyceros_melampus	18563.7526730938	4.26866577363268	56211.9587710774	62629.4729845363	52500.1
Aepyceros_melampus	22243.7721591269	4.34720843798998	69046.9871979952	76474.9186162126	52500.1
Aepyceros_melampus	21769.410240991	4.33784666365053	83902.85003443	102451.360126318	52500.1
Aepyceros_melampus	18160.4558193265	4.25912674491931	120999.870218207	145848.996478307	52500.1
Aepyceros_melampus	22836.2683613134	4.35862513799346	170698.122738408	203988.078256747	52500.1
Aepyceros_melampus	48912.9376075191	4.68942374641205	237278.033775085	281876.02594644	52500.1
Aepyceros_melampus	79095.6468989393	4.8981525823625	326474.018117795	386221.196350597	52500.1
Aepyceros_melampus	71983.2720914285	4.85723158417509	445968.374583399	526010.661982046	52500.1
Aepyceros_melampus	57938.0322855946	4.76296374143696	606052.949380692	713284.252372841	52500.1
Aepyceros_melampus	62122.745633397	4.79325064195483	820515.55536499	964171.52416716	52500.1
Aepyceros_melampus	82196.8161985861	4.91485499595655	1107827.49296933	1300280.97247242	52500.1
Aepyceros_melampus	93813.5805389313	4.97226571179273	1492734.45197551	1750561.13388564	52500.1
Aepyceros_melampus	82696.8272274268	4.91748884759301	2008387.81579576	2353793.87484141	52500.1
Aepyceros_melampus	66517.1872484702	4.82293387632175	2699199.93388705	3161934.60797726	52500.1
Aepyceros_melampus	57046.8754375832	4.75623186229714	3624669.28206746	4244587.12368553	52500.1
Aepyceros_melampus	52992.6047608495	4.72421526704143	4864504.9653036	5694998.44650199	52500.1
Ailuropoda_melanoleuca	2218.78057674313	3.34611435539942	0	4316.13589699135	108400
Ailuropoda_melanoleuca	2112.06975229531	3.32470825691894	8632.27179398269	13613.3201912112	108400
Ailuropoda_melanoleuca	10607.1385730242	4.02559824256777	18594.3685884397	24342.7610690443	108400
Ailuropoda_melanoleuca	28756.6775059432	4.4587387070172	30091.153549649	36725.1015613682	108400
Ailuropoda_melanoleuca	57541.1615394034	4.75997862441322	43359.0495730875	51014.9753594153	108400
Ailuropoda_melanoleuca	74323.4825490705	4.87112605104492	58670.9011457432	67506.2431686559	108400
Ailuropoda_melanoleuca	46949.081708802	4.67162710218892	76341.5851915687	86538.0357372688	108400
Ailuropoda_melanoleuca	25267.7015538825	4.40256573864075	96734.4862829689	108501.727829622	108400
Ailuropoda_melanoleuca	19198.5715359826	4.28326891635359	120268.969376276	133848.986559382	108400
Ailuropoda_melanoleuca	19123.301708586	4.28156287695825	147429.003742487	163101.059590264	108400
Ailuropoda_melanoleuca	17354.616727534	4.23941502682592	178773.115438041	217732.12893204	108400
Ailuropoda_melanoleuca	15228.7429859857	4.18266405719159	256691.14242604	308578.225123503	108400
Ailuropoda_melanoleuca	24015.5052861532	4.3804917286256	360465.307820966	429570.480395935	108400
Ailuropoda_melanoleuca	46815.2261012661	4.67038712521744	498675.652970904	590712.526665671	108400
Ailuropoda_melanoleuca	69000.7335658329	4.83885370786624	682749.400360437	805327.57799709	108400
Ailuropoda_melanoleuca	78526.2690460903	4.89501496366667	927905.755633743	1091159.99308812	108400
Ailuropoda_melanoleuca	85414.6449707997	4.93153234006512	1254414.23054249	1471842.37771082	108400
Ailuropoda_melanoleuca	84486.5004180891	4.9267873212302	1689270.52487914	1978849.52704296	108400
Ailuropoda_melanoleuca	72522.8292860581	4.86047473860265	2268428.52920679	2654100.75971739	108400
Ailuropoda_melanoleuca	61343.3654369534	4.78776759868599	3039772.99022798	3553425.80440154	108400
Ailuropoda_melanoleuca	55520.8683591762	4.7444562499657	4067078.6185751	4751180.79818786	108400
Ailuropoda_melanoleuca	52864.2395368049	4.72316198917043	5435282.97780063	6346396.04724602	108400
Ailuropoda_melanoleuca	51328.1381921284	4.71035551153235	7257509.11669142	8470963.84619411	108400
Ailuropoda_melanoleuca	49854.8698813852	4.69770758710733	9684418.5756968	11300543.3245699	108400
Alces_alces_gigas	1309.44901352175	3.11708859281299	0	875.21879569469	356998
Alces_alces_gigas	1865.34209854467	3.27075849184743	1750.43759138938	2761.11372093773	356998
Alces_alces_gigas	54012.0341330219	4.73249053343953	3771.78985048608	4938.88800224373	356998
Alces_alces_gigas	22265.3074955032	4.34762869734185	6105.98615400137	7453.71571445395	356998
Alces_alces_gigas	5346.49400287209	3.72806908401451	8801.44527490652	10357.7625095643	356998
Alces_alces_gigas	2141.38314850039	3.33069438069567	11914.0797442221	13711.2677008917	356998
Alces_alces_gigas	1722.74003337885	3.23621974605671	15508.4556575612	17583.7938210612	356998
Alces_alces_gigas	2387.74901836722	3.37798867519327	19659.1319845613	22055.6695736853	356998
Alces_alces_gigas	4384.54543140677	3.64192457447174	24452.2071628093	27219.6561102127	356998
Alces_alces_gigas	8103.21379865233	3.9086572976693	29987.1050576161	33182.8711959155	356998
Alces_alces_gigas	16380.4511717829	4.21432585949505	36378.6373342149	44330.543005451	356998
Alces_alces_gigas	24601.0937655628	4.39095441628178	52282.4486766871	62886.2593552323	356998
Alces_alces_gigas	23023.3478682561	4.36216847546202	73490.0700337775	87630.1775193518	356998
Alces_alces_gigas	17880.0178288929	4.2523679475128	101770.285004926	120626.019586094	356998
Alces_alces_gigas	13447.0828021663	4.1286280791091	139481.754167262	164625.744547686	356998
Alces_alces_gigas	11898.12532012	4.07547853893337	189769.73492811	223299.070501294	356998
Alces_alces_gigas	13543.5661406309	4.13173303298128	256828.406074477	301539.540901127	356998
Alces_alces_gigas	19727.854554104	4.29507985737702	346250.675727777	405872.661768137	356998
Alces_alces_gigas	28583.5334283513	4.45611591422341	465494.647808498	545000.149808822	356998
Alces_alces_gigas	34191.8004522153	4.53392197022843	624505.651809145	730525.683480758	356998
Alces_alces_gigas	40308.7558447763	4.60539939358627	836545.71515237	977922.68697004	356998
Alces_alces_gigas	54583.9409299492	4.73706488828411	1119299.65878771	1307824.86336645	356998
Alces_alces_gigas	67229.1039707507	4.82755732301805	1496350.06794518	1747747.11163976	356998
Alces_alces_gigas	65373.8911375058	4.81540433549756	1999144.15533434	2334380.35740926	356998
Alces_alces_shirasi	1218.90502574384	3.08596986771661	0	562.05110237195	356998
Alces_alces_shirasi	306.585855037778	2.486552113921	1124.1022047439	1775.33258024285	356998
Alces_alces_shirasi	13037.534216817	4.11519546123557	2426.5629557418	3181.12246142149	356998
Alces_alces_shirasi	65455.5993325627	4.81594680375492	3935.68196710118	4809.9655832107	356998
Alces_alces_shirasi	36567.114311731	4.56309068940723	5684.24919932022	6697.25325750779	356998
Alces_alces_shirasi	8932.38827711236	3.95096759291959	7710.25731569536	8883.99224906958	356998
Alces_alces_shirasi	2820.02296169704	3.45025264452423	10057.7271824438	11417.6957656772	356998
Alces_alces_shirasi	1556.35588632763	3.19210891257375	12777.6643489105	14353.4158195299	356998
Alces_alces_shirasi	1557.4592073943	3.19241668054112	15929.1672901493	17754.9393908957	356998
Alces_alces_shirasi	2255.28024418364	3.35320051558888	19580.7114916421	21696.1743841208	356998
Alces_alces_shirasi	5111.93780412903	3.70858556121297	23811.6372765995	29102.7866324233	356998
Alces_alces_shirasi	12655.7824305255	4.10228900012686	34393.9359882472	41497.3595480604	356998
Alces_alces_shirasi	20554.0115842629	4.31289659696061	48600.7831078735	58137.2038128702	356998
Alces_alces_shirasi	20761.9539735411	4.31726822393525	67673.6245178668	80476.3694333175	356998
Alces_alces_shirasi	15569.9553553694	4.1922873672923	93279.1143487682	110466.933808559	356998
Alces_alces_shirasi	12129.6652008589	4.08384881377456	127654.75326835	150729.581341028	356998
Alces_alces_shirasi	11307.5146948461	4.05336716081207	173804.409413705	204782.608354486	356998
Alces_alces_shirasi	12713.7718032625	4.10427441210676	235760.807295267	277349.364600745	356998
Alces_alces_shirasi	17898.6001198565	4.25281906539353	318937.921906222	374770.996710132	356998
Alces_alces_shirasi	27113.3225639053	4.43318274084691	430604.071514041	505560.560606975	356998
Alces_alces_shirasi	35205.8665675382	4.54661503863775	580517.04969991	681146.923244791	356998
Alces_alces_shirasi	41368.847812234	4.61667342527653	781776.796789672	916873.458495686	356998
Alces_alces_shirasi	45398.5101151461	4.65704160044768	1051970.1202017	1233338.80686679	356998
Alces_alces_shirasi	42890.2242995129	4.63235831743949	1414707.49353187	1658196.85949564	356998
Alces_americanus	17285.8404999309	4.23769050135644	0	590.900041682255	356998
Alces_americanus	611.58907981198	2.78645972229336	1181.80008336451	1866.44051388337	356998
Alces_americanus	2481.93951624715	3.39479119372993	2551.08094440223	3344.33274003012	356998
Alces_americanus	4427.82072596817	3.64619002880585	4137.58453565801	5056.67780449986	356998
Alces_americanus	4162.30592277361	3.61933399699282	5975.77107334172	7040.66930803374	356998
Alces_americanus	3190.84553444496	3.50390578095255	8105.56754272577	9339.40124458624	356998
Alces_americanus	2304.4298574801	3.36256349355277	10573.2349464467	12002.8040397666	356998
Alces_americanus	1700.73626975652	3.23063697353644	13432.3731330865	15088.7290824287	356998
Alces_americanus	1550.92765063308	3.19059153884282	16745.085031771	18664.2053063639	356998
Alces_americanus	1905.01235558316	3.27989779678024	20583.3255809567	22806.8951161256	356998
Alces_americanus	4218.14075830497	3.62512106794381	25030.4646512945	30591.8048078585	356998
Alces_americanus	12074.1222250251	4.08185556785548	36153.1449644225	43618.9475606323	356998
Alces_americanus	21323.5800483348	4.32886012083816	51084.750156842	61107.1920209286	356998
Alces_americanus	23207.4600930198	4.36562761232383	71129.6338850152	84584.227630903	356998
Alces_americanus	18572.5368340238	4.26887122833706	98038.8213767907	116100.896001094	356998
Alces_americanus	14009.1825491851	4.14641279447666	134162.970625398	158410.34263049	356998
Alces_americanus	12018.1915294733	4.0798391209229	182657.714635582	215208.518537267	356998
Alces_americanus	13117.1622616826	4.1178398908787	247759.322438952	291457.040873075	356998
Alces_americanus	18833.0601902594	4.2749208944065	335154.759307198	393816.616080852	356998
Alces_americanus	28877.393932007	4.46055799734575	452478.472854505	531228.887371464	356998
Alces_americanus	36938.1707728906	4.56747538479914	609979.301888423	715697.533933514	356998
Alces_americanus	42300.1544320684	4.62634195292759	821415.765978605	963336.854969608	356998
Alces_americanus	47459.4044391753	4.67632228402033	1105257.94396061	1295779.43784826	356998
Alces_americanus	48117.6220145644	4.68230415625152	1486300.93173591	1742065.87753253	356998
Ammotragus_lervia	1699.62821025285	3.23035393085209	0	2434.2414313611	48000
Ammotragus_lervia	1644.87461693022	3.21613279879015	4868.48286272221	7663.4919879408	48000
Ammotragus_lervia	16746.9852897872	4.22393663884467	10458.5011131594	13667.7456479906	48000
Ammotragus_lervia	33958.5640158103	4.53094931722577	16876.9901828218	20561.8620465365	48000
Ammotragus_lervia	65868.7559363129	4.81867946099584	24246.7339102512	28477.7236352864	48000
Ammotragus_lervia	80130.9341466753	4.90380020566855	32708.7133603216	37566.7585557676	48000
Ammotragus_lervia	84463.3275344392	4.92666818697971	42424.8037512136	48002.8374158547	48000
Ammotragus_lervia	92708.3959451311	4.96711906691176	53580.8710804957	59985.5993841836	48000
Ammotragus_lervia	100873.706000255	5.00377797667136	66390.3276878715	73744.271229677	48000
Ammotragus_lervia	93995.9972539691	4.97310935990261	81098.2147714825	89542.052363301	48000
Ammotragus_lervia	61676.284919747	4.79011820603762	97985.8899551195	118813.299312454	48000
Ammotragus_lervia	41042.3201628313	4.61323190389306	139640.708669789	167099.057210568	48000
Ammotragus_lervia	54752.5966010553	4.73840472009242	194557.405751347	230757.822790799	48000
Ammotragus_lervia	86896.7643288912	4.93900360544441	266958.239830251	314683.986769621	48000
Ammotragus_lervia	85538.0793154601	4.93215949431848	362409.733708992	425330.194499223	48000
Ammotragus_lervia	65040.7368293471	4.81318545262148	488250.655289453	571203.456239522	48000
Ammotragus_lervia	58837.6901669823	4.76965561498302	654156.257189591	763519.206841258	48000
Ammotragus_lervia	67307.8260093599	4.82806556340794	872882.156492926	1017063.60208043	48000
Ammotragus_lervia	73393.1869939712	4.86565574672462	1161245.04766793	1351330.34911521	48000
Ammotragus_lervia	69113.9496593657	4.83956571233309	1541415.65056249	1792019.47603446	48000
Ammotragus_lervia	67505.5887163354	4.82933972910054	2042623.30150642	2373013.27307714	48000
Ammotragus_lervia	74932.0099031055	4.87466738184568	2703403.24464787	3138981.32534529	48000
Ammotragus_lervia	82000.5172152182	4.91381659168868	3574559.4060427	4148814.9243989	48000
Ammotragus_lervia	79486.7138883064	4.90029454290554	4723070.4427551	5480154.91274163	48000
Antidorcas_marsupialis	435017.96421119	5.6385071916597	0	33176.2288603378	31500
Antidorcas_marsupialis	261900.429156112	5.41813621007082	66352.4577206756	86425.0989915418	31500
Antidorcas_marsupialis	244599.967917161	5.38845639573624	106497.740262408	129322.520744496	31500
Antidorcas_marsupialis	251877.898939199	5.40119006194098	152147.301226584	178101.563898117	31500
Antidorcas_marsupialis	239216.801591768	5.37879167942313	204055.826569649	233568.651516708	31500
Antidorcas_marsupialis	219845.468921947	5.34211751911436	263081.476463768	296640.774501971	31500
Antidorcas_marsupialis	199472.469036146	5.29988296332723	330200.072540174	368360.651435524	31500
Antidorcas_marsupialis	185575.73441021	5.26852118793506	406521.230330874	449913.966971864	31500
Antidorcas_marsupialis	175696.43861235	5.24476295838385	493306.703612855	542648.973769658	31500
Antidorcas_marsupialis	167809.428655379	5.22481635874515	591991.243926461	648098.78202368	31500
Antidorcas_marsupialis	160930.380864412	5.20663803910381	704206.320120899	768006.705091567	31500
Antidorcas_marsupialis	153793.906661073	5.18693912899015	831807.090062236	904355.080233408	31500
Antidorcas_marsupialis	145261.707277554	5.16215114416837	976903.07040458	1059398.0409333	31500
Antidorcas_marsupialis	134655.350782311	5.12922361559425	1141893.01146202	1235698.78260023	31500
Antidorcas_marsupialis	122190.430906536	5.08703719635489	1329504.55373845	1436171.93773093	31500
Antidorcas_marsupialis	108995.059305949	5.03740681202508	1542839.32172341	1664131.76108766	31500
Antidorcas_marsupialis	96563.1788722686	4.98481155435483	1785424.20045192	1923346.92149633	31500
Antidorcas_marsupialis	86143.5326868914	4.9352226779091	2061269.64254073	2218102.80609155	31500
Antidorcas_marsupialis	78397.2723974392	4.89430095294786	2374935.96964237	2553272.36703292	31500
Antidorcas_marsupialis	73398.9348887927	4.86568975780059	2731608.76442348	2934396.68194151	31500
Antidorcas_marsupialis	70830.1295882015	4.85021803636834	3137184.59945955	3367776.55989513	31500
Antidorcas_marsupialis	70198.1148828653	4.84632544963747	3598368.52033071	3860576.70742742	31500
Antidorcas_marsupialis	70963.0577649324	4.85103232077274	4122784.89452414	4420944.17661996	31500
Antidorcas_marsupialis	72604.6512631254	4.86096444374698	4719103.45871579	5058143.0534906	31500
Antidorcas_marsupialis	74716.36393593	4.87341572884055	5397182.64826541	5782707.61336817	31500
Antidorcas_marsupialis	76590.2072461797	4.88417324468713	6168232.57847094	6606616.47524327	31500
Antidorcas_marsupialis	77520.5602471	4.88941690273395	7045000.3720156	8110328.38390744	31500
Antilocapra_americana	1032.34072941057	3.01382306209727	0	1676.86792180152	46082.9
Antilocapra_americana	2615.07368907497	3.41748393117948	3353.73584360304	5274.91417161357	46082.9
Antilocapra_americana	3063.82628934679	3.4862641383376	7196.0924996241	9397.17591235465	46082.9
Antilocapra_americana	2577.98486930697	3.41128036406635	11598.2593250852	14120.0284493574	46082.9
Antilocapra_americana	5508.62189993971	3.74104296434917	16641.7975736295	19530.974548637	46082.9
Antilocapra_americana	16885.956024503	4.22752565392094	22420.1515236445	25730.2656465315	46082.9
Antilocapra_americana	40638.7741785624	4.60894059948464	29040.3797694185	32832.759260643	46082.9
Antilocapra_americana	57582.3662090504	4.76028950719749	36625.1387518674	40970.0470153068	46082.9
Antilocapra_americana	61785.2245302211	4.7908846292602	45314.9552787461	50292.8927086337	46082.9
Antilocapra_americana	72641.5216095391	4.8611849327006	55270.8301385213	60974.025592471	46082.9
Antilocapra_americana	78963.052319801	4.89742392765582	66677.2210464207	80697.445367086	46082.9
Antilocapra_americana	67397.4111129493	4.82864321462205	94717.6696877513	113120.838353429	46082.9
Antilocapra_americana	46916.3408574427	4.67132413286824	131524.007019107	155680.297902284	46082.9
Antilocapra_americana	47343.4041396401	4.67525948185477	179836.588785462	211544.519079063	46082.9
Antilocapra_americana	63587.2417193111	4.8033699866118	243252.449372663	284872.781250847	46082.9
Antilocapra_americana	69245.1849351178	4.84038957948649	326493.113129031	381124.62043999	46082.9
Antilocapra_americana	53402.600441902	4.72756240553176	435756.127750949	507466.310163786	46082.9
Antilocapra_americana	38259.2701744314	4.58273668126262	579176.492576622	673304.414627396	46082.9
Antilocapra_americana	34165.9077169959	4.53359296351167	767432.33667817	890986.13910178	46082.9
Antilocapra_americana	38058.9721693446	4.58045705543788	1014539.94152539	1176718.62093041	46082.9
Antilocapra_americana	49797.1136132326	4.69720417050722	1338897.30033542	1551775.60547553	46082.9
Antilocapra_americana	65580.8696261351	4.816777171274	1764653.91061564	2044081.34809127	46082.9
Antilocapra_americana	66214.8767640916	4.82095557509984	2323508.78556691	2690289.66895853	46082.9
Antilocapra_americana	51938.937991307	4.71549306525419	3057070.55235014	3538512.95341452	46082.9
Axis_porcinus	801.724121816682	2.90402495059786	0	2168.47292801044	34127.8
Axis_porcinus	10764.5645550749	4.03199646656517	4336.94585602089	6843.66056830288	34127.8
Axis_porcinus	20379.8585241722	4.30920116483309	9350.37528058487	12248.0912573926	34127.8
Axis_porcinus	36974.6951292129	4.56790460175625	15145.8072342004	18495.5134616804	34127.8
Axis_porcinus	39627.1210713979	4.59799252178607	21845.2196891605	25717.4183104967	34127.8
Axis_porcinus	25649.1111060055	4.40907231882616	29589.6169318328	34065.8071242956	34127.8
Axis_porcinus	23958.1631701866	4.37945351840711	38541.9973167584	43716.3906262076	34127.8
Axis_porcinus	32856.4974693078	4.51662126540378	48890.7839356569	54872.2871715909	34127.8
Axis_porcinus	48293.4311393528	4.68388806213986	60853.7904075248	67768.297833188	34127.8
Axis_porcinus	69598.4447624753	4.84259953503267	74682.8052588511	82675.8483207239	34127.8
Axis_porcinus	115590.523917652	5.0629222321904	90668.8913825968	110589.752125108	34127.8
Axis_porcinus	162342.447251997	5.21043208850818	130510.612867619	157130.72681956	34127.8
Axis_porcinus	166115.466422117	5.22041006995334	183750.840771501	219323.122309622	34127.8
Axis_porcinus	116665.916655915	5.06694399768852	254895.403847743	302430.407496182	34127.8
Axis_porcinus	62348.8780875133	4.79482864314278	349965.411144621	413486.120926353	34127.8
Axis_porcinus	43490.1674765095	4.63839108009541	477006.830708086	561889.133463681	34127.8
Axis_porcinus	49188.1471769466	4.69186046382823	646771.436219277	760199.093842281	34127.8
Axis_porcinus	64271.8184186642	4.80802058741654	873626.751465285	1025199.37727972	34127.8
Axis_porcinus	74130.348365626	4.86999604103519	1176772.00309415	1379317.4966513	34127.8
Axis_porcinus	79059.8267643155	4.89795585838307	1581862.99020845	1852523.1885119	34127.8
Axis_porcinus	82044.3809232081	4.91404884233476	2123183.38681534	2484864.81284515	34127.8
Axis_porcinus	80378.3994271309	4.90513935384798	2846546.23887496	3329858.72720874	34127.8
Axis_porcinus	75624.2134137046	4.87866087047885	3813171.21554252	4459018.484902	34127.8
Axis_porcinus	70924.5121089548	4.8507963569583	5104865.75426148	5967907.17240717	34127.8
Babyrousa_celebensis_dnaZoo	1185.13316466771	3.07376715155383	0	3747.49404228569	84327.5
Babyrousa_celebensis_dnaZoo	61219.8410305952	4.78689219753141	7494.98808457138	11732.8812586776	84327.5
Babyrousa_celebensis_dnaZoo	31662.6366233893	4.50054707677116	15970.7744327839	20763.2406388629	84327.5
Babyrousa_celebensis_dnaZoo	54823.6994973407	4.7389683383372	25555.7068449418	30975.3178150207	84327.5
Babyrousa_celebensis_dnaZoo	106188.610098087	5.02607793636101	36394.9287850997	42523.7530279798	84327.5
Babyrousa_celebensis_dnaZoo	209857.87633967	5.3219252736984	48652.5772708598	55583.4228255486	84327.5
Babyrousa_celebensis_dnaZoo	284587.363773603	5.45421561266594	62514.2683802373	70352.0881967794	84327.5
Babyrousa_celebensis_dnaZoo	318856.28380247	5.50359498018746	78189.9080133214	87053.3892425375	84327.5
Babyrousa_celebensis_dnaZoo	383664.695266028	5.58395183736204	95916.8704717536	105940.231730309	84327.5
Babyrousa_celebensis_dnaZoo	373990.533669812	5.57286060961493	115963.592988864	127298.616815433	84327.5
Babyrousa_celebensis_dnaZoo	290604.244524363	5.46330195325191	138633.640642002	165947.717083988	84327.5
Babyrousa_celebensis_dnaZoo	240037.173311447	5.38027850385281	193261.793525975	228192.279557818	84327.5
Babyrousa_celebensis_dnaZoo	177361.706213448	5.24885985802435	263122.765589661	307793.463389469	84327.5
Babyrousa_celebensis_dnaZoo	122896.346512324	5.08953897228335	352464.161189277	409591.085793264	84327.5
Babyrousa_celebensis_dnaZoo	83905.7477128058	4.92379171189492	466718.01039725	539774.525639857	84327.5
Babyrousa_celebensis_dnaZoo	55446.2562154201	4.74387222749375	612831.040882464	706259.042764103	84327.5
Babyrousa_celebensis_dnaZoo	36840.7050415533	4.56632793294517	799687.044645741	919167.032249975	84327.5
Babyrousa_celebensis_dnaZoo	27248.0992374461	4.43533621231982	1038647.01985421	1191443.47434751	84327.5
Babyrousa_celebensis_dnaZoo	23828.247802952	4.3770921079156	1344239.92884081	1539642.9998811	84327.5
Babyrousa_celebensis_dnaZoo	23775.2288031441	4.37612470510324	1735046.07092139	1984936.42537102	84327.5
Babyrousa_celebensis_dnaZoo	25821.3463361781	4.41197888282309	2234826.77982065	2554397.95602845	84327.5
Babyrousa_celebensis_dnaZoo	29561.6848860629	4.4707291833042	2873969.13223625	3282651.31962103	84327.5
Babyrousa_celebensis_dnaZoo	34319.4615005024	4.53554046480618	3691333.50700582	4213974.91749715	84327.5
Babyrousa_celebensis_dnaZoo	38366.6479599493	4.58395385715793	4736616.32798847	5404993.98767634	84327.5
Beatragus_hunteri	7408.45626342707	3.86972772132328	0	260.15480035336	80000
Beatragus_hunteri	487.595083989656	2.68805931834313	520.309600706719	695.697314233277	80000
Beatragus_hunteri	298.907213470025	2.47553639591056	871.085027759836	1085.87531172664	80000
Beatragus_hunteri	329.914638925589	2.51840158642607	1300.66559569344	1563.71062409877	80000
Beatragus_hunteri	395.867998508882	2.59755039532952	1826.75565250409	2148.89632707694	80000
Beatragus_hunteri	497.877323408339	2.69712234611297	2471.03700164979	2865.54973904448	80000
Beatragus_hunteri	686.882004729362	2.83688213866627	3260.06247643917	3743.20637055633	80000
Beatragus_hunteri	1026.48179783849	3.01135125261709	4226.35026467349	4818.0371743642	80000
Beatragus_hunteri	1568.80997342896	3.19557034161804	5409.72408405492	6134.33926260142	80000
Beatragus_hunteri	2301.17599277752	3.36194983456142	6858.95444114791	7746.36152820755	80000
Beatragus_hunteri	3108.61033274098	3.49256628622894	8633.76861526719	9720.54041011605	80000
Beatragus_hunteri	3817.74257813149	3.58180664153642	10807.3122049649	12138.2379450244	80000
Beatragus_hunteri	4283.95496767334	3.63184489694185	13469.163685084	15099.094949356	80000
Beatragus_hunteri	4463.49726331364	3.64967527283271	16729.026213628	18725.1375264443	80000
Beatragus_hunteri	4421.04751173836	3.64552518217005	20721.2488392607	23165.8061408429	80000
Beatragus_hunteri	4260.28160449043	3.62943830690417	25610.3634424251	28604.1145235147	80000
Beatragus_hunteri	4067.09727600173	3.6092845598955	31597.8656046042	35264.1922354932	80000
Beatragus_hunteri	3901.64541617316	3.5912477979143	38930.5188663821	43420.5217424641	80000
Beatragus_hunteri	3802.04883878342	3.58001769124534	47910.524618546	53409.2506887695	80000
Beatragus_hunteri	3786.8007482011	3.57827245425383	58907.9767589931	65642.0455847442	80000
Beatragus_hunteri	3859.92586147305	3.58657896315301	72376.1144104954	80623.0578608189	80000
Beatragus_hunteri	4020.00729091334	3.6042268407463	88870.0013111423	98969.7015121196	80000
Beatragus_hunteri	4269.72801077298	3.63040021057943	109069.401713097	121438.098644761	80000
Beatragus_hunteri	4622.65203769424	3.66489120388655	133806.795576425	148954.241613739	80000
Beatragus_hunteri	5113.52692703062	3.70872054721721	164101.687651052	182652.156040809	80000
Beatragus_hunteri	5820.37299093066	3.76495081673107	201202.624430567	223920.63752873	80000
Beatragus_hunteri	7276.89196343488	3.86194592720503	246638.650626894	308532.774604918	80000
Bison_bison_dnaZoo	4503.64222652596	3.65356388246116	0	2032.32291498015	579255.3
Bison_bison_dnaZoo	8863.2076317014	3.9475909233138	4064.6458299603	6407.81452279824	579255.3
Bison_bison_dnaZoo	3356.08526612379	3.52583298616639	8750.98321563618	11452.5418521236	579255.3
Bison_bison_dnaZoo	5792.11860875654	3.76283744659397	14154.100488611	17268.8651612049	579255.3
Bison_bison_dnaZoo	13656.9314160658	4.13535312842474	20383.6298337988	23974.8008099185	579255.3
Bison_bison_dnaZoo	27565.792814954	4.44037048766268	27565.9717860382	31706.415875827	579255.3
Bison_bison_dnaZoo	40593.1079749409	4.60845230395816	35846.8599656159	40620.5890291067	579255.3
Bison_bison_dnaZoo	38463.7126175902	4.58505120115871	45394.3180925975	50898.1936859954	579255.3
Bison_bison_dnaZoo	29862.6880464318	4.47512889753468	56402.0692793932	62747.7680286741	579255.3
Bison_bison_dnaZoo	24536.4546616339	4.38981181054572	69093.466777955	76409.7463582802	579255.3
Bison_bison_dnaZoo	23131.3423811135	4.36420083691215	83726.0259386053	101886.838512139	579255.3
Bison_bison_dnaZoo	22751.9488080775	4.35701860188747	120047.651085672	144188.745835931	579255.3
Bison_bison_dnaZoo	19734.4718860061	4.29522550873699	168329.840586189	200420.500262414	579255.3
Bison_bison_dnaZoo	18806.7184446912	4.27431302278629	232511.159938639	275169.144139802	579255.3
Bison_bison_dnaZoo	26948.9547102482	4.43054192453666	317827.128340965	374532.214321319	579255.3
Bison_bison_dnaZoo	51107.1710287342	4.70848184181195	431237.300301674	506615.141900477	579255.3
Bison_bison_dnaZoo	94433.9107933575	4.97512797550429	581992.983499279	682192.443668734	579255.3
Bison_bison_dnaZoo	129571.060496941	5.11250801334063	782391.903838189	915586.641247724	579255.3
Bison_bison_dnaZoo	106576.332216323	5.02766077008372	1048781.37865726	1225836.60473925	579255.3
Bison_bison_dnaZoo	64357.7228876008	4.80860066944121	1402891.83082123	1638250.62721688	579255.3
Bison_bison_dnaZoo	42186.1718509252	4.62517011747835	1873609.42361252	2186470.92037036	579255.3
Bison_bison_dnaZoo	35229.212279843	4.54690293252719	2499332.41712819	2915217.94022124	579255.3
Bison_bison_dnaZoo	34539.1136213733	4.53831118805814	3331103.46331428	3883938.40820447	579255.3
Bison_bison_dnaZoo	36137.0720047571	4.5579529610724	4436773.35309466	5171654.61084729	579255.3
Bison_bonasus	81315.2257174022	4.91017187186645	0	1690.15007075258	5e+05
Bison_bonasus	1267.59821568587	3.10298161919109	3380.30014150517	5339.07473183882	5e+05
Bison_bonasus	1381.92612579545	3.14048482739642	7297.84932217247	9567.94235244894	5e+05
Bison_bonasus	2049.33814554039	3.31161362390921	11838.0353827254	14468.9263446263	5e+05
Bison_bonasus	3111.51145038638	3.49297140353051	17099.8173065271	20148.8497299113	5e+05
Bison_bonasus	6910.63260116367	3.83951780462739	23197.8821532955	26731.513479518	5e+05
Bison_bonasus	16399.4354520984	4.21482889778803	30265.1448057406	34360.3949099692	5e+05
Bison_bonasus	37233.8972043858	4.57093849541203	38455.6450141978	43201.7749490694	5e+05
Bison_bonasus	69504.2932603504	4.84201163166482	47947.9048839409	53448.3624348547	5e+05
Bison_bonasus	88114.1687892889	4.9450457487326	58948.8199857684	65323.4944436059	5e+05
Bison_bonasus	72455.5496340713	4.86007165527509	71698.1689014434	87648.0273626362	5e+05
Bison_bonasus	53140.0137339258	4.72542166231678	103597.885823829	125020.63588207	5e+05
Bison_bonasus	54252.3689847842	4.73441870684419	146443.38594031	175216.946606974	5e+05
Bison_bonasus	69731.3800395896	4.84342826032392	203990.507273639	242637.169872391	5e+05
Bison_bonasus	81723.2125816378	4.91234543063606	281283.832471142	333191.364782642	5e+05
Bison_bonasus	74823.1993295119	4.87403627404993	385098.897094142	454817.515196923	5e+05
Bison_bonasus	68980.6137457592	4.83872705412547	524536.133299704	618177.373669059	5e+05
Bison_bonasus	65801.3184595702	4.81823459565012	711818.614038415	837591.071045304	5e+05
Bison_bonasus	74431.0615905324	4.8717542132633	963363.528052193	1132292.41962982	5e+05
Bison_bonasus	91209.6591416576	4.96004083273404	1301221.31120745	1528114.9498368	5e+05
Bison_bonasus	97187.3353112901	4.98760967477424	1755008.58846615	2059756.47836044	5e+05
Bison_bonasus	92760.0733074512	4.96736108318511	2364504.36825474	2773820.71998703	5e+05
Bison_bonasus	86312.902016819	4.93607571872681	3183137.07171932	3732902.57084563	5e+05
Bison_bonasus	76674.095689846	4.88464866252572	4282668.06997193	5021075.17916867	5e+05
Bos_gaurus	2836.19460985643	3.45273602731746	0	3111.72792409406	825000
Bos_gaurus	3850.84899758038	3.58555648907109	6223.45584818811	9761.82419491146	825000
Bos_gaurus	6738.56200042526	3.82856722859602	13300.1925416348	17323.6968011657	825000
Bos_gaurus	8319.66278056262	3.92010572346514	21347.2010606966	25922.3568783363	825000
Bos_gaurus	7990.35241322237	3.90256593422546	30497.512695976	35699.9554934698	825000
Bos_gaurus	9657.82034262164	3.9848791222764	40902.3982909637	46818.1336538652	825000
Bos_gaurus	15160.2659498164	4.18070681999819	52733.8690167666	59460.6945189598	825000
Bos_gaurus	25719.5440298953	4.41026326491098	66187.520021153	73836.6419918088	825000
Bos_gaurus	39404.1635940928	4.59554211346019	81485.7639624646	90183.6359234509	825000
Bos_gaurus	51657.1034392827	4.71313005039316	98881.5078844372	108771.921050802	825000
Bos_gaurus	55458.5038048687	4.74396814872445	118662.334217167	142697.226152344	825000
Bos_gaurus	47442.2395106561	4.67616518170873	166732.118087521	197809.542733092	825000
Bos_gaurus	53877.1265547744	4.73140442530851	228886.967378662	269070.477469156	825000
Bos_gaurus	89157.0183025131	4.95015553584658	309253.987559649	361211.783342542	825000
Bos_gaurus	137743.851529808	5.13907222236033	413169.579125435	480351.677865372	825000
Bos_gaurus	145592.190793969	5.16313808111684	547533.776605308	634401.095033563	825000
Bos_gaurus	107724.866308724	5.03231596378227	721268.413461817	833588.974332146	825000
Bos_gaurus	68603.543963186	4.83634655133212	945909.535202476	1091141.46618058	825000
Bos_gaurus	45629.6825384364	4.65924744724549	1236373.39715868	1424160.15331618	825000
Bos_gaurus	35181.7891693877	4.54631792172275	1611946.90947367	1854757.60234719	825000
Bos_gaurus	31302.3466192342	4.49557689619129	2097568.29522071	2411525.64652761	825000
Bos_gaurus	30427.0469341285	4.48325980439739	2725482.9978345	3131433.89428445	825000
Bos_gaurus	31028.672795202	4.49176319968835	3537384.7907344	4062284.52518092	825000
Bos_gaurus	32312.1955589072	4.50936646859401	4587184.25962744	5265886.37269443	825000
Bos_grunniens	3888.82791485366	3.58981872553804	0	2978.26791065018	546250
Bos_grunniens	2805.2390299003	3.44796987270229	5956.53582130036	9393.14595654073	546250
Bos_grunniens	14317.7890746496	4.15587596023362	12829.7560917811	16795.2452874992	546250
Bos_grunniens	12110.0733753284	4.08314677455541	20760.7344832172	25336.4948815541	546250
Bos_grunniens	30903.7260455875	4.49001084523329	29912.255279891	35192.2049127377	546250
Bos_grunniens	70619.7961016817	4.84892645930408	40472.1545455844	46564.6650134684	546250
Bos_grunniens	73045.0352558987	4.86359070303225	52657.1754813524	59687.2962935587	546250
Bos_grunniens	51456.0803036601	4.71143670050382	66717.4171057651	74829.4423365371	546250
Bos_grunniens	43536.6925416868	4.63885543284805	82941.4675673091	92301.897509057	546250
Bos_grunniens	52634.4138977184	4.72126979127975	101662.327450805	112463.28605261	546250
Bos_grunniens	54885.9082036696	4.73946085492434	123264.244654416	150108.628987415	546250
Bos_grunniens	38715.1839323092	4.58788132689794	176953.013320415	212695.639313714	546250
Bos_grunniens	35544.6284976775	4.55077397946588	248438.265307012	296028.677403979	546250
Bos_grunniens	36445.9494884573	4.56164926893492	343619.089500945	406984.532319381	546250
Bos_grunniens	34029.7252245923	4.53185844236865	470349.975137818	554719.476612095	546250
Bos_grunniens	42640.1252085932	4.62981847128402	639088.978086373	751424.858061431	546250
Bos_grunniens	70467.2183365934	4.84798712824608	863760.738036488	1013333.15116278	546250
Bos_grunniens	101650.075635481	5.0071077061227	1162905.56428908	1362057.48951004	546250
Bos_grunniens	104323.67359165	5.01838287164409	1561209.41473101	1826375.21964269	546250
Bos_grunniens	88631.5931164935	4.94758855563947	2091541.02455436	2444602.65836204	546250
Bos_grunniens	78275.7574431128	4.89362727880282	2797664.29216971	3267757.02267267	546250
Bos_grunniens	78969.809205104	4.89746108873776	3737849.75317562	4363766.46037612	546250
Bos_grunniens	86220.5998726189	4.93561104009595	4989683.16757661	5823075.60045584	546250
Bos_grunniens	88670.6917340524	4.94778009647771	6656468.03333507	7766109.20314316	546250
Bos_indicus	3140.67628726747	3.49702317552668	0	5885.8977901615	9e+05
Bos_indicus	7588.14978210477	3.88013589481805	11771.795580323	18494.1462676245	9e+05
Bos_indicus	14531.8061728812	4.16231959655308	25216.496954926	32894.1699920964	9e+05
Bos_indicus	31317.0715379348	4.49578114437003	40571.8430292667	49340.6005677632	9e+05
Bos_indicus	71950.181157663	4.85703189174968	58109.3581062598	68124.2556405364	9e+05
Bos_indicus	116922.186002568	5.0678969264252	78139.153174813	89577.281345393	9e+05
Bos_indicus	136721.120458894	5.13583560886365	101015.409515973	114079.025553863	9e+05
Bos_indicus	160043.13109604	5.20423703936049	127142.641591754	142062.745776667	9e+05
Bos_indicus	195299.385793282	5.29070087745576	156982.84996158	174023.270335463	9e+05
Bos_indicus	226448.722368861	5.35496987472214	191063.690709346	210525.748274082	9e+05
Bos_indicus	235567.054814626	5.37211455219027	229987.805838818	277602.307593793	9e+05
Bos_indicus	150720.706020662	5.17817291981823	325216.809348768	387326.038787568	9e+05
Bos_indicus	78578.8441625239	4.89530563636775	449435.268226368	530451.686319591	9e+05
Bos_indicus	75150.6785434499	4.87593290623158	611468.104412815	717147.406184277	9e+05
Bos_indicus	123844.098133722	5.09287531484571	822826.70795574	960676.727566	9e+05
Bos_indicus	176921.969582544	5.24778176550465	1098526.74717626	1278340.84121374	9e+05
Bos_indicus	157459.345688241	5.19716844242813	1458154.93525122	1692707.73768052	9e+05
Bos_indicus	106098.890536918	5.02571084256097	1927260.54010982	2233215.51778787	9e+05
Bos_indicus	73358.7737589824	4.86545206319961	2539170.49546592	2938263.78020377	9e+05
Bos_indicus	61425.091803469	4.78834581423165	3337357.06494163	3857941.66575977	9e+05
Bos_indicus	61160.9702284871	4.78647436623564	4378526.26657791	5057586.36849617	9e+05
Bos_indicus	66197.266533428	4.82084005660045	5736646.47041443	6622424.92274003	9e+05
Bos_indicus	72454.9995327025	4.86006835798597	7508203.37506564	8663629.03530977	9e+05
Bos_indicus	77674.8159088745	4.89028023264018	9819054.69555391	11326213.1197011	9e+05
Bos_javanicus	5923.49140328862	3.77257776250489	0	3269.09127303633	7e+05
Bos_javanicus	2754.31311390882	3.44001330989081	6538.18254607265	10300.5977895226	7e+05
Bos_javanicus	11115.7225812366	4.04593769940962	14063.0130329726	18393.1975649563	7e+05
Bos_javanicus	12480.6160005286	4.09623602116598	22723.38209694	27707.0154462025	7e+05
Bos_javanicus	25077.0846128186	4.39927704531014	32690.6487954649	38426.3400059508	7e+05
Bos_javanicus	47122.1916928602	4.67322548165127	44162.0312164367	50763.2699827106	7e+05
Bos_javanicus	58906.2644564616	4.77016148280416	57364.5087489845	64961.9109887857	7e+05
Bos_javanicus	65072.8915791997	4.8134001054735	72559.313228587	81303.2055247173	7e+05
Bos_javanicus	68914.963610613	4.83831353116656	90047.0978208475	100110.491869644	7e+05
Bos_javanicus	68955.8560808949	4.8385711545673	110173.88591844	121755.90183899	7e+05
Bos_javanicus	54830.2242674828	4.73902002224553	133337.917759539	162009.071792706	7e+05
Bos_javanicus	32653.5478423596	4.51393037472752	190680.225825873	228657.564890263	7e+05
Bos_javanicus	23403.9570183404	4.36928929185217	266634.903954653	316939.062648205	7e+05
Bos_javanicus	26826.9778290197	4.42857175034218	367243.221341756	433875.282571101	7e+05
Bos_javanicus	50305.8137158717	4.70161817827304	500507.343800445	588767.076176013	7e+05
Bos_javanicus	131237.287997898	5.11805724716572	677026.808551581	793934.19840697	7e+05
Bos_javanicus	243915.923331963	5.3872401528741	910841.58826236	1065695.19403404	7e+05
Bos_javanicus	207947.144441816	5.3179529609516	1220548.79980571	1425665.33906086	7e+05
Bos_javanicus	122394.455993628	5.08776174635607	1630781.87831601	1902475.87256528	7e+05
Bos_javanicus	77722.1018705404	4.89054453688959	2174169.86681454	2534051.26291833	7e+05
Bos_javanicus	61285.7546582307	4.78735953826578	2893932.65902213	3370625.6371628	7e+05
Bos_javanicus	56410.3582923683	4.75135885817078	3847318.61530346	4478738.29375519	7e+05
Bos_javanicus	56492.0220997438	4.75198712033809	5110157.97220692	5946526.09302794	7e+05
Bos_javanicus	58899.9093508637	4.77011462639237	6782894.21384895	7890733.67054902	7e+05
Bos_mutus	6451.97870659663	3.80969292542138	0	3215.21049300572	546250
Bos_mutus	13454.2633195446	4.12885992320602	6430.42098601144	10130.3786516613	546250
Bos_mutus	8577.7687397733	3.93337433330032	13830.3363173111	18088.1249620611	546250
Bos_mutus	12186.3673273604	4.08587426469944	22345.9136068112	27245.6356527331	546250
Bos_mutus	44811.7550202029	4.65139195307761	32145.357698655	37783.7954254537	546250
Bos_mutus	103921.921415783	5.016707167824	43422.2331522523	49910.7603995168	546250
Bos_mutus	86374.6021045463	4.93638605975478	56399.2876467812	63866.0697375705	546250
Bos_mutus	54705.3075621894	4.73802946405096	71332.8518283599	79925.37716835	546250
Bos_mutus	43512.5720406496	4.63861475532321	88517.9025083402	98405.8958662076	546250
Bos_mutus	46998.7529385606	4.67208633455089	108293.889224075	119672.664238005	546250
Bos_mutus	53692.5471615428	4.72991400727787	131051.439251934	159214.262519942	546250
Bos_mutus	40036.3703318753	4.60245469777105	187377.08578795	224672.108734497	546250
Bos_mutus	37111.8432136377	4.56951252475117	261967.131681044	311355.601130537	546250
Bos_mutus	36982.2682596429	4.567993544531	360744.070580029	426147.460143818	546250
Bos_mutus	33914.7221032441	4.53038826281274	491550.849707607	578162.227102226	546250
Bos_mutus	42038.1413987603	4.62364350664008	664773.604496846	779469.964184398	546250
Bos_mutus	66222.5537393932	4.82100592443088	894166.32387195	1046054.62447751	546250
Bos_mutus	94862.0480310624	4.97709249664927	1197942.92508308	1399083.18728227	546250
Bos_mutus	100875.735838753	5.00378671570578	1600223.44948146	1866586.32875695	546250
Bos_mutus	83819.6795349519	4.92334599607707	2132949.20803244	2485684.07414128	546250
Bos_mutus	66132.1097250071	4.82041237764597	2838418.94025011	3305533.14965965	546250
Bos_mutus	57203.3777744441	4.75742167399391	3772647.35906919	4391230.05558375	546250
Bos_mutus	55759.654060562	4.74632007068437	5009812.7520983	5828979.76675814	546250
Bos_mutus	58131.2285738959	4.76440950164597	6648146.78141798	7732940.45846022	546250
Bos_taurus	1720.05191966528	3.23554155625861	0	3316.40343153702	9e+05
Bos_taurus	9622.45648547402	3.98328595581119	6632.80686307405	8804.94315527882	9e+05
Bos_taurus	3228.05003002415	3.50894025702743	10977.0794474836	13584.7982578321	9e+05
Bos_taurus	7885.22384349565	3.89681402646836	16192.5170681807	19323.1665666721	9e+05
Bos_taurus	20215.0022645349	4.30567379432045	22453.8160651635	26212.2605122832	9e+05
Bos_taurus	37607.8992733159	4.57527907499413	29970.7049594029	34482.8372402258	9e+05
Bos_taurus	45828.3994211953	4.66113468956682	38994.9695210487	44411.9280543181	9e+05
Bos_taurus	42064.3821342551	4.62391451413231	49828.8865875874	56332.1178593906	9e+05
Bos_taurus	31395.5876590293	4.49686861654503	62835.3491311938	70642.6854279023	9e+05
Bos_taurus	26464.3595999364	4.42266138914237	78450.0217246108	87822.9776448761	9e+05
Bos_taurus	25152.3199110981	4.40057804816422	97195.9335651414	108448.46571497	9e+05
Bos_taurus	24697.7507771793	4.39265740388566	119700.997864799	133210.021150523	9e+05
Bos_taurus	24526.9668107676	4.38964384340425	146719.044436246	162937.057209221	9e+05
Bos_taurus	24132.7502955755	4.38260681922032	179155.069982195	198625.310927173	9e+05
Bos_taurus	22691.0487540699	4.35585456893825	218095.551872151	241470.196334586	9e+05
Bos_taurus	21108.2476615361	4.32445218108058	264844.840797021	292906.846053621	9e+05
Bos_taurus	22205.0711176525	4.34645216845563	320968.851310222	354658.182512113	9e+05
Bos_taurus	28806.5768317948	4.45949165288677	388347.513714005	428792.628966908	9e+05
Bos_taurus	43428.3268496015	4.63777309774853	469237.744219812	517793.393425717	9e+05
Bos_taurus	66742.1868958322	4.82440043278375	566349.042631622	624641.646202277	9e+05
Bos_taurus	94511.8664247141	4.9754863397181	682934.249772932	752916.377220881	9e+05
Bos_taurus	114658.300455908	5.05940550007522	822898.50466883	906914.277891323	9e+05
Bos_taurus	114271.504856675	5.05793794670017	990930.051113817	1091793.66311852	9e+05
Bos_taurus	96624.3891153681	4.98508676121188	1192657.27512322	1313747.25425956	9e+05
Bos_taurus	75854.5675932137	4.87998173701205	1434837.2333959	1580209.61056752	9e+05
Bos_taurus	60044.5803131307	4.77847381363196	1725581.98773913	1900106.15724726	9e+05
Bos_taurus	48198.2918317457	4.6830316469278	2074630.32675539	2535689.77639772	9e+05
Bubalus_bubalis	3280.61602570741	3.51595540207912	0	9076.4925536463	725000
Bubalus_bubalis	23965.9376147918	4.3795944244801	18152.9851072926	24078.227596709	725000
Bubalus_bubalis	10082.7970042873	4.00358102367974	30003.4700861254	37100.8111741716	725000
Bubalus_bubalis	31021.4356035003	4.49166189213173	44198.1522622179	52699.4499913896	725000
Bubalus_bubalis	92026.0700337861	4.96391087591025	61200.7477205613	71383.7250050751	725000
Bubalus_bubalis	171482.793837554	5.23422055052292	81566.702289589	93764.019649868	725000
Bubalus_bubalis	214555.601344742	5.33153985702464	105961.337010147	120571.46002531	725000
Bubalus_bubalis	176300.613043791	5.24625382245855	135181.583040473	152681.79953999	725000
Bubalus_bubalis	151021.813695672	5.17903968162061	170182.016039507	191144.028283492	725000
Bubalus_bubalis	124734.002614443	5.09598485873011	212106.040527477	237214.641745587	725000
Bubalus_bubalis	104370.124945882	5.01857620337982	262323.242963698	292398.688383352	725000
Bubalus_bubalis	88782.3857081981	4.94832681095275	322474.133803006	358498.936990297	725000
Bubalus_bubalis	73651.6871416511	4.86718269969076	394523.740177588	437674.770081701	725000
Bubalus_bubalis	67415.2958798402	4.82875844494106	480825.799985814	532512.727242718	725000
Bubalus_bubalis	74692.1515337866	4.87327496962474	584199.654499621	646111.002970255	725000
Bubalus_bubalis	95034.835209731	4.97788282598662	708022.351440889	782180.659409184	725000
Bubalus_bubalis	118727.336398042	5.07455072468314	856338.967377479	945166.860430544	725000
Bubalus_bubalis	130425.202251669	5.11536151885974	1033994.75348361	1140394.08756254	725000
Bubalus_bubalis	125392.206794647	5.09827054565535	1246793.42164147	1374240.08173141	725000
Bubalus_bubalis	112076.297147664	5.04951377400058	1501686.74182135	1654344.19319254	725000
Bubalus_bubalis	98627.3940478997	4.99399755826233	1807001.64456373	1989856.9460891	725000
Bubalus_bubalis	87773.2657624088	4.94336225736545	2172712.24761447	2391738.97048718	725000
Bubalus_bubalis	79376.61997663	4.89969260179272	2610765.6933599	2873119.06748783	725000
Bubalus_bubalis	73135.4212186502	4.8641277670258	3135472.44161577	3449723.10479312	725000
Bubalus_bubalis	69443.3224078558	4.84163049081016	3763973.76797047	4140387.75401377	725000
Bubalus_bubalis	68402.789539015	4.83507381307535	4516801.74005708	4967675.85264104	725000
Bubalus_bubalis	69845.9144600664	4.84414100773952	5418549.965225	6605509.39292655	725000
Budorcas_taxicolor	282.058543572206	2.45033925906964	0	695.893913192355	302000
Budorcas_taxicolor	861.151349115412	2.93507948630758	1391.78782638471	2197.93985036481	302000
Budorcas_taxicolor	1338.3957110308	3.12658453623389	3004.09187434491	3937.97141179615	302000
Budorcas_taxicolor	1803.07117048517	3.25601286945061	4871.85094924738	5953.69527206417	302000
Budorcas_taxicolor	2741.1399326298	3.43793120643251	7035.53959488096	8288.79238806794	302000
Budorcas_taxicolor	4101.46424842216	3.61293893025231	9542.04518125492	10993.8645701495	302000
Budorcas_taxicolor	5891.20705068784	3.77020428659459	12445.683959044	14127.531028868	302000
Budorcas_taxicolor	7285.33766901859	3.86244968574128	15809.378098692	17757.6986597152	302000
Budorcas_taxicolor	8956.68373515063	3.95214723933628	19706.0192207385	21963.0335929806	302000
Budorcas_taxicolor	11591.398101344	4.06413582173403	24220.0479652227	26834.6658974134	302000
Budorcas_taxicolor	16815.6628034563	4.22571399006936	29449.2838296042	35986.9437183445	302000
Budorcas_taxicolor	25047.4550106046	4.39876360521322	42524.6036070848	51298.0483479682	302000
Budorcas_taxicolor	32659.8852756002	4.51401465485683	60071.4930888517	71845.3286708931	302000
Budorcas_taxicolor	27363.942119219	4.43717866312474	83619.1642529345	99419.4808226592	302000
Budorcas_taxicolor	15375.6794244021	4.18683431558562	115219.797392384	136423.593042827	302000
Budorcas_taxicolor	10651.9143548412	4.0274276658997	157627.388693269	186082.574891703	302000
Budorcas_taxicolor	15241.3953166865	4.18302472754155	214537.761090137	252724.208221393	302000
Budorcas_taxicolor	24656.537387807	4.39193208690062	290910.655352649	342156.313502249	302000
Budorcas_taxicolor	28883.0223318502	4.46064263603638	393401.971651849	462172.901562115	302000
Budorcas_taxicolor	30962.7835045695	4.49083999614315	530943.831472382	623233.421878583	302000
Budorcas_taxicolor	40163.0544713547	4.60382673425674	715523.012284784	839374.303934581	302000
Budorcas_taxicolor	56384.2697683125	4.75115796026571	963225.595584378	1129432.23249554	302000
Budorcas_taxicolor	65494.4448573642	4.81620446533369	1295638.86940671	1518685.76528755	302000
Budorcas_taxicolor	58356.3561639947	4.76608816623588	1741732.66116839	2041058.36010944	302000
Camelus_bactrianus	6179.29235037281	3.79093874273848	0	2096.79142983154	8e+05
Camelus_bactrianus	1878.69378981699	3.27385599977593	4193.58285966308	6602.89959458279	8e+05
Camelus_bactrianus	3996.72517754094	3.60170428636847	9012.21632950251	11780.6400489902	8e+05
Camelus_bactrianus	6874.11459306468	3.83721676765003	14549.0637684779	17730.1191189599	8e+05
Camelus_bactrianus	12539.8902971152	4.09829373716727	20911.1744694419	24566.3639086881	8e+05
Camelus_bactrianus	18784.5218148396	4.27380014399244	28221.5533479342	32421.5462322933	8e+05
Camelus_bactrianus	28940.475128657	4.46150565684729	36621.5391166524	41447.538020913	8e+05
Camelus_bactrianus	35133.8242767737	4.54572542482491	46273.5369251735	51818.8476114507	8e+05
Camelus_bactrianus	38206.3723850925	4.58213580429591	57364.1582977279	63735.9936871209	8e+05
Camelus_bactrianus	39977.7030598182	4.60181783787857	70107.8290765139	77429.3821014858	8e+05
Camelus_bactrianus	39553.0526329494	4.59718000718856	84750.9351264577	102830.511734385	8e+05
Camelus_bactrianus	38436.4090483284	4.58474280658902	120910.088342313	144780.81196679	8e+05
Camelus_bactrianus	39394.9285561001	4.59544031720977	168651.535591268	200168.393464275	8e+05
Camelus_bactrianus	41084.2154018116	4.61367499753047	231685.251337282	273297.409636863	8e+05
Camelus_bactrianus	45947.6349372083	4.66226316185588	314909.567936444	369850.695802887	8e+05
Camelus_bactrianus	45450.7233245972	4.65754079918354	424791.823669329	497331.380726316	8e+05
Camelus_bactrianus	45907.4749128028	4.66188340556073	569870.937783303	665645.952646766	8e+05
Camelus_bactrianus	50574.8835298613	4.70393489129659	761420.967510228	887874.089699684	8e+05
Camelus_bactrianus	50864.2977206219	4.70641305260524	1014327.21188914	1181285.0780326	8e+05
Camelus_bactrianus	47745.7287577148	4.67893452649727	1348242.94417606	1568679.80318389	8e+05
Camelus_bactrianus	50063.3828794732	4.69952019238067	1789116.66219172	2080162.60049741	8e+05
Camelus_bactrianus	75587.2169013148	4.87844835504311	2371208.53880309	2755480.65457131	8e+05
Camelus_bactrianus	132682.550624115	5.12281381159127	3139752.77033953	3647112.74181551	8e+05
Camelus_bactrianus	143683.835007484	5.15740791105737	4154472.71329149	4824347.34143493	8e+05
Camelus_dromedarius	29100.1430043703	4.46389512320777	0	1061.08252988513	8e+05
Camelus_dromedarius	1797.5697389974	3.25468574838689	2122.16505977025	3354.63237143644	8e+05
Camelus_dromedarius	2118.63206534882	3.32605554101323	4587.09968310264	6018.63364162527	8e+05
Camelus_dromedarius	3592.56337758322	3.55540443840456	7450.16760014791	9112.92121235776	8e+05
Camelus_dromedarius	5773.41884198669	3.76143306523556	10775.6748245676	12706.9944125222	8e+05
Camelus_dromedarius	8865.62900418924	3.94770955362646	14638.3140004767	16881.5780195274	8e+05
Camelus_dromedarius	15294.3123873451	4.18452995643711	19124.8420385781	21730.435380329	8e+05
Camelus_dromedarius	24190.8008587359	4.38365024631857	24336.0287220799	27362.4743855955	8e+05
Camelus_dromedarius	28949.8197382735	4.46164586385216	30388.9200491111	33904.193598305	8e+05
Camelus_dromedarius	25221.725503885	4.40177479481365	37419.4671474989	41502.5234781081	8e+05
Camelus_dromedarius	20136.004476477	4.30397329908923	45585.5798087172	55836.6836999224	8e+05
Camelus_dromedarius	19719.7292460941	4.29490094773833	66087.7875911275	79917.8176965072	8e+05
Camelus_dromedarius	21618.146691616	4.3348184594552	93747.847801887	112406.300076457	8e+05
Camelus_dromedarius	23109.0222613436	4.36378157094488	131064.752351027	156237.35419135	8e+05
Camelus_dromedarius	23817.9798284713	4.37690492311849	181409.956031673	215370.965985058	8e+05
Camelus_dromedarius	24168.2989235706	4.38324608383318	249331.975938443	295149.655190272	8e+05
Camelus_dromedarius	27732.1896970855	4.44298416225065	340967.334442101	402781.153727952	8e+05
Camelus_dromedarius	40504.1666338068	4.60749970106637	464594.973013802	547989.5996535	8e+05
Camelus_dromedarius	58708.9348854963	4.76870420135284	631384.226293198	743894.079797212	8e+05
Camelus_dromedarius	65803.5702735047	4.81824945756559	856403.933301226	1008193.89442408	8e+05
Camelus_dromedarius	65197.1139454152	4.81422837141716	1159983.85554694	1364767.62852426	8e+05
Camelus_dromedarius	64186.0775186036	4.80744083628443	1569551.40150159	1845830.50036034	8e+05
Camelus_dromedarius	66845.6862163258	4.82507338597505	2122109.59921909	2494844.89633981	8e+05
Camelus_dromedarius	75517.7429036962	4.87804900116397	2867580.19346053	3370447.04909155	8e+05
Camelus_ferus	961.431699583823	2.9829184372511	0	1650.18589740094	690000
Camelus_ferus	2747.04676957006	3.43886605352078	3300.37179480188	5208.47370654192	690000
Camelus_ferus	5820.52222715928	3.764961952038	7116.57561828196	9322.90456056683	690000
Camelus_ferus	9999.71215903374	3.99998749904575	11529.2335028517	14080.4009072828	690000
Camelus_ferus	22028.8229438415	4.34299129230958	16631.5683117138	19581.4707495124	690000
Camelus_ferus	46034.645877343	4.66308480667926	22531.3731873109	25942.3310011397	690000
Camelus_ferus	57946.0578068875	4.76302389533064	29353.2888149686	33297.3627133594	690000
Camelus_ferus	53039.1766802355	4.72459677395619	37241.4366117502	41801.9500408229	690000
Camelus_ferus	53161.489865188	4.72559714366202	46362.4634698956	51635.7629243603	690000
Camelus_ferus	54605.8614446106	4.73723926278573	56909.062378825	63006.5528410144	690000
Camelus_ferus	49237.4426967514	4.69229548837929	69104.0433032039	84306.9988788565	690000
Camelus_ferus	36114.7931907722	4.55768513224176	99509.9544545091	119836.586107139	690000
Camelus_ferus	33127.8423907628	4.520193151297	140163.217759769	167340.298708646	690000
Camelus_ferus	34788.8375543939	4.54143991733205	194517.379657522	230853.637505057	690000
Camelus_ferus	36683.8770227636	4.56447522886856	267189.895352592	315772.141431417	690000
Camelus_ferus	34552.9994004815	4.53848575262306	364354.387510242	429309.745433092	690000
Camelus_ferus	33149.5032816022	4.52047702523927	494265.103355943	581111.613417248	690000
Camelus_ferus	38255.5101341583	4.58269399762066	667958.123478554	784073.507197735	690000
Camelus_ferus	45337.4847069856	4.65645742209446	900188.890916916	1055437.2978677	690000
Camelus_ferus	52995.1978021297	4.72423651747766	1210685.70481848	1418255.68468475	690000
Camelus_ferus	72761.1913489982	4.86189980133235	1625825.66455103	1903350.55120152	690000
Camelus_ferus	110578.455563158	5.04367051990293	2180875.43785202	2551931.32348632	690000
Camelus_ferus	133071.450510939	5.12408489082021	2922987.20912061	3419095.76329591	690000
Camelus_ferus	122364.312810827	5.08765477557756	3915204.31747121	4578510.5930345	690000
Capra_aegagrus	15545.0019987727	4.1915907822207	0	3904.30374816152	33500
Capra_aegagrus	9507.04504032473	3.97804555141687	7808.60749632303	12296.3336567227	33500
Capra_aegagrus	28563.7199425853	4.45581476631612	16784.0598171224	21942.3895449821	33500
Capra_aegagrus	34951.1731091185	4.54346175708504	27100.7192728418	33029.8612548364	33500
Capra_aegagrus	36280.2812490611	4.55967064510365	38959.0032368311	45774.1404027984	33500
Capra_aegagrus	36706.8511170749	4.56474713031892	52589.2775687657	60422.8047016957	33500
Capra_aegagrus	37724.6173232625	4.57662484300725	68256.3318346258	77260.4275480306	33500
Capra_aegagrus	40209.6285242993	4.60433006090216	86264.5232614354	96614.1063088142	33500
Capra_aegagrus	45422.470069794	4.65727074742033	106963.689356193	118859.816703565	33500
Capra_aegagrus	56201.8726785555	4.74975078675079	130755.944050936	144429.716725356	33500
Capra_aegagrus	76091.4811506608	4.88133603789603	158103.489399776	191886.203022638	33500
Capra_aegagrus	71523.8517101877	4.85445089409097	225668.9166455	270302.323062876	33500
Capra_aegagrus	52558.6598166366	4.72064428269975	314935.729480253	373904.970100123	33500
Capra_aegagrus	40301.3229946091	4.60531930320879	432874.210719994	510783.821892544	33500
Capra_aegagrus	39345.9520695512	4.59490005856839	588693.433065094	691626.885306505	33500
Capra_aegagrus	57865.0875341248	4.76241661442887	794560.337547916	930555.055412308	33500
Capra_aegagrus	88177.4589152894	4.94535757923776	1066549.7732767	1246224.7271842	33500
Capra_aegagrus	87713.3836587166	4.94306586481031	1425899.68109169	1663284.55580316	33500
Capra_aegagrus	71623.9094519506	4.85505802244343	1900669.43051463	2214300.1147935	33500
Capra_aegagrus	73668.0069300656	4.86727892028269	2527930.79907236	2942296.73641688	33500
Capra_aegagrus	93319.9232009877	4.96997437271279	3356662.6737614	3904119.08870431	33500
Capra_aegagrus	106370.968685312	5.02682311423577	4451575.50364722	5174869.8173228	33500
Capra_aegagrus	100297.45064411	5.00128989428396	5898164.13099838	6853773.83784601	33500
Capra_aegagrus	89333.1864406113	4.95101282518878	7809383.54469363	9071926.18405272	33500
Capra_ibex	8153.16846616087	3.91132641609665	0	4545.46486792081	85166.5
Capra_ibex	10727.5668506065	4.03050122959101	9090.92973584163	14287.5264468585	85166.5
Capra_ibex	18036.1244746238	4.25614322388757	19484.1231578754	25425.1254891296	85166.5
Capra_ibex	24200.5157511347	4.38382462157899	31366.1278203837	38158.1708944865	85166.5
Capra_ibex	38965.5912895483	4.59068127089574	44950.2139685892	52715.2082487259	85166.5
Capra_ibex	54833.5495557597	4.73904636010168	60480.2025288627	69357.5219911689	85166.5
Capra_ibex	70258.6470059143	4.84669978218354	78234.8414534752	88383.8252122187	85166.5
Capra_ibex	81550.8853686576	4.91142868038102	98532.8089709623	110135.621258229	85166.5
Capra_ibex	86327.9885674884	4.93615162201602	121738.433545496	135003.333379192	85166.5
Capra_ibex	88140.9728450406	4.94517783967176	148268.233212888	163433.312440371	85166.5
Capra_ibex	96029.247106118	4.98240352389722	178598.391667853	215756.873096669	85166.5
Capra_ibex	94272.1153394772	4.97438325217483	252915.354525484	301482.14168788	85166.5
Capra_ibex	71129.6372826396	4.85205059406901	350048.928850276	413526.571761924	85166.5
Capra_ibex	51403.8701024464	4.71099581745567	477004.214673572	559970.607656193	85166.5
Capra_ibex	47111.1373190244	4.67312358875138	642937.000638815	751375.531888749	85166.5
Capra_ibex	54734.7744513218	4.7382633328022	859814.063138683	1001545.12600538	85166.5
Capra_ibex	66080.0517647151	4.820070374523	1143276.18887207	1328521.17466983	85166.5
Capra_ibex	72358.6133195591	4.85949023544822	1513766.16046758	1755884.60697556	85166.5
Capra_ibex	73520.7023436775	4.86640964721547	1998003.05348354	2314456.1109684	85166.5
Capra_ibex	74955.0882704073	4.87480111994284	2630909.16845326	3044518.86666439	85166.5
Capra_ibex	77111.679804668	4.88712016392052	3458128.56487553	3998723.6971014	85166.5
Capra_ibex	77325.0098235132	4.8883199838488	4539318.82932727	5245886.15173354	85166.5
Capra_ibex	75531.7140157643	4.8781293401075	5952453.4741398	6875949.36104646	85166.5
Capra_ibex	73460.1638621913	4.86605189275915	7799445.24795312	9006470.57461146	85166.5
Capra_sibirica	5817.47036936296	3.76473417993385	0	4245.09594400511	130000
Capra_sibirica	19284.1131035042	4.28519967000469	8490.19188801023	13350.4898510884	130000
Capra_sibirica	13890.1813109797	4.14270791469687	18210.7878141665	23775.4432663621	130000
Capra_sibirica	21862.0250448615	4.33969038748907	29340.0987185578	35711.1875976517	130000
Capra_sibirica	37941.2835390101	4.57911201881623	42082.2764767457	49376.6676307029	130000
Capra_sibirica	52624.8185772492	4.7211906116269	56671.05878466	65022.5577696332	130000
Capra_sibirica	68531.9558677395	4.83589312654154	73374.0567546064	82935.8603135194	130000
Capra_sibirica	79568.6969172618	4.90074224575397	92497.6638724324	103445.170118167	130000
Capra_sibirica	82064.5235007391	4.91415545215399	114392.676363901	126926.70221603	130000
Capra_sibirica	82502.990638158	4.91646969150882	139460.728068159	153811.192962668	130000
Capra_sibirica	91358.3270060537	4.96074813798264	168161.657857178	203403.011641902	130000
Capra_sibirica	101719.434812843	5.00740393842517	238644.365426627	284840.256890013	130000
Capra_sibirica	80580.5454793797	4.90623020296155	331036.1483534	391591.721817833	130000
Capra_sibirica	53570.3860430282	4.72892477603037	452147.295282267	531526.161268924	130000
Capra_sibirica	45577.5558038876	4.65875103147739	610905.027255581	714958.279579724	130000
Capra_sibirica	53554.8142667397	4.72879851747415	819011.531903868	955409.037520179	130000
Capra_sibirica	66794.9889275723	4.82474388219507	1091806.54313649	1270602.29553063	130000
Capra_sibirica	71342.3877244679	4.85334764044118	1449398.04792477	1683771.25680229	130000
Capra_sibirica	68031.0417366319	4.83270712121791	1918144.46567982	2225371.00939803	130000
Capra_sibirica	66368.8179263711	4.82196408263186	2532597.55311624	2935323.40056736	130000
Capra_sibirica	67729.8149595415	4.83077988909876	3338049.24801847	3865959.71513612	130000
Capra_sibirica	68640.063560637	4.83657767699713	4393870.18225376	5085878.06567176	130000
Capra_sibirica	68317.8385124445	4.83453411738575	5777885.94908975	6684999.82642445	130000
Capra_sibirica	68064.5192712474	4.83292078151273	7592113.70375915	8781197.82573316	130000
Catagonus_wagneri	14607.3909435081	4.16457265261986	0	1976.68784328669	35566.4
Catagonus_wagneri	25539.2634642753	4.40720836833799	3953.37568657338	6201.14169898612	35566.4
Catagonus_wagneri	12007.3843073847	4.07944841085075	8448.90771139886	11004.9268945578	35566.4
Catagonus_wagneri	4494.5281203462	3.65268410196749	13560.9460777167	16467.49152266	35566.4
Catagonus_wagneri	12349.2946323419	4.09164215224911	19374.0369676033	22679.1789943856	35566.4
Catagonus_wagneri	22405.8828338671	4.35036206060449	25984.3210211679	29742.7221967655	35566.4
Catagonus_wagneri	31978.9555726262	4.50486427565624	33501.1233723631	37774.9425554031	35566.4
Catagonus_wagneri	37858.6805518722	4.57816547389015	42048.7617384431	46908.6821024302	35566.4
Catagonus_wagneri	44306.2965600585	4.64646545008241	51768.6024664174	57295.0005035698	35566.4
Catagonus_wagneri	49536.042315516	4.69492130565732	62821.3985407223	69105.6733801534	35566.4
Catagonus_wagneri	42079.9049866496	4.62407475054159	75389.9482195844	90662.1150116702	35566.4
Catagonus_wagneri	31700.0527482159	4.50105998487517	105934.281803756	125682.443569181	35566.4
Catagonus_wagneri	29768.5161267286	4.47375718687934	145430.605334606	170966.594983141	35566.4
Catagonus_wagneri	29981.6672738059	4.47685578020273	196502.584631675	229522.709495738	35566.4
Catagonus_wagneri	30102.2941556197	4.47859959530012	262542.834359801	305240.558671453	35566.4
Catagonus_wagneri	26485.9145702977	4.42301497391031	347938.282983105	403149.935540421	35566.4
Catagonus_wagneri	22060.6428104972	4.34361816290855	458361.588097737	529754.77420433	35566.4
Catagonus_wagneri	21431.4706631743	4.33105197407433	601147.960310923	693465.193836208	35566.4
Catagonus_wagneri	28196.0177287241	4.45018777496594	785782.427361493	905156.166937112	35566.4
Catagonus_wagneri	44895.0551462076	4.6521985093557	1024529.90651273	1178889.92312181	35566.4
Catagonus_wagneri	61013.4906619345	4.78542587226087	1333249.93973089	1532850.07634604	35566.4
Catagonus_wagneri	59709.2153652841	4.77604136418519	1732450.2129612	1990549.52787436	35566.4
Catagonus_wagneri	49544.4815412635	4.6949952880918	2248648.84278753	2582392.38369044	35566.4
Catagonus_wagneri	41873.5490153776	4.62193977131576	2916135.92459336	3347693.64155935	35566.4
Ceratotherium_simum_cottoni	519.669869708814	2.71572753729902	0	5227.33344663405	2949986.3
Ceratotherium_simum_cottoni	1504.09037653003	3.17727393256483	10454.6668932681	16461.9675289647	2949986.3
Ceratotherium_simum_cottoni	1871.73049455109	3.27224331600712	22469.2681646612	29372.9144110811	2949986.3
Ceratotherium_simum_cottoni	4325.60744970153	3.63604710452426	36276.5606575009	44210.2956885896	2949986.3
Ceratotherium_simum_cottoni	5979.31577791155	3.77665148986155	52144.0307196782	61261.5534456095	2949986.3
Ceratotherium_simum_cottoni	8370.6861820035	3.92276106048346	70379.0761715409	80857.0188217716	2949986.3
Ceratotherium_simum_cottoni	11509.1613050367	4.0610436768995	91334.9614720023	103376.311461652	2949986.3
Ceratotherium_simum_cottoni	16578.7821786196	4.21955262557913	115417.661451302	129255.693822098	2949986.3
Ceratotherium_simum_cottoni	23881.2900327075	4.37805778305005	143093.726192894	158996.522811197	2949986.3
Ceratotherium_simum_cottoni	23231.2439702369	4.36607246571693	174899.3194295	193174.962491068	2949986.3
Ceratotherium_simum_cottoni	32114.3860053632	4.50669962315748	211450.605552637	256589.462526907	2949986.3
Ceratotherium_simum_cottoni	40291.3478859141	4.60521179629439	301728.319501176	361342.404521666	2949986.3
Ceratotherium_simum_cottoni	34828.6505430396	4.54193664778396	420956.489542157	499687.750611885	2949986.3
Ceratotherium_simum_cottoni	23413.8495849514	4.36947282403647	578419.011681612	682397.986910352	2949986.3
Ceratotherium_simum_cottoni	11867.9128809132	4.07437434962007	786376.962139093	923700.144096557	2949986.3
Ceratotherium_simum_cottoni	10128.6963908656	4.0055535532887	1061023.32605402	1242383.60837493	2949986.3
Ceratotherium_simum_cottoni	22083.5406259341	4.34406870452059	1423743.89069584	1663263.18769048	2949986.3
Ceratotherium_simum_cottoni	31887.6358283622	4.50362232153968	1902782.48468512	2219111.35724	2949986.3
Ceratotherium_simum_cottoni	32108.4476509479	4.50661930921259	2535440.22979488	2953210.14172846	2949986.3
Ceratotherium_simum_cottoni	35482.3354359391	4.55001219722398	3370980.05366203	3922721.34084632	2949986.3
Ceratotherium_simum_cottoni	36571.1093616485	4.56313813458838	4474462.6280306	5203137.52607395	2949986.3
Ceratotherium_simum_cottoni	35641.3909443268	4.5519546445135	5931812.4241173	6894160.39294192	2949986.3
Ceratotherium_simum_cottoni	36971.3054645631	4.56786478587325	7856508.36176655	9127464.19623772	2949986.3
Ceratotherium_simum_cottoni	41050.9219514994	4.61332291526673	10398420.0307089	12076948.780709	2949986.3
Ceratotherium_simum_simum	4653.25037962903	3.66775642144918	0	3231.50947069977	2949986.3
Ceratotherium_simum_simum	459.366585985604	2.66215940172136	6463.01894139953	10195.1381796142	2949986.3
Ceratotherium_simum_simum	1066.14268653979	3.02781533211078	13927.2574178288	18237.5384597208	2949986.3
Ceratotherium_simum_simum	1859.54822119381	3.2694074448229	22547.8195016128	27525.8283684948	2949986.3
Ceratotherium_simum_simum	5316.92663630797	3.72566066789995	32503.8372353768	38253.015081998	2949986.3
Ceratotherium_simum_simum	8361.55409650045	3.92228700385147	44002.1929286192	50642.0055115127	2949986.3
Ceratotherium_simum_simum	9077.12258818387	3.95794820071061	57281.8180944063	64950.2382254449	2949986.3
Ceratotherium_simum_simum	11244.8063066989	4.05095197905521	72618.6583564835	81475.0329260943	2949986.3
Ceratotherium_simum_simum	15900.608218975	4.20141373696779	90331.407495705	100559.768641409	2949986.3
Ceratotherium_simum_simum	16370.5376701878	4.21406294351463	110788.129787112	122601.019012228	2949986.3
Ceratotherium_simum_simum	8460.64072345778	3.92740325336118	134413.908237343	163813.167151587	2949986.3
Ceratotherium_simum_simum	5519.95500122406	3.74193553736693	193212.426065832	232426.010148661	2949986.3
Ceratotherium_simum_simum	12531.2376624363	4.09799396671815	271639.594231489	323943.809827754	2949986.3
Ceratotherium_simum_simum	29348.4797858422	4.46758561026101	376248.025424019	446012.904945413	2949986.3
Ceratotherium_simum_simum	33162.3909088245	4.52064583433532	515777.784466806	608832.203869706	2949986.3
Ceratotherium_simum_simum	20705.8078307021	4.31609217903411	701886.623272607	826005.306337995	2949986.3
Ceratotherium_simum_simum	11788.8610501264	4.07147184890012	950123.989403384	1115677.08816794	2949986.3
Ceratotherium_simum_simum	14922.2422945814	4.17383408741242	1281230.18693249	1502049.71090461	2949986.3
Ceratotherium_simum_simum	31326.2249149458	4.49590806173805	1722869.23487673	2017404.7194503	2949986.3
Ceratotherium_simum_simum	37668.9725155085	4.57598377425342	2311940.20402387	2704800.1745215	2949986.3
Ceratotherium_simum_simum	32315.7481721632	4.50941421513354	3097660.14501913	3621668.16613364	2949986.3
Ceratotherium_simum_simum	30382.5444770538	4.48262414234012	4145676.18724815	4844613.28141057	2949986.3
Ceratotherium_simum_simum	47270.7604379616	4.67459258879232	5543550.37557298	6475812.94009859	2949986.3
Ceratotherium_simum_simum	70358.8274399556	4.84731859314187	7408075.50462419	8651554.34767709	2949986.3
Cervus_canadensis	5998.04041866634	3.7780093879898	0	2660.19662303855	131250
Cervus_canadensis	23943.1006655752	4.37918039146523	5320.39324607709	8390.4221371136	131250
Cervus_canadensis	3377.50125817713	3.52859551947624	11460.4510281501	15003.4513124799	131250
Cervus_canadensis	2605.11584443067	3.41582704029519	18546.4515968096	22635.2896697708	131250
Cervus_canadensis	6513.72650614254	3.81382951975439	26724.127742732	31442.8958616175	131250
Cervus_canadensis	19062.1486589908	4.28017185213386	36161.663980503	41607.4097308801	131250
Cervus_canadensis	39904.2327263794	4.60101896466452	47053.1554812572	53337.8776864154	131250
Cervus_canadensis	58755.2846994276	4.7690469349877	59622.5998915736	66875.5520135621	131250
Cervus_canadensis	67032.5628043691	4.82628582375773	74128.5041355507	82498.8525402396	131250
Cervus_canadensis	76499.7790727596	4.88366018093636	90869.2009449285	100529.092701758	131250
Cervus_canadensis	84406.2114824116	4.92637440768341	110188.984458587	134202.677832059	131250
Cervus_canadensis	77880.2823723274	4.89142751748232	158216.371205531	190199.165903179	131250
Cervus_canadensis	71048.0553147155	4.85155219517487	222181.960600828	264778.455057692	131250
Cervus_canadensis	61094.5783653057	4.78600267193646	307374.949514556	364107.369466182	131250
Cervus_canadensis	49588.4370494488	4.69538042021898	420839.789417808	496399.234264308	131250
Cervus_canadensis	45117.1966033062	4.65434210654401	571958.679110807	672593.02029314	131250
Cervus_canadensis	48171.0181437844	4.68278582566993	773227.361475473	907257.867466826	131250
Cervus_canadensis	55000.5338161672	4.7403669046268	1041288.37345818	1219797.78014024	131250
Cervus_canadensis	71393.3508238761	4.85365776590828	1398307.18682229	1636056.10851954	131250
Cervus_canadensis	98777.8719153522	4.99465966542367	1873805.03021679	2190452.48773078	131250
Cervus_canadensis	111562.965881749	5.0475200513896	2507099.94524476	2928828.93410532	131250
Cervus_canadensis	96059.909481755	4.98254217306296	3350557.92296589	3912240.43714652	131250
Cervus_canadensis	76055.9925485995	4.88113343835297	4473922.95132714	5222003.48425104	131250
Cervus_canadensis	65150.5630895573	4.81391817362697	5970084.01717494	6966419.97140359	131250
Cervus_elaphus_hippelaphus	83001.3656532847	4.91908523804844	0	3233.61887854231	131250
Cervus_elaphus_hippelaphus	11301.8695188938	4.05315028902173	6467.23775708462	10147.5116970055	131250
Cervus_elaphus_hippelaphus	31997.1857511956	4.50511178249261	13827.7856369263	18016.4104506724	131250
Cervus_elaphus_hippelaphus	69864.396166272	4.84425590982559	22205.0352644185	26972.2287170633	131250
Cervus_elaphus_hippelaphus	93157.8121425795	4.96921928036111	31739.4221697081	37165.1011038436	131250
Cervus_elaphus_hippelaphus	114900.360750297	5.06032139223587	42590.7800379791	48765.9000931531	131250
Cervus_elaphus_hippelaphus	156607.48765478	5.194812522533	54941.0201483272	61969.1005339738	131250
Cervus_elaphus_hippelaphus	169554.978242442	5.22931054546464	68997.1809196204	76996.0398026511	131250
Cervus_elaphus_hippelaphus	139257.757067158	5.14381939600112	84994.8986856817	94098.6282846353	131250
Cervus_elaphus_hippelaphus	93712.4917348418	4.97179748555071	103202.357883589	113563.572379658	131250
Cervus_elaphus_hippelaphus	47417.6372612432	4.67593991003928	123924.786875728	149138.440957111	131250
Cervus_elaphus_hippelaphus	33457.671333011	4.52449571061272	174352.095038494	207012.263443405	131250
Cervus_elaphus_hippelaphus	40386.5251239927	4.60623648787174	239672.431848316	281978.342637533	131250
Cervus_elaphus_hippelaphus	43217.3259359658	4.63565789148794	324284.25342675	379084.647151482	131250
Cervus_elaphus_hippelaphus	33336.2159415165	4.52291630068132	433885.040876214	504869.995374607	131250
Cervus_elaphus_hippelaphus	24155.8158969978	4.38302171098336	575854.949873	667804.357945681	131250
Cervus_elaphus_hippelaphus	21840.0052216015	4.33925273786569	759753.766018362	878859.197650464	131250
Cervus_elaphus_hippelaphus	27672.2790928777	4.44204492916985	997964.629282565	1152246.25155311	131250
Cervus_elaphus_hippelaphus	48077.8396242101	4.68194494442805	1306527.87382366	1506374.5025144	131250
Cervus_elaphus_hippelaphus	94308.9422110234	4.97455287374244	1706221.13120514	1965089.77940369	131250
Cervus_elaphus_hippelaphus	159119.086877034	5.20172227787528	2223958.42760223	2559280.45659599	131250
Cervus_elaphus_hippelaphus	194445.805516841	5.28879857921123	2894602.48558976	3328957.37526437	131250
Cervus_elaphus_hippelaphus	169426.044587799	5.22898017194121	3763312.26493898	4325948.04150989	131250
Cervus_elaphus_hippelaphus	123140.927314468	5.09040241972842	4888583.81808081	5617386.51974881	131250
Cervus_hanglu_yarkandensis	3549.58282346674	3.55017731415011	0	3356.94437210872	131250
Cervus_hanglu_yarkandensis	2616.16562603755	3.41766523514046	6713.88874421743	10548.2073470611	131250
Cervus_hanglu_yarkandensis	14470.1071151218	4.16047174600046	14382.5259499048	18762.1037797507	131250
Cervus_hanglu_yarkandensis	9684.18172326053	3.98606293036375	23141.6816095965	28144.0572477222	131250
Cervus_hanglu_yarkandensis	16057.1579938582	4.20566868061845	33146.4328858479	38860.1712864723	131250
Cervus_hanglu_yarkandensis	34125.3168806	4.53307669283583	44573.9096870966	51100.1701826001	131250
Cervus_hanglu_yarkandensis	55410.6490437441	4.74359323722841	57626.4306781036	65080.7579624115	131250
Cervus_hanglu_yarkandensis	62070.2456116176	4.79288346388965	72535.0852467193	81049.4550454515	131250
Cervus_hanglu_yarkandensis	58638.6063496375	4.76818363997798	89563.8248441837	99288.9804893043	131250
Cervus_hanglu_yarkandensis	60469.2718422797	4.78153473895845	109014.136134425	120122.257411459	131250
Cervus_hanglu_yarkandensis	77511.0044856379	4.88936336506262	131230.378688492	158410.143265284	131250
Cervus_hanglu_yarkandensis	111848.940059229	5.04863187284383	185589.907842077	221049.50477492	131250
Cervus_hanglu_yarkandensis	108311.85164086	5.03467598036138	256509.101707763	302770.834810239	131250
Cervus_hanglu_yarkandensis	70365.2319839615	4.8473581238111	349032.567912714	409387.116039639	131250
Cervus_hanglu_yarkandensis	41393.7221067701	4.61693447974099	469741.664166565	548482.15301804	131250
Cervus_hanglu_yarkandensis	32110.1001887511	4.50664166063825	627222.641869516	729950.021611148	131250
Cervus_hanglu_yarkandensis	35133.6652114668	4.5457234585903	832677.401352779	966698.85210205	131250
Cervus_hanglu_yarkandensis	45711.941305714	4.66002966540345	1100720.30285132	1275569.00731662	131250
Cervus_hanglu_yarkandensis	59672.8527108761	4.77577680015309	1450417.71178192	1678530.96740088	131250
Cervus_hanglu_yarkandensis	68568.072406986	4.83612194070387	1906644.22301985	2204248.12891218	131250
Cervus_hanglu_yarkandensis	68044.928926054	4.83279576478557	2501852.0348045	2890115.68288598	131250
Cervus_hanglu_yarkandensis	66067.8501704612	4.81999017521613	3278379.33096747	3784920.60087973	131250
Cervus_hanglu_yarkandensis	65606.5156006819	4.81694697274311	4291461.87079198	4952311.93850285	131250
Cervus_hanglu_yarkandensis	62194.7577408638	4.79375378050816	5613162.00621372	6475328.30525807	131250
Cervus_nippon	4287.7506465142	3.63222952108962	0	3285.95756553348	53000
Cervus_nippon	11346.3740089586	4.05485709505363	6571.91513106695	10322.4114996352	53000
Cervus_nippon	15099.9182369183	4.1789745956805	14072.9078682034	18353.6153119588	53000
Cervus_nippon	64980.6403082683	4.81278398649461	22634.3227557141	27520.1976955206	53000
Cervus_nippon	158274.485480899	5.19941091039019	32406.072635327	37982.6681492888	53000
Cervus_nippon	183856.567775476	5.26447914847032	43559.2636632505	49924.2275457623	53000
Cervus_nippon	152548.060908648	5.18340669154561	56289.1914282742	63553.9760310398	53000
Cervus_nippon	125537.324342752	5.0987728680174	70818.7606338054	79110.5744286312	53000
Cervus_nippon	114492.422002574	5.0587767426464	87402.388223457	96866.42325925	53000
Cervus_nippon	109895.81263825	5.04098114480977	106330.458295043	117132.432552426	53000
Cervus_nippon	104644.239830982	5.0197153274815	127934.406809808	154335.495413771	53000
Cervus_nippon	87853.9067288559	4.94376107867206	180736.584017734	215130.009451967	53000
Cervus_nippon	65486.3015808457	4.81615046380816	249523.434886201	294328.697685955	53000
Cervus_nippon	49357.5282851602	4.69335340307151	339133.960485709	397503.010651816	53000
Cervus_nippon	41245.0279560287	4.61537160230636	455872.060817922	531911.030447897	53000
Cervus_nippon	38355.0395771914	4.58382243521517	607950.000077871	707008.060572841	53000
Cervus_nippon	38339.4375301805	4.58364573714583	806066.121067811	935111.785373566	53000
Cervus_nippon	39958.6835400521	4.6016111717284	1064157.44967932	1232268.79158227	53000
Cervus_nippon	42418.5409453229	4.6275557261727	1400380.13348522	1619383.40979407	53000
Cervus_nippon	44825.3031770544	4.6515232356057	1838386.68610292	2123688.28735774	53000
Cervus_nippon	46174.2873677053	4.66440020146666	2408989.88861256	2780660.14419256	53000
Cervus_nippon	46144.1520328859	4.66411666959216	3152330.39977256	3636515.48066706	53000
Cervus_nippon	45368.9091645557	4.65675833735486	4120700.56156157	4751461.80500565	53000
Cervus_nippon	44527.2166134097	4.64862554832643	5382223.04844974	6203933.09679759	53000
Connochaetes_taurinus	52719.5901585012	4.72197202539868	0	17876.8394342017	179999
Connochaetes_taurinus	19220.1467168635	4.28375669852925	35753.6788684033	47008.5974400326	179999
Connochaetes_taurinus	36295.3760236554	4.55985130009605	58263.5160116619	71413.9269935174	179999
Connochaetes_taurinus	60471.6530717898	4.78155184077634	84564.3379753729	99929.4699300035	179999
Connochaetes_taurinus	81571.2591859822	4.91153716640552	115294.601884634	133247.446119612	179999
Connochaetes_taurinus	96631.4173824302	4.98511834978517	151200.290354591	172176.655352764	179999
Connochaetes_taurinus	105006.186311346	5.02121488575316	193153.020350937	217662.111098756	179999
Connochaetes_taurinus	101798.085127741	5.00773960878387	242171.201846574	270807.980875598	179999
Connochaetes_taurinus	87512.9454500171	4.94207230126982	299444.759904623	332904.390112657	179999
Connochaetes_taurinus	71349.3337002765	4.85338992178641	366364.020320691	405458.740174613	179999
Connochaetes_taurinus	59954.8560528177	4.77782436460806	444553.460028536	490232.300797364	179999
Connochaetes_taurinus	54475.5793268645	4.73620185749787	535911.141566191	589282.965223718	179999
Connochaetes_taurinus	53434.4426639634	4.72782128393835	642654.788881246	705015.205927426	179999
Connochaetes_taurinus	55103.440620457	4.7411787167434	767375.622973605	840238.443609583	179999
Connochaetes_taurinus	58092.5167993838	4.76412019225187	913101.264245562	998235.246385216	179999
Connochaetes_taurinus	61222.6894475863	4.78691240377473	1083369.22852487	1182841.01470735	179999
Connochaetes_taurinus	63441.9966342998	4.80237684255692	1282312.80088984	1398537.08639433	179999
Connochaetes_taurinus	63927.10695281	4.80568505070541	1514761.37189883	1650559.52190139	179999
Connochaetes_taurinus	62479.4419155209	4.79573714164242	1786357.67190395	1945026.21061828	179999
Connochaetes_taurinus	59699.3592106418	4.77596966960884	2103694.74933261	2289085.38372099	179999
Connochaetes_taurinus	56618.458710039	4.75295804265473	2474476.01810938	2691089.13875332	179999
Connochaetes_taurinus	54095.8393393255	4.73316386360086	2907702.25939727	3160796.18827834	179999
Connochaetes_taurinus	52513.8961667817	4.72027424112008	3413890.11715941	3709608.75435935	179999
Connochaetes_taurinus	51858.7215924314	4.71482180645192	4005327.39155929	4350849.35952592	179999
Connochaetes_taurinus	51919.5891829909	4.71533124742355	4696371.32749255	5100084.23337481	179999
Connochaetes_taurinus	52451.9220695772	4.7197614072849	5503797.13925706	5975501.1855585	179999
Connochaetes_taurinus	53452.5540493151	4.72796846133196	6447205.23185993	7642318.00855554	179999
Crocuta_crocuta_dnaZoo	1310.33326901241	3.11738176778202	0	1942.82554424332	62999.9
Crocuta_crocuta_dnaZoo	12738.0337290451	4.10510239451971	3885.65108848664	6118.50320106564	62999.9
Crocuta_crocuta_dnaZoo	9316.3541327245	3.9692459885536	8351.35531364464	10917.5293952142	62999.9
Crocuta_crocuta_dnaZoo	15473.2255553954	4.18958085635542	13483.7034767838	16432.95810042	62999.9
Crocuta_crocuta_dnaZoo	24792.8446316221	4.39432635883482	19382.2127240562	22771.7344628618	62999.9
Crocuta_crocuta_dnaZoo	34384.0804965495	4.5363574148751	26161.2562016673	30056.7684866225	62999.9
Crocuta_crocuta_dnaZoo	40523.4958451335	4.60770690363698	33952.2807715777	38429.3182805874	62999.9
Crocuta_crocuta_dnaZoo	46540.0326120482	4.66782668327447	42906.355789597	48051.729078366	62999.9
Crocuta_crocuta_dnaZoo	48836.0737355005	4.68874074078576	53197.102367135	59110.5811413243	62999.9
Crocuta_crocuta_dnaZoo	45025.9737098265	4.65346311343454	65024.0599155136	71820.307583125	62999.9
Crocuta_crocuta_dnaZoo	40333.5021017131	4.60566593282876	78616.5552507364	95404.1513760957	62999.9
Crocuta_crocuta_dnaZoo	42880.3275047935	4.63225809368521	112191.747501455	134365.583024878	62999.9
Crocuta_crocuta_dnaZoo	43180.2829992358	4.63528548432993	156539.418548301	185827.648867177	62999.9
Crocuta_crocuta_dnaZoo	36642.5088183931	4.56398520104067	215115.879186053	253801.132096197	62999.9
Crocuta_crocuta_dnaZoo	31977.5774287656	4.50484555918598	292486.385006341	343583.661162259	62999.9
Crocuta_crocuta_dnaZoo	33097.4346994638	4.51979433398594	394680.937318177	462172.589411517	62999.9
Crocuta_crocuta_dnaZoo	38793.8612182908	4.58876300781201	529664.241504858	618810.345660954	62999.9
Crocuta_crocuta_dnaZoo	41602.3545738196	4.61911791114307	707956.44981705	825704.758529645	62999.9
Crocuta_crocuta_dnaZoo	36650.8008348028	4.56408346859068	943453.06724224	1098980.49422211	62999.9
Crocuta_crocuta_dnaZoo	29710.8363322731	4.47291487695947	1254507.92120197	1459935.75967749	62999.9
Crocuta_crocuta_dnaZoo	26939.63312547	4.430391677034	1665363.59815301	1936702.21437141	62999.9
Crocuta_crocuta_dnaZoo	28640.0863965411	4.45697432374352	2208040.8305898	2566437.45880575	62999.9
Crocuta_crocuta_dnaZoo	32475.5499538571	4.51155651432253	2924834.0870217	3398220.97498744	62999.9
Crocuta_crocuta_dnaZoo	35421.4860192182	4.54926677696724	3871607.86295317	4496879.21891822	62999.9
Dicerorhinus_sumatrensis_sumatrensis	787.4425608693	2.89621888448412	0	7919.6200455148	1266667
Dicerorhinus_sumatrensis_sumatrensis	2666.06472845626	3.42587068929019	15839.2400910296	24929.188054412	1266667
Dicerorhinus_sumatrensis_sumatrensis	3916.75717445053	3.59292664760987	34019.1360177944	44452.3580034621	1266667
Dicerorhinus_sumatrensis_sumatrensis	7133.73964736254	3.85331725529992	54885.5799891298	66860.5793445405	1266667
Dicerorhinus_sumatrensis_sumatrensis	10175.1400117334	4.00754039390756	78835.5786999513	92580.1927567672	1266667
Dicerorhinus_sumatrensis_sumatrensis	13466.0818979512	4.12924125143002	106324.806813583	122100.541739652	1266667
Dicerorhinus_sumatrensis_sumatrensis	18109.0659404179	4.25789605012721	137876.276665722	155983.282903137	1266667
Dicerorhinus_sumatrensis_sumatrensis	20932.7440016161	4.32082616224449	174090.289140551	194873.072092866	1266667
Dicerorhinus_sumatrensis_sumatrensis	23077.0837649904	4.36318092645974	215655.85504518	239509.82966582	1266667
Dicerorhinus_sumatrensis_sumatrensis	32546.1662225772	4.51249983817489	263363.804286459	290742.818276436	1266667
Dicerorhinus_sumatrensis_sumatrensis	40428.7680273164	4.60669050742098	318121.832266413	385615.618596033	1266667
Dicerorhinus_sumatrensis_sumatrensis	36644.1679621262	4.56400486510513	453109.404925653	542024.990696585	1266667
Dicerorhinus_sumatrensis_sumatrensis	38594.1466396015	4.58652144262814	630940.576467516	748077.009655266	1266667
Dicerorhinus_sumatrensis_sumatrensis	39284.9139086187	4.59422580574226	865213.442843016	1019527.71588055	1266667
Dicerorhinus_sumatrensis_sumatrensis	23582.1504831513	4.3725834063732	1173841.98891809	1377133.94697982	1266667
Dicerorhinus_sumatrensis_sumatrensis	17147.5676199132	4.2342025241357	1580425.90504154	1848240.53682558	1266667
Dicerorhinus_sumatrensis_sumatrensis	42537.9197252186	4.62877624734505	2116055.16860963	2468871.27447764	1266667
Dicerorhinus_sumatrensis_sumatrensis	118708.72413573	5.07448263727623	2821687.38034565	3286483.51090303	1266667
Dicerorhinus_sumatrensis_sumatrensis	108972.747221216	5.03731789967176	3751279.6414604	4363597.04814342	1266667
Dicerorhinus_sumatrensis_sumatrensis	67983.9947752741	4.83240668036891	4975914.45482644	5782574.79874413	1266667
Dicerorhinus_sumatrensis_sumatrensis	48077.8459077149	4.6819450011879	6589235.14266181	7651920.77489674	1266667
Dicerorhinus_sumatrensis_sumatrensis	36770.5270936964	4.5654998553854	8714606.40713167	10114576.9913727	1266667
Dicerorhinus_sumatrensis_sumatrensis	30371.8767577932	4.48247162894067	11514547.5756138	13358853.7159146	1266667
Dicerorhinus_sumatrensis_sumatrensis	30816.9501975631	4.4887896565139	15203159.8562155	17632828.8631505	1266667
Diceros_bicornis	2782.34460823048	3.444410918677	0	10018.8787905618	1180510.9
Diceros_bicornis	6855.20984163667	3.83602075331518	20037.7575811236	31472.1279740721	1180510.9
Diceros_bicornis	6121.87478737328	3.78688444259079	42906.4983670206	55956.344464201	1180510.9
Diceros_bicornis	8201.38760070702	3.91388733730417	69006.1905613814	83899.7507057262	1180510.9
Diceros_bicornis	20710.8657783092	4.31619825412682	98793.3108500711	115791.069453611	1180510.9
Diceros_bicornis	36454.6609682591	4.56175306361103	132788.82805715	152188.07140421	1180510.9
Diceros_bicornis	29466.0821550976	4.4693223953839	171587.314751269	193727.330456637	1180510.9
Diceros_bicornis	28484.4090808621	4.45460721429357	215867.346162005	241135.357221222	1180510.9
Diceros_bicornis	35647.267438747	4.55202624437702	266403.368280439	295241.305497166	1180510.9
Diceros_bicornis	38524.8068327559	4.58574046979984	324079.242713892	356991.473952309	1180510.9
Diceros_bicornis	45855.4361162215	4.66139082823576	389903.705190726	470334.880341152	1180510.9
Diceros_bicornis	33551.6706003179	4.52571414937644	550766.055491579	655529.720076203	1180510.9
Diceros_bicornis	23783.9037603741	4.37628313886325	760293.384660827	896750.739618938	1180510.9
Diceros_bicornis	19725.7463509837	4.29503344432666	1033208.09457705	1210947.29257086	1180510.9
Diceros_bicornis	22744.5069754725	4.35687652722214	1388686.49056467	1620196.34588306	1180510.9
Diceros_bicornis	30814.6655181462	4.48875745798551	1851706.20120146	2153253.71415586	1180510.9
Diceros_bicornis	40648.5473319213	4.6090450297086	2454801.22711027	2847574.58202394	1180510.9
Diceros_bicornis	47646.130281032	4.6780276339179	3240347.93693762	3751945.28628626	1180510.9
Diceros_bicornis	42982.8217764152	4.63329492306095	4263542.6356349	4929911.27950096	1180510.9
Diceros_bicornis	33006.8893653598	4.51860459748649	5596279.92336702	6464242.14031997	1180510.9
Diceros_bicornis	27664.1206689701	4.4419168702963	7332204.35727292	8462747.36374924	1180510.9
Diceros_bicornis	28453.4856274996	4.45413547621663	9593290.37022555	11065851.5768406	1180510.9
Diceros_bicornis	29296.5460365272	4.46681642152482	12538412.7834556	14456461.4510477	1180510.9
Diceros_bicornis	27600.9435960608	4.44092392958541	16374510.1186399	18872817.6081525	1180510.9
Diceros_bicornis_minor	764.277382482716	2.88325100755267	0	4915.31567431469	1180510.9
Diceros_bicornis_minor	1067.29066373818	3.02828271039627	9830.63134862938	15487.4046961108	1180510.9
Diceros_bicornis_minor	9309.20841303815	3.96891275332663	21144.1780435923	27654.255284814	1180510.9
Diceros_bicornis_minor	4040.52664703087	3.60643797525738	34164.3325260357	41656.4314812719	1180510.9
Diceros_bicornis_minor	4624.85045415264	3.6650976942672	49148.530436508	57770.7855458063	1180510.9
Diceros_bicornis_minor	6476.64435850005	3.81135004999793	66393.0406551045	76315.9319054746	1180510.9
Diceros_bicornis_minor	7689.54101168482	3.88590041755935	86238.8231558447	97658.5468265683	1180510.9
Diceros_bicornis_minor	10068.9364267918	4.00298359881878	109078.270497292	122220.618370028	1180510.9
Diceros_bicornis_minor	12317.8834272304	4.09053608974042	135362.966242763	150487.789976528	1180510.9
Diceros_bicornis_minor	13337.6057091711	4.12507787451146	165612.613710292	183018.962651338	1180510.9
Diceros_bicornis_minor	17673.7488231882	4.24732867856973	200425.311592384	243511.139826614	1180510.9
Diceros_bicornis_minor	22629.807191122	4.35468085372545	286596.968060844	343661.882786989	1180510.9
Diceros_bicornis_minor	27708.059348242	4.44260610918663	400726.797513133	476306.277498969	1180510.9
Diceros_bicornis_minor	29475.0109974432	4.46945397580709	551885.757484806	651986.805954653	1180510.9
Diceros_bicornis_minor	23543.8425045502	4.37187734390834	752087.8544245	884666.431395925	1180510.9
Diceros_bicornis_minor	20488.2390082183	4.31150463180872	1017245.00836735	1192838.36468532	1180510.9
Diceros_bicornis_minor	23660.3427060523	4.37402103083585	1368431.72100329	1600995.89153029	1180510.9
Diceros_bicornis_minor	29809.6187931054	4.47435642228861	1833560.06205729	2141579.08138153	1180510.9
Diceros_bicornis_minor	42770.4335235247	4.63114365231247	2449598.10070577	2857553.10104167	1180510.9
Diceros_bicornis_minor	54453.5320097001	4.73602605457066	3265508.10137758	3805823.0555132	1180510.9
Diceros_bicornis_minor	47134.7620784089	4.67334131923976	4346138.00964882	5061756.76520321	1180510.9
Diceros_bicornis_minor	36275.1694711962	4.55960945006176	5777375.5207576	6725174.9465952	1180510.9
Diceros_bicornis_minor	34212.977208316	4.53419086807234	7672974.37243281	8928284.89168015	1180510.9
Diceros_bicornis_minor	39289.0003406702	4.59427097887407	10183595.4109275	11846188.2093357	1180510.9
Elaphurus_davidianus	817.460828268896	2.91246695096626	0	753.92602694026	149000
Elaphurus_davidianus	244.152939333158	2.38766195708005	1507.85205388052	2378.91285832964	149000
Elaphurus_davidianus	675.797065573961	2.82981630166231	3249.97366277875	4256.36805418456	149000
Elaphurus_davidianus	1526.4387902959	3.18367939391492	5262.76244559036	6425.51671702564	149000
Elaphurus_davidianus	3375.46069757083	3.52833305561399	7588.27098846091	8931.6782125934	149000
Elaphurus_davidianus	5127.8785254306	3.70993772860904	10275.0854367259	11827.2130136245	149000
Elaphurus_davidianus	6331.71731181139	3.80152151695138	13379.3405905231	15172.6166513429	149000
Elaphurus_davidianus	7894.90440424481	3.89734687570463	16965.8927121628	19037.7836302632	149000
Elaphurus_davidianus	9991.60194821235	3.99963512401116	21109.6745483636	23503.4677128942	149000
Elaphurus_davidianus	13308.6240528551	4.12413315711691	25897.2608774249	28662.9690836308	149000
Elaphurus_davidianus	21670.2922423975	4.33586476819129	31428.6772898367	38315.9487944869	149000
Elaphurus_davidianus	39648.9614909575	4.59823181650474	45203.2202991371	54396.8429712433	149000
Elaphurus_davidianus	70871.801732763	4.85047347371891	63590.4656433495	75862.7708341637	149000
Elaphurus_davidianus	94463.0738830259	4.97526207366409	88135.0760249779	104517.026869386	149000
Elaphurus_davidianus	78881.1291124168	4.89697311851255	120898.977713795	142766.777552207	149000
Elaphurus_davidianus	71521.3669165179	4.85443580610425	164634.577390618	193825.280885864	149000
Elaphurus_davidianus	60059.1053696595	4.77857885873353	223015.98438111	261981.823507305	149000
Elaphurus_davidianus	44504.0644968142	4.64839967632766	300947.662633499	352962.05204538	149000
Elaphurus_davidianus	35921.6201686815	4.55535591637082	404976.441457262	474408.969193384	149000
Elaphurus_davidianus	36737.582354162	4.56511057263407	543841.496929506	636525.001673796	149000
Elaphurus_davidianus	46114.8391287791	4.66384069794386	729208.506418085	852929.078486725	149000
Elaphurus_davidianus	64010.5751623162	4.80625172953445	976649.650555364	1141800.72026537	149000
Elaphurus_davidianus	79758.8855061865	4.90177907682448	1306951.78997537	1527407.2515879	149000
Elaphurus_davidianus	74693.3471514526	4.87328192143946	1747862.71320043	2042142.43321758	149000
Elephas_maximus	9840.9105882894	3.99303528594887	0	2686.35068741295	3160000
Elephas_maximus	748.437218464522	2.87415537606456	5372.70137482591	7177.13896133427	3160000
Elephas_maximus	1649.0606464403	3.2172366277064	8981.57654784262	11185.8319218536	3160000
Elephas_maximus	3172.24761452823	3.50136707947348	13390.0872958646	16082.7499793427	3160000
Elephas_maximus	4658.75148929435	3.66826954459575	18775.4126628207	22064.7013779491	3160000
Elephas_maximus	4928.982787154	3.6927573015272	25353.9900930775	29372.1020971758	3160000
Elephas_maximus	4032.83886187795	3.60561086946725	33390.2141012741	38298.6382244659	3160000
Elephas_maximus	3007.04218485173	3.47813952072433	43207.0623476578	49203.0692654736	3160000
Elephas_maximus	2351.94494450717	3.37142715134263	55199.0761832894	62523.6467697274	3160000
Elephas_maximus	2054.05528102127	3.31261212763488	69848.2173561655	78795.7277595153	3160000
Elephas_maximus	2018.68171144761	3.30506784848355	87743.2381628651	98673.2908496786	3160000
Elephas_maximus	2188.48117064186	3.34014281436174	109603.343536492	122955.219796037	3160000
Elephas_maximus	2534.88553746728	3.4039583535831	136307.096055582	152617.4108142	3160000
Elephas_maximus	3024.1375834016	3.48060154554375	168927.725572819	188851.994069166	3160000
Elephas_maximus	3614.4322190163	3.55804008489065	208776.262565514	233115.245656248	3160000
Elephas_maximus	4286.79333500029	3.63213254681074	257454.228746983	287186.115666678	3160000
Elephas_maximus	5080.49498092054	3.70590602665601	316918.002586373	353237.724594071	3160000
Elephas_maximus	6102.48678890422	3.78550684789878	389557.446601768	433924.701538509	3160000
Elephas_maximus	7510.26289284472	3.87565513952261	478291.956475249	532489.874350406	3160000
Elephas_maximus	9498.67841745972	3.97766318466453	586687.792225562	652894.599615165	3160000
Elephas_maximus	12275.0845558312	4.08902449240433	719101.407004769	799977.970470195	3160000
Elephas_maximus	15969.4482602742	4.20328991165147	880854.533935621	979651.300852435	3160000
Elephas_maximus	20429.3484318016	4.31025451558078	1078448.06776925	1199135.70254231	3160000
Elephas_maximus	25031.6733908948	4.39848988357304	1319823.33731537	1467252.30327919	3160000
Elephas_maximus	28810.096262417	4.45954470937957	1614681.26924302	1794776.76988014	3160000
Elephas_maximus	30890.0135477554	4.48981809877455	1974872.27051725	2194872.38472609	3160000
Elephas_maximus	29289.1777949078	4.4667071803485	2414872.49893493	3011913.11700561	3160000
Equus_asinus	4362.10883628887	3.63969649719179	0	2528.05870063575	275000
Equus_asinus	3523.59876465033	3.54698644905352	5056.11740127149	7935.83871670805	275000
Equus_asinus	3264.06235830276	3.51375844714313	10815.5600321446	14095.861574389	275000
Equus_asinus	7246.10308296998	3.86010450801022	17376.1631166334	21112.7671242401	275000
Equus_asinus	15931.7356827282	4.20226309258509	24849.3711318468	29105.7510194439	275000
Equus_asinus	31966.0543919132	4.50468903409563	33362.1309070409	38210.5894835077	275000
Equus_asinus	47446.3549931774	4.67620285391496	43059.0480599746	48581.9457308836	275000
Equus_asinus	51518.7557523196	4.71196536567887	54104.8434017927	60395.9972194995	275000
Equus_asinus	45725.366986282	4.66015719975759	66687.1510372063	73853.428364147	275000
Equus_asinus	42671.8018805361	4.63014098197934	81019.7056910876	89182.8395477226	275000
Equus_asinus	39038.8907490291	4.59149746912735	97345.9734043576	117236.765945898	275000
Equus_asinus	35109.7973387979	4.54542832263266	137127.558487438	162937.005647058	275000
Equus_asinus	32525.5412077395	4.51222453172338	188746.452806679	222235.694690535	275000
Equus_asinus	28816.4822124042	4.4596409629808	255724.936574391	299179.153746082	275000
Equus_asinus	24489.4433897218	4.38897891433992	342633.370917773	399017.716569823	275000
Equus_asinus	21533.4589902065	4.33311379757546	455402.062221873	528563.993135244	275000
Equus_asinus	20730.5185780888	4.3166101661935	601725.924048616	696657.736647886	275000
Equus_asinus	21518.3413050492	4.33280879163063	791589.549247155	914769.035229472	275000
Equus_asinus	23047.6840036957	4.36262729089922	1037948.52121179	1197780.98781514	275000
Equus_asinus	26365.5903311694	4.42103749972207	1357613.45441849	1565005.27113851	275000
Equus_asinus	36510.8582093061	4.56242204141824	1772397.08785852	2041499.89629586	275000
Equus_asinus	62979.9888997721	4.7992025797561	2310602.70473319	2659779.07366691	275000
Equus_asinus	101575.342739325	5.00678829641362	3008955.44260062	3462031.86097671	275000
Equus_asinus	105101.890627978	5.02161052841562	3915108.2793528	4503000.98674124	275000
Equus_asinus_somalicus	2801.59989359907	3.44740611224546	0	1507.23029826256	275000
Equus_asinus_somalicus	590.898018605501	2.77151253370933	3014.46059652513	4746.20109261936	275000
Equus_asinus_somalicus	3015.32114614529	3.47933357338207	6477.94158871359	8467.63430473025	275000
Equus_asinus_somalicus	3210.04145830352	3.50651064143795	10457.3270207469	12743.395350903	275000
Equus_asinus_somalicus	6316.51596593684	3.80047759822145	15029.4636810591	17656.0543943252	275000
Equus_asinus_somalicus	13299.8467800623	4.12384663773725	20282.6451075912	23300.4808756695	275000
Equus_asinus_somalicus	25584.4500052086	4.40797608528037	26318.3166437477	29785.6755577549	275000
Equus_asinus_somalicus	36131.094915125	4.55788112260848	33253.0344717622	37236.8754632824	275000
Equus_asinus_somalicus	36427.5622224657	4.56143010869029	41220.7164548027	45797.9723545603	275000
Equus_asinus_somalicus	31603.7515902211	4.4997386395242	50375.228254318	55634.2914590146	275000
Equus_asinus_somalicus	20345.2789569851	4.30846364890293	60893.3546637111	73878.2664566258	275000
Equus_asinus_somalicus	14553.2859027915	4.16296106124877	86863.1782495406	104004.543071004	275000
Equus_asinus_somalicus	18151.0848595526	4.25890258719236	121145.907892467	143774.20083958	275000
Equus_asinus_somalicus	28711.3471128208	4.45805356971488	166402.493786692	196274.073269046	275000
Equus_asinus_somalicus	37176.6920071367	4.57027074350578	226145.652751399	265579.085174078	275000
Equus_asinus_somalicus	33279.4426724602	4.52217604459279	305012.517596757	357068.539393415	275000
Equus_asinus_somalicus	25576.7019547469	4.40784454267596	409124.561190073	477843.646463909	275000
Equus_asinus_somalicus	21776.7121776606	4.33799231110001	546562.731737745	637278.704989008	275000
Equus_asinus_somalicus	21445.1930226818	4.33132995956592	727994.678240271	847748.714111542	275000
Equus_asinus_somalicus	23386.1364227382	4.36895847880439	967502.749982812	1125589.8937732	275000
Equus_asinus_somalicus	28791.4165407685	4.45926303273863	1283677.03756359	1492367.66623407	275000
Equus_asinus_somalicus	49268.2275002679	4.69256693814867	1701058.29490455	1976550.51679344	275000
Equus_asinus_somalicus	100397.240421689	5.00172177569641	2252042.73868233	2615719.6551054	275000
Equus_asinus_somalicus	123809.582943677	5.09275426066545	2979396.57152847	3459485.98614846	275000
Equus_caballus	1390.49581191433	3.14316968513456	0	6053.11405398055	2e+05
Equus_caballus	26689.8985556099	4.42634692310101	12106.2281079611	16100.0405940419	2e+05
Equus_caballus	17241.8157082651	4.23658299876005	20093.8530801227	24912.8314000469	2e+05
Equus_caballus	60703.8817835567	4.78321646345213	29731.8097199712	35546.4422618934	2e+05
Equus_caballus	151447.986658377	5.1802635042191	41361.0748038156	48377.0747425975	2e+05
Equus_caballus	154780.776029606	5.18971701976606	55393.0746813793	63858.6578091336	2e+05
Equus_caballus	93244.8174974612	4.96962470327106	72324.2409368878	82538.9071738092	2e+05
Equus_caballus	81559.644004096	4.91147532147842	92753.5734107305	105078.702673194	2e+05
Equus_caballus	114743.778461292	5.05972914690489	117403.831935657	132275.469227863	2e+05
Equus_caballus	148286.231006592	5.17110082685121	147147.106520069	165091.388567032	2e+05
Equus_caballus	152523.167378281	5.18333581548851	183035.670613995	204687.439807541	2e+05
Equus_caballus	110687.135046351	5.04409714659633	226339.209001086	252464.473192969	2e+05
Equus_caballus	49973.5005199179	4.69873977176073	278589.737384852	310112.770121555	2e+05
Equus_caballus	21972.9174514077	4.34188772414531	341635.802858258	379671.842824046	2e+05
Equus_caballus	14273.1336889464	4.15451933361975	417707.882789833	463602.589316422	2e+05
Equus_caballus	16622.6586989729	4.22070048791666	509497.295843012	564874.356363937	2e+05
Equus_caballus	32479.5176045393	4.51160957034616	620251.416884862	687069.990616487	2e+05
Equus_caballus	68712.7839699048	4.83703754478998	753888.564348112	834512.594470504	2e+05
Equus_caballus	102959.609552609	5.01266688695122	915136.624592896	1012418.4710939	2e+05
Equus_caballus	103599.171546862	5.01535628249353	1109700.31759491	1227081.66958487	2e+05
Equus_caballus	81747.1376180564	4.91247255474582	1344463.02157484	1486096.65920166	2e+05
Equus_caballus	62626.6976392126	4.79675951157549	1627730.29682849	1798627.01055113	2e+05
Equus_caballus	55528.9575978502	4.74451952087486	1969523.72427377	2175729.58928269	2e+05
Equus_caballus	60603.4815137477	4.78249757398111	2381935.45429161	2630745.73178522	2e+05
Equus_caballus	76410.3324687827	4.88315208934489	2879556.00927883	3179773.24210958	2e+05
Equus_caballus	96598.2893260629	4.98496943549593	3479990.47494033	3842235.90867594	2e+05
Equus_caballus	107847.938343782	5.03281184740354	4204481.34241156	5168967.53004558	2e+05
Equus_grevyi	1781.70461164311	3.25083570409646	0	2199.89839631347	350000
Equus_grevyi	1757.34367571133	3.24485670279828	4399.79679262694	6900.98949131588	350000
Equus_grevyi	6944.63329913488	3.84164931841535	9402.18219000482	12245.9339407486	350000
Equus_grevyi	14419.9783890146	4.15896460951387	15089.6856914924	18322.9127931457	350000
Equus_grevyi	32728.0554680906	4.51492020254095	21556.139894799	25232.1842218508	350000
Equus_grevyi	43827.389163563	4.64174560011711	28908.2285489025	33087.7375872683	350000
Equus_grevyi	46949.0304230932	4.67162662777895	37267.2466256341	42019.174036638	350000
Equus_grevyi	45696.4690345501	4.65988264343845	46771.1014476419	52173.8446675196	350000
Equus_grevyi	38286.8614113818	4.58304976625404	57576.5878873974	63719.2815304742	350000
Equus_grevyi	31826.1023683076	4.5027834553479	69861.9751735509	76845.9615776927	350000
Equus_grevyi	25370.8562111547	4.40433512396218	83829.9479818344	100798.467722694	350000
Equus_grevyi	24752.1066815216	4.39361216816752	117766.987463554	139701.753997074	350000
Equus_grevyi	24846.5206279085	4.39526558108158	161636.520530594	189991.025827923	350000
Equus_grevyi	20209.9440756567	4.30556511175047	218345.531125251	254998.66665909	350000
Equus_grevyi	16640.4865014708	4.2211660191792	291651.802192928	339032.362367558	350000
Equus_grevyi	17768.0425477042	4.24963958551177	386412.922542188	447660.547056855	350000
Equus_grevyi	22705.8952405758	4.35613862979467	508908.171571522	588081.391450385	350000
Equus_grevyi	24807.4528267959	4.39458217418526	667254.611329247	769599.784642633	350000
Equus_grevyi	21063.5860830578	4.32353231193498	871944.957956018	1004243.91607056	350000
Equus_grevyi	17884.1926497267	4.25246933947058	1136542.8741851	1307562.31507849	350000
Equus_grevyi	20456.3117351668	4.31082733331272	1478581.75597188	1699654.16334614	350000
Equus_grevyi	35284.7010833649	4.54758644263185	1920726.57072041	2206501.15311259	350000
Equus_grevyi	67828.2265737835	4.83141046221778	2492275.73550478	2861689.14585031	350000
Equus_grevyi	81574.3982932115	4.91155387904095	3231102.55619585	3708633.71589797	350000
Equus_hemionus	2723.55000020654	3.43513535266385	0	6251.9953826246	2e+05
Equus_hemionus	10624.1586836127	4.02629454874295	12503.9907652492	19541.161925078	2e+05
Equus_hemionus	28164.1600921273	4.44969680429165	26578.3330849068	34499.28870019	2e+05
Equus_hemionus	97951.6504234634	4.99101175798021	42420.2443154731	51335.9771340014	2e+05
Equus_hemionus	114410.02521903	5.05846408133238	60251.7099525297	70287.1520825184	2e+05
Equus_hemionus	77303.8178510068	4.88820094321561	80322.5942125071	91618.3677393965	2e+05
Equus_hemionus	84427.7456701246	4.92648519320433	102914.141266286	115628.528726056	2e+05
Equus_hemionus	108644.790659045	5.03600890744192	128342.916185826	142654.078506169	2e+05
Equus_hemionus	113631.161174865	5.05549744467186	156965.240826513	173073.713814872	2e+05
Equus_hemionus	100554.734183487	5.00240252228596	189182.18680323	207313.691163838	2e+05
Equus_hemionus	63397.2511484905	4.80207042764635	225445.195524446	268825.480417683	2e+05
Equus_hemionus	50852.4418357735	4.70631181173941	312205.76531092	367166.348322966	2e+05
Equus_hemionus	68824.7657528776	4.83774474193379	422126.931335012	491759.15464701	2e+05
Equus_hemionus	96929.0351302054	4.98645388962049	561391.377959009	649611.812635063	2e+05
Equus_hemionus	96055.5207425418	4.98252233077105	737832.247311117	849602.986837263	2e+05
Equus_hemionus	62638.2126974312	4.7968393571802	961373.72636341	1102981.48719677	2e+05
Equus_hemionus	35787.451229187	4.55373076917749	1244589.24803013	1423998.97559615	2e+05
Equus_hemionus	26424.1044993593	4.42200027819037	1603408.70316216	1830711.5724109	2e+05
Equus_hemionus	30511.8251232829	4.48446818657598	2058014.44165964	2345995.45065871	2e+05
Equus_hemionus	54859.967313315	4.7392555445071	2633976.45965778	2998833.54139294	2e+05
Equus_hemionus	102446.101366158	5.010495435774	3363690.6231281	3825945.72305632	2e+05
Equus_hemionus	123305.698092909	5.09098314628858	4288200.82298454	4873854.18729215	2e+05
Equus_hemionus	99534.1738820262	4.99797221622578	5459507.55159976	6201500.15087681	2e+05
Equus_hemionus	72363.0704679453	4.85951698631097	6943492.75015386	7883559.0947446	2e+05
Equus_kiang	59584.5298196797	4.7751335166855	0	7030.7468276597	250000
Equus_kiang	3866.56877487233	3.5873257394027	14061.4936553194	18579.9074812948	250000
Equus_kiang	8698.49547196657	3.93944414173038	23098.3213072701	28452.6356435362	250000
Equus_kiang	12827.7869111282	4.10815173703051	33806.9499798024	40151.8053019812	250000
Equus_kiang	12686.6714445954	4.10334769279106	46496.66062416	54015.3056888898	250000
Equus_kiang	12840.3744121953	4.10857768750072	61533.9507536197	70443.5350922543	250000
Equus_kiang	13330.6874071599	4.12485254472062	79353.119430889	89910.9649474465	250000
Equus_kiang	12720.1338268493	4.10449168049136	100468.810464004	112979.843270341	250000
Equus_kiang	12275.851539105	4.08905162754918	125490.876076679	140316.43320723	250000
Equus_kiang	13575.7658196482	4.13276433784588	155141.990337781	172710.25569473	250000
Equus_kiang	17936.3714490466	4.25373458926299	190278.52105168	211096.891986028	250000
Equus_kiang	26648.3851586836	4.42567089674264	231915.262920377	256585.004613952	250000
Equus_kiang	39737.154231215	4.59919676197024	281254.746307527	310488.357196052	250000
Equus_kiang	55586.752751859	4.74497130431127	339721.968084576	374363.757860764	250000
Equus_kiang	73091.3134009948	4.86386576592939	409005.547636951	450056.022156628	250000
Equus_kiang	90344.4844177248	4.95590164378057	491106.496676305	539751.254039535	250000
Equus_kiang	100507.263528457	5.00219744878476	588396.011402765	646039.983771303	250000
Equus_kiang	93504.6748120363	4.97083332418074	703683.956139841	771991.986244977	250000
Equus_kiang	71220.9850971002	4.85260797634857	840300.016350112	921244.940600181	250000
Equus_kiang	48532.1073364882	4.68602914943888	1002189.86485025	1098109.49174865	250000
Equus_kiang	33711.403529153	4.5277768341667	1194029.11864705	1307693.74814135	250000
Equus_kiang	26649.6623043669	4.42569171016262	1421358.37763565	1556050.8114559	250000
Equus_kiang	25764.3490345359	4.41101917399366	1690743.24527616	1850353.59907874	250000
Equus_kiang	31467.7570758346	4.49786578885213	2009963.95288132	2199102.00851242	250000
Equus_kiang	46611.5269090557	4.66849332986491	2388240.06414352	2612368.40692109	250000
Equus_kiang	70163.6115700106	4.84611193561109	2836496.74969866	3102088.53591326	250000
Equus_kiang	87208.9681858082	4.94056114815893	3367680.32212787	4055356.01684877	250000
Equus_quagga_dnaZoo	1833.30172209534	3.26323394639026	0	4124.68644339711	175000
Equus_quagga_dnaZoo	70830.677936229	4.85022139854771	8249.37288679422	12922.8747741551	175000
Equus_quagga_dnaZoo	62028.4541272535	4.79259095781547	17596.3766615159	22891.7173355033	175000
Equus_quagga_dnaZoo	81601.9808503692	4.91170070117964	28187.0580094907	34186.9770272661	175000
Equus_quagga_dnaZoo	173288.640015167	5.23877009335191	40186.8960450414	46985.1419816443	175000
Equus_quagga_dnaZoo	167725.58250289	5.2245993088344	53783.3879182471	61486.1831855861	175000
Equus_quagga_dnaZoo	143841.070877447	5.15788290766526	69188.978452925	77916.6790221381	175000
Equus_quagga_dnaZoo	125622.532829397	5.09906754549809	86644.3795913512	96533.3555516531	175000
Equus_quagga_dnaZoo	117725.008562295	5.07086873070157	106422.331511955	117627.097849653	175000
Equus_quagga_dnaZoo	127427.788705466	5.10526414672332	128831.864187352	141527.495078398	175000
Equus_quagga_dnaZoo	135026.830320847	5.13042007295828	154223.125969444	184906.851219014	175000
Equus_quagga_dnaZoo	116824.518954658	5.06753400141672	215590.576468585	254982.850420367	175000
Equus_quagga_dnaZoo	85918.1500419082	4.93408491738667	294375.12437215	344947.577178025	175000
Equus_quagga_dnaZoo	65391.537800932	4.8155215507074	395520.0299839	460445.781310998	175000
Equus_quagga_dnaZoo	51073.5294939002	4.70819587130295	525371.532638096	608724.285995128	175000
Equus_quagga_dnaZoo	38849.2469724527	4.5893826051478	692077.039352159	799086.682678359	175000
Equus_quagga_dnaZoo	28563.0824726044	4.45580507385362	906096.326004558	1043477.07593313	175000
Equus_quagga_dnaZoo	22031.7930953353	4.34304984439178	1180857.8258617	1357229.5047524	175000
Equus_quagga_dnaZoo	19763.5786426776	4.2958655862055	1533601.18364309	1760030.06200412	175000
Equus_quagga_dnaZoo	22015.9519317755	4.34273746834559	1986458.94036515	2277152.07929937	175000
Equus_quagga_dnaZoo	33398.816835508	4.52373108205374	2567845.21823358	2941041.87775459	175000
Equus_quagga_dnaZoo	63851.2740062764	4.80516956703993	3314238.5372756	3793354.58104698	175000
Equus_quagga_dnaZoo	100453.115136908	5.00196340913596	4272470.62481835	4887567.72588499	175000
Equus_quagga_dnaZoo	114174.180421436	5.05756790278637	5502664.82695164	6292336.65835691	175000
Equus_zebra_dnaZoo	2071.42705112726	3.31626964347513	0	2206.09549593363	240000
Equus_zebra_dnaZoo	3832.83667316029	3.58352031326518	4412.19099186727	6910.38812473468	240000
Equus_zebra_dnaZoo	15216.1671860364	4.18230527138449	9408.58525760208	12237.560216379	240000
Equus_zebra_dnaZoo	24468.50169332	4.38860737653423	15066.5351751559	18270.0851320807	240000
Equus_zebra_dnaZoo	33205.7187687786	4.52121288538606	21473.6350890055	25101.3562516381	240000
Equus_zebra_dnaZoo	40719.0482545134	4.60979761847793	28729.0774142707	32837.1328561298	240000
Equus_zebra_dnaZoo	31072.82380807	4.49238072247084	36945.1882979889	41597.1774550446	240000
Equus_zebra_dnaZoo	25553.5623931597	4.40745145319265	46249.1666121004	51517.1099063541	240000
Equus_zebra_dnaZoo	25086.4257451625	4.39943878846765	56785.0532006078	62750.5070343472	240000
Equus_zebra_dnaZoo	28824.921808318	4.45976813788306	68715.9608680865	75471.2802507561	240000
Equus_zebra_dnaZoo	31409.9033781907	4.49706660044234	82226.5996334257	98539.0162771443	240000
Equus_zebra_dnaZoo	26927.5840052124	4.43019738942066	114851.432920863	135769.574627456	240000
Equus_zebra_dnaZoo	21949.3437084779	4.34142153924567	156687.716334049	183511.985356481	240000
Equus_zebra_dnaZoo	17233.8017068057	4.23638109161898	210336.254378913	244734.214708296	240000
Equus_zebra_dnaZoo	13232.8759114673	4.12165424001128	279132.175037679	323242.218589372	240000
Equus_zebra_dnaZoo	11549.3771825951	4.06255856488139	367352.262141066	423916.544543305	240000
Equus_zebra_dnaZoo	13000.138445416	4.1139479773653	480480.826945544	553015.737048971	240000
Equus_zebra_dnaZoo	18290.7817052326	4.2622322666035	625550.647152398	718565.407709212	240000
Equus_zebra_dnaZoo	22331.2191503509	4.34891243358719	811580.168266026	930857.157361413	240000
Equus_zebra_dnaZoo	18947.6213409683	4.27755469697785	1050134.1464568	1203088.3662225	240000
Equus_zebra_dnaZoo	15127.3671146661	4.1797633465907	1356042.5859882	1552182.62541714	240000
Equus_zebra_dnaZoo	16867.338525216	4.22704656124955	1748322.66484608	1999841.81303379	240000
Equus_zebra_dnaZoo	38315.4625091351	4.58337407232916	2251360.96122151	2573895.21832302	240000
Equus_zebra_dnaZoo	110971.678467556	5.04521215487064	2896429.47542454	3310029.58401901	240000
Giraffa_camelopardalis_antiquorum	7104.76083873656	3.85154946323954	0	4008.94040967755	899994.8
Giraffa_camelopardalis_antiquorum	14926.8691888003	4.17396872690712	8017.8808193551	12611.0329217079	899994.8
Giraffa_camelopardalis_antiquorum	47914.7494995624	4.68046922197937	17204.1850240606	22466.6843579043	899994.8
Giraffa_camelopardalis_antiquorum	41469.4556800042	4.61772833493667	27729.183691748	33758.5723602661	899994.8
Giraffa_camelopardalis_antiquorum	58751.1833995854	4.76901661883711	39787.9610287842	46695.9956735129	899994.8
Giraffa_camelopardalis_antiquorum	64164.4061754737	4.80729417934079	53604.0303182416	61518.7535640563	899994.8
Giraffa_camelopardalis_antiquorum	46695.3574358149	4.66927370411571	69433.476809871	78501.590575867	899994.8
Giraffa_camelopardalis_antiquorum	27849.3923790335	4.44481572413052	87569.7043418629	97959.2890082035	899994.8
Giraffa_camelopardalis_antiquorum	20284.1995577411	4.3071578745242	108348.873674544	120252.503505901	899994.8
Giraffa_camelopardalis_antiquorum	21402.5343192496	4.33046520212014	132156.133337259	145794.445908217	899994.8
Giraffa_camelopardalis_antiquorum	33450.5892874525	4.52440377298679	159432.758479175	192961.432178786	899994.8
Giraffa_camelopardalis_antiquorum	38213.0058748427	4.58221120108837	226490.105878396	270502.888553571	899994.8
Giraffa_camelopardalis_antiquorum	26081.9250486012	4.41633964254804	314515.671228746	372290.847669282	899994.8
Giraffa_camelopardalis_antiquorum	20275.9117612576	4.30698039254928	430066.024109817	505906.9687138	899994.8
Giraffa_camelopardalis_antiquorum	23828.4390559634	4.37709559368572	581747.913317784	681303.626217152	899994.8
Giraffa_camelopardalis_antiquorum	41812.3680806179	4.62130476490084	780859.33911652	911545.211011385	899994.8
Giraffa_camelopardalis_antiquorum	82967.9946575447	4.91891059328903	1042231.08290625	1213781.22920658	899994.8
Giraffa_camelopardalis_antiquorum	104688.522720575	5.01989907143677	1385331.37550691	1610523.68029822	899994.8
Giraffa_camelopardalis_antiquorum	73249.490958492	4.86480461094169	1835715.98508953	2131323.85970154	899994.8
Giraffa_camelopardalis_antiquorum	43123.161885576	4.63471059677781	2426931.73431355	2814973.48207048	899994.8
Giraffa_camelopardalis_antiquorum	31388.2733345533	4.49676742586568	3203015.22982741	3712394.07570521	899994.8
Giraffa_camelopardalis_antiquorum	30106.7571020206	4.47866397874274	4221772.921583	4890429.86410952	899994.8
Giraffa_camelopardalis_antiquorum	38550.3689241116	4.58602853857217	5559086.80663604	6436826.64684951	899994.8
Giraffa_camelopardalis_antiquorum	63285.4864395388	4.80130412262506	7314566.48706299	8466767.53082532	899994.8
Giraffa_camelopardalis_rothschildi	4044.95600457926	3.60691380232101	0	5987.10518124665	899994.8
Giraffa_camelopardalis_rothschildi	14456.9924629215	4.16007795460374	11974.2103624933	18846.6111683841	899994.8
Giraffa_camelopardalis_rothschildi	32616.1788360118	4.51343307970729	25719.0119742749	33607.6144636293	899994.8
Giraffa_camelopardalis_rothschildi	37988.0046531566	4.57964648252862	41496.2169529837	50551.283878316	899994.8
Giraffa_camelopardalis_rothschildi	79710.3590690714	4.9015147654888	59606.3508036483	70000.3638285025	899994.8
Giraffa_camelopardalis_rothschildi	77030.4504107853	4.88666243726594	80394.3768533567	92325.3219972959	899994.8
Giraffa_camelopardalis_rothschildi	43230.453990455	4.63578979635979	104256.267141235	117951.406033913	899994.8
Giraffa_camelopardalis_rothschildi	36401.3242472553	4.56111718317693	131646.544926591	147366.743706068	899994.8
Giraffa_camelopardalis_rothschildi	46097.4044762433	4.6636764730387	163086.942485544	181131.640798051	899994.8
Giraffa_camelopardalis_rothschildi	63641.856407183	4.8037428393535	199176.339110557	219889.253861639	899994.8
Giraffa_camelopardalis_rothschildi	65267.4133219499	4.81469640107863	240602.168612721	291669.152345116	899994.8
Giraffa_camelopardalis_rothschildi	40616.7373019283	4.6087050340693	342736.136077512	410021.9315997	899994.8
Giraffa_camelopardalis_rothschildi	29343.4705900777	4.46751147859319	477307.727121889	565963.409289813	899994.8
Giraffa_camelopardalis_rothschildi	30014.3147219002	4.47732843211985	654619.091457738	771431.710223134	899994.8
Giraffa_camelopardalis_rothschildi	47949.8613212068	4.68078735545826	888244.328988531	1042156.49309534	899994.8
Giraffa_camelopardalis_rothschildi	97030.366896672	4.98690767356251	1196068.65720215	1398863.13703155	899994.8
Giraffa_camelopardalis_rothschildi	125581.83156389	5.09892681279057	1601657.61686096	1868859.37630567	899994.8
Giraffa_camelopardalis_rothschildi	90018.2091592189	4.95433036874459	2136061.13575038	2488125.84831261	899994.8
Giraffa_camelopardalis_rothschildi	61331.6017405727	4.78768430690188	2840190.56087484	3304070.59702847	899994.8
Giraffa_camelopardalis_rothschildi	55638.3131963631	4.7453739548819	3767950.63318209	4379158.40341228	899994.8
Giraffa_camelopardalis_rothschildi	61432.4841424083	4.78839807721973	4990366.17364246	5795692.78671972	899994.8
Giraffa_camelopardalis_rothschildi	67763.8223609808	4.83099789530763	6601019.39979697	7662116.7636054	899994.8
Giraffa_camelopardalis_rothschildi	69162.9631984676	4.83987359179065	8723214.12741383	10121314.7206364	899994.8
Giraffa_camelopardalis_rothschildi	67700.0771888572	4.83058916385022	11519415.3138589	13361550.951397	899994.8
Giraffa_tippelskirchi	4900.06999817907	3.69020228402969	0	8828.55304669265	899994.8
Giraffa_tippelskirchi	6353.16810930309	3.8029903472252	17657.1060933853	23423.1869204985	899994.8
Giraffa_tippelskirchi	8428.18232044335	3.92573392179914	29189.2677476117	36098.1832588805	899994.8
Giraffa_tippelskirchi	15925.5742219695	4.20209510046967	43007.0987701494	51285.3582973836	899994.8
Giraffa_tippelskirchi	25077.3037165479	4.39928083981522	59563.6178246177	69482.6247495782	899994.8
Giraffa_tippelskirchi	31507.1274077962	4.49840880914631	79401.6316745388	91286.5814098954	899994.8
Giraffa_tippelskirchi	26819.497332524	4.42845063377819	103171.531145252	117412.072691453	899994.8
Giraffa_tippelskirchi	18742.0872190757	4.27281795460142	131652.614237653	148715.624855676	899994.8
Giraffa_tippelskirchi	16570.7667396058	4.21934260395801	165778.635473699	186223.527292329	899994.8
Giraffa_tippelskirchi	18922.2871172221	4.27697362796208	206668.41911096	231165.479496891	899994.8
Giraffa_tippelskirchi	23243.3654040474	4.3662990097162	255662.539882821	285014.906864049	899994.8
Giraffa_tippelskirchi	26371.3226493454	4.42113191230792	314367.273845277	349537.267053747	899994.8
Giraffa_tippelskirchi	28949.4542991389	4.46164038163491	384707.260262217	426847.930657721	899994.8
Giraffa_tippelskirchi	30814.7982361412	4.48875932847697	468988.601053226	519481.533788709	899994.8
Giraffa_tippelskirchi	30609.1892827174	4.48585182699345	569974.466524191	630475.076322316	899994.8
Giraffa_tippelskirchi	31357.5808223271	4.49634255031214	690975.686120442	763467.4901739	899994.8
Giraffa_tippelskirchi	38969.2505840673	4.59072205397504	835959.294227359	922818.941964129	899994.8
Giraffa_tippelskirchi	60288.6822672055	4.78023579157251	1009678.5897009	1113753.7814204	899994.8
Giraffa_tippelskirchi	98238.145641601	4.99228015606479	1217828.9731399	1342531.82208854	899994.8
Giraffa_tippelskirchi	136615.338836067	5.13549946360522	1467234.67103718	1616653.56980624	899994.8
Giraffa_tippelskirchi	142504.063128906	5.15382724728703	1766072.4685753	1945106.12736969	899994.8
Giraffa_tippelskirchi	114958.843754944	5.06054238705577	2124139.78616409	2338657.83739701	899994.8
Giraffa_tippelskirchi	83593.5222425321	4.9221726247677	2553175.88862993	2810211.32327754	899994.8
Giraffa_tippelskirchi	63637.8166154558	4.803715270784	3067246.75792515	3375226.50268217	899994.8
Giraffa_tippelskirchi	54910.2781614457	4.73965364373988	3683206.24743918	4052227.44216524	899994.8
Giraffa_tippelskirchi	53599.3280382619	4.72915934508262	4421248.63689129	4863409.67012576	899994.8
Giraffa_tippelskirchi	56955.8068595762	4.75553800863476	5305570.70336024	6470170.57774309	899994.8
Gorilla_beringei_beringei	1050.39395436556	3.02135221346867	0	3621.72281351601	130000
Gorilla_beringei_beringei	617.438681857864	2.79059383407251	7243.44562703203	11430.6376977098	130000
Gorilla_beringei_beringei	3860.52484513834	3.5866463517838	15617.8297683876	20458.7793218201	130000
Gorilla_beringei_beringei	3195.49941469635	3.50453874233703	25299.7288752527	30896.5088135289	130000
Gorilla_beringei_beringei	4150.65392073985	3.61811652365103	36493.2887518051	42963.9088918726	130000
Gorilla_beringei_beringei	5786.40570354872	3.76240888016498	49434.5290319401	56915.4243786923	130000
Gorilla_beringei_beringei	8142.52927889408	3.91075932887514	64396.3197254444	73045.2272455319	130000
Gorilla_beringei_beringei	10171.7249027441	4.00739460604203	81694.1347656195	91693.4193196402	130000
Gorilla_beringei_beringei	9521.93057506705	3.97872501068447	101692.703873661	113253.203435028	130000
Gorilla_beringei_beringei	8392.53175332567	3.92389299308574	124813.702996396	138179.1742345	130000
Gorilla_beringei_beringei	12833.0441936657	4.10832968986597	151544.645472603	184861.763712646	130000
Gorilla_beringei_beringei	34228.477202963	4.53438757816033	218178.881952688	262711.966611702	130000
Gorilla_beringei_beringei	61931.3418976084	4.79191049018901	307245.051270716	366769.876165788	130000
Gorilla_beringei_beringei	52883.2748675579	4.72331834157726	426294.701060859	505858.126902993	130000
Gorilla_beringei_beringei	43578.9103242251	4.63927636666075	585421.552745127	691769.429330999	130000
Gorilla_beringei_beringei	61203.5641274595	4.78677671358049	798117.305916872	940266.424492591	130000
Gorilla_beringei_beringei	72591.3332862372	4.86088477317059	1082415.54306831	1272418.13231172	130000
Gorilla_beringei_beringei	51680.2124527529	4.71332429033665	1462420.72155512	1716386.30559051	130000
Gorilla_beringei_beringei	35916.2713195894	4.55529124365838	1970351.88962589	2309813.14713439	130000
Gorilla_beringei_beringei	38455.1800803877	4.58495484943785	2649274.40464288	3103012.83454442	130000
Gorilla_beringei_beringei	49072.6160169965	4.69083921044602	3556751.26444597	4163237.4487033	130000
Gorilla_beringei_beringei	61518.8781564651	4.78900840717538	4769723.63296063	5580378.9961725	130000
Gorilla_beringei_beringei	73159.1706327391	4.86426877346285	6391034.35938436	7474590.97610908	130000
Gorilla_beringei_beringei	74594.3365595236	4.872705855699	8558147.59283381	10006475.6924545	130000
Gorilla_beringei_graueri	1627.67850567363	3.21156862844017	0	3551.61620739488	130000
Gorilla_beringei_graueri	595.618690775535	2.77496831764514	7103.23241478977	11198.5422188551	130000
Gorilla_beringei_graueri	2313.99889763903	3.36436314772316	15293.8520229205	20016.0859051608	130000
Gorilla_beringei_graueri	3238.03751306251	3.51028187580144	24738.3197874012	30183.4494370414	130000
Gorilla_beringei_graueri	3649.43812579699	3.56222600482641	35628.5790866816	41907.2678684674	130000
Gorilla_beringei_graueri	4621.28180456009	3.66476245249053	48185.9566502531	55425.808656555	130000
Gorilla_beringei_graueri	7010.47640478328	3.84574753193789	62665.6606628569	71013.8140583893	130000
Gorilla_beringei_graueri	8616.6460564739	3.9353382539207	79361.9674539217	88988.0848185685	130000
Gorilla_beringei_graueri	8216.13892125474	3.91466777384924	98614.2021832154	109713.9186268	130000
Gorilla_beringei_graueri	8108.39770329147	3.90893504195844	120813.635070384	133612.534196678	130000
Gorilla_beringei_graueri	13278.5185985577	4.12314962620981	146411.433322972	178187.066046953	130000
Gorilla_beringei_graueri	38593.6903473533	4.58651630800555	209962.698770933	252211.624532218	130000
Gorilla_beringei_graueri	54417.667358667	4.73573992158612	294460.550293504	350634.781141646	130000
Gorilla_beringei_graueri	43328.5739571834	4.6367743956414	406809.011989787	481498.347979291	130000
Gorilla_beringei_graueri	43229.2065540845	4.63577726439451	556187.683968795	655494.729678661	130000
Gorilla_beringei_graueri	58154.8844199607	4.76458619692433	754801.775388526	886840.562411718	130000
Gorilla_beringei_graueri	59262.4365378578	4.77277950325597	1018879.34943491	1194438.3055385	130000
Gorilla_beringei_graueri	41004.5431641068	4.61283197773908	1369997.26164208	1603420.69549086	130000
Gorilla_beringei_graueri	30082.3592954701	4.47831189404803	1836844.12933964	2147204.25381889	130000
Gorilla_beringei_graueri	31983.9855760018	4.50493258091786	2457564.37829815	2870219.63436459	130000
Gorilla_beringei_graueri	41073.6824180974	4.61356364081732	3282874.89043103	3831541.896687	130000
Gorilla_beringei_graueri	54753.4882512609	4.73841179255355	4380208.90294296	5109717.32269131	130000
Gorilla_beringei_graueri	68943.659094902	4.83849432929754	5839225.74243966	6809181.15877733	130000
Gorilla_beringei_graueri	69329.016164224	4.84091503724651	7779136.575115	9068790.65478595	130000
Gorilla_gorilla_diehli	2615.02294279373	3.41747550348437	0	17213.7752257208	120950
Gorilla_gorilla_diehli	3988.28961876931	3.6007866880715	34427.5504514417	45505.615034449	120950
Gorilla_gorilla_diehli	21909.4610551571	4.34063169460086	56583.6796174564	69723.6870945756	120950
Gorilla_gorilla_diehli	30027.4756309353	4.47751882318676	82863.6945716947	98449.4311599784	120950
Gorilla_gorilla_diehli	22991.5909339256	4.36156902389735	114035.167748262	132521.853195158	120950
Gorilla_gorilla_diehli	23683.6650346205	4.37444891009259	151008.538642054	172936.122037078	120950
Gorilla_gorilla_diehli	30367.5035115868	4.48240909038034	194863.705432103	220872.635747218	120950
Gorilla_gorilla_diehli	35605.1059582367	4.55151228253691	246881.566062332	277731.49803842	120950
Gorilla_gorilla_diehli	40141.8970882147	4.60359789320066	308581.430014507	345173.41174534	120950
Gorilla_gorilla_diehli	41609.9388970171	4.61919707804462	381765.393476174	425168.183732813	120950
Gorilla_gorilla_diehli	38376.5429217921	4.58406584956537	468570.973989451	520052.257947198	120950
Gorilla_gorilla_diehli	36778.9977682028	4.56559989049016	571533.541904944	632596.957004917	120950
Gorilla_gorilla_diehli	42124.1230185762	4.62453087240384	693660.372104889	766089.425481491	120950
Gorilla_gorilla_diehli	50677.987290722	4.70481935826565	838518.478858092	924428.639048806	120950
Gorilla_gorilla_diehli	54220.7627913871	4.73416562305192	1010338.79923952	1112239.28364344	120950
Gorilla_gorilla_diehli	48941.4432996033	4.68967677269478	1214139.76804736	1335006.83078715	120950
Gorilla_gorilla_diehli	39715.4397949308	4.59895937613768	1455873.89352693	1599237.75426612	120950
Gorilla_gorilla_diehli	32831.9653879698	4.51629688125513	1742601.61500532	1912649.56769114	120950
Gorilla_gorilla_diehli	30225.054065009	4.48036708637695	2082697.52037696	2284396.23345252	120950
Gorilla_gorilla_diehli	31610.1206327211	4.49982615322728	2486094.94652808	2725335.52669255	120950
Gorilla_gorilla_diehli	36190.0293576659	4.5585889354118	2964576.10685702	3248346.16331738	120950
Gorilla_gorilla_diehli	42261.7504073925	4.62594748080263	3532116.21977774	3868703.95455148	120950
Gorilla_gorilla_diehli	48158.0034170008	4.68266847320505	4205291.68932521	4604527.974553	120950
Gorilla_gorilla_diehli	53682.866845931	4.72983570056858	5003764.2597808	5477309.77251208	120950
Gorilla_gorilla_diehli	58479.8086935098	4.76700594323351	5950855.28524337	6512541.08617198	120950
Gorilla_gorilla_diehli	60746.4152632685	4.78352065466021	7074226.88710058	7740458.39068962	120950
Gorilla_gorilla_diehli	57961.7100594372	4.76314119009144	8406689.89427867	10134247.5842531	120950
Gorilla_gorilla_gorilla	5154.57306104605	3.71219269970481	0	5555.1576314082	120950
Gorilla_gorilla_gorilla	5058.03322985894	3.70398167821063	11110.3152628164	17431.4829749229	120950
Gorilla_gorilla_gorilla	16508.0097484358	4.21769471666834	23752.6506870294	30945.4549053407	120950
Gorilla_gorilla_gorilla	18858.5823520603	4.27550904259972	38138.259123652	46322.8912801237	120950
Gorilla_gorilla_gorilla	15641.6637598992	4.19428294586664	54507.5234365955	63820.7483630037	120950
Gorilla_gorilla_gorilla	16158.4920561807	4.20840082907243	73133.9732894118	83731.4145514831	120950
Gorilla_gorilla_gorilla	17637.9212202303	4.24644739849521	94328.8558135545	106387.596173686	120950
Gorilla_gorilla_gorilla	18152.3811011959	4.25893360079276	118446.336533817	132167.876995993	120950
Gorilla_gorilla_gorilla	18468.9442132343	4.26644206948074	145889.417458169	161503.044340595	120950
Gorilla_gorilla_gorilla	19446.3532108039	4.28883816972759	177116.671223021	194883.28752209	120950
Gorilla_gorilla_gorilla	21570.3971094813	4.33385814050676	212649.903821159	255870.559272344	120950
Gorilla_gorilla_gorilla	23431.4984160086	4.36980006209232	299091.214723528	355053.211389437	120950
Gorilla_gorilla_gorilla	23311.4483416215	4.36756925709988	411015.208055345	483474.661484326	120950
Gorilla_gorilla_gorilla	21459.0390132867	4.33161026932743	555934.114913308	649754.434130495	120950
Gorilla_gorilla_gorilla	19060.4372370186	4.28013285891755	743574.753347683	865053.068204725	120950
Gorilla_gorilla_gorilla	17360.0371715509	4.2395506507588	986531.383061767	1143821.20155348	120950
Gorilla_gorilla_gorilla	16829.6073650776	4.22607398399904	1301111.0200452	1504769.48394695	120950
Gorilla_gorilla_gorilla	17657.3321966315	4.24692508770116	1708427.9478487	1972124.41794796	120950
Gorilla_gorilla_gorilla	20914.1587988992	4.32044040124545	2235820.88804722	2577254.41853066	120950
Gorilla_gorilla_gorilla	29774.2424670661	4.4738407207322	2918687.9490141	3360775.23101112	120950
Gorilla_gorilla_gorilla	46700.5998310355	4.6693224587596	3802862.51300814	4375276.0209222	120950
Gorilla_gorilla_gorilla	62838.4133527487	4.79822521072749	4947689.52883627	5688849.10837083	120950
Gorilla_gorilla_gorilla	68787.7335322661	4.83751100023829	6430008.6879054	7389660.25926263	120950
Gorilla_gorilla_gorilla	69257.8289233196	4.84046887327465	8349311.83061987	9591866.28695808	120950
Helarctos_malayanus_dnaZoo	4709.41476379475	3.67296694096194	0	2464.13876750284	46500
Helarctos_malayanus_dnaZoo	8891.43742083904	3.9489719762093	4928.27753500569	7745.63054191259	46500
Helarctos_malayanus_dnaZoo	21796.8056731405	4.3383928523121	10562.9835488195	13784.1811819265	46500
Helarctos_malayanus_dnaZoo	18598.0190861188	4.26946668906833	17005.3788150334	20688.3089150586	46500
Helarctos_malayanus_dnaZoo	20129.1730051483	4.30382593253006	24371.2390150838	28582.0871736269	46500
Helarctos_malayanus_dnaZoo	24436.6119172715	4.38804099176555	32792.9353321699	37607.3743067744	46500
Helarctos_malayanus_dnaZoo	30302.0300590823	4.48147172467142	42421.8132813789	47926.362903565	46500
Helarctos_malayanus_dnaZoo	34298.1591489151	4.53527081121121	53430.912525751	59724.494540797	46500
Helarctos_malayanus_dnaZoo	36349.2688177276	4.56049567924953	66018.076555843	73213.7923361984	46500
Helarctos_malayanus_dnaZoo	35159.0575787982	4.54603722550831	80409.5081165538	88636.6711959997	46500
Helarctos_malayanus_dnaZoo	34978.5468316525	4.54380176294415	96863.8342754457	117025.093671252	46500
Helarctos_malayanus_dnaZoo	38368.6163097446	4.58397613748661	137186.353067059	163541.76855855	46500
Helarctos_malayanus_dnaZoo	39933.1606746164	4.60133368558179	189897.18405004	224349.790015398	46500
Helarctos_malayanus_dnaZoo	39025.4499179169	4.59134791867212	258802.395980757	303839.897217932	46500
Helarctos_malayanus_dnaZoo	37299.0538735428	4.57169781565022	348877.398455106	407751.798833643	46500
Helarctos_malayanus_dnaZoo	35151.6645422509	4.54594589505708	466626.199212181	543588.617745991	46500
Helarctos_malayanus_dnaZoo	33306.2699682188	4.52252599795908	620551.0362798	721158.665886035	46500
Helarctos_malayanus_dnaZoo	32554.4824399495	4.51261079520555	821766.295492271	953283.668878075	46500
Helarctos_malayanus_dnaZoo	33863.3662739471	4.52973012806508	1084801.04226388	1256724.57897773	46500
Helarctos_malayanus_dnaZoo	40643.6381138012	4.60899257580221	1428648.11569158	1653391.8260871	46500
Helarctos_malayanus_dnaZoo	55313.4113230983	4.74283044337446	1878135.53648262	2171927.39493196	46500
Helarctos_malayanus_dnaZoo	70964.7426237621	4.85104263199986	2465719.2533813	2849772.9647809	46500
Helarctos_malayanus_dnaZoo	73950.3847212462	4.86894043772276	3233826.6761805	3735873.44499946	46500
Helarctos_malayanus_dnaZoo	65741.8615205862	4.81784199723074	4237920.21381843	4894211.11949152	46500
Hemitragus_hylocrius	93.5349677540043	1.97097400085732	0	349.636479251656	75000
Hemitragus_hylocrius	278.768114880978	2.44524309825256	699.272958503312	1106.034835465	75000
Hemitragus_hylocrius	389.110140292229	2.59007254875691	1512.79671242669	1986.01742699152	75000
Hemitragus_hylocrius	526.133122250182	2.72109564328676	2459.23814155635	3009.77607880344	75000
Hemitragus_hylocrius	696.001403879807	2.84261011561148	3560.31401605054	4200.80165959551	75000
Hemitragus_hylocrius	895.450678603768	2.95204166991691	4841.28930314047	5586.42309643552	75000
Hemitragus_hylocrius	1119.84044161279	3.04915614743484	6331.55688973057	7198.43445638785	75000
Hemitragus_hylocrius	1373.54289763171	3.13784222758171	8065.31202304512	9073.82448394221	75000
Hemitragus_hylocrius	1677.07535487221	3.22455257689943	10082.3369448393	11255.6253340023	75000
Hemitragus_hylocrius	2066.9139963156	3.31532240613739	12428.9137231652	13793.899975214	75000
Hemitragus_hylocrius	3009.71198045803	3.47852493702816	15158.8862272629	18594.351948823	75000
Hemitragus_hylocrius	5056.30587218109	3.70383333793699	22029.817670383	26679.6000589349	75000
Hemitragus_hylocrius	7996.25928041207	3.90288686776556	31329.3824474868	37622.699864454	75000
Hemitragus_hylocrius	10241.6930549375	4.01037175582327	43916.0172814212	52433.8017283263	75000
Hemitragus_hylocrius	9022.59465803001	3.95533144703462	60951.5861752315	72480.1087455908	75000
Hemitragus_hylocrius	6243.98768265188	3.79546203767007	84008.6313159501	99612.0823640185	75000
Hemitragus_hylocrius	6084.10244863261	3.78419651841535	115215.533412087	136334.257266212	75000
Hemitragus_hylocrius	12275.0185931416	4.0890221586274	157452.981120337	186036.433322855	75000
Hemitragus_hylocrius	23549.1489878017	4.37197521734263	214619.885525373	253306.585794625	75000
Hemitragus_hylocrius	30206.2987432893	4.48009751329568	291993.286063876	344354.378318193	75000
Hemitragus_hylocrius	46490.4902667526	4.66736412607172	396715.470572511	467584.372882182	75000
Hemitragus_hylocrius	66514.1123049835	4.82291379937756	538453.275191852	634371.849429838	75000
Hemitragus_hylocrius	47766.3266583576	4.6791218443115	730290.423667824	860112.850486933	75000
Hemitragus_hylocrius	24090.9130939933	4.38185326094345	989935.277306043	1165645.3797455	75000
Hexaprotodon_liberiensis	7549.14912668949	3.8778980045553	0	3335.3914399067	235001.2
Hexaprotodon_liberiensis	439.90324444369	2.64335716506574	6670.7828798134	8868.06678971955	235001.2
Hexaprotodon_liberiensis	925.102485577319	2.96618984782573	11065.3506996257	13713.807190128	235001.2
Hexaprotodon_liberiensis	1415.47527285736	3.15090228701416	16362.2636806303	19554.5328955735	235001.2
Hexaprotodon_liberiensis	1948.62405818432	3.2897280601517	22746.8021105168	26594.5461747367	235001.2
Hexaprotodon_liberiensis	2516.13461074162	3.40073387172493	30442.2902389566	35080.0990786482	235001.2
Hexaprotodon_liberiensis	3279.50812116375	3.51580871069841	39717.9079183398	45308.0070711228	235001.2
Hexaprotodon_liberiensis	4024.22812304812	3.60468259177274	50898.1062239058	57636.0313126905	235001.2
Hexaprotodon_liberiensis	4749.93441649783	3.6766876132565	64373.9564014751	72495.3927590881	235001.2
Hexaprotodon_liberiensis	6053.07359591689	3.78197595428696	80616.8291167011	90405.8558039441	235001.2
Hexaprotodon_liberiensis	7865.0295025251	3.89570035604511	100194.882491187	111993.909075165	235001.2
Hexaprotodon_liberiensis	9230.79689955986	3.96523919551584	123792.935659143	138014.679329618	235001.2
Hexaprotodon_liberiensis	9295.74483260066	3.96828419386355	152236.423000094	169378.34497045	235001.2
Hexaprotodon_liberiensis	7981.97457921527	3.90211034032045	186520.266940806	207181.973103308	235001.2
Hexaprotodon_liberiensis	6552.09967612922	3.81638049566073	227843.679265809	252747.893757265	235001.2
Hexaprotodon_liberiensis	6385.59857233069	3.80520161334195	277652.108248721	307669.953559196	235001.2
Hexaprotodon_liberiensis	8543.35655460931	3.93162853190059	337687.798869672	373869.266765105	235001.2
Hexaprotodon_liberiensis	14060.4606230562	4.14799954847717	410050.734660538	453661.413759195	235001.2
Hexaprotodon_liberiensis	22412.0424758455	4.35048143688173	497272.092857852	549837.437551512	235001.2
Hexaprotodon_liberiensis	29522.5802209122	4.47015431137372	602402.782245173	665761.471444041	235001.2
Hexaprotodon_liberiensis	32067.9777367502	4.50607157341575	729120.160642908	805488.412775434	235001.2
Hexaprotodon_liberiensis	31890.503399424	4.50366137474207	881856.66490796	973905.75884473	235001.2
Hexaprotodon_liberiensis	32142.0089119693	4.50707301717274	1065954.8527815	1176904.56628125	235001.2
Hexaprotodon_liberiensis	33318.3003894082	4.52268283936357	1287854.279781	1421585.51383456	235001.2
Hexaprotodon_liberiensis	35039.0600868783	4.54455244782261	1555316.74788812	1716507.27643804	235001.2
Hexaprotodon_liberiensis	36720.8432061547	4.5649126451756	1877697.80498797	2071985.89840226	235001.2
Hexaprotodon_liberiensis	38768.4757326051	4.58847872610569	2266273.99181655	2782722.25612633	235001.2
Hippopotamus_amphibius	4452.95689693189	3.64864849133261	0	13984.54013764	1417490
Hippopotamus_amphibius	6611.93004421237	3.82032824998512	27969.0802752801	43926.7172517693	1417490
Hippopotamus_amphibius	42196.7901220625	4.62527941576509	59884.3542282585	78093.4748262265	1417490
Hippopotamus_amphibius	40121.7830097514	4.60338022479927	96302.5954241945	117080.864377164	1417490
Hippopotamus_amphibius	35747.034222681	4.55324001609085	137859.133330134	161569.035099367	1417490
Hippopotamus_amphibius	35706.5669243639	4.5527480961329	185278.9368686	212334.0993164	1417490
Hippopotamus_amphibius	38588.6846844393	4.58645997566844	239389.261764201	270261.672042456	1417490
Hippopotamus_amphibius	44119.6338512701	4.6446318995743	301134.08232071	336362.320858467	1417490
Hippopotamus_amphibius	46042.2844307932	4.66315686341725	371590.559396224	411789.195631219	1417490
Hippopotamus_amphibius	44538.574387195	4.64873631180706	451987.831866215	497858.145632303	1417490
Hippopotamus_amphibius	46296.8103163602	4.66555107072157	543728.459398391	655797.921453272	1417490
Hippopotamus_amphibius	57697.5924163688	4.76115769145555	767867.383508152	913791.835068351	1417490
Hippopotamus_amphibius	71143.6109506568	4.85213590437163	1059716.28662855	1249722.95903247	1417490
Hippopotamus_amphibius	73713.2019418319	4.8675452764211	1439729.63143639	1687135.29355818	1417490
Hippopotamus_amphibius	78441.4379158407	4.89454554615321	1934540.95567996	2256685.23027575	1417490
Hippopotamus_amphibius	92608.4618313072	4.96665067090165	2578829.50487155	2998290.12984205	1417490
Hippopotamus_amphibius	91007.1523431135	4.95907552530003	3417750.75481255	3963925.96193495	1417490
Hippopotamus_amphibius	72108.9437497199	4.85798913407115	4510101.16905735	5221270.08245934	1417490
Hippopotamus_amphibius	55506.3898741471	4.74434298181353	5932438.99586133	6858444.45490447	1417490
Hippopotamus_amphibius	47424.773044208	4.67600526120785	7784449.91394761	8990191.74829715	1417490
Hippopotamus_amphibius	45521.2153187045	4.65821384827193	10195933.5826467	11765917.1684918	1417490
Hippopotamus_amphibius	47407.3725224283	4.67584588591099	13335900.7543369	15380159.6409439	1417490
Hippopotamus_amphibius	51065.0437332052	4.70812370818305	17424418.527551	20086226.226147	1417490
Hippopotamus_amphibius	54745.4005567443	4.73834763772706	22748033.9247429	26213945.3465906	1417490
Hippotragus_niger_niger	4430.124579613	3.64641593919773	0	2573.39036894728	227499.3
Hippotragus_niger_niger	8839.61675675351	3.94643343650231	5146.78073789456	8103.87084673068	227499.3
Hippotragus_niger_niger	9350.27185048659	3.97082423776556	11060.9609555668	14458.9615143991	227499.3
Hippotragus_niger_niger	17088.57061585	4.23270573740707	17856.9620732313	21761.6140699095	227499.3
Hippotragus_niger_niger	26539.5301699613	4.42389323026921	25666.2660665878	30153.1126551012	227499.3
Hippotragus_niger_niger	31549.3084731702	4.49898984441763	34639.9592436146	39795.807274625	227499.3
Hippotragus_niger_niger	30234.4862292521	4.48050259309422	44951.6553056355	50876.2547753227	227499.3
Hippotragus_niger_niger	30477.3899544125	4.48397777182335	56800.8542450099	63608.8281544618	227499.3
Hippotragus_niger_niger	37419.443285738	4.57309732192052	70416.8020639137	78239.8640259781	227499.3
Hippotragus_niger_niger	51464.2242696149	4.71150543095496	86062.9259880425	95052.4284855968	227499.3
Hippotragus_niger_niger	80383.7786247185	4.90516841734859	104041.930983151	126241.867735287	227499.3
Hippotragus_niger_niger	84239.052085656	4.92551347123197	148441.804487424	177755.428413304	227499.3
Hippotragus_niger_niger	56155.6537462349	4.74939348752862	207069.052339183	245775.853951364	227499.3
Hippotragus_niger_niger	44356.8944255935	4.64696113213354	284482.655563544	335592.559096214	227499.3
Hippotragus_niger_niger	47330.490161334	4.67514100210713	386702.462628884	454189.884227077	227499.3
Hippotragus_niger_niger	45765.1668794164	4.66053505032482	521677.305825271	610790.212701745	227499.3
Hippotragus_niger_niger	41407.3126119316	4.61707704514421	699903.119578219	817571.123243474	227499.3
Hippotragus_niger_niger	45625.2611009745	4.65920536282098	935239.126908729	1090612.34468244	227499.3
Hippotragus_niger_niger	60968.6811325083	4.78510680051529	1245985.56245615	1451146.15029134	227499.3
Hippotragus_niger_niger	82446.293296576	4.91617113497108	1656306.73812653	1927208.42507095	227499.3
Hippotragus_niger_niger	99220.4005731272	4.99660097603969	2198110.11201536	2555818.7965327	227499.3
Hippotragus_niger_niger	99127.7815301997	4.99619538682017	2913527.48105005	3385859.36064214	227499.3
Hippotragus_niger_niger	87052.1463334717	4.93977948342913	3858191.24023424	4481875.85885075	227499.3
Hippotragus_niger_niger	75060.8948644547	4.87541373770001	5105560.47746726	5929096.89392664	227499.3
Hyaena_hyaena	68210.911453929	4.83385385273841	0	2542.85263453232	41705.1
Hyaena_hyaena	2746.03688686291	3.4387063667148	5085.70526906464	6724.91983815501	41705.1
Hyaena_hyaena	1533.32978821515	3.18563557285732	8364.13440724539	10310.687675917	41705.1
Hyaena_hyaena	3325.57405525735	3.52186662332684	12257.2409445886	14568.75628811	41705.1
Hyaena_hyaena	8140.96059005536	3.91067565235198	16880.2716316313	19625.1763148619	41705.1
Hyaena_hyaena	13812.0171073412	4.14025710758788	22370.0809980925	25629.6318122971	41705.1
Hyaena_hyaena	17371.4920363724	4.23983712157519	28889.1826265018	32759.871315727	41705.1
Hyaena_hyaena	19142.5529906583	4.28199985798714	36630.5600049522	41226.9696892576	41705.1
Hyaena_hyaena	20354.440611438	4.30865917143151	45823.3793735629	51281.5765271566	41705.1
Hyaena_hyaena	20999.3090987271	4.32220500618409	56739.7736807504	63221.3360769885	41705.1
Hyaena_hyaena	21203.2116306405	4.32640164809034	69702.8984732267	77399.69833482	41705.1
Hyaena_hyaena	21387.2106691309	4.33015414735805	85096.4981964133	94236.3821453522	41705.1
Hyaena_hyaena	21705.8591366523	4.33657698026562	103376.266094291	114229.800043759	41705.1
Hyaena_hyaena	21930.5261903526	4.34104905205258	125083.333993227	137971.812649014	41705.1
Hyaena_hyaena	21695.0156869572	4.3363599684895	150860.291304802	166165.24937966	41705.1
Hyaena_hyaena	20775.1567710376	4.31754430969031	181470.207454519	199644.714153804	41705.1
Hyaena_hyaena	19425.4591865464	4.28837129361587	217819.22085309	239401.291979763	41705.1
Hyaena_hyaena	18145.0283966578	4.25875765220051	260983.363106436	286611.887820954	41705.1
Hyaena_hyaena	17279.7928824673	4.23753853267177	312240.412535471	342674.066246808	41705.1
Hyaena_hyaena	16992.4675263149	4.23025644863074	373107.719958144	409247.423219991	41705.1
Hyaena_hyaena	17396.8938352755	4.2404717131894	445387.126481839	488302.714739578	41705.1
Hyaena_hyaena	18560.9250914294	4.26859961800843	531218.302997317	582180.196684257	41705.1
Hyaena_hyaena	20431.9804393606	4.31031046414595	633142.090371197	693658.902876748	41705.1
Hyaena_hyaena	22940.1247735222	4.3605957757407	754175.715382298	826038.91219224	41705.1
Hyaena_hyaena	26150.6394406137	4.4174823127878	897902.109002183	983239.040045451	41705.1
Hyaena_hyaena	30186.7567420631	4.47981645503407	1068575.97108872	1169912.84619522	41705.1
Hyaena_hyaena	37261.6958625232	4.57126261671631	1271249.72130172	1534485.16056956	41705.1
Hydrochoerus_hydrochaeris_dnaZoo	1726.90412769774	3.23726822756885	0	1907.52430228226	50000
Hydrochoerus_hydrochaeris_dnaZoo	84081.1536018616	4.92469866162492	3815.04860456453	5929.45137093063	50000
Hydrochoerus_hydrochaeris_dnaZoo	22607.1733318639	4.35424626410932	8043.85413729673	10387.5721455379	50000
Hydrochoerus_hydrochaeris_dnaZoo	15882.8931017189	4.20092961293188	12731.290153779	15329.1935379078	50000
Hydrochoerus_hydrochaeris_dnaZoo	16904.183549803	4.22799419974668	17927.0969220366	20806.7530792775	50000
Hydrochoerus_hydrochaeris_dnaZoo	28489.9279563076	4.45469135102194	23686.4092365184	26878.3753560422	50000
Hydrochoerus_hydrochaeris_dnaZoo	54073.3042692822	4.73298290891481	30070.341475566	33608.488793109	50000
Hydrochoerus_hydrochaeris_dnaZoo	79335.2822322483	4.89946637106351	37146.6361106519	41068.509329815	50000
Hydrochoerus_hydrochaeris_dnaZoo	96288.7825792812	4.98357569576755	44990.382548978	49337.5982431706	50000
Hydrochoerus_hydrochaeris_dnaZoo	101395.620318447	5.00601919649032	53684.8139373632	58503.5021599947	50000
Hydrochoerus_hydrochaeris_dnaZoo	89801.3908879619	4.95328306328522	63322.1903826262	74584.0621427741	50000
Hydrochoerus_hydrochaeris_dnaZoo	76736.886080267	4.88500417190692	85845.933902922	99683.0586091085	50000
Hydrochoerus_hydrochaeris_dnaZoo	48351.4182960711	4.68440921780109	113520.183315295	130521.444225767	50000
Hydrochoerus_hydrochaeris_dnaZoo	21735.4244549869	4.33716812562457	147522.705136239	168411.645482113	50000
Hydrochoerus_hydrochaeris_dnaZoo	10143.7121673555	4.00619691740056	189300.585827987	214966.201517981	50000
Hydrochoerus_hydrochaeris_dnaZoo	6577.736183354	3.81807645102392	240631.817207975	272166.390902928	50000
Hydrochoerus_hydrochaeris_dnaZoo	6044.5604515796	3.78136472531358	303700.964597881	342446.551305552	50000
Hydrochoerus_hydrochaeris_dnaZoo	7483.05799953499	3.87407911135699	381192.138013223	428797.680547066	50000
Hydrochoerus_hydrochaeris_dnaZoo	14366.5997462573	4.15735399247827	476403.22308091	534894.728114509	50000
Hydrochoerus_hydrochaeris_dnaZoo	41543.8456820152	4.61850669636791	593386.233148109	665252.994432541	50000
Hydrochoerus_hydrochaeris_dnaZoo	93775.0554443762	4.97208732959887	737119.755716972	825420.293966874	50000
Hydrochoerus_hydrochaeris_dnaZoo	125407.253926761	5.09832265809956	913720.832216775	1022213.06027702	50000
Hydrochoerus_hydrochaeris_dnaZoo	98189.5044287588	4.99206506810997	1130705.28833727	1264006.44122679	50000
Hydrochoerus_hydrochaeris_dnaZoo	52817.5543892978	4.72277828820332	1397307.59411632	1561090.73028537	50000
Kobus_ellipsiprymnus	16139.7602093435	4.20789707806062	0	15130.5268820783	210000.3
Kobus_ellipsiprymnus	14476.1120360287	4.1606519356161	30261.0537641567	39839.6126272405	210000.3
Kobus_ellipsiprymnus	60743.0074821503	4.78349629071968	49418.1714903243	60652.223455607	210000.3
Kobus_ellipsiprymnus	104253.492779799	5.01809061395354	71886.2754208898	85061.9446799753	210000.3
Kobus_ellipsiprymnus	103298.711335473	5.01409490367466	98237.6139390608	113690.476446844	210000.3
Kobus_ellipsiprymnus	84900.2607928498	4.9289090242925	129143.338954627	147266.969336423	210000.3
Kobus_ellipsiprymnus	71344.3200424816	4.85335940320541	165390.59971822	186646.595366309	210000.3
Kobus_ellipsiprymnus	68221.0610180746	4.83391846955264	207902.591014398	232832.328681384	210000.3
Kobus_ellipsiprymnus	70008.2863953996	4.84514944748297	257762.066348369	287000.490670336	210000.3
Kobus_ellipsiprymnus	71237.5716978556	4.85270910708268	316238.914992303	350530.710126735	210000.3
Kobus_ellipsiprymnus	67859.091013244	4.83160803788239	384822.505261167	425041.061520997	210000.3
Kobus_ellipsiprymnus	60075.4580544156	4.77869709083252	465259.617780828	512429.276332796	210000.3
Kobus_ellipsiprymnus	51692.7263270375	4.71342943790505	559598.934884763	614921.077070445	210000.3
Kobus_ellipsiprymnus	47174.6199811763	4.67370841035805	670243.219256127	735126.865014151	210000.3
Kobus_ellipsiprymnus	48466.4380928008	4.68544110362036	800010.510772175	876108.205484048	210000.3
Kobus_ellipsiprymnus	55325.9737887379	4.74292906665449	952205.900195922	1041455.80397071	210000.3
Kobus_ellipsiprymnus	64747.3631282809	4.81122208623351	1130705.7077455	1235380.95913083	210000.3
Kobus_ellipsiprymnus	71094.4633472887	4.851835780317	1340056.21051615	1462822.82189794	210000.3
Kobus_ellipsiprymnus	70803.3921194698	4.85005406480104	1585589.43327974	1729574.19252991	210000.3
Kobus_ellipsiprymnus	65557.520115228	4.81662251688379	1873558.95178008	2042429.05956416	210000.3
Kobus_ellipsiprymnus	59104.2057101234	4.77161838530955	2211299.16734825	2409355.63840474	210000.3
Kobus_ellipsiprymnus	53821.0427671169	4.73095210783906	2607412.10946124	2839699.31672416	210000.3
Kobus_ellipsiprymnus	50319.090541215	4.70173278314267	3071986.52398708	3344420.67557112	210000.3
Kobus_ellipsiprymnus	48392.4893403868	4.68477796306722	3616854.82715516	3936374.64843101	210000.3
Kobus_ellipsiprymnus	47718.9362613294	4.67869075392152	4255894.46970687	4630637.92824372	210000.3
Kobus_ellipsiprymnus	48038.8645907824	4.68159273420578	5005381.38678057	5444892.96122815	210000.3
Kobus_ellipsiprymnus	49487.4540030478	4.69449511109809	5884404.53567573	7004443.06761984	210000.3
Kobus_leche_leche	1581.02164928084	3.19893781686379	0	4307.02634725586	110749
Kobus_leche_leche	8216.52585093464	3.91468822597033	8614.05269451172	11472.3939768285	110749
Kobus_leche_leche	4883.48094071644	3.68872949709056	14330.7352591453	17793.4875714596	110749
Kobus_leche_leche	11415.4569214437	4.05749329948724	21256.2398837739	25451.2090606943	110749
Kobus_leche_leche	30194.7044160753	4.47993078254193	29646.1782376147	34728.1953177074	110749
Kobus_leche_leche	59973.6645897583	4.77796058648137	39810.2123978002	45966.8482425753	110749
Kobus_leche_leche	64523.8075464964	4.80971998716768	52123.4840873505	59581.972385953	110749
Kobus_leche_leche	46605.9329951461	4.6684412064548	67040.4606845556	76076.0848635623	110749
Kobus_leche_leche	39413.1777812977	4.59564145230392	85111.7090425691	96057.9626311886	110749
Kobus_leche_leche	49260.5702929165	4.69249943538845	107004.216219808	120265.111676787	110749
Kobus_leche_leche	70016.5459311879	4.84520068226412	133526.007133766	149590.987439334	110749
Kobus_leche_leche	93772.0243833793	4.97207329181095	165655.967744902	185117.971125863	110749
Kobus_leche_leche	110385.27137171	5.04291112965479	204579.974506825	228157.319041089	110749
Kobus_leche_leche	104870.660343632	5.02065400265384	251734.663575352	280297.559409147	110749
Kobus_leche_leche	86068.7032774639	4.9348452598765	308860.455242942	343463.122953322	110749
Kobus_leche_leche	69056.0931433592	4.83920200444674	378065.790663702	419985.371214713	110749
Kobus_leche_leche	56068.6348750136	4.74871998228958	461904.951765725	512688.644175822	110749
Kobus_leche_leche	47669.4372908931	4.67824002537151	563472.33658592	624994.503098657	110749
Kobus_leche_leche	45597.4176492379	4.65894024765472	686516.669611394	761048.016049456	110749
Kobus_leche_leche	51063.638601209	4.7081117577484	835579.362487518	925870.747149994	110749
Kobus_leche_leche	63528.9610196575	4.80297175275193	1016162.13181247	1125546.09619639	110749
Kobus_leche_leche	78902.6327380528	4.89709149452162	1234930.06058031	1367443.82929779	110749
Kobus_leche_leche	89913.4667538139	4.9538247428886	1499957.59801527	1660492.08767845	110749
Kobus_leche_leche	91967.5702325945	4.96363471265081	1821026.57734163	2015506.91414619	110749
Kobus_leche_leche	86480.5997371064	4.93691869275854	2209987.25095075	2445591.45963497	110749
Kobus_leche_leche	77228.8179123117	4.88777938744631	2681195.66831919	2966619.60403305	110749
Kobus_leche_leche	64577.6718565931	4.81008238385147	3252043.53974691	4016716.75059819	110749
Lama_glama_dnaZoo	3377.25710101016	3.5285641235018	0	3694.85123629548	120000
Lama_glama_dnaZoo	10447.7294769791	4.01902191889116	7389.70247259096	11599.3715958116	120000
Lama_glama_dnaZoo	25161.5558991167	4.40073749279503	15809.0407190322	20605.2592928453	120000
Lama_glama_dnaZoo	63019.173947239	4.79947270616094	25401.4778666584	30865.9720904209	120000
Lama_glama_dnaZoo	105372.494737076	5.02272726227292	36330.4663141833	42556.3496141167	120000
Lama_glama_dnaZoo	145430.362648404	5.16265508708736	48782.23291405	55875.5925695204	120000
Lama_glama_dnaZoo	168920.198783284	5.22768158382576	62968.9522249909	71050.6570655552	120000
Lama_glama_dnaZoo	193469.698120109	5.28661295400738	79132.3619061195	88340.1218819756	120000
Lama_glama_dnaZoo	201489.54354845	5.30425251302283	97547.8818578317	108038.594578177	120000
Lama_glama_dnaZoo	196936.514894035	5.29432624811742	118529.307298523	130481.731522155	120000
Lama_glama_dnaZoo	149273.934446168	5.17398397976471	142434.155745787	171567.179887041	120000
Lama_glama_dnaZoo	69368.1439965674	4.84116007473836	200700.204028294	238517.247952834	120000
Lama_glama_dnaZoo	37866.0392009801	4.57824988016388	276334.291877373	325423.9024944	120000
Lama_glama_dnaZoo	42343.2772675299	4.62678446832965	374513.513111427	438235.835653078	120000
Lama_glama_dnaZoo	61872.5490379705	4.79149800854175	501958.158194728	584674.93551408	120000
Lama_glama_dnaZoo	70334.7768535864	4.84717011393984	667391.712833431	774764.843271773	120000
Lama_glama_dnaZoo	59410.0127371488	4.77385964548682	882137.973710115	1021517.0635847	120000
Lama_glama_dnaZoo	47399.6380617274	4.67577502546323	1160896.15345928	1341821.59183441	120000
Lama_glama_dnaZoo	42812.0650302342	4.63156617643525	1522747.03020954	1757603.02102342	120000
Lama_glama_dnaZoo	44640.067023016	4.64972483798383	1992459.01183731	2297321.26292003	120000
Lama_glama_dnaZoo	50402.9698715571	4.70245612693817	2602183.51400275	2997919.60663188	120000
Lama_glama_dnaZoo	56449.9010828106	4.75166318524722	3393655.699261	3907353.45768524	120000
Lama_glama_dnaZoo	59707.0911236184	4.77602591325624	4421051.21610948	5087872.84781089	120000
Lama_glama_dnaZoo	60568.2539495688	4.7822450540827	5754694.47951231	6620283.40064928	120000
Lama_guanicoe_cacsilensis	13912.3397402904	4.14340017462518	0	4295.5525341934	120000
Lama_guanicoe_cacsilensis	9750.43391424577	3.98902394312104	8591.10506838679	13451.4705540914	120000
Lama_guanicoe_cacsilensis	28319.1906470576	4.45208083720489	18311.836039796	23811.2805155843	120000
Lama_guanicoe_cacsilensis	37485.5937114274	4.57386439376169	29310.7249913726	35533.2795772845	120000
Lama_guanicoe_cacsilensis	38554.6935899597	4.58607725595738	41755.8341631964	48796.5790502701	120000
Lama_guanicoe_cacsilensis	39241.2843393433	4.59374321309022	55837.3239373439	63803.8412061662	120000
Lama_guanicoe_cacsilensis	51050.962246951	4.70800393240927	71770.3584749885	80784.3759422253	120000
Lama_guanicoe_cacsilensis	78433.5514692809	4.89450188029877	89798.3934094621	99997.6446202316	120000
Lama_guanicoe_cacsilensis	114437.087070441	5.05856679456022	110196.895831001	121737.224617637	120000
Lama_guanicoe_cacsilensis	133746.460871921	5.12628229877453	133277.553404272	146335.295168982	120000
Lama_guanicoe_cacsilensis	105603.723397346	5.02367923091005	159393.036933693	190885.079489762	120000
Lama_guanicoe_cacsilensis	61409.8549891324	4.78823807185711	222377.122045831	262695.273922138	120000
Lama_guanicoe_cacsilensis	54502.2835141448	4.73641469854851	303013.425798446	354631.334285227	120000
Lama_guanicoe_cacsilensis	62378.6595706279	4.79503603814581	406249.242772008	472333.831289951	120000
Lama_guanicoe_cacsilensis	65964.8841740021	4.8193128042085	538418.419807894	623024.188767018	120000
Lama_guanicoe_cacsilensis	62522.3159939173	4.79603505707506	707629.957726141	815947.741065614	120000
Lama_guanicoe_cacsilensis	55471.8904418129	4.74407296657215	924265.524405087	1062940.96382158	120000
Lama_guanicoe_cacsilensis	48869.9240647234	4.68904166421137	1201616.40323807	1379157.67951297	120000
Lama_guanicoe_cacsilensis	44492.8119420749	4.64828985399114	1556698.95578787	1783998.79283147	120000
Lama_guanicoe_cacsilensis	42175.5790906251	4.6250610543705	2011298.62987507	2302302.59810188	120000
Lama_guanicoe_cacsilensis	41777.6841242282	4.62094436192613	2593306.56632869	2965868.6879087	120000
Lama_guanicoe_cacsilensis	42955.6412743205	4.63302020689663	3338430.8094887	3815408.95958735	120000
Lama_guanicoe_cacsilensis	45000.2453902268	4.65321488202714	4292387.109686	4903045.42005499	120000
Lama_guanicoe_cacsilensis	46981.3924177763	4.67192588409751	5513703.73042397	6295508.03727867	120000
Lama_guanicoe_guanicoe	1649.15450891197	3.21726134650223	0	2088.0099351632	120000
Lama_guanicoe_guanicoe	5513.46730410493	3.74142480347025	4176.0198703264	6578.93297624532	120000
Lama_guanicoe_guanicoe	2500.82223401149	3.39808282186576	8981.84608216424	11747.1544733552	120000
Lama_guanicoe_guanicoe	5396.27606566192	3.73209415944441	14512.4628645462	17694.8211776933	120000
Lama_guanicoe_guanicoe	12875.8887779914	4.1097772165913	20877.1794908404	24539.485100413	120000
Lama_guanicoe_guanicoe	23518.6870115228	4.37141307252454	28201.7907099855	32416.4268565488	120000
Lama_guanicoe_guanicoe	30071.7063021584	4.47815807115299	36631.0630031121	41481.3294040068	120000
Lama_guanicoe_guanicoe	32115.1103186857	4.50670941819861	46331.5958049015	51913.3550224397	120000
Lama_guanicoe_guanicoe	38664.5409702	4.5873128585515	57495.1142399779	63918.68634662	120000
Lama_guanicoe_guanicoe	53077.2132397852	4.72490811264087	70342.2584532622	77734.6014406817	120000
Lama_guanicoe_guanicoe	96561.6632443772	4.98480473774002	85126.9444281012	103424.398524556	120000
Lama_guanicoe_guanicoe	143073.128464843	5.15555807362493	121721.852621011	145954.545434517	120000
Lama_guanicoe_guanicoe	101598.878579602	5.00688891435165	170187.238248024	202280.413500614	120000
Lama_guanicoe_guanicoe	60565.2052120829	4.78222319307292	234373.588753205	276876.991314368	120000
Lama_guanicoe_guanicoe	60841.8060752766	4.78420209750595	319380.393875532	375670.842391702	120000
Lama_guanicoe_guanicoe	69843.1854407246	4.84412403865543	431961.290907872	506510.959951235	120000
Lama_guanicoe_guanicoe	67739.0200282323	4.83083890947115	581060.628994598	679792.355263903	120000
Lama_guanicoe_guanicoe	61223.6447872211	4.78691918060042	778524.081533208	909281.922543164	120000
Lama_guanicoe_guanicoe	55233.0349861367	4.74219890781752	1040039.76355312	1213212.19385125	120000
Lama_guanicoe_guanicoe	50608.8251572748	4.70422625563254	1386384.62414938	1615729.88087534	120000
Lama_guanicoe_guanicoe	46976.6525556127	4.67188206675361	1845075.13760129	2148814.28760422	120000
Lama_guanicoe_guanicoe	44765.8899244495	4.65094722248103	2452553.43760715	2854818.00833136	120000
Lama_guanicoe_guanicoe	44337.4011467936	4.64677023319243	3257082.57905557	3789831.76485653	120000
Lama_guanicoe_guanicoe	45002.8066447754	4.65323959982709	4322580.95065748	5028140.71313074	120000
Litocranius_walleri_dnaZoo	6662.58634508096	3.82364285039474	0	2399.27597052984	37999.7
Litocranius_walleri_dnaZoo	51234.8708492006	4.70956564579188	4798.55194105969	7549.50525598815	37999.7
Litocranius_walleri_dnaZoo	38867.9779154839	4.58959194729475	10300.4585709166	13454.6368454753	37999.7
Litocranius_walleri_dnaZoo	30556.2941119712	4.48510068156874	16608.815120034	20225.3216356877	37999.7
Litocranius_walleri_dnaZoo	31892.1619754649	4.50368396114288	23841.8281513413	27988.4293384906	37999.7
Litocranius_walleri_dnaZoo	40482.4186335167	4.60726645165317	32135.0305256399	36889.4257772023	37999.7
Litocranius_walleri_dnaZoo	54934.1051592458	4.73984205453549	41643.8210287647	47095.0986385167	37999.7
Litocranius_walleri_dnaZoo	58329.7847419725	4.76589037372907	52546.3762482688	58796.6827554569	37999.7
Litocranius_walleri_dnaZoo	50945.0012667169	4.70710157737515	65046.9892626451	72213.4434831951	37999.7
Litocranius_walleri_dnaZoo	41364.1420847624	4.61662402124849	79379.8977037451	87596.785313365	37999.7
Litocranius_walleri_dnaZoo	36283.3985526019	4.5597079593008	95813.6729229849	116037.191678985	37999.7
Litocranius_walleri_dnaZoo	40223.064777571	4.60447515838598	136260.710434986	162847.307507943	37999.7
Litocranius_walleri_dnaZoo	47181.3043249572	4.67376994276623	189433.904580901	224385.643318754	37999.7
Litocranius_walleri_dnaZoo	47773.4667805975	4.67918675790578	259337.382056607	305286.250106429	37999.7
Litocranius_walleri_dnaZoo	43899.8299987865	4.64246283844868	351235.118156251	411641.225300028	37999.7
Litocranius_walleri_dnaZoo	40712.1105009762	4.60972361663069	472047.332443804	551459.468914912	37999.7
Litocranius_walleri_dnaZoo	40719.8011535448	4.6098056485495	630871.605386019	735269.781615048	37999.7
Litocranius_walleri_dnaZoo	44957.9332690827	4.65280633836031	839667.957844077	976913.720069769	37999.7
Litocranius_walleri_dnaZoo	51997.4307658648	4.71598188533146	1114159.48229546	1294587.91437446	37999.7
Litocranius_walleri_dnaZoo	55587.8603388144	4.74497995770595	1475016.34645346	1712214.33766686	37999.7
Litocranius_walleri_dnaZoo	52379.6613760358	4.71916268647191	1949412.32888026	2261241.71401307	37999.7
Litocranius_walleri_dnaZoo	47851.978869008	4.67989990228257	2573071.09914589	2983013.71685055	37999.7
Litocranius_walleri_dnaZoo	45864.8627740734	4.66148009845297	3392956.33455521	3931882.29157809	37999.7
Litocranius_walleri_dnaZoo	46065.9349877837	4.66337989034547	4470808.24860097	5179300.54632606	37999.7
Loxodonta_africana	7706.17808997901	3.88683904134989	0	6813.55135390385	4400000
Loxodonta_africana	11052.1819939155	4.04344802773764	13627.1027078077	21513.4801159799	4400000
Loxodonta_africana	4859.79812770905	3.68661822937692	29399.857524152	38527.9825493626	4400000
Loxodonta_africana	3836.47948486763	3.58393288020322	47656.1075745732	58221.4992827527	4400000
Loxodonta_africana	3154.46250636102	3.4989253697901	68786.8909909323	81015.8538544961	4400000
Loxodonta_africana	8536.51986964178	3.93128085553096	93244.8167180599	107399.287924522	4400000
Loxodonta_africana	16638.2334754138	4.22110721422599	121553.759130985	137936.91912336	4400000
Loxodonta_africana	18122.653824366	4.25822179471423	154320.079115735	173282.845539195	4400000
Loxodonta_africana	14313.2627119776	4.15573864258545	192245.611962656	214194.156113973	4400000
Loxodonta_africana	12510.9122351063	4.09728897749748	236142.700265291	261547.147042967	4400000
Loxodonta_africana	12126.4920646414	4.08373518690923	286951.593820644	350390.4671873	4400000
Loxodonta_africana	10373.757657748	4.01593609818503	413829.340553957	498818.494883521	4400000
Loxodonta_africana	9581.81334759512	3.98144770660781	583807.649213084	697667.747451382	4400000
Loxodonta_africana	10950.2011622097	4.03942209751725	811527.845689679	964066.39102646	4400000
Loxodonta_africana	12697.9480261785	4.10373354513634	1116604.93636324	1320961.05561375	4400000
Loxodonta_africana	26862.8615924057	4.42915227443825	1525317.17486426	1799093.3760397	4400000
Loxodonta_africana	135033.600311298	5.13044184711815	2072869.57721514	2439647.96684666	4400000
Loxodonta_africana	201682.659415937	5.30466855937432	2806426.35647819	3297799.91825281	4400000
Loxodonta_africana	170095.085727913	5.2306917664516	3789173.48002742	4447467.38184	4400000
Loxodonta_africana	121693.470489134	5.08526727661451	5105761.28365257	5987678.61676786	4400000
Loxodonta_africana	86400.4499175427	4.93651600400896	6869595.94988314	8051101.93118967	4400000
Loxodonta_africana	76960.5248502094	4.88626802081214	9232607.9124962	10815473.2576323	4400000
Loxodonta_africana	71059.715938879	4.85162346706516	12398338.6027685	14518905.6929685	4400000
Loxodonta_africana	64308.6759097554	4.80826956772292	16639472.7831685	19480399.712207	4400000
Loxodonta_cyclotis	4321.79672199237	3.63566433575565	0	25588.7810678211	4400000
Loxodonta_cyclotis	8698.00209363366	3.93941950786524	51177.5621356421	80417.7228011116	4400000
Loxodonta_cyclotis	26825.9920154011	4.42855579098649	109657.883466581	143070.455697997	4400000
Loxodonta_cyclotis	24387.8656990908	4.38717379475138	176483.027929413	214663.392117288	4400000
Loxodonta_cyclotis	32890.4337571655	4.51706960097129	252843.756305163	296472.250376869	4400000
Loxodonta_cyclotis	47195.3089718858	4.67389883361565	340100.744448574	389954.786845825	4400000
Loxodonta_cyclotis	63418.9368628101	4.80221895736176	439808.829243077	496776.771782236	4400000
Loxodonta_cyclotis	61096.9310819764	4.78601939604229	553744.714321395	618841.671781437	4400000
Loxodonta_cyclotis	44439.1481262542	4.64776572516503	683938.629241479	758324.567747887	4400000
Loxodonta_cyclotis	37625.9045974123	4.57548694998242	832710.506254294	917710.912776757	4400000
Loxodonta_cyclotis	35915.8309431431	4.55528591865592	1002711.31929922	1210830.1723178	4400000
Loxodonta_cyclotis	63162.5944935042	4.80045996096688	1418949.02533638	1690700.39132651	4400000
Loxodonta_cyclotis	104075.260340544	5.0173475059323	1962451.75731664	2317291.33021641	4400000
Loxodonta_cyclotis	127370.836657191	5.1050700015573	2672130.90311618	3135462.97151969	4400000
Loxodonta_cyclotis	143779.406823221	5.15769668755251	3598795.0399232	4203791.27486041	4400000
Loxodonta_cyclotis	117582.489128105	5.07034264962036	4808787.50979762	5598761.84839534	4400000
Loxodonta_cyclotis	80538.0810592573	4.90600127767638	6388736.18699306	7420245.83879725	4400000
Loxodonta_cyclotis	65790.4576721112	4.81816290758249	8451755.49060144	9798650.07916987	4400000
Loxodonta_cyclotis	59840.7890366521	4.77699731132707	11145544.6677383	12904253.400654	4400000
Loxodonta_cyclotis	55709.7265741904	4.74593102692809	14662962.1335698	16959397.5290981	4400000
Loxodonta_cyclotis	53799.3112642171	4.73077671588824	19255832.9246265	22254405.3585578	4400000
Loxodonta_cyclotis	55207.7229291225	4.74199983481065	25252977.7924891	29168366.250201	4400000
Loxodonta_cyclotis	61162.0508477399	4.78648203947612	33083754.7079129	38196276.4536974	4400000
Loxodonta_cyclotis	68255.6635373595	4.83413869294321	43308798.1994819	49984477.7350938	4400000
Macropus_fuliginosus_dnaZoo	3428.05451153654	3.53504771928129	0	5627.1390985087	22000
Macropus_fuliginosus_dnaZoo	4129.66769927617	3.61591510681939	11254.2781970174	17597.3078017579	22000
Macropus_fuliginosus_dnaZoo	6435.69513606507	3.80859546304343	23940.3374064984	31090.3338544763	22000
Macropus_fuliginosus_dnaZoo	26294.0188973089	4.41985697072148	38240.3303024542	46299.9567572778	22000
Macropus_fuliginosus_dnaZoo	56574.8775176339	4.75262362239745	54359.5832121015	63444.5637521498	22000
Macropus_fuliginosus_dnaZoo	104273.181403323	5.01817262418664	72529.5442921981	82770.3255338223	22000
Macropus_fuliginosus_dnaZoo	105193.39108697	5.02198845555326	93011.1067754465	104554.730889609	22000
Macropus_fuliginosus_dnaZoo	92723.6900220669	4.96719070643627	116098.355003772	129110.571019817	22000
Macropus_fuliginosus_dnaZoo	82186.9588777321	4.9148029107668	142122.787035863	156790.430747555	22000
Macropus_fuliginosus_dnaZoo	88437.0522579077	4.94663425844919	171458.074459247	187991.751104934	22000
Macropus_fuliginosus_dnaZoo	117368.130792186	5.06955018805289	204525.427750621	244170.676574593	22000
Macropus_fuliginosus_dnaZoo	128986.119980784	5.11054297898083	283815.925398565	334190.260084147	22000
Macropus_fuliginosus_dnaZoo	161482.415763482	5.20812523779613	384564.594769728	448571.598642551	22000
Macropus_fuliginosus_dnaZoo	153773.88740403	5.18688259346826	512578.602515374	593907.647759284	22000
Macropus_fuliginosus_dnaZoo	92153.4112143498	4.96451141599729	675236.693003193	778575.596561752	22000
Macropus_fuliginosus_dnaZoo	47893.3211485644	4.68027495411264	881914.500120311	1013219.73008654	22000
Macropus_fuliginosus_dnaZoo	31764.4209245492	4.50194094241753	1144524.96005276	1311364.96727921	22000
Macropus_fuliginosus_dnaZoo	27439.1089552864	4.43837000418904	1478204.97450566	1690196.43911436	22000
Macropus_fuliginosus_dnaZoo	26583.4763419462	4.42461177334878	1902187.90372306	2171550.04182188	22000
Macropus_fuliginosus_dnaZoo	29778.7688981444	4.47390673935994	2440912.17992071	2783171.06083886	22000
Macropus_fuliginosus_dnaZoo	41994.3816967035	4.62319119131856	3125429.94175701	3560313.41273823	22000
Macropus_fuliginosus_dnaZoo	63184.9985607109	4.80061397993355	3995196.88371946	4547771.68565108	22000
Macropus_fuliginosus_dnaZoo	83544.3993290261	4.92191734085985	5100346.48758269	5802463.1052615	22000
Macropus_fuliginosus_dnaZoo	89561.9964399083	4.95212376593839	6504579.72294031	7396708.25123635	22000
Macropus_giganteus_dnaZoo	15076.7494730102	4.17830771831739	0	6764.6116522445	25875
Macropus_giganteus_dnaZoo	7777.40065430517	3.89083447229599	13529.223304489	21120.0482256552	25875
Macropus_giganteus_dnaZoo	5940.78949931414	3.77384416424238	28710.8731468213	37228.8230227285	25875
Macropus_giganteus_dnaZoo	16081.0437895266	4.20631423454425	45746.7728986357	55305.0845237866	25875
Macropus_giganteus_dnaZoo	53395.342724823	4.72750337843086	64863.3961489375	75589.1367854149	25875
Macropus_giganteus_dnaZoo	76614.0279226163	4.88430829563273	86314.8774218923	98350.6340191422	25875
Macropus_giganteus_dnaZoo	106655.473863801	5.02798314959171	110386.390616392	123892.165348218	25875
Macropus_giganteus_dnaZoo	124510.775599468	5.09520693842677	137397.940080043	152553.277397888	25875
Macropus_giganteus_dnaZoo	128383.867364254	5.10851045399086	167708.614715734	184714.988195106	25875
Macropus_giganteus_dnaZoo	115651.821803591	5.06315247837784	201721.361674478	220804.852384997	25875
Macropus_giganteus_dnaZoo	114390.725632019	5.05839081492805	239888.343095516	285332.43804157	25875
Macropus_giganteus_dnaZoo	95227.4949076356	4.97876235975698	330776.532987624	387999.407382493	25875
Macropus_giganteus_dnaZoo	67490.7705081749	4.82924438629131	445222.281777363	517276.909730632	25875
Macropus_giganteus_dnaZoo	43730.1774813742	4.64078123995691	589331.537683901	680062.202027277	25875
Macropus_giganteus_dnaZoo	29712.9132750104	4.47294523535242	770792.866370653	885040.260133191	25875
Macropus_giganteus_dnaZoo	25458.0028894753	4.40582433144255	999287.653895729	1143147.14259223	25875
Macropus_giganteus_dnaZoo	27910.2503070871	4.44576373138291	1287006.63128874	1468153.45491814	25875
Macropus_giganteus_dnaZoo	31377.9245261022	4.49662421405427	1649300.27854754	1877399.04358795	25875
Macropus_giganteus_dnaZoo	30392.6473796588	4.48276853135014	2105497.80862836	2392718.11738414	25875
Macropus_giganteus_dnaZoo	31432.2318597937	4.49737521938792	2679938.42613992	3041604.15347143	25875
Macropus_giganteus_dnaZoo	42117.1732328218	4.62445921506368	3403269.88080295	3858676.73867057	25875
Macropus_giganteus_dnaZoo	60378.344571921	4.78088120154671	4314083.5965382	4887528.6053398	25875
Macropus_giganteus_dnaZoo	74028.753960011	4.86940043946939	5460973.6141414	6183051.4055458	25875
Macropus_giganteus_dnaZoo	86015.0769658579	4.93457458228055	6905129.19695021	7814364.3090128	25875
Macropus_rufus_dnaZoo	594.773419428022	2.77435155155523	0	3860.32010490081	46250
Macropus_rufus_dnaZoo	29781.355503932	4.4739444608601	7720.64020980162	11878.7268718658	46250
Macropus_rufus_dnaZoo	116683.703471042	5.06701020491586	16036.8135339299	20515.6350356198	46250
Macropus_rufus_dnaZoo	92303.5291021391	4.96521830601275	24994.4565373097	29818.7528241124	46250
Macropus_rufus_dnaZoo	47707.090368941	4.67858292996813	34643.0491109151	39839.468448921	46250
Macropus_rufus_dnaZoo	28955.2845478357	4.46172783716605	45035.8877869269	50633.1339615184	46250
Macropus_rufus_dnaZoo	43394.9050616927	4.6374387425659	56230.3801361099	68753.4092803762	46250
Macropus_rufus_dnaZoo	97591.5382530517	4.98941216347285	81276.4384246425	95805.9102491222	46250
Macropus_rufus_dnaZoo	176788.381697748	5.247453720347	110335.382073602	127192.769297284	46250
Macropus_rufus_dnaZoo	200432.351378723	5.30196782144325	144050.156520966	163608.438297621	46250
Macropus_rufus_dnaZoo	150201.620023131	5.17667461684466	183166.720074277	205858.634365579	46250
Macropus_rufus_dnaZoo	132495.179680551	5.12220007845231	228550.54865688	254878.166802679	46250
Macropus_rufus_dnaZoo	106353.351457484	5.02675118014902	281205.784948479	311751.620277003	46250
Macropus_rufus_dnaZoo	89385.8630031073	4.95126883752939	342297.455605527	377737.351867702	46250
Macropus_rufus_dnaZoo	76965.2913373847	4.88629491765285	413177.248129877	454295.332921648	46250
Macropus_rufus_dnaZoo	67007.4485375879	4.82612308149147	495413.417713418	543119.45173891	46250
Macropus_rufus_dnaZoo	60290.1788604565	4.78024657227129	590825.485764401	646174.991802117	46250
Macropus_rufus_dnaZoo	57470.641705412	4.75944604640399	701524.497839833	765742.114776553	46250
Macropus_rufus_dnaZoo	57259.4467639432	4.75784714758835	829959.731713273	904466.310366769	46250
Macropus_rufus_dnaZoo	57016.2038773274	4.75599829873263	978972.889020265	1065416.92926112	46250
Macropus_rufus_dnaZoo	54322.1701902374	4.73497711183979	1151860.96950198	1252155.09423847	46250
Macropus_rufus_dnaZoo	48746.2340538535	4.68794106941289	1352449.21897495	1468812.49200836	46250
Macropus_rufus_dnaZoo	41611.918811477	4.61921774246977	1585175.76504177	1720182.78909851	46250
Macropus_rufus_dnaZoo	34798.464872733	4.54156008555559	1855189.81315525	2011827.69441718	46250
Macropus_rufus_dnaZoo	29698.8045378656	4.47273896806949	2168465.57567911	2350200.01518438	46250
Macropus_rufus_dnaZoo	26755.1500265433	4.42740739057535	2531934.45468965	2742786.42891335	46250
Macropus_rufus_dnaZoo	25801.7814478311	4.41164969225213	2953638.40313705	3198273.13035253	46250
Macropus_rufus_dnaZoo	26741.3290023084	4.42718298722014	3442907.85756801	3726738.01841964	46250
Macropus_rufus_dnaZoo	29885.8703929207	4.47546590870033	4010568.17927126	4339873.67537157	46250
Macropus_rufus_dnaZoo	35599.9672815666	4.55144959883126	4669179.17147188	5051246.07174947	46250
Macropus_rufus_dnaZoo	44945.28935001	4.65268418068544	5433312.97202706	6390899.17643762	46250
Myrmecophaga_tridactyla	56946.6895538867	4.75546848258075	0	13602.6537755914	22333.2
Myrmecophaga_tridactyla	34583.9191191092	4.53887420684882	27205.3075511828	42299.6089382013	22333.2
Myrmecophaga_tridactyla	62727.012318623	4.79745460262683	57393.9103252198	74143.4312731824	22333.2
Myrmecophaga_tridactyla	80169.7488671048	4.90401052316579	90892.952221145	109479.201746248	22333.2
Myrmecophaga_tridactyla	102858.537469491	5.01224034485922	128065.451271351	148689.84240962	22333.2
Myrmecophaga_tridactyla	110722.731724907	5.04423679205504	169314.233547888	192200.266001599	22333.2
Myrmecophaga_tridactyla	106511.38839316	5.02739604582062	215086.298455309	240481.980585312	22333.2
Myrmecophaga_tridactyla	96668.6235637965	4.98528553484505	265877.662715314	294058.199125571	22333.2
Myrmecophaga_tridactyla	85849.7486724301	4.9337390280894	322238.735535828	353509.509374646	22333.2
Myrmecophaga_tridactyla	76420.518313968	4.88320997891812	384780.283213465	419480.165509625	22333.2
Myrmecophaga_tridactyla	67217.337626495	4.82748130674964	454180.047805784	535412.497378706	22333.2
Myrmecophaga_tridactyla	62409.3904952411	4.79524994117973	616644.946951627	716669.886071773	22333.2
Myrmecophaga_tridactyla	54736.7674062286	4.73827914566652	816694.825191919	939859.748798065	22333.2
Myrmecophaga_tridactyla	43255.1115331474	4.63603743618163	1063024.67240421	1214682.83426209	22333.2
Myrmecophaga_tridactyla	36380.9856431566	4.56087446090628	1366340.99611998	1553084.08323186	22333.2
Myrmecophaga_tridactyla	36510.51956394	4.56241801323312	1739827.17034375	1969771.80475621	22333.2
Myrmecophaga_tridactyla	40534.3050955415	4.60782273204039	2199716.43916868	2482856.95972463	22333.2
Myrmecophaga_tridactyla	42414.1549828866	4.6275108189759	2765997.48028057	3114640.33766025	22333.2
Myrmecophaga_tridactyla	39167.1900815242	4.59292241566679	3463283.19503993	3892581.84068487	22333.2
Myrmecophaga_tridactyla	34364.9688032243	4.53611595398948	4321880.48632982	4850494.00372043	22333.2
Myrmecophaga_tridactyla	31343.0411199793	4.49614113245006	5379107.52111105	6030011.62622015	22333.2
Myrmecophaga_tridactyla	30707.4231411877	4.4872433735086	6680915.73132925	7482401.39166436	22333.2
Myrmecophaga_tridactyla	31588.6352040392	4.49953086249398	8283887.05199947	9270790.12832148	22333.2
Myrmecophaga_tridactyla	32787.964942991	4.51571446206562	10257693.2046435	11472908.5606445	22333.2
Nanger_granti	29577.9862992056	4.47096860343666	0	6224.14059774775	54999.7
Nanger_granti	12374.9759300571	4.09254436288209	12448.2811954955	19581.1865318976	54999.7
Nanger_granti	17141.0256817368	4.23403680560298	26714.0918682996	34888.4474663213	54999.7
Nanger_granti	21360.812504839	4.32961776800338	43062.8030643429	52430.667390524	54999.7
Nanger_granti	30015.6940107325	4.47734838938928	61798.531716705	72534.1647560818	54999.7
Nanger_granti	38986.4638746951	4.59091384587403	83269.7977954585	95572.9026166987	54999.7
Nanger_granti	37075.1190247454	4.56908255394741	107876.007437939	121975.445047926	54999.7
Nanger_granti	37987.5816488389	4.57964164654248	136074.882657914	152232.929249107	54999.7
Nanger_granti	40123.7084937189	4.60340106652001	168390.975840301	186908.201623707	54999.7
Nanger_granti	41335.9661177881	4.61632809255581	205425.427407113	226646.287786394	54999.7
Nanger_granti	49254.1332885563	4.69244268131264	247867.148165675	300056.400959252	54999.7
Nanger_granti	67325.3517633834	4.82817863120345	352245.65375283	420787.407273648	54999.7
Nanger_granti	61490.4709427561	4.78880781922869	489329.160794466	579347.157302105	54999.7
Nanger_granti	37435.9598885838	4.57328897327201	669365.153809745	787588.561864052	54999.7
Nanger_granti	25344.0106630099	4.40387534263057	905811.969918358	1061078.41389869	54999.7
Nanger_granti	27723.750222303	4.44285197740763	1216344.85787903	1420261.06214903	54999.7
Nanger_granti	47015.937997116	4.67224510497518	1624177.26641903	1891986.69966111	54999.7
Nanger_granti	75712.2380782181	4.87916608425919	2159796.13290319	2511518.51215303	54999.7
Nanger_granti	85308.1707546871	4.93099062957	2863240.89140287	3325168.72780341	54999.7
Nanger_granti	77761.1045072529	4.89076242061676	3787096.56420396	4393760.6226491	54999.7
Nanger_granti	67266.5811300543	4.82779935492996	5000424.68109423	5797175.27893001	54999.7
Nanger_granti	59935.3718292156	4.77768320396438	6593925.8767658	7640322.98289846	54999.7
Nanger_granti	56590.498083496	4.75274351641212	8686720.08903112	10060985.6455265	54999.7
Nanger_granti	55834.1218723971	4.74689969018895	11435251.2020218	13240116.4952273	54999.7
Odocoileus_hemionus_hemionus	13052.0155741974	4.11567758333404	0	3744.28344553887	54212.6
Odocoileus_hemionus_hemionus	20849.2603452644	4.31909065241922	7488.56689107773	11785.4027899652	54212.6
Odocoileus_hemionus_hemionus	17631.1294737252	4.24628013467562	16082.2386888527	21013.1684676775	54212.6
Odocoileus_hemionus_hemionus	25839.0032085476	4.41227575586417	25944.0982465023	31602.6965862705	54212.6
Odocoileus_hemionus_hemionus	30008.5940825378	4.47724564899038	37261.2949260387	43754.9455369908	54212.6
Odocoileus_hemionus_hemionus	33259.4658302839	4.52191526987379	50248.5961479429	57700.5295995131	54212.6
Odocoileus_hemionus_hemionus	36769.4135262528	4.5654867029082	65152.4630510832	73704.0953290769	54212.6
Odocoileus_hemionus_hemionus	40040.536568763	4.60249988866971	82255.7276070706	92069.3437770613	54212.6
Odocoileus_hemionus_hemionus	41858.810384556	4.62178688165283	101882.959947052	113144.793852111	54212.6
Odocoileus_hemionus_hemionus	44641.4234049474	4.6497380337579	124406.627757169	137330.396193615	54212.6
Odocoileus_hemionus_hemionus	52812.546539778	4.72273710900543	150254.164630061	182104.719893613	54212.6
Odocoileus_hemionus_hemionus	68852.3981228699	4.83791907129434	213955.275157166	255899.976648256	54212.6
Odocoileus_hemionus_hemionus	85044.1652950727	4.92964452292123	297844.678139345	353082.58431142	54212.6
Odocoileus_hemionus_hemionus	82963.1180417334	4.9188850659807	408320.490483495	481064.512250419	54212.6
Odocoileus_hemionus_hemionus	70925.3984755524	4.85080178444318	553808.534017344	649606.747047766	54212.6
Odocoileus_hemionus_hemionus	60607.7072612592	4.78252785532469	745404.960078188	871563.748070778	54212.6
Odocoileus_hemionus_hemionus	60594.556928163	4.78243361422847	997722.536063367	1163863.83749563	54212.6
Odocoileus_hemionus_hemionus	77922.6803386256	4.89166388273419	1330005.1389279	1548800.29763874	54212.6
Odocoileus_hemionus_hemionus	100583.021993895	5.00252467975933	1767595.45634958	2055731.6456211	54212.6
Odocoileus_hemionus_hemionus	98690.1688482031	4.99427389200468	2343867.83489262	2723320.76272286	54212.6
Odocoileus_hemionus_hemionus	84720.8649052203	4.92799038078271	3102773.69055311	3602483.6534112	54212.6
Odocoileus_hemionus_hemionus	77841.2091167776	4.89120957326063	4102193.6162693	4760272.73139832	54212.6
Odocoileus_hemionus_hemionus	77028.6846200763	4.88665248169711	5418351.84652734	6284990.80503848	54212.6
Odocoileus_hemionus_hemionus	78192.241589967	4.89316366352249	7151629.76354963	8292925.79793605	54212.6
Odocoileus_hemionus_sitkensis	3628.68896312385	3.55974974378938	0	2618.86007696224	54212.6
Odocoileus_hemionus_sitkensis	1204.87534568847	3.08094211788185	5237.72015392448	6932.10162795834	54212.6
Odocoileus_hemionus_sitkensis	1166.27793679967	3.0668020598865	8626.4831019922	10643.59117549	54212.6
Odocoileus_hemionus_sitkensis	2071.80555820185	3.31634899385191	12660.6992489879	15062.0032307197	54212.6
Odocoileus_hemionus_sitkensis	5310.08733087457	3.72510166364362	17463.3072124515	20321.9843891693	54212.6
Odocoileus_hemionus_sitkensis	14951.5389775249	4.17468589734591	23180.661565887	26583.8272054128	54212.6
Odocoileus_hemionus_sitkensis	30934.0202458695	4.49043636543277	29986.9928449386	34038.3549449948	54212.6
Odocoileus_hemionus_sitkensis	42549.2740730332	4.62889215504892	38089.717045051	42912.7367285885	54212.6
Odocoileus_hemionus_sitkensis	48407.8614301171	4.68491589673685	47735.7564121259	53477.4102789741	54212.6
Odocoileus_hemionus_sitkensis	51562.046579561	4.71233014686156	59219.0641458222	66054.3232344837	54212.6
Odocoileus_hemionus_sitkensis	54644.4898233731	4.7375463756187	72889.5823231452	81026.7441745224	54212.6
Odocoileus_hemionus_sitkensis	62250.6544181197	4.79414392136913	89163.9060258996	98850.9423381508	54212.6
Odocoileus_hemionus_sitkensis	73639.323894338	4.86710979245683	108537.978650402	120070.091963226	54212.6
Odocoileus_hemionus_sitkensis	81901.2437294822	4.91329049688557	131602.20527605	145330.824966638	54212.6
Odocoileus_hemionus_sitkensis	83627.9061628417	4.92235122325487	159059.444657227	175402.936391671	54212.6
Odocoileus_hemionus_sitkensis	78769.5670000093	4.89635845813882	191746.428126115	211202.843125866	54212.6
Odocoileus_hemionus_sitkensis	68556.6931026579	4.83604986081268	230659.258125617	253821.510769875	54212.6
Odocoileus_hemionus_sitkensis	57129.2774904665	4.75685873160671	276983.763414133	304557.699700098	54212.6
Odocoileus_hemionus_sitkensis	47344.2853889628	4.67526756572967	332131.635986063	364957.543464927	54212.6
Odocoileus_hemionus_sitkensis	39721.5663913372	4.59902636625086	397783.45094379	436861.665625795	54212.6
Odocoileus_hemionus_sitkensis	34437.3454083313	4.53702966662172	475939.880307801	522461.270880666	54212.6
Odocoileus_hemionus_sitkensis	31581.656609435	4.49943490709933	568982.66145353	624364.919789647	54212.6
Odocoileus_hemionus_sitkensis	31016.8390238661	4.49159753608101	679747.178125763	745678.021994333	54212.6
Odocoileus_hemionus_sitkensis	32417.971438879	4.51078583529767	811608.865862902	890097.470405541	54212.6
Odocoileus_hemionus_sitkensis	35511.1785590511	4.55036508607798	968586.07494818	1062024.30023969	54212.6
Odocoileus_hemionus_sitkensis	40956.0192819871	4.61231773879102	1155462.5255312	1266697.8060729	54212.6
Odocoileus_hemionus_sitkensis	56373.9864071833	4.75107874642971	1377933.0866146	1667999.58701266	54212.6
Odocoileus_virginianus_borealis	19584.2621744212	4.29190721440247	0	12282.6565183695	55508.6
Odocoileus_virginianus_borealis	115842.254801248	5.06386700222159	24565.3130367391	38399.1895064415	55508.6
Odocoileus_virginianus_borealis	246996.535600338	5.39269086184182	52233.0659761439	67814.0714282436	55508.6
Odocoileus_virginianus_borealis	298544.8330122	5.47500955914296	83395.0768803433	100943.862387432	55508.6
Odocoileus_virginianus_borealis	292809.051122694	5.46658449722203	118492.64789452	138257.731330281	55508.6
Odocoileus_virginianus_borealis	335169.409359827	5.52526437406183	158022.814766041	180284.100201708	55508.6
Odocoileus_virginianus_borealis	340957.210530159	5.53269987929553	202545.385637374	227618.12721516	55508.6
Odocoileus_virginianus_borealis	320096.365156407	5.50528074255564	252690.868792945	280930.135211013	55508.6
Odocoileus_virginianus_borealis	289091.633784763	5.4610355235154	309169.401629081	340975.104462041	55508.6
Odocoileus_virginianus_borealis	256464.313717597	5.40902694280552	372780.807295001	408603.364358708	55508.6
Odocoileus_virginianus_borealis	237073.084704004	5.37488225061231	444425.921422416	530214.877955565	55508.6
Odocoileus_virginianus_borealis	255245.990836808	5.40695892932457	616003.834488713	724830.308425668	55508.6
Odocoileus_virginianus_borealis	276665.535322893	5.44195506173823	833656.782362623	971707.201765672	55508.6
Odocoileus_virginianus_borealis	259076.397877532	5.41342785012037	1109757.62116872	1284879.69953724	55508.6
Odocoileus_virginianus_borealis	204934.100649081	5.31161423019964	1460001.77790576	1682150.63094599	55508.6
Odocoileus_virginianus_borealis	149778.892491457	5.17545061496308	1904299.48398623	2186103.54528364	55508.6
Odocoileus_virginianus_borealis	113881.158179808	5.0564518753044	2467907.60658104	2825386.51262486	55508.6
Odocoileus_virginianus_borealis	98188.0595074244	4.99205867714198	3182865.41866868	3636340.6726375	55508.6
Odocoileus_virginianus_borealis	96748.4869185219	4.9856441816695	4089815.92660631	4665066.10916359	55508.6
Odocoileus_virginianus_borealis	103376.439990564	5.01442157214319	5240316.29172087	5970042.48876477	55508.6
Odocoileus_virginianus_borealis	112645.673709614	5.05171451678669	6699768.68580868	7625453.43793675	55508.6
Odocoileus_virginianus_borealis	120483.942865819	5.08092917147987	8551138.19006481	9725403.63893266	55508.6
Odocoileus_virginianus_borealis	124605.557745584	5.09553741346608	10899669.0878005	12389268.3722598	55508.6
Odocoileus_virginianus_borealis	125214.2847486	5.09765387706616	13878867.6567191	15768479.6097923	55508.6
Odocoileus_virginianus_dnaZoo	54282.6079670784	4.73466070484073	0	16121.9835334407	55508.6
Odocoileus_virginianus_dnaZoo	95885.4618130785	4.98175276428237	32243.9670668813	49821.2048157527	55508.6
Odocoileus_virginianus_dnaZoo	242953.281968092	5.38552277016587	67398.4425646242	86562.2933550371	55508.6
[truncated: 1,413 more rows]
