# Supplementary material for: Worldwide Late Pleistocene and Early Holocene population declines in extant megafauna are associated with Homo sapiens expansion rather than climate change
Source: Nat Commun. 2023 Nov 24;14:7679. doi: 10.1038/s41467-023-43426-5 (PMC10667484; doi:10.1038/s41467-023-43426-5)
Supplement: Supplementary file 8 — Source Data [file 41467_2023_43426_MOESM8_ESM.zip › Source data/source_data_11.txt]

MSE	Model	times
0.139927485506728	Climate-only	0-742 kya
0.136677874572874	Climate-only	0-742 kya
0.114691811772619	Climate-only	0-742 kya
0.113169561607689	Climate-only	0-742 kya
0.110049271485158	Climate-only	0-742 kya
0.107968468721513	Climate-only	0-742 kya
0.099317518842611	Climate-only	0-742 kya
0.108327272623697	Climate-only	0-742 kya
0.115335272828607	Climate-only	0-742 kya
0.124574123519011	Climate-only	0-742 kya
0.165249845830747	Climate-only	0-742 kya
0.201314273015413	Climate-only	0-742 kya
0.138118056044041	Climate-only	0-742 kya
0.127436618260235	Climate-only	0-742 kya
0.114504928064104	Climate-only	0-742 kya
0.166284515219796	Climate-only	0-742 kya
0.171789595345451	Climate-only	0-742 kya
0.11067815995863	Climate-only	0-742 kya
0.105521665198164	Climate-only	0-742 kya
0.100076946404222	Climate-only	0-742 kya
0.161671138590823	Climate-only	0-742 kya
0.14632118206639	Climate-only	0-742 kya
0.132732369813614	Climate-only	0-742 kya
0.154082549103574	Climate-only	0-742 kya
0.177688982913804	Climate-only	0-742 kya
0.133090775675395	Climate-only	0-742 kya
0.129357111418827	Climate-only	0-742 kya
0.236081918060947	Climate-only	0-742 kya
0.193395335925417	Climate-only	0-742 kya
0.317540682137703	Climate-only	0-742 kya
0.151605775739097	Climate-only	0-742 kya
0.191040494139221	Climate-only	0-742 kya
0.161088014065256	Climate-only	0-742 kya
0.268157914386115	Climate-only	0-742 kya
0.14479315180842	Climate-only	0-742 kya
0.161257113517654	Climate-only	0-742 kya
0.230206605631471	Climate-only	0-742 kya
0.110137906861188	Climate-only	0-742 kya
0.149098933284873	Climate-only	0-742 kya
0.327156357168097	Climate-only	0-742 kya
0.119276911292889	Climate-only	0-742 kya
0.114567551189635	Climate-only	0-742 kya
0.16367855072894	Climate-only	0-742 kya
0.278904072341453	Climate-only	0-742 kya
0.113986913159853	Climate-only	0-742 kya
0.150448300923685	Climate-only	0-742 kya
0.134616978543314	Climate-only	0-742 kya
0.101228534650415	Climate-only	0-742 kya
0.134761185361907	Climate-only	0-742 kya
0.171661461848143	Climate-only	0-742 kya
0.142067439280211	Climate-only	0-742 kya
0.106976471684369	Climate-only	0-742 kya
0.0965011923217084	Climate-only	0-742 kya
0.117537243483254	Climate-only	0-742 kya
0.136606549290226	Climate-only	0-742 kya
0.136858530221083	Climate-only	0-742 kya
0.132716577731883	Climate-only	0-742 kya
0.126478519077674	Climate-only	0-742 kya
0.166584421099703	Climate-only	0-742 kya
0.135099508344521	Climate-only	0-742 kya
0.108059377571647	Climate-only	0-742 kya
0.101333924451197	Climate-only	0-742 kya
0.111363846516323	Climate-only	0-742 kya
0.129974132087447	Climate-only	0-742 kya
0.146275708303055	Climate-only	0-742 kya
0.108667319147462	Climate-only	0-742 kya
0.164911717127654	Climate-only	0-742 kya
0.199974532582448	Climate-only	0-742 kya
0.20444048157578	Climate-only	0-742 kya
0.116441245069827	Climate-only	0-742 kya
0.106780749719623	Climate-only	0-742 kya
0.158110968725191	Climate-only	0-742 kya
0.124559774197236	Climate-only	0-742 kya
0.117274298679864	Climate-only	0-742 kya
0.169154091425493	Climate-only	0-742 kya
0.105652722342037	Climate-only	0-742 kya
0.20391482924547	Climate-only	0-742 kya
0.155267741552972	Climate-only	0-742 kya
0.109216893944259	Climate-only	0-742 kya
0.133182818663496	Climate-only	0-742 kya
0.107173577126726	Climate-only	0-742 kya
0.0963650660715958	Climate-only	0-742 kya
0.110957647236521	Climate-only	0-742 kya
0.100531907743709	Climate-only	0-742 kya
0.10018515447605	Climate-only	0-742 kya
0.102711212089008	Climate-only	0-742 kya
0.114346902809915	Climate-only	0-742 kya
0.142831705037946	Climate-only	0-742 kya
0.188975755239077	Climate-only	0-742 kya
0.176649059375745	Climate-only	0-742 kya
0.111059960688287	Climate-only	0-742 kya
0.102347240335311	Climate-only	0-742 kya
0.109078466190476	Climate-only	0-742 kya
0.112544564561703	Climate-only	0-742 kya
0.134836014211799	Climate-only	0-742 kya
0.156046454857647	Climate-only	0-742 kya
0.107453770411745	Climate-only	0-742 kya
0.1787750179803	Climate-only	0-742 kya
0.16756614553838	Climate-only	0-742 kya
0.198869317725127	Climate-only	0-742 kya
0.115775613412163	Climate-only	0-742 kya
0.170992292044232	Climate-only	0-742 kya
0.202435122695232	Climate-only	0-742 kya
0.110122954852036	Climate-only	0-742 kya
0.108015318826893	Climate-only	0-742 kya
0.152028786492693	Climate-only	0-742 kya
0.959909213523341	Climate-only	0-742 kya
0.113859161041368	Climate-only	0-742 kya
0.106347985987106	Climate-only	0-742 kya
0.231854669113886	Climate-only	0-742 kya
1.03999112688187	Climate-only	0-742 kya
0.127059646603667	Climate-only	0-742 kya
0.108886209151523	Climate-only	0-742 kya
0.106125089789944	Climate-only	0-742 kya
0.181040771420939	Climate-only	0-742 kya
0.247743782195482	Climate-only	0-742 kya
0.224343676697173	Climate-only	0-742 kya
0.112405131118306	Climate-only	0-742 kya
0.127310913084589	Climate-only	0-742 kya
0.137477968252043	Climate-only	0-742 kya
0.173010755325316	Climate-only	0-742 kya
0.105128729632341	Climate-only	0-742 kya
0.103220395516356	Climate-only	0-742 kya
0.106529091150448	Climate-only	0-742 kya
0.10890354356499	Climate-only	0-742 kya
0.175584916228737	Climate-only	0-742 kya
0.180915079061359	Climate-only	0-742 kya
0.106873622728871	Climate-only	0-742 kya
0.106214771804341	Climate-only	0-742 kya
0.11211567879723	Climate-only	0-742 kya
0.150585400178024	Climate-only	0-742 kya
0.134768743044523	Climate-only	0-742 kya
0.130605868301113	Climate-only	0-742 kya
0.162975590608605	Climate-only	0-742 kya
0.21141544023451	Climate-only	0-742 kya
0.130343205952909	Climate-only	0-742 kya
0.101395126426798	Climate-only	0-742 kya
0.151338210567458	Climate-only	0-742 kya
0.234380189158321	Climate-only	0-742 kya
0.114886396608958	Climate-only	0-742 kya
0.109752707083862	Climate-only	0-742 kya
0.102874865167172	Climate-only	0-742 kya
0.105484061947754	Climate-only	0-742 kya
0.10477887953636	Climate-only	0-742 kya
0.183009229456979	Climate-only	0-742 kya
0.167852334115072	Climate-only	0-742 kya
0.250651961454129	Climate-only	0-742 kya
0.206330514257054	Climate-only	0-742 kya
0.11187559978624	Climate-only	0-742 kya
0.110392084602752	Climate-only	0-742 kya
0.121159122843257	Climate-only	0-742 kya
0.12930958287073	Climate-only	0-742 kya
0.204727829587774	Climate-only	0-742 kya
0.220863630773701	Climate-only	0-742 kya
0.236316392274753	Climate-only	0-742 kya
0.150420959188688	Climate-only	0-742 kya
0.121533146983043	Climate-only	0-742 kya
0.165319097111115	Climate-only	0-742 kya
0.205357743730748	Climate-only	0-742 kya
0.100916036406729	Climate-only	0-742 kya
0.10125146622077	Climate-only	0-742 kya
0.121332688061837	Climate-only	0-742 kya
0.125139733648829	Climate-only	0-742 kya
0.118568074786607	Climate-only	0-742 kya
0.497041986800762	Climate-only	0-742 kya
0.187671798779795	Climate-only	0-742 kya
0.280584809422253	Climate-only	0-742 kya
0.164953843991871	Climate-only	0-742 kya
0.287466918263809	Climate-only	0-742 kya
0.558281916002283	Climate-only	0-742 kya
0.124331360663317	Climate-only	0-742 kya
0.163899834081263	Climate-only	0-742 kya
0.117485933078001	Climate-only	0-742 kya
0.108817806015203	Climate-only	0-742 kya
0.21146267673299	Climate-only	0-742 kya
0.485650937713155	Climate-only	0-742 kya
0.113107082323007	Climate-only	0-742 kya
0.121824306119931	Climate-only	0-742 kya
0.215563850533042	Climate-only	0-742 kya
0.424330213559288	Climate-only	0-742 kya
0.127131217351075	Climate-only	0-742 kya
0.104433243847111	Climate-only	0-742 kya
0.181101087206826	Climate-only	0-742 kya
0.1392466553032	Climate-only	0-742 kya
0.101901592383899	Climate-only	0-742 kya
0.313002137847727	Climate-only	0-742 kya
0.112088795751028	Climate-only	0-742 kya
0.168376759833183	Climate-only	0-742 kya
0.166054208449194	Climate-only	0-742 kya
0.238989349271436	Climate-only	0-742 kya
0.109819857974329	Climate-only	0-742 kya
0.0996581445118985	Climate-only	0-742 kya
0.113838673188134	Climate-only	0-742 kya
0.115307411054704	Climate-only	0-742 kya
0.124704037466427	Climate-only	0-742 kya
0.317724942981881	Climate-only	0-742 kya
0.191953931580285	Climate-only	0-742 kya
0.0971827270321711	Climate-only	0-742 kya
0.111040205306879	Climate-only	0-742 kya
0.209112356854931	Climate-only	0-742 kya
0.107090895340118	Climate-only	0-742 kya
0.112128481108544	Climate-only	0-742 kya
0.115793549595088	Climate-only	0-742 kya
0.151483791101801	Climate-only	0-742 kya
0.120409156908874	Climate-only	0-742 kya
0.100754277102606	Climate-only	0-742 kya
0.111824476743163	Climate-only	0-742 kya
0.21578563658835	Climate-only	0-742 kya
0.815652382596855	Climate-only	0-742 kya
0.293279183798178	Climate-only	0-742 kya
0.155003960636534	Climate-only	0-742 kya
0.209506605330142	Climate-only	0-742 kya
0.859215759287911	Climate-only	0-742 kya
0.26081590529771	Climate-only	0-742 kya
0.132908686384541	Climate-only	0-742 kya
0.168516948067791	Climate-only	0-742 kya
0.10159965329731	Climate-only	0-742 kya
0.107472998947369	Climate-only	0-742 kya
0.130065299075716	Climate-only	0-742 kya
0.138609315654181	Climate-only	0-742 kya
0.111890458589069	Climate-only	0-742 kya
0.18699949203896	Climate-only	0-742 kya
0.208712906509603	Climate-only	0-742 kya
0.108055311756892	Climate-only	0-742 kya
0.11176732568187	Climate-only	0-742 kya
0.104647438514003	Climate-only	0-742 kya
0.188652803270938	Climate-only	0-742 kya
0.164458438703289	Climate-only	0-742 kya
0.100277723310095	Climate-only	0-742 kya
0.123209381216763	Climate-only	0-742 kya
0.136415396453776	Climate-only	0-742 kya
0.185678967118427	Climate-only	0-742 kya
0.147638766312763	Climate-only	0-742 kya
0.110270693728573	Climate-only	0-742 kya
0.105374379266579	Climate-only	0-742 kya
0.10351537483209	Climate-only	0-742 kya
0.101120973380103	Climate-only	0-742 kya
0.135506405982609	Climate-only	0-742 kya
0.150029415329904	Climate-only	0-742 kya
0.0987155004509352	Climate-only	0-742 kya
0.179048212981909	Climate-only	0-742 kya
0.169769971453708	Climate-only	0-742 kya
0.125872853791753	Climate-only	0-742 kya
0.125510184885667	Climate-only	0-742 kya
0.103593004843875	Climate-only	0-742 kya
0.102396903629941	Climate-only	0-742 kya
0.109524086779281	Climate-only	0-742 kya
0.132428004169088	Climate-only	0-742 kya
0.166533250195774	Climate-only	0-742 kya
0.176198635243004	Climate-only	0-742 kya
0.189713323599251	Climate-only	0-742 kya
0.114341664634665	Climate-only	0-742 kya
0.106556042407361	Climate-only	0-742 kya
0.114869580959264	Climate-only	0-742 kya
0.111576780004813	Climate-only	0-742 kya
0.110724492796149	Climate-only	0-742 kya
0.12431854415347	Climate-only	0-742 kya
0.125649431670814	Climate-only	0-742 kya
0.231183617685523	Climate-only	0-742 kya
0.110248650988523	Climate-only	0-742 kya
0.121222264451821	Climate-only	0-742 kya
0.129224277101735	Climate-only	0-742 kya
0.18129447389549	Climate-only	0-742 kya
0.106994288895514	Climate-only	0-742 kya
0.121569018705205	Climate-only	0-742 kya
0.116532994057567	Climate-only	0-742 kya
0.103065826825374	Climate-only	0-742 kya
0.125798892821849	Climate-only	0-742 kya
0.254588685012981	Climate-only	0-742 kya
0.138880104247519	Climate-only	0-742 kya
0.125817035182933	Climate-only	0-742 kya
0.128912284098418	Climate-only	0-742 kya
0.31160710889579	Climate-only	0-742 kya
0.148742690864267	Climate-only	0-742 kya
0.106474997644741	Climate-only	0-742 kya
0.100955259651386	Climate-only	0-742 kya
0.0980736896304849	Climate-only	0-742 kya
0.134851917125747	Climate-only	0-742 kya
0.329914037224349	Climate-only	0-742 kya
0.146556169482209	Climate-only	0-742 kya
0.121718145182756	Climate-only	0-742 kya
0.145378369424845	Climate-only	0-742 kya
0.335629669468645	Climate-only	0-742 kya
0.134562032796935	Climate-only	0-742 kya
0.104179964858609	Climate-only	0-742 kya
0.109311853801656	Climate-only	0-742 kya
0.104346014000271	Climate-only	0-742 kya
0.134788889026345	Climate-only	0-742 kya
0.171887749953059	Climate-only	0-742 kya
0.124421321207964	Climate-only	0-742 kya
0.114932682931566	Climate-only	0-742 kya
0.159947381249196	Climate-only	0-742 kya
0.183573827446747	Climate-only	0-742 kya
0.101207196719107	Climate-only	0-742 kya
0.101358027756892	Climate-only	0-742 kya
0.108369250963833	Climate-only	0-742 kya
0.109350142663215	Climate-only	0-742 kya
0.122326539001978	Climate-only	0-742 kya
0.34585368131507	Climate-only	0-742 kya
0.146184199266248	Climate-only	0-742 kya
0.333361910181409	Climate-only	0-742 kya
0.155032263808981	Climate-only	0-742 kya
0.433627904958507	Climate-only	0-742 kya
0.169707355185622	Climate-only	0-742 kya
0.112520522293102	Climate-only	0-742 kya
0.153291691318058	Climate-only	0-742 kya
0.124074947875097	Climate-only	0-742 kya
0.109194816881516	Climate-only	0-742 kya
0.463169956406612	Climate-only	0-742 kya
0.136637170874172	Climate-only	0-742 kya
0.113733284979774	Climate-only	0-742 kya
0.155310534865834	Climate-only	0-742 kya
0.493431481873689	Climate-only	0-742 kya
0.120582785717018	Climate-only	0-742 kya
0.258398151243459	Climate-only	0-742 kya
0.121316367317363	Climate-only	0-742 kya
0.151511476827705	Climate-only	0-742 kya
0.185221980385003	Climate-only	0-742 kya
0.16875241278984	Climate-only	0-742 kya
0.146384787079503	Climate-only	0-742 kya
0.110659047506068	Climate-only	0-742 kya
0.105418896433256	Climate-only	0-742 kya
0.122299047795499	Climate-only	0-742 kya
0.131343940697455	Climate-only	0-742 kya
0.143232220691298	Climate-only	0-742 kya
0.128027369757591	Climate-only	0-742 kya
0.150556503510372	Climate-only	0-742 kya
0.162081625512375	Climate-only	0-742 kya
0.175946270661688	Climate-only	0-742 kya
0.218629207280114	Climate-only	0-742 kya
0.294555366232801	Climate-only	0-742 kya
0.216038454225957	Climate-only	0-742 kya
0.125032431040122	Climate-only	0-742 kya
0.181560662839839	Climate-only	0-742 kya
0.147371900352401	Climate-only	0-742 kya
0.126706000544403	Climate-only	0-742 kya
0.198943619146699	Climate-only	0-742 kya
0.419975320684001	Climate-only	0-742 kya
0.146399306298625	Climate-only	0-742 kya
0.115470555411777	Climate-only	0-742 kya
0.160924636845333	Climate-only	0-742 kya
0.460697854447994	Climate-only	0-742 kya
0.118523257273287	Climate-only	0-742 kya
0.137701100883989	Climate-only	0-742 kya
0.122483363415566	Climate-only	0-742 kya
0.112571533447955	Climate-only	0-742 kya
0.163867070270117	Climate-only	0-742 kya
0.542898833606911	Climate-only	0-742 kya
0.205323774189329	Climate-only	0-742 kya
0.15766884279852	Climate-only	0-742 kya
0.211407044657225	Climate-only	0-742 kya
0.314084036446939	Climate-only	0-742 kya
0.104046754285051	Climate-only	0-742 kya
0.0954754568700949	Climate-only	0-742 kya
0.11391227216163	Climate-only	0-742 kya
0.169425051877898	Climate-only	0-742 kya
0.204304715525406	Climate-only	0-742 kya
0.118081887642744	Climate-only	0-742 kya
0.155172720460672	Climate-only	0-742 kya
0.231500160850424	Climate-only	0-742 kya
0.12225268549792	Climate-only	0-742 kya
0.115557596322787	Climate-only	0-742 kya
0.222728225748087	Climate-only	0-742 kya
0.122357083117593	Climate-only	0-742 kya
0.124774719756353	Climate-only	0-742 kya
0.110803992915637	Climate-only	0-742 kya
0.10323009499703	Climate-only	0-742 kya
0.106195482063975	Climate-only	0-742 kya
0.116626987081826	Climate-only	0-742 kya
0.185570587656841	Climate-only	0-742 kya
0.168884286149894	Climate-only	0-742 kya
0.104826730651208	Climate-only	0-742 kya
0.118060375896372	Climate-only	0-742 kya
0.116962792198438	Climate-only	0-742 kya
0.110857051423066	Climate-only	0-742 kya
0.126563654654763	Climate-only	0-742 kya
0.107415390514404	Climate-only	0-742 kya
0.107480729418116	Climate-only	0-742 kya
0.106483547874015	Climate-only	0-742 kya
0.390873295809885	Climate-only	0-742 kya
0.143367809275059	Climate-only	0-742 kya
0.321082743296091	Climate-only	0-742 kya
0.15320926911091	Climate-only	0-742 kya
0.372430638381328	Climate-only	0-742 kya
0.127923274975265	Climate-only	0-742 kya
0.118971909772009	Climate-only	0-742 kya
0.144758577908583	Climate-only	0-742 kya
0.125432081746459	Climate-only	0-742 kya
0.119823731967807	Climate-only	0-742 kya
0.113419609729888	Climate-only	0-742 kya
0.175310982149101	Climate-only	0-742 kya
0.161359701496218	Climate-only	0-742 kya
0.284519498418777	Climate-only	0-742 kya
0.33394628681608	Climate-only	0-742 kya
0.102709309470785	Climate-only	0-742 kya
0.10436999250838	Climate-only	0-742 kya
0.113790635213681	Climate-only	0-742 kya
0.125394448673425	Climate-only	0-742 kya
0.13788965006842	Climate-only	0-742 kya
0.231410132838546	Climate-only	0-742 kya
0.456486726260302	Climate-only	0-742 kya
0.1137295020672	Climate-only	0-742 kya
0.287519969938119	Climate-only	0-742 kya
0.149014610683361	Climate-only	0-742 kya
0.319178378502721	Climate-only	0-742 kya
0.136098552620487	Climate-only	0-742 kya
0.100150401981687	Climate-only	0-742 kya
0.101727287552911	Climate-only	0-742 kya
0.115554007267125	Climate-only	0-742 kya
0.144118241067456	Climate-only	0-742 kya
0.1842870632877	Climate-only	0-742 kya
0.156174992381787	Climate-only	0-742 kya
0.123862323222706	Climate-only	0-742 kya
0.130675766601131	Climate-only	0-742 kya
0.141325833336747	Climate-only	0-742 kya
0.129631709666786	Climate-only	0-742 kya
0.114191341863943	Climate-only	0-742 kya
0.106361432452024	Climate-only	0-742 kya
0.118788873149599	Climate-only	0-742 kya
0.131887991175825	Climate-only	0-742 kya
0.129558846449514	Climate-only	0-742 kya
0.161014495998017	Climate-only	0-742 kya
0.150490594040755	Climate-only	0-742 kya
0.13857095617273	Climate-only	0-742 kya
0.127498337677997	Climate-only	0-742 kya
0.119424405242827	Climate-only	0-742 kya
0.144106105868161	Climate-only	0-742 kya
0.117685770670466	Climate-only	0-742 kya
0.0937747594086627	Climate-only	0-742 kya
0.0980439690971323	Climate-only	0-742 kya
0.115549100759981	Climate-only	0-742 kya
0.121558464387577	Climate-only	0-742 kya
0.153053793762714	Climate-only	0-742 kya
0.165981012412176	Climate-only	0-742 kya
0.146998067231868	Climate-only	0-742 kya
0.116890607647478	Climate-only	0-742 kya
0.10554571117416	Climate-only	0-742 kya
0.110633180510133	Climate-only	0-742 kya
0.1120249991579	Climate-only	0-742 kya
0.119469211480892	Climate-only	0-742 kya
0.115155493402126	Climate-only	0-742 kya
0.11570167994519	Climate-only	0-742 kya
0.202009236912782	Climate-only	0-742 kya
0.204849145687222	Climate-only	0-742 kya
0.132710967163802	Climate-only	0-742 kya
0.12966642334905	Climate-only	0-742 kya
0.128293058079282	Climate-only	0-742 kya
0.11219947592474	Climate-only	0-742 kya
0.132159421509973	Climate-only	0-742 kya
0.178326403878565	Climate-only	0-742 kya
0.10597542030001	Climate-only	0-742 kya
0.113785457774649	Climate-only	0-742 kya
0.696190181829994	Climate-only	0-742 kya
0.138433156216865	Climate-only	0-742 kya
0.138340740560265	Climate-only	0-742 kya
0.195755252465083	Climate-only	0-742 kya
0.797992819354761	Climate-only	0-742 kya
0.189218095266336	Climate-only	0-742 kya
0.290095714714781	Climate-only	0-742 kya
0.127375431070148	Climate-only	0-742 kya
0.119850875267691	Climate-only	0-742 kya
0.238283025086865	Climate-only	0-742 kya
0.516492175611663	Climate-only	0-742 kya
0.27491088811294	Climate-only	0-742 kya
0.178272152390282	Climate-only	0-742 kya
0.220581887438303	Climate-only	0-742 kya
0.113253041141662	Climate-only	0-742 kya
0.106644277186191	Climate-only	0-742 kya
0.112319420672329	Climate-only	0-742 kya
0.113032747765677	Climate-only	0-742 kya
0.172209985708925	Climate-only	0-742 kya
0.124509746751465	Climate-only	0-742 kya
0.12209104213567	Climate-only	0-742 kya
0.116411564054765	Climate-only	0-742 kya
0.875810991499009	Climate-only	0-742 kya
0.136432765427043	Climate-only	0-742 kya
0.107777801995468	Climate-only	0-742 kya
0.175931743520294	Climate-only	0-742 kya
0.238539529777054	Climate-only	0-742 kya
0.251582769985613	Climate-only	0-742 kya
0.117068755589493	Climate-only	0-742 kya
0.111325786676929	Climate-only	0-742 kya
0.130630609436565	Climate-only	0-742 kya
0.143305900974842	Climate-only	0-742 kya
0.126981114063157	Climate-only	0-742 kya
0.227196607989332	Climate-only	0-742 kya
0.140989963523292	Climate-only	0-742 kya
0.182473984464897	Climate-only	0-742 kya
0.183197985284583	Climate-only	0-742 kya
0.152834983038989	Climate-only	0-742 kya
0.153924242295405	Climate-only	0-742 kya
0.138897415743088	Climate-only	0-742 kya
0.132398668476296	Climate-only	0-742 kya
0.214606507126953	Climate-only	0-742 kya
0.108161706454334	Climate-only	0-742 kya
0.100183945938734	Climate-only	0-742 kya
0.103239930887729	Climate-only	0-742 kya
0.158518561077288	Climate-only	0-742 kya
0.197749304773536	Climate-only	0-742 kya
0.216954690808825	Climate-only	0-742 kya
0.674770187923904	Climate-only	0-742 kya
0.192625717077875	Climate-only	0-742 kya
0.124624693300162	Climate-only	0-742 kya
0.222362632199573	Climate-only	0-742 kya
0.34478854428174	Climate-only	0-742 kya
0.110923131627139	Climate-only	0-742 kya
0.133522378546123	Climate-only	0-742 kya
0.0991162617817532	Climate-only	0-742 kya
0.127126683736376	Climate-only	0-742 kya
0.168625012295033	Climate-only	0-742 kya
0.246586043875322	Climate-only	0-742 kya
0.152449481450925	Climate-only	0-742 kya
0.188301718769445	Climate-only	0-742 kya
0.106557149061333	Climate-only	0-742 kya
0.167328776876225	Climate-only	0-742 kya
0.136383076410635	Climate-only	0-742 kya
0.116943614692045	Climate-only	0-742 kya
0.134021261517589	Climate-only	0-742 kya
0.127975737143679	Climate-only	0-742 kya
0.115154681983976	Climate-only	0-742 kya
0.124335230121231	Climate-only	0-742 kya
0.178049977465002	Climate-only	0-742 kya
0.168328396655528	Climate-only	0-742 kya
0.14515976844159	Climate-only	0-742 kya
0.147437153985624	Climate-only	0-742 kya
0.149973388924256	Climate-only	0-742 kya
0.130211721588042	Climate-only	0-742 kya
0.099555966596069	Climate-only	0-742 kya
0.100551441138384	Climate-only	0-742 kya
0.111797244396812	Climate-only	0-742 kya
0.167550421632295	Climate-only	0-742 kya
0.454640302791418	Climate-only	0-742 kya
0.109019461839144	Climate-only	0-742 kya
0.103243386375192	Climate-only	0-742 kya
0.218384566917617	Climate-only	0-742 kya
0.266311371598866	Climate-only	0-742 kya
0.102263897933793	Climate-only	0-742 kya
0.100130677065937	Climate-only	0-742 kya
0.104695825452481	Climate-only	0-742 kya
0.102590516795025	Climate-only	0-742 kya
0.114211713788874	Climate-only	0-742 kya
0.172103769528451	Climate-only	0-742 kya
0.299393473162855	Climate-only	0-742 kya
0.134847557949112	Climate-only	0-742 kya
0.0967816400429251	Climate-only	0-742 kya
0.170775839843209	Climate-only	0-742 kya
0.264036761382599	Climate-only	0-742 kya
0.105739048141078	Climate-only	0-742 kya
0.13202273307337	Climate-only	0-742 kya
0.101138990415095	Climate-only	0-742 kya
0.0969391232908141	Climate-only	0-742 kya
0.0956400741577843	Climate-only	0-742 kya
0.10116495016802	Climate-only	0-742 kya
0.100783096589504	Climate-only	0-742 kya
0.0989047616178526	Climate-only	0-742 kya
0.162128059428965	Climate-only	0-742 kya
0.166839760072883	Climate-only	0-742 kya
0.286699888975302	Climate-only	0-742 kya
0.155571089104705	Climate-only	0-742 kya
0.157663512378404	Climate-only	0-742 kya
0.223437760809331	Climate-only	0-742 kya
0.105974655629721	Climate-only	0-742 kya
0.133137562132724	Climate-only	0-742 kya
0.27105752733677	Climate-only	0-742 kya
0.19166893386276	Climate-only	0-742 kya
0.168927678242603	Climate-only	0-742 kya
0.187460232060762	Climate-only	0-742 kya
0.314730305296335	Climate-only	0-742 kya
0.176788236100977	Climate-only	0-742 kya
0.142199781772958	Climate-only	0-742 kya
0.13718990842473	Climate-only	0-742 kya
0.141545592877929	Climate-only	0-742 kya
0.205372635837837	Climate-only	0-742 kya
0.152155675076177	Climate-only	0-742 kya
0.247945518008702	Climate-only	0-742 kya
0.153724020363014	Climate-only	0-742 kya
0.240383865678349	Climate-only	0-742 kya
0.116134019049901	Climate-only	0-742 kya
0.210146654867832	Climate-only	0-742 kya
0.191342252275416	Climate-only	0-742 kya
0.163014611986881	Climate-only	0-742 kya
0.131589822997718	Climate-only	0-742 kya
0.102801733681918	Climate-only	0-742 kya
0.10879436917499	Climate-only	0-742 kya
0.107754942164268	Climate-only	0-742 kya
0.104027912470558	Climate-only	0-742 kya
0.185984598186346	Climate-only	0-742 kya
0.133257083539307	Climate-only	0-742 kya
0.121018413557226	Climate-only	0-742 kya
0.123285483540468	Climate-only	0-742 kya
0.164513600440555	Climate-only	0-742 kya
0.103902459561908	Climate-only	0-742 kya
0.11355018828198	Climate-only	0-742 kya
0.0982075443235119	Climate-only	0-742 kya
0.104102838521478	Climate-only	0-742 kya
0.0992453657623583	Climate-only	0-742 kya
0.149891872342156	Climate-only	0-742 kya
0.135686195531001	Climate-only	0-742 kya
0.110482661935693	Climate-only	0-742 kya
0.111657143428861	Climate-only	0-742 kya
0.100738985753456	Climate-only	0-742 kya
0.101174343021959	Climate-only	0-742 kya
0.0976719798934766	Climate-only	0-742 kya
0.12057107068332	Climate-only	0-742 kya
0.108765688371568	Climate-only	0-742 kya
0.180675120239977	Climate-only	0-742 kya
0.183390001524375	Climate-only	0-742 kya
0.195018249213838	Climate-only	0-742 kya
0.278847622556606	Climate-only	0-742 kya
0.31416635895414	Climate-only	0-742 kya
0.131842651418561	Climate-only	0-742 kya
0.100333948894569	Climate-only	0-742 kya
0.130922000743608	Climate-only	0-742 kya
0.28894577736084	Climate-only	0-742 kya
0.407027131301043	Climate-only	0-742 kya
0.273271339921934	Climate-only	0-742 kya
0.132100157657742	Climate-only	0-742 kya
0.199110208797963	Climate-only	0-742 kya
0.140385877225587	Climate-only	0-742 kya
0.136769048322089	Climate-only	0-742 kya
0.239553788187148	Climate-only	0-742 kya
0.136426305935122	Climate-only	0-742 kya
0.106874036229691	Climate-only	0-742 kya
0.142313255570929	Climate-only	0-742 kya
0.159533077094952	Climate-only	0-742 kya
0.11945716030772	Climate-only	0-742 kya
0.102895559336408	Climate-only	0-742 kya
0.178687509539424	Climate-only	0-742 kya
0.252636511943368	Climate-only	0-742 kya
0.166601364162299	Climate-only	0-742 kya
0.154428675429108	Climate-only	0-742 kya
0.177063341648554	Climate-only	0-742 kya
0.0999460453811193	Climate-only	0-742 kya
0.100596830823465	Climate-only	0-742 kya
0.111799482224617	Climate-only	0-742 kya
0.100229246950703	Climate-only	0-742 kya
0.118840828189772	Climate-only	0-742 kya
0.133947893551112	Climate-only	0-742 kya
0.102950254880468	Climate-only	0-742 kya
0.209225205337729	Climate-only	0-742 kya
0.136212570705368	Climate-only	0-742 kya
0.157407870045896	Climate-only	0-742 kya
0.142940790936502	Climate-only	0-742 kya
0.206486122563379	Climate-only	0-742 kya
0.127561558299756	Climate-only	0-742 kya
0.105273850786913	Climate-only	0-742 kya
0.101615420441199	Climate-only	0-742 kya
0.106717023821885	Climate-only	0-742 kya
0.110168992866194	Climate-only	0-742 kya
0.27988520612717	Climate-only	0-742 kya
0.124708613086162	Climate-only	0-742 kya
0.098838049469106	Climate-only	0-742 kya
0.146149381072729	Climate-only	0-742 kya
0.156264986428192	Climate-only	0-742 kya
0.147280821436592	Climate-only	0-742 kya
0.104665976033091	Climate-only	0-742 kya
0.0942143699267048	Climate-only	0-742 kya
0.0966803241783246	Climate-only	0-742 kya
0.105485444418153	Climate-only	0-742 kya
0.100523890267093	Climate-only	0-742 kya
0.101764046905588	Climate-only	0-742 kya
0.107754273779411	Climate-only	0-742 kya
0.0976263476244452	Climate-only	0-742 kya
0.192674662035325	Climate-only	0-742 kya
0.214757014705489	Climate-only	0-742 kya
0.390351373860994	Climate-only	0-742 kya
0.561099641345415	Climate-only	0-742 kya
0.422236733726669	Climate-only	0-742 kya
0.106771396801758	Climate-only	0-742 kya
0.226192108976785	Climate-only	0-742 kya
0.514934559556711	Climate-only	0-742 kya
0.388832101911276	Climate-only	0-742 kya
0.223048968476362	Climate-only	0-742 kya
0.118153928555638	Climate-only	0-742 kya
0.147698238900908	Climate-only	0-742 kya
0.148386481565731	Climate-only	0-742 kya
0.159430513926747	Climate-only	0-742 kya
0.105638709903755	Climate-only	0-742 kya
0.110254339626241	Climate-only	0-742 kya
0.112131984624036	Climate-only	0-742 kya
0.102014609506816	Climate-only	0-742 kya
0.110646483760429	Climate-only	0-742 kya
0.101581233070492	Climate-only	0-742 kya
0.105118965394601	Climate-only	0-742 kya
0.114468726402563	Climate-only	0-742 kya
0.109751544821763	Climate-only	0-742 kya
0.112879460175061	Climate-only	0-742 kya
0.786888138279219	Climate-only	0-742 kya
0.113969342449415	Climate-only	0-742 kya
0.105014906290334	Climate-only	0-742 kya
0.158884002508512	Climate-only	0-742 kya
0.325719292356057	Climate-only	0-742 kya
0.120016251090562	Climate-only	0-742 kya
0.105501899537169	Climate-only	0-742 kya
0.282573940516084	Climate-only	0-742 kya
0.12344411714856	Climate-only	0-742 kya
0.0966816033077669	Climate-only	0-742 kya
0.0990580866768044	Climate-only	0-742 kya
0.12289635891924	Climate-only	0-742 kya
0.146625113029669	Climate-only	0-742 kya
0.464485558962827	Climate-only	0-742 kya
0.149605616464508	Climate-only	0-742 kya
0.139257726903553	Climate-only	0-742 kya
0.326563405336821	Climate-only	0-742 kya
0.53485200273996	Climate-only	0-742 kya
0.130867869408063	Climate-only	0-742 kya
0.124392610660043	Climate-only	0-742 kya
0.266847693980283	Climate-only	0-742 kya
0.208228456164769	Climate-only	0-742 kya
0.13055301842816	Climate-only	0-742 kya
0.391323002745415	Climate-only	0-742 kya
0.121091954573536	Climate-only	0-742 kya
0.14482447663678	Climate-only	0-742 kya
0.143360383700774	Climate-only	0-742 kya
0.313983612610056	Climate-only	0-742 kya
0.224457924484284	Climate-only	0-742 kya
0.13124150714981	Climate-only	0-742 kya
0.0997702323322957	Climate-only	0-742 kya
0.112149687894046	Climate-only	0-742 kya
0.101127217177379	Climate-only	0-742 kya
0.09887860739326	Climate-only	0-742 kya
0.193062394594561	Climate-only	0-742 kya
0.157921110294617	Climate-only	0-742 kya
0.18759718338723	Climate-only	0-742 kya
0.105754121935577	Climate-only	0-742 kya
0.14314829644579	Climate-only	0-742 kya
0.120584199097246	Climate-only	0-742 kya
0.151407221785288	Climate-only	0-742 kya
0.133347427375841	Climate-only	0-742 kya
0.10196548261326	Climate-only	0-742 kya
0.141296129700646	Climate-only	0-742 kya
0.136820098101782	Climate-only	0-742 kya
0.107323405621413	Climate-only	0-742 kya
0.114266457038946	Climate-only	0-742 kya
0.107977455074937	Climate-only	0-742 kya
0.101850077468227	Climate-only	0-742 kya
0.101245217597134	Climate-only	0-742 kya
0.117000135015142	Climate-only	0-742 kya
0.103858350860244	Climate-only	0-742 kya
0.125995640372484	Climate-only	0-742 kya
0.141467654329063	Climate-only	0-742 kya
0.276521258042562	Climate-only	0-742 kya
0.22931869474894	Climate-only	0-742 kya
0.11987280396308	Climate-only	0-742 kya
0.272449086346307	Climate-only	0-742 kya
0.106559514039857	Climate-only	0-742 kya
0.126162551126077	Climate-only	0-742 kya
0.10820866263463	Climate-only	0-742 kya
0.100082518368653	Climate-only	0-742 kya
0.166661253559599	Climate-only	0-742 kya
0.161518600265987	Climate-only	0-742 kya
0.186403034964137	Climate-only	0-742 kya
0.389003951023264	Climate-only	0-742 kya
0.103906358114616	Climate-only	0-742 kya
0.107836957968897	Climate-only	0-742 kya
0.0992885641191242	Climate-only	0-742 kya
0.146573421105295	Climate-only	0-742 kya
0.202084636912109	Climate-only	0-742 kya
0.247109932928149	Climate-only	0-742 kya
0.445701101901076	Climate-only	0-742 kya
0.173972373570375	Climate-only	0-742 kya
0.156618966578511	Climate-only	0-742 kya
0.144416115053751	Climate-only	0-742 kya
0.571477329110705	Climate-only	0-742 kya
0.183659543604637	Climate-only	0-742 kya
0.105740700171555	Climate-only	0-742 kya
0.103172494321709	Climate-only	0-742 kya
0.102697438021348	Climate-only	0-742 kya
0.110836168985595	Climate-only	0-742 kya
0.105773428067573	Climate-only	0-742 kya
0.356423227901209	Climate-only	0-742 kya
0.392121720041494	Climate-only	0-742 kya
0.277586396745576	Climate-only	0-742 kya
0.138012738789685	Climate-only	0-742 kya
0.411067632747277	Climate-only	0-742 kya
0.431513528723364	Climate-only	0-742 kya
0.150215364099651	Climate-only	0-742 kya
0.112281677041906	Climate-only	0-742 kya
0.109242935793903	Climate-only	0-742 kya
0.104366149826804	Climate-only	0-742 kya
0.130600588909484	Climate-only	0-742 kya
1.02237145543572	Climate-only	0-742 kya
0.125809134896136	Climate-only	0-742 kya
0.272637243705021	Climate-only	0-742 kya
0.131889136351022	Climate-only	0-742 kya
0.899261550988961	Climate-only	0-742 kya
0.21529246446661	Climate-only	0-742 kya
0.168645267758116	Climate-only	0-742 kya
0.123422734270793	Climate-only	0-742 kya
0.102049504881299	Climate-only	0-742 kya
0.100500329864424	Climate-only	0-742 kya
0.104415173912826	Climate-only	0-742 kya
0.12467617801146	Climate-only	0-742 kya
0.158271547398134	Climate-only	0-742 kya
0.135575079666297	Climate-only	0-742 kya
0.142764769967975	Climate-only	0-742 kya
0.119151502087041	Climate-only	0-742 kya
0.112652676807902	Climate-only	0-742 kya
0.098775417869495	Climate-only	0-742 kya
0.104729912392989	Climate-only	0-742 kya
0.104030900851082	Climate-only	0-742 kya
0.103319027536248	Climate-only	0-742 kya
0.115917903295396	Climate-only	0-742 kya
0.113644689653078	Climate-only	0-742 kya
0.107214355641936	Climate-only	0-742 kya
0.168584194804222	Climate-only	0-742 kya
0.133915213922352	Climate-only	0-742 kya
0.13444026138034	Climate-only	0-742 kya
0.123883780497896	Climate-only	0-742 kya
0.176118311897254	Climate-only	0-742 kya
0.122962275592598	Climate-only	0-742 kya
0.0989716228065661	Climate-only	0-742 kya
0.107208176656718	Climate-only	0-742 kya
0.100571897203994	Climate-only	0-742 kya
0.115267343336697	Climate-only	0-742 kya
0.106664284014463	Climate-only	0-742 kya
0.155948613801431	Climate-only	0-742 kya
0.132284471715554	Climate-only	0-742 kya
0.134978790648846	Climate-only	0-742 kya
0.133098160306407	Climate-only	0-742 kya
0.130417243404138	Climate-only	0-742 kya
0.115872248947074	Climate-only	0-742 kya
0.099187043856455	Climate-only	0-742 kya
0.103922118370042	Climate-only	0-742 kya
0.118805272936132	Climate-only	0-742 kya
0.111684288004535	Climate-only	0-742 kya
1.17416707212358	Climate-only	0-742 kya
0.106633713928974	Climate-only	0-742 kya
0.0926010934413436	Climate-only	0-742 kya
0.183772883506568	Climate-only	0-742 kya
0.413150349301346	Climate-only	0-742 kya
0.293245313437573	Climate-only	0-742 kya
0.13157702993678	Climate-only	0-742 kya
0.139832384282429	Climate-only	0-742 kya
0.102945231521401	Climate-only	0-742 kya
0.0975842088218919	Climate-only	0-742 kya
0.1045901300925	Climate-only	0-742 kya
0.11571239672885	Climate-only	0-742 kya
0.133303020127992	Climate-only	0-742 kya
0.156843021619217	Climate-only	0-742 kya
0.249377188476633	Climate-only	0-742 kya
0.13285402875467	Climate-only	0-742 kya
0.126925462297095	Climate-only	0-742 kya
0.104549168317054	Climate-only	0-742 kya
0.123762372446581	Climate-only	0-742 kya
0.104476124891066	Climate-only	0-742 kya
0.216227566377181	Climate-only	0-742 kya
0.102807049483356	Climate-only	0-742 kya
0.132995543950619	Climate-only	0-742 kya
0.132019547129336	Climate-only	0-742 kya
0.12670060910817	Climate-only	0-742 kya
0.209253283633479	Climate-only	0-742 kya
0.139651138616305	Climate-only	0-742 kya
0.161126813353772	Climate-only	0-742 kya
0.110056845771733	Climate-only	0-742 kya
0.197109307855423	Climate-only	0-742 kya
0.179412898849211	Climate-only	0-742 kya
0.135509470159847	Climate-only	0-742 kya
0.101115339655967	Climate-only	0-742 kya
0.107990323255432	Climate-only	0-742 kya
0.106169719635399	Climate-only	0-742 kya
0.115683701651703	Climate-only	0-742 kya
0.102756159993379	Climate-only	0-742 kya
0.335318848187105	Climate-only	0-742 kya
0.129285109469024	Climate-only	0-742 kya
0.108620447909472	Climate-only	0-742 kya
0.207017009458245	Climate-only	0-742 kya
0.33182888854523	Climate-only	0-742 kya
0.136085925334705	Climate-only	0-742 kya
0.101207954529508	Climate-only	0-742 kya
0.113364777595502	Climate-only	0-742 kya
0.111401424103604	Climate-only	0-742 kya
0.123366238548259	Climate-only	0-742 kya
0.370412694277274	Climate-only	0-742 kya
0.135746609024651	Climate-only	0-742 kya
0.102611009264643	Climate-only	0-742 kya
0.149972201566723	Climate-only	0-742 kya
0.269439083265778	Climate-only	0-742 kya
0.124655047119876	Climate-only	0-742 kya
0.119331385618037	Climate-only	0-742 kya
0.101619231867848	Climate-only	0-742 kya
0.103060787076566	Climate-only	0-742 kya
0.104499254573408	Climate-only	0-742 kya
0.130790564614018	Climate-only	0-742 kya
0.124429624146076	Climate-only	0-742 kya
0.103089143665297	Climate-only	0-742 kya
0.125780003048356	Climate-only	0-742 kya
0.14031861102779	Climate-only	0-742 kya
0.112471905960105	Climate-only	0-742 kya
0.13669179406066	Climate-only	0-742 kya
0.104336068969186	Climate-only	0-742 kya
0.102654611737889	Climate-only	0-742 kya
0.100218344211234	Climate-only	0-742 kya
0.1400159440213	Climate-only	0-742 kya
0.141727208451838	Climate-only	0-742 kya
0.111445029195114	Climate-only	0-742 kya
0.116528838426787	Climate-only	0-742 kya
0.134541275647406	Climate-only	0-742 kya
0.104253890588047	Climate-only	0-742 kya
0.106228922919132	Climate-only	0-742 kya
0.107204590920564	Climate-only	0-742 kya
0.096672234491769	Climate-only	0-742 kya
0.151476847422373	Climate-only	0-742 kya
0.144239527100228	Climate-only	0-742 kya
0.108605986922078	Climate-only	0-742 kya
0.133921976443514	Climate-only	0-742 kya
0.15569111924857	Climate-only	0-742 kya
0.115804624831364	Climate-only	0-742 kya
0.146614927432746	Climate-only	0-742 kya
0.126694801446747	Climate-only	0-742 kya
0.194827902006214	Climate-only	0-742 kya
0.597289511912625	Climate-only	0-742 kya
0.11713106027402	Climate-only	0-742 kya
0.113782847795981	Climate-only	0-742 kya
0.182596639962543	Climate-only	0-742 kya
0.295347375546026	Climate-only	0-742 kya
0.331709784276238	Climate-only	0-742 kya
0.111947576609646	Climate-only	0-742 kya
0.105628754682518	Climate-only	0-742 kya
0.100205383929695	Climate-only	0-742 kya
0.106781479347401	Climate-only	0-742 kya
0.103936744321824	Climate-only	0-742 kya
0.12896368601427	Climate-only	0-742 kya
0.168994654931091	Climate-only	0-742 kya
0.161884872579545	Climate-only	0-742 kya
0.112749251282209	Climate-only	0-742 kya
0.138516746255258	Climate-only	0-742 kya
0.212620627228553	Climate-only	0-742 kya
0.175414964412987	Climate-only	0-742 kya
0.0971957458519516	Climate-only	0-742 kya
0.206817592731175	Climate-only	0-742 kya
0.303365297760045	Climate-only	0-742 kya
0.473161314503223	Climate-only	0-742 kya
0.123942183018284	Climate-only	0-742 kya
0.101864012875261	Climate-only	0-742 kya
0.171128848334137	Climate-only	0-742 kya
0.343396542335528	Climate-only	0-742 kya
0.103979361726082	Climate-only	0-742 kya
0.109116221037645	Climate-only	0-742 kya
0.118354428598554	Climate-only	0-742 kya
0.100671272306667	Climate-only	0-742 kya
0.109642583108874	Climate-only	0-742 kya
0.279429016808609	Climate-only	0-742 kya
0.253480539210994	Climate-only	0-742 kya
0.129153577907155	Climate-only	0-742 kya
0.192105582877405	Climate-only	0-742 kya
0.24461606780579	Climate-only	0-742 kya
0.11293753000792	Climate-only	0-742 kya
0.159431512081853	Climate-only	0-742 kya
0.125786493324709	Climate-only	0-742 kya
0.105087891876173	Climate-only	0-742 kya
0.104792603159876	Climate-only	0-742 kya
0.444887569365143	Climate-only	0-742 kya
0.630003966257673	Climate-only	0-742 kya
0.385079024056623	Climate-only	0-742 kya
0.24917011992329	Climate-only	0-742 kya
0.168226671471297	Climate-only	0-742 kya
0.232992365701935	Climate-only	0-742 kya
0.399299021357933	Climate-only	0-742 kya
0.274774689999364	Climate-only	0-742 kya
0.192141981837533	Climate-only	0-742 kya
0.0996437308583882	Climate-only	0-742 kya
0.106296702755361	Climate-only	0-742 kya
0.191050455396093	Climate-only	0-742 kya
0.152533618270712	Climate-only	0-742 kya
0.212743801175844	Climate-only	0-742 kya
0.121738894030558	Climate-only	0-742 kya
0.130827970692848	Climate-only	0-742 kya
0.131269700811563	Climate-only	0-742 kya
0.134898559766911	Climate-only	0-742 kya
0.258223439764979	Climate-only	0-742 kya
0.305308473952363	Climate-only	0-742 kya
0.17256788528425	Climate-only	0-742 kya
0.116894836612385	Climate-only	0-742 kya
0.098039812761275	Climate-only	0-742 kya
0.116483569830443	Climate-only	0-742 kya
0.180371105303483	Climate-only	0-742 kya
0.350988025775252	Climate-only	0-742 kya
0.14409209003995	Climate-only	0-742 kya
0.151102688690389	Climate-only	0-742 kya
0.17319097824017	Climate-only	0-742 kya
0.164229781196135	Climate-only	0-742 kya
0.137332035789883	Climate-only	0-742 kya
0.130989730589564	Climate-only	0-742 kya
0.196369723580085	Climate-only	0-742 kya
0.100351955332872	Climate-only	0-742 kya
0.154677446600034	Climate-only	0-742 kya
0.324660626285942	Climate-only	0-742 kya
0.352818521185934	Climate-only	0-742 kya
0.147602227187108	Climate-only	0-742 kya
0.128499734677389	Climate-only	0-742 kya
0.202210623076258	Climate-only	0-742 kya
0.332569877774974	Climate-only	0-742 kya
0.103613596642352	Climate-only	0-742 kya
0.116463675964084	Climate-only	0-742 kya
0.153767268151388	Climate-only	0-742 kya
0.133124316622318	Climate-only	0-742 kya
0.11488264784093	Climate-only	0-742 kya
0.192846228559517	Climate-only	0-742 kya
0.119768146252039	Climate-only	0-742 kya
0.105232237755806	Climate-only	0-742 kya
0.172682160875523	Climate-only	0-742 kya
0.184173871113369	Climate-only	0-742 kya
0.170600659036973	Climate-only	0-742 kya
0.109820561552854	Climate-only	0-742 kya
0.112719994544071	Climate-only	0-742 kya
0.152138102691534	Climate-only	0-742 kya
0.131494858462446	Climate-only	0-742 kya
0.100786619639377	Climate-only	0-742 kya
0.569095000731968	Climate-only	0-742 kya
0.172949781903796	Climate-only	0-742 kya
0.229196639308091	Climate-only	0-742 kya
0.136419081821724	Climate-only	0-742 kya
0.557587169711461	Climate-only	0-742 kya
0.103895721858115	Climate-only	0-742 kya
0.103155838108212	Climate-only	0-742 kya
0.145644309978578	Climate-only	0-742 kya
0.142934492847424	Climate-only	0-742 kya
0.212395227363338	Climate-only	0-742 kya
0.178698347681604	Climate-only	0-742 kya
0.14775502181378	Climate-only	0-742 kya
0.201010561512626	Climate-only	0-742 kya
0.140844648421029	Climate-only	0-742 kya
0.117908099461669	Climate-only	0-742 kya
0.110296673150918	Climate-only	0-742 kya
0.132265927421701	Climate-only	0-742 kya
0.133312081568144	Climate-only	0-742 kya
0.125597261996034	Climate-only	0-742 kya
0.122795851442949	Climate-only	0-742 kya
0.127390881393859	Climate-only	0-742 kya
0.145257609176577	Climate-only	0-742 kya
0.147049155016084	Climate-only	0-742 kya
0.129538789219945	Climate-only	0-742 kya
0.125789610222979	Climate-only	0-742 kya
0.211383444238212	Climate-only	0-742 kya
0.209515469838421	Climate-only	0-742 kya
0.0985921548140041	Climate-only	0-742 kya
0.146834809401302	Climate-only	0-742 kya
0.232335985487782	Climate-only	0-742 kya
0.246845527551798	Climate-only	0-742 kya
0.163360403004982	Climate-only	0-742 kya
0.150839433299942	Climate-only	0-742 kya
0.201883747254863	Climate-only	0-742 kya
0.196899704237323	Climate-only	0-742 kya
0.166639193841002	Climate-only	0-742 kya
0.112133109959467	Climate-only	0-742 kya
0.102432566806722	Climate-only	0-742 kya
0.127092677307307	Climate-only	0-742 kya
0.144656584805503	Climate-only	0-742 kya
0.162985582994349	Climate-only	0-742 kya
0.157521192851018	Climate-only	0-742 kya
0.160946588979622	Climate-only	0-742 kya
0.216853813644839	Climate-only	0-742 kya
0.295823250977761	Climate-only	0-742 kya
0.109380479333445	Climate-only	0-742 kya
0.325906894063037	Climate-only	0-742 kya
0.479536126565206	Climate-only	0-742 kya
0.335684011851792	Climate-only	0-742 kya
0.139232278238194	Climate-only	0-742 kya
0.200238452266921	Climate-only	0-742 kya
0.400140913289813	Climate-only	0-742 kya
0.142078626803185	Climate-only	0-742 kya
0.142876606497679	Climate-only	0-742 kya
0.112212745214247	Climate-only	0-742 kya
0.105565009032155	Climate-only	0-742 kya
0.111440158470695	Climate-only	0-742 kya
0.113001265766662	Climate-only	0-742 kya
0.104185867840427	Climate-only	0-742 kya
0.0973881895528685	Climate-only	0-742 kya
0.126691932153764	Climate-only	0-742 kya
0.21939970128034	Climate-only	0-742 kya
0.116110808523071	Climate-only	0-742 kya
0.115607149436484	Climate-only	0-742 kya
0.175870685127251	Climate-only	0-742 kya
0.232803410010262	Climate-only	0-742 kya
0.11890261070051	Climate-only	0-742 kya
0.103252935314488	Climate-only	0-742 kya
0.101347238390611	Climate-only	0-742 kya
0.111930711080973	Climate-only	0-742 kya
0.179711328964812	Climate-only	0-742 kya
0.177793737674483	Climate-only	0-742 kya
0.227188821558695	Climate-only	0-742 kya
0.136286873381172	Climate-only	0-742 kya
0.11371711820021	Climate-only	0-742 kya
0.181433446445411	Climate-only	0-742 kya
0.206729282139063	Climate-only	0-742 kya
0.138277402841183	Climate-only	0-742 kya
0.221122102115592	Climate-only	0-742 kya
0.129932267492738	Climate-only	0-742 kya
0.102581904713345	Climate-only	0-742 kya
0.111852647012457	Climate-only	0-742 kya
0.201912408565694	Climate-only	0-742 kya
0.170169826438069	Climate-only	0-742 kya
0.104370857523396	Climate-only	0-742 kya
0.104753797659868	Climate-only	0-742 kya
0.107097254286835	Climate-only	0-742 kya
0.106149035684292	Climate-only	0-742 kya
0.138315425758156	Climate-only	0-742 kya
0.147169198236556	Climate-only	0-742 kya
0.100267024190438	Climate-only	0-742 kya
0.170746390179496	Climate-only	0-742 kya
0.165326392378457	Climate-only	0-742 kya
0.10711513759708	Climate-only	0-742 kya
0.100353584460721	Climate-only	0-742 kya
0.101619991547861	Climate-only	0-742 kya
0.10524916470007	Climate-only	0-742 kya
0.1280862717523	Climate-only	0-742 kya
0.137296117752235	Climate-only	0-742 kya
0.0998920803899752	Climate-only	0-742 kya
0.194684140802869	Climate-only	0-742 kya
0.152175782235521	Climate-only	0-742 kya
0.10327680682712	Climate-only	0-742 kya
0.128052665225378	Climate-only	0-742 kya
0.134928561540008	Climate-only	0-742 kya
0.11560176996073	Climate-only	0-742 kya
0.110769774854285	Climate-only	0-742 kya
0.104864653385476	Climate-only	0-742 kya
0.104487714759516	Climate-only	0-742 kya
0.103862532971053	Climate-only	0-742 kya
0.142406340419894	Climate-only	0-742 kya
0.128808455168733	Climate-only	0-742 kya
0.108265651725118	Climate-only	0-742 kya
0.118294359725497	Climate-only	0-742 kya
0.120167400176151	Climate-only	0-742 kya
0.110132245061128	Climate-only	0-742 kya
0.126983701496001	Climate-only	0-742 kya
0.139408839169743	Climate-only	0-742 kya
0.112969045552609	Climate-only	0-742 kya
0.205124226772344	Climate-only	0-742 kya
0.122238905106377	Climate-only	0-742 kya
0.149683088707804	Climate-only	0-742 kya
0.131051221003951	Climate-only	0-742 kya
0.152612931717468	Climate-only	0-742 kya
0.106590551884636	Climate-only	0-742 kya
0.105747374718679	Climate-only	0-742 kya
0.104613793885594	Climate-only	0-742 kya
0.0965157500257774	Climate-only	0-742 kya
0.0978039504126486	Climate-only	0-742 kya
0.104051881764214	Climate-only	0-742 kya
0.113033073882124	Climate-only	0-742 kya
0.12764265317097	Climate-only	0-742 kya
0.148688623216061	Climate-only	0-742 kya
0.196979490617286	Climate-only	0-742 kya
0.333489841174783	Climate-only	0-742 kya
0.17306136222803	Climate-only	0-742 kya
0.157815408125443	Climate-only	0-742 kya
0.108629967391508	Climate-only	0-742 kya
0.105164895378942	Climate-only	0-742 kya
0.113556146346463	Climate-only	0-742 kya
0.0991293845694068	Climate-only	0-742 kya
0.10259389902956	Climate-only	0-742 kya
0.179118603744167	Climate-only	0-742 kya
0.172167839185874	Climate-only	0-742 kya
0.239233303931905	Climate-only	0-742 kya
0.482165931064293	Climate-only	0-742 kya
0.11155325871426	Climate-only	0-742 kya
0.108010222688263	Climate-only	0-742 kya
0.0985728031402682	Climate-only	0-742 kya
0.121273914086736	Climate-only	0-742 kya
0.165512691803232	Climate-only	0-742 kya
0.237083050383632	Climate-only	0-742 kya
0.154093377094576	Climate-only	0-742 kya
0.140030456770033	Climate-only	0-742 kya
0.148567528192513	Climate-only	0-742 kya
0.304807204454845	Climate-only	0-742 kya
0.259389320201081	Climate-only	0-742 kya
0.353043468050836	Climate-only	0-742 kya
0.101057087856284	Climate-only	0-742 kya
0.100042584475082	Climate-only	0-742 kya
0.160312662479441	Climate-only	0-742 kya
0.260360831728772	Climate-only	0-742 kya
0.217268100920357	Climate-only	0-742 kya
0.22965757525809	Climate-only	0-742 kya
0.181369967390819	Climate-only	0-742 kya
0.652328604038137	Climate-only	0-742 kya
0.128867671531138	Climate-only	0-742 kya
0.174659110430899	Climate-only	0-742 kya
0.188593540421376	Climate-only	0-742 kya
0.122146007809397	Climate-only	0-742 kya
0.135623322168613	Climate-only	0-742 kya
0.101025034534181	Climate-only	0-742 kya
0.112730394133543	Climate-only	0-742 kya
0.108210356753776	Climate-only	0-742 kya
0.376938896029552	Climate-only	0-742 kya
0.170042918102969	Climate-only	0-742 kya
0.141065964100339	Climate-only	0-742 kya
0.139173116863834	Climate-only	0-742 kya
0.253277051218583	Climate-only	0-742 kya
0.13184919933515	Climate-only	0-742 kya
0.101233084555561	Climate-only	0-742 kya
0.115699003537267	Climate-only	0-742 kya
0.108115879669381	Climate-only	0-742 kya
0.106385174858418	Climate-only	0-742 kya
0.1054902481744	Climate-only	0-742 kya
0.100873303481757	Climate-only	0-742 kya
0.618875806152312	Climate-only	0-742 kya
0.120420627362452	Climate-only	0-742 kya
0.106703451095361	Climate-only	0-742 kya
0.170283401304919	Climate-only	0-742 kya
0.532167350634701	Climate-only	0-742 kya
0.104163359390896	Climate-only	0-742 kya
0.0997276910537706	Climate-only	0-742 kya
0.106675263900023	Climate-only	0-742 kya
0.118875228228569	Climate-only	0-742 kya
0.120222559109785	Climate-only	0-742 kya
0.520076779914741	Climate-only	0-742 kya
0.268982001781345	Climate-only	0-742 kya
0.107310862127736	Climate-only	0-742 kya
0.547099203548597	Climate-only	0-742 kya
0.663263752112151	Climate-only	0-742 kya
0.202423183145457	Climate-only	0-742 kya
0.111273387961862	Climate-only	0-742 kya
0.181108528896531	Climate-only	0-742 kya
0.151333299311162	Climate-only	0-742 kya
0.110152689788216	Climate-only	0-742 kya
0.0966842796669999	Climate-only	0-742 kya
0.958390136953745	Climate-only	0-742 kya
0.291120289890493	Climate-only	0-742 kya
0.560535603207463	Climate-only	0-742 kya
0.753368617850823	Climate-only	0-742 kya
0.726255243716244	Climate-only	0-742 kya
0.105269764418469	Climate-only	0-742 kya
0.25389396887222	Climate-only	0-742 kya
0.292111271984684	Climate-only	0-742 kya
0.300727265728852	Climate-only	0-742 kya
0.171674081228558	Climate-only	0-742 kya
0.111867914174035	Climate-only	0-742 kya
0.311723757148469	Climate-only	0-742 kya
0.433771214395076	Climate-only	0-742 kya
0.452580587204543	Climate-only	0-742 kya
0.370464644820502	Climate-only	0-742 kya
0.301747316127369	Climate-only	0-742 kya
0.446288183050666	Climate-only	0-742 kya
0.284834820647675	Climate-only	0-742 kya
0.286562436513221	Climate-only	0-742 kya
0.106646438604564	Climate-only	0-742 kya
0.105122122973542	Climate-only	0-742 kya
0.397886120168436	Climate-only	0-742 kya
0.0998847183662245	Climate-only	0-742 kya
0.102125700556639	Climate-only	0-742 kya
0.146831322023618	Climate-only	0-742 kya
0.227545767914929	Climate-only	0-742 kya
0.167303643030907	Climate-only	0-742 kya
0.135357451748644	Climate-only	0-742 kya
0.109477538402972	Climate-only	0-742 kya
0.098597654400275	Climate-only	0-742 kya
0.132717168424307	Climate-only	0-742 kya
0.138119205408756	Climate-only	0-742 kya
0.179869059149187	Climate-only	0-742 kya
0.241765675114061	Climate-only	0-742 kya
0.262234279056993	Climate-only	0-742 kya
0.16063842815369	Climate-only	0-742 kya
0.139274347860986	Climate-only	0-742 kya
0.115180298964539	Climate-only	0-742 kya
0.19390745405992	Climate-only	0-742 kya
0.136354023839098	Climate-only	0-742 kya
0.11830687254009	Climate-only	0-742 kya
0.102333247215952	Climate-only	0-742 kya
0.136645381801628	Climate-only	0-742 kya
0.197678728097159	Climate-only	0-742 kya
0.225516744866278	Climate-only	0-742 kya
0.168495147052175	Climate-only	0-742 kya
0.147719481588095	Climate-only	0-742 kya
0.214987032179794	Climate-only	0-742 kya
0.166184686369063	Climate-only	0-742 kya
0.141650957244195	Climate-only	0-742 kya
0.110162739088395	Climate-only	0-742 kya
0.131243549103912	Climate-only	0-742 kya
0.150238872032558	Climate-only	0-742 kya
0.109077442144896	Climate-only	0-742 kya
0.108248436424529	Climate-only	0-742 kya
0.159329759436763	Climate-only	0-742 kya
0.148508716143559	Climate-only	0-742 kya
0.109316749043297	Climate-only	0-742 kya
0.102126621691818	Climate-only	0-742 kya
0.106228586525461	Climate-only	0-742 kya
0.102729180577572	Climate-only	0-742 kya
0.147746178647225	Climate-only	0-742 kya
0.128118908715753	Climate-only	0-742 kya
0.132876881136086	Climate-only	0-742 kya
0.125467267626465	Climate-only	0-742 kya
0.157077240801593	Climate-only	0-742 kya
0.171969600092839	Climate-only	0-742 kya
0.148494827406857	Climate-only	0-742 kya
0.132249162595622	Climate-only	0-742 kya
0.10487987213743	Climate-only	0-742 kya
0.104105468593028	Climate-only	0-742 kya
0.117562526992366	Climate-only	0-742 kya
0.116164356485649	Climate-only	0-742 kya
0.124819612316361	Climate-only	0-742 kya
0.111359180383053	Climate-only	0-742 kya
0.198500008433721	Climate-only	0-742 kya
0.136260901398498	Climate-only	0-742 kya
0.103054758329657	Climate-only	0-742 kya
0.0968391914384167	Climate-only	0-742 kya
0.117703035298577	Climate-only	0-742 kya
0.118264343194754	Climate-only	0-742 kya
0.127581780095234	Climate-only	0-742 kya
0.125068739930757	Climate-only	0-742 kya
0.118005606303466	Climate-only	0-742 kya
0.124564408294125	Climate-only	0-742 kya
0.143763055380236	Climate-only	0-742 kya
0.182072524489021	Climate-only	0-742 kya
0.154537819390528	Climate-only	0-742 kya
0.13615748348825	Climate-only	0-742 kya
0.104483007222342	Climate-only	0-742 kya
0.104945869390699	Climate-only	0-742 kya
0.103171963868619	Climate-only	0-742 kya
0.115105705691258	Climate-only	0-742 kya
0.1280107105387	Climate-only	0-742 kya
0.11300264930464	Climate-only	0-742 kya
0.244870424124015	Climate-only	0-742 kya
0.115849125097499	Climate-only	0-742 kya
0.103641920095746	Climate-only	0-742 kya
0.113137278550932	Climate-only	0-742 kya
0.225186639294419	Climate-only	0-742 kya
0.135955969175043	Climate-only	0-742 kya
0.110023765894945	Climate-only	0-742 kya
0.106263798294594	Climate-only	0-742 kya
0.114527289843346	Climate-only	0-742 kya
0.164341059889622	Climate-only	0-742 kya
0.252514592637522	Climate-only	0-742 kya
0.112085284746256	Climate-only	0-742 kya
0.113942216173214	Climate-only	0-742 kya
0.143895581113309	Climate-only	0-742 kya
0.147095429486184	Climate-only	0-742 kya
0.171624027895658	Climate-only	0-742 kya
0.119841920935155	Climate-only	0-742 kya
0.13218831741612	Climate-only	0-742 kya
0.104206958394422	Climate-only	0-742 kya
0.101236105511003	Climate-only	0-742 kya
0.197723923010721	Climate-only	0-742 kya
0.125140010169296	Climate-only	0-742 kya
0.452461454902181	Climate-only	0-742 kya
0.189404597982921	Climate-only	0-742 kya
0.131839553022544	Climate-only	0-742 kya
0.122691052715547	Climate-only	0-742 kya
0.659792176245584	Climate-only	0-742 kya
0.199779143129766	Climate-only	0-742 kya
0.104783934481697	Climate-only	0-742 kya
0.116671864108302	Climate-only	0-742 kya
0.101891577188325	Climate-only	0-742 kya
0.102106269545086	Climate-only	0-742 kya
0.105786753934709	Climate-only	0-742 kya
0.107204981665475	Climate-only	0-742 kya
0.105518385570942	Climate-only	0-742 kya
0.115825125444726	Climate-only	0-742 kya
0.119377766365664	Climate-only	0-742 kya
0.100281212947225	Climate-only	0-742 kya
0.128086217096709	Climate-only	0-742 kya
0.123143780858597	Climate-only	0-742 kya
0.129508291991703	Climate-only	0-742 kya
0.128095900715936	Climate-only	0-742 kya
0.110680605103722	Climate-only	0-742 kya
0.0972117279083898	Climate-only	0-742 kya
0.111668689275155	Climate-only	0-742 kya
0.109924135297867	Climate-only	0-742 kya
0.0980574804108448	Climate-only	0-742 kya
0.0962453279902395	Climate-only	0-742 kya
0.113808543866523	Climate-only	0-742 kya
0.306229496889601	Climate-only	0-742 kya
0.148191748344146	Climate-only	0-742 kya
0.232409002821125	Climate-only	0-742 kya
0.139121527534775	Climate-only	0-742 kya
0.197329616281597	Climate-only	0-742 kya
0.155313463747093	Climate-only	0-742 kya
0.104212245819043	Climate-only	0-742 kya
0.120026212078433	Climate-only	0-742 kya
0.130366203410516	Climate-only	0-742 kya
0.110714247596811	Climate-only	0-742 kya
0.0969915583532976	Climate-only	0-742 kya
0.0955156000225251	Climate-only	0-742 kya
0.0985321661368803	Climate-only	0-742 kya
0.100585457509085	Climate-only	0-742 kya
0.190733690205065	Climate-only	0-742 kya
0.151272613836296	Climate-only	0-742 kya
0.174951424194422	Climate-only	0-742 kya
0.135057182894805	Climate-only	0-742 kya
0.11638006233219	Climate-only	0-742 kya
0.147200345153124	Climate-only	0-742 kya
0.159434437348045	Climate-only	0-742 kya
0.148282520997805	Climate-only	0-742 kya
0.112399377571569	Climate-only	0-742 kya
0.187047411271955	Climate-only	0-742 kya
0.16543339423288	Climate-only	0-742 kya
0.217539861372964	Climate-only	0-742 kya
0.170212959280196	Climate-only	0-742 kya
0.104578384402481	Climate-only	0-742 kya
0.102406913464971	Climate-only	0-742 kya
0.115187483282363	Climate-only	0-742 kya
0.151830079717523	Climate-only	0-742 kya
0.151355828480786	Climate-only	0-742 kya
0.416225748877103	Climate-only	0-742 kya
0.16927122972279	Climate-only	0-742 kya
0.136763806174153	Climate-only	0-742 kya
0.178062331408837	Climate-only	0-742 kya
0.37802432734925	Climate-only	0-742 kya
0.156618027500707	Climate-only	0-742 kya
0.100796195632955	Climate-only	0-742 kya
0.104750019874034	Climate-only	0-742 kya
0.105665133483497	Climate-only	0-742 kya
0.103185276177631	Climate-only	0-742 kya
0.123046266695322	Climate-only	0-742 kya
0.127001193213647	Climate-only	0-742 kya
0.106820214228716	Climate-only	0-742 kya
0.113897964524099	Climate-only	0-742 kya
0.116512766963041	Climate-only	0-742 kya
0.112439475121652	Climate-only	0-742 kya
0.117978388193014	Climate-only	0-742 kya
0.222704795095428	Climate-only	0-742 kya
0.239573862252895	Climate-only	0-742 kya
0.231395479081001	Climate-only	0-742 kya
0.136514620072107	Climate-only	0-742 kya
0.114771303623743	Climate-only	0-742 kya
0.293461354091249	Climate-only	0-742 kya
0.520421575588567	Climate-only	0-742 kya
0.173975900608538	Climate-only	0-742 kya
0.166228164008028	Climate-only	0-742 kya
0.107594256419612	Climate-only	0-742 kya
0.111434657063527	Climate-only	0-742 kya
0.125939136443081	Climate-only	0-742 kya
0.140030093550104	Climate-only	0-742 kya
0.126718772855488	Climate-only	0-742 kya
0.119188360502506	Climate-only	0-742 kya
0.236322122428574	Climate-only	0-742 kya
0.479674451831257	Climate-only	0-742 kya
0.115781618217592	Climate-only	0-742 kya
0.102607631630692	Climate-only	0-742 kya
0.14844071983285	Climate-only	0-742 kya
0.243716286855498	Climate-only	0-742 kya
0.119760698754529	Climate-only	0-742 kya
0.100822498741976	Climate-only	0-742 kya
0.101613936130374	Climate-only	0-742 kya
0.109444983252231	Climate-only	0-742 kya
0.100661263721901	Climate-only	0-742 kya
0.0997118347289524	Climate-only	0-742 kya
0.545932298858057	Climate-only	0-742 kya
0.133348473434929	Climate-only	0-742 kya
0.100760479475183	Climate-only	0-742 kya
0.156991493421478	Climate-only	0-742 kya
0.837801178944239	Climate-only	0-742 kya
0.160365572705999	Climate-only	0-742 kya
0.0985658930468992	Climate-only	0-742 kya
0.106151480089293	Climate-only	0-742 kya
0.113964426057181	Climate-only	0-742 kya
0.0965116760802773	Climate-only	0-742 kya
0.100179871236901	Climate-only	0-742 kya
0.124069367284708	Climate-only	0-742 kya
0.190539484325726	Climate-only	0-742 kya
0.149788996129286	Climate-only	0-742 kya
0.137087729496813	Climate-only	0-742 kya
0.123136259533996	Climate-only	0-742 kya
0.152306732485159	Climate-only	0-742 kya
0.124739438321157	Climate-only	0-742 kya
0.102541874722604	Climate-only	0-742 kya
0.0996684285595938	Climate-only	0-742 kya
0.110178610372135	Climate-only	0-742 kya
0.124778005761874	Climate-only	0-742 kya
0.930649810756831	Climate-only	0-742 kya
0.342545706995767	Climate-only	0-742 kya
0.104793271923508	Climate-only	0-742 kya
0.168550575256278	Climate-only	0-742 kya
0.709825618768867	Climate-only	0-742 kya
0.476068748283249	Climate-only	0-742 kya
0.205100658563594	Climate-only	0-742 kya
0.196955836023782	Climate-only	0-742 kya
0.103314119607057	Climate-only	0-742 kya
0.109661564739833	Climate-only	0-742 kya
0.203428832798795	Climate-only	0-742 kya
0.227535438744841	Climate-only	0-742 kya
0.0970440971375342	Human-only	0-742 kya
0.062820531359194	Human-only	0-742 kya
0.0611635900357737	Human-only	0-742 kya
0.0565857318697149	Human-only	0-742 kya
0.0538980524756567	Human-only	0-742 kya
0.0561097824128918	Human-only	0-742 kya
0.067998477108094	Human-only	0-742 kya
0.0634996152010462	Human-only	0-742 kya
0.0620610186551829	Human-only	0-742 kya
0.0766290430459398	Human-only	0-742 kya
0.269575956534068	Human-only	0-742 kya
0.121833396742866	Human-only	0-742 kya
0.151280421824139	Human-only	0-742 kya
0.0607431192615334	Human-only	0-742 kya
0.056158138546156	Human-only	0-742 kya
0.0777319397991274	Human-only	0-742 kya
0.0781992603599128	Human-only	0-742 kya
0.06131616352972	Human-only	0-742 kya
0.0585951919227247	Human-only	0-742 kya
0.0656496533416365	Human-only	0-742 kya
0.0717246184563311	Human-only	0-742 kya
0.0631838784572654	Human-only	0-742 kya
0.0640389679819296	Human-only	0-742 kya
0.0584371924665041	Human-only	0-742 kya
0.0699777823132015	Human-only	0-742 kya
0.133916828219175	Human-only	0-742 kya
0.0589532838215733	Human-only	0-742 kya
0.100351189114941	Human-only	0-742 kya
0.0905899148911441	Human-only	0-742 kya
0.149188908609423	Human-only	0-742 kya
0.113004620545686	Human-only	0-742 kya
0.280313763569188	Human-only	0-742 kya
0.0988213874412305	Human-only	0-742 kya
0.0770842103815626	Human-only	0-742 kya
0.0887169256044748	Human-only	0-742 kya
0.107914086191424	Human-only	0-742 kya
0.13332926441886	Human-only	0-742 kya
0.0682676716509288	Human-only	0-742 kya
0.0916423476418413	Human-only	0-742 kya
0.113437661960426	Human-only	0-742 kya
0.0625392894030589	Human-only	0-742 kya
0.124029317330181	Human-only	0-742 kya
0.0689212908677655	Human-only	0-742 kya
0.0559626692977591	Human-only	0-742 kya
0.0785319097921509	Human-only	0-742 kya
0.0996429707269395	Human-only	0-742 kya
0.0776653528183453	Human-only	0-742 kya
0.0567788782919976	Human-only	0-742 kya
0.088353763594658	Human-only	0-742 kya
0.11907204795195	Human-only	0-742 kya
0.0707021213169978	Human-only	0-742 kya
0.125787225357723	Human-only	0-742 kya
0.0614523647359654	Human-only	0-742 kya
0.0715952173370292	Human-only	0-742 kya
0.0992498145107329	Human-only	0-742 kya
0.0792280937646976	Human-only	0-742 kya
0.0543850616812885	Human-only	0-742 kya
0.0865037221290541	Human-only	0-742 kya
0.102544618929339	Human-only	0-742 kya
0.067477387721081	Human-only	0-742 kya
0.119700314245928	Human-only	0-742 kya
0.0724314898748554	Human-only	0-742 kya
0.0563545288517321	Human-only	0-742 kya
0.0974964468109574	Human-only	0-742 kya
0.0853293346720349	Human-only	0-742 kya
0.0561267586717195	Human-only	0-742 kya
0.0822529730759145	Human-only	0-742 kya
0.117533499077251	Human-only	0-742 kya
0.198135713768973	Human-only	0-742 kya
0.0904957665786878	Human-only	0-742 kya
0.0672435732947996	Human-only	0-742 kya
0.108291126298544	Human-only	0-742 kya
0.0882498322258085	Human-only	0-742 kya
0.0556716497729271	Human-only	0-742 kya
0.0588299192383406	Human-only	0-742 kya
0.0643539186309527	Human-only	0-742 kya
0.0717334692086803	Human-only	0-742 kya
0.0713307695416378	Human-only	0-742 kya
0.0555466270320586	Human-only	0-742 kya
0.0600519720169008	Human-only	0-742 kya
0.0613328913044228	Human-only	0-742 kya
0.0562370663258198	Human-only	0-742 kya
0.0604826418040556	Human-only	0-742 kya
0.0589143600757675	Human-only	0-742 kya
0.0574940560418646	Human-only	0-742 kya
0.0605991235310456	Human-only	0-742 kya
0.057262109834811	Human-only	0-742 kya
0.0620789561496399	Human-only	0-742 kya
0.0956878125762568	Human-only	0-742 kya
0.0856147264828415	Human-only	0-742 kya
0.0642140272255604	Human-only	0-742 kya
0.0689928964941748	Human-only	0-742 kya
0.0500389991519077	Human-only	0-742 kya
0.0602536281609707	Human-only	0-742 kya
0.0548813075160747	Human-only	0-742 kya
0.060818740668249	Human-only	0-742 kya
0.0540949834685529	Human-only	0-742 kya
0.0964544001483428	Human-only	0-742 kya
0.0760094517805716	Human-only	0-742 kya
0.072992050849983	Human-only	0-742 kya
0.0609228975213111	Human-only	0-742 kya
0.103745691071909	Human-only	0-742 kya
0.137250561670875	Human-only	0-742 kya
0.0673615688200984	Human-only	0-742 kya
0.079443488171831	Human-only	0-742 kya
0.152575602497494	Human-only	0-742 kya
0.0988681490872941	Human-only	0-742 kya
0.0812455950311159	Human-only	0-742 kya
0.079568710465964	Human-only	0-742 kya
0.0830942287925209	Human-only	0-742 kya
0.111050289111368	Human-only	0-742 kya
0.0658817395262232	Human-only	0-742 kya
0.0585634779367674	Human-only	0-742 kya
0.0629330426132924	Human-only	0-742 kya
0.116187583765689	Human-only	0-742 kya
0.221965159749051	Human-only	0-742 kya
0.133304735308768	Human-only	0-742 kya
0.0769810611711414	Human-only	0-742 kya
0.056695456833965	Human-only	0-742 kya
0.055392334925718	Human-only	0-742 kya
0.0551783160246722	Human-only	0-742 kya
0.0539525278805702	Human-only	0-742 kya
0.0634324117463504	Human-only	0-742 kya
0.0695418330152863	Human-only	0-742 kya
0.0746698440735292	Human-only	0-742 kya
0.0973161016750394	Human-only	0-742 kya
0.0581002692877451	Human-only	0-742 kya
0.06132428971842	Human-only	0-742 kya
0.0505881117102204	Human-only	0-742 kya
0.0607253843176496	Human-only	0-742 kya
0.0707275929964077	Human-only	0-742 kya
0.0698368400023731	Human-only	0-742 kya
0.0576379003567255	Human-only	0-742 kya
0.142760109004271	Human-only	0-742 kya
0.102745595775133	Human-only	0-742 kya
0.0660006391944127	Human-only	0-742 kya
0.135941514672343	Human-only	0-742 kya
0.0563499044936591	Human-only	0-742 kya
0.0786100132236644	Human-only	0-742 kya
0.0775479855931163	Human-only	0-742 kya
0.0555402868792838	Human-only	0-742 kya
0.0609306388678414	Human-only	0-742 kya
0.0543394939761022	Human-only	0-742 kya
0.054366588489729	Human-only	0-742 kya
0.10376161200215	Human-only	0-742 kya
0.0876895938732084	Human-only	0-742 kya
0.151369811510838	Human-only	0-742 kya
0.118023570121076	Human-only	0-742 kya
0.0580733158651058	Human-only	0-742 kya
0.0731300271369517	Human-only	0-742 kya
0.0622394059114925	Human-only	0-742 kya
0.0812044614021729	Human-only	0-742 kya
0.179793709012615	Human-only	0-742 kya
0.184331935462274	Human-only	0-742 kya
0.120696018812062	Human-only	0-742 kya
0.0882570779730988	Human-only	0-742 kya
0.147408653399949	Human-only	0-742 kya
0.0567455132345948	Human-only	0-742 kya
0.0601036256683844	Human-only	0-742 kya
0.0554515593606199	Human-only	0-742 kya
0.058442207588105	Human-only	0-742 kya
0.0685997035848153	Human-only	0-742 kya
0.0630285720779678	Human-only	0-742 kya
0.0729060280275951	Human-only	0-742 kya
0.0836303546127834	Human-only	0-742 kya
0.0664213646331681	Human-only	0-742 kya
0.059838643595581	Human-only	0-742 kya
0.0538220302435518	Human-only	0-742 kya
0.0561497792628731	Human-only	0-742 kya
0.0572517291973271	Human-only	0-742 kya
0.0683090318094349	Human-only	0-742 kya
0.0840768698842276	Human-only	0-742 kya
0.0878749714753246	Human-only	0-742 kya
0.0570513339408863	Human-only	0-742 kya
0.137735344075281	Human-only	0-742 kya
0.0969945661183289	Human-only	0-742 kya
0.0664738226399336	Human-only	0-742 kya
0.0988448476725028	Human-only	0-742 kya
0.08181854690715	Human-only	0-742 kya
0.0887864727754801	Human-only	0-742 kya
0.0592331659135819	Human-only	0-742 kya
0.0741088428385293	Human-only	0-742 kya
0.136165325117519	Human-only	0-742 kya
0.106615888019011	Human-only	0-742 kya
0.0582245844129838	Human-only	0-742 kya
0.141950469509216	Human-only	0-742 kya
0.0641082618705044	Human-only	0-742 kya
0.203463060528181	Human-only	0-742 kya
0.06366593372368	Human-only	0-742 kya
0.0588690884059846	Human-only	0-742 kya
0.0613050463833838	Human-only	0-742 kya
0.0588068834058799	Human-only	0-742 kya
0.0600809162270436	Human-only	0-742 kya
0.0619512511036523	Human-only	0-742 kya
0.0700425103704135	Human-only	0-742 kya
0.162806285700672	Human-only	0-742 kya
0.182995411216936	Human-only	0-742 kya
0.0993802722751836	Human-only	0-742 kya
0.0509129300668859	Human-only	0-742 kya
0.0568438783486629	Human-only	0-742 kya
0.0670387751704795	Human-only	0-742 kya
0.0675571848328776	Human-only	0-742 kya
0.0682449000729622	Human-only	0-742 kya
0.0796892995588554	Human-only	0-742 kya
0.0697258300436285	Human-only	0-742 kya
0.0512953504509593	Human-only	0-742 kya
0.0772250504599168	Human-only	0-742 kya
0.17149283907817	Human-only	0-742 kya
0.086195568309399	Human-only	0-742 kya
0.0893038248486638	Human-only	0-742 kya
0.0630143430259953	Human-only	0-742 kya
0.0700531517279148	Human-only	0-742 kya
0.122690492357541	Human-only	0-742 kya
0.0928100121129873	Human-only	0-742 kya
0.0773555399067352	Human-only	0-742 kya
0.059330336161195	Human-only	0-742 kya
0.0554983994883865	Human-only	0-742 kya
0.0611164716860532	Human-only	0-742 kya
0.0876016385469976	Human-only	0-742 kya
0.0959962753867162	Human-only	0-742 kya
0.080919649695453	Human-only	0-742 kya
0.137072375895019	Human-only	0-742 kya
0.115954962440674	Human-only	0-742 kya
0.118250903327587	Human-only	0-742 kya
0.0710637156791558	Human-only	0-742 kya
0.0670071932165863	Human-only	0-742 kya
0.182305343381631	Human-only	0-742 kya
0.100053367292259	Human-only	0-742 kya
0.0519694872351541	Human-only	0-742 kya
0.0613443226993124	Human-only	0-742 kya
0.0697464649880543	Human-only	0-742 kya
0.118512882739001	Human-only	0-742 kya
0.0790654895011536	Human-only	0-742 kya
0.083054270790624	Human-only	0-742 kya
0.0549739640459691	Human-only	0-742 kya
0.0600869357488881	Human-only	0-742 kya
0.0628401498953188	Human-only	0-742 kya
0.0569748598724972	Human-only	0-742 kya
0.0587227261204894	Human-only	0-742 kya
0.0559128479537539	Human-only	0-742 kya
0.134357413642787	Human-only	0-742 kya
0.135087980276611	Human-only	0-742 kya
0.0588097161413424	Human-only	0-742 kya
0.0611162136575745	Human-only	0-742 kya
0.0636223555287409	Human-only	0-742 kya
0.0586921244912509	Human-only	0-742 kya
0.0598011402391218	Human-only	0-742 kya
0.0599578165102741	Human-only	0-742 kya
0.0844026239139157	Human-only	0-742 kya
0.154829724012389	Human-only	0-742 kya
0.224050749393178	Human-only	0-742 kya
0.0965182961554589	Human-only	0-742 kya
0.0664666248588001	Human-only	0-742 kya
0.0581766602135298	Human-only	0-742 kya
0.0668955418302258	Human-only	0-742 kya
0.0599495500810407	Human-only	0-742 kya
0.0684576628956923	Human-only	0-742 kya
0.0608439679405822	Human-only	0-742 kya
0.107919484349253	Human-only	0-742 kya
0.0710664576402739	Human-only	0-742 kya
0.0564708248617203	Human-only	0-742 kya
0.0591440316919924	Human-only	0-742 kya
0.0615970735863235	Human-only	0-742 kya
0.0561739520391477	Human-only	0-742 kya
0.0794612419345695	Human-only	0-742 kya
0.0762293802592118	Human-only	0-742 kya
0.0574151099478055	Human-only	0-742 kya
0.0705605931715565	Human-only	0-742 kya
0.0954854794034523	Human-only	0-742 kya
0.0651806861001199	Human-only	0-742 kya
0.0647012603178595	Human-only	0-742 kya
0.0562388640083561	Human-only	0-742 kya
0.0554819997615917	Human-only	0-742 kya
0.0627051011903461	Human-only	0-742 kya
0.059584387242072	Human-only	0-742 kya
0.0628739200450668	Human-only	0-742 kya
0.0536937003389098	Human-only	0-742 kya
0.0927315159265625	Human-only	0-742 kya
0.0894963196077949	Human-only	0-742 kya
0.0656398289098461	Human-only	0-742 kya
0.0546348652951259	Human-only	0-742 kya
0.0567823229109902	Human-only	0-742 kya
0.0537441727173039	Human-only	0-742 kya
0.0570284861713264	Human-only	0-742 kya
0.0591297498725918	Human-only	0-742 kya
0.065306761348518	Human-only	0-742 kya
0.0545108836996701	Human-only	0-742 kya
0.0824373628423287	Human-only	0-742 kya
0.105117539647502	Human-only	0-742 kya
0.0568794289354321	Human-only	0-742 kya
0.0894119506826676	Human-only	0-742 kya
0.0763229684733082	Human-only	0-742 kya
0.0559602146322004	Human-only	0-742 kya
0.0517525478648267	Human-only	0-742 kya
0.0508772050670916	Human-only	0-742 kya
0.0490337744849607	Human-only	0-742 kya
0.0560217203987965	Human-only	0-742 kya
0.0741143339089976	Human-only	0-742 kya
0.0895014588424194	Human-only	0-742 kya
0.0639378647430586	Human-only	0-742 kya
0.0675539934908765	Human-only	0-742 kya
0.0580153379593174	Human-only	0-742 kya
0.0603058302592396	Human-only	0-742 kya
0.0576432650267837	Human-only	0-742 kya
0.0735320718732257	Human-only	0-742 kya
0.0650275645414218	Human-only	0-742 kya
0.0653429435788879	Human-only	0-742 kya
0.0543314919933887	Human-only	0-742 kya
0.140607034918641	Human-only	0-742 kya
0.0626137149338029	Human-only	0-742 kya
0.0911586814648054	Human-only	0-742 kya
0.0935038097492119	Human-only	0-742 kya
0.0886371781701556	Human-only	0-742 kya
0.0934329661690158	Human-only	0-742 kya
0.298634808466461	Human-only	0-742 kya
0.0761675359747726	Human-only	0-742 kya
0.10911203666695	Human-only	0-742 kya
0.138150942967012	Human-only	0-742 kya
0.0912641272899342	Human-only	0-742 kya
0.0998337211135598	Human-only	0-742 kya
0.09733507578338	Human-only	0-742 kya
0.0700644703959524	Human-only	0-742 kya
0.0580546887125047	Human-only	0-742 kya
0.0573480160575125	Human-only	0-742 kya
0.0566393282814961	Human-only	0-742 kya
0.0593074785475479	Human-only	0-742 kya
0.0823803049589435	Human-only	0-742 kya
0.310045540556051	Human-only	0-742 kya
0.0754556390800447	Human-only	0-742 kya
0.149278281856254	Human-only	0-742 kya
0.175250144713109	Human-only	0-742 kya
0.140954894630208	Human-only	0-742 kya
0.0568890704691382	Human-only	0-742 kya
0.0917924807254241	Human-only	0-742 kya
0.0718307491762529	Human-only	0-742 kya
0.0651978340342386	Human-only	0-742 kya
0.0946619647926973	Human-only	0-742 kya
0.0882295504281903	Human-only	0-742 kya
0.0622484196597223	Human-only	0-742 kya
0.0769171179735438	Human-only	0-742 kya
0.0539051805069588	Human-only	0-742 kya
0.0684878453876759	Human-only	0-742 kya
0.0560903369430661	Human-only	0-742 kya
0.0931325557339044	Human-only	0-742 kya
0.0779913167400298	Human-only	0-742 kya
0.0556119357981024	Human-only	0-742 kya
0.122684251475599	Human-only	0-742 kya
0.17758400043858	Human-only	0-742 kya
0.193745017766933	Human-only	0-742 kya
0.155687981455901	Human-only	0-742 kya
0.0738658683250449	Human-only	0-742 kya
0.0624723272189078	Human-only	0-742 kya
0.0559009500179261	Human-only	0-742 kya
0.056495474457059	Human-only	0-742 kya
0.0760714069062838	Human-only	0-742 kya
0.127247396528594	Human-only	0-742 kya
0.171573284073721	Human-only	0-742 kya
0.0920018347012805	Human-only	0-742 kya
0.107282688089162	Human-only	0-742 kya
0.116713705377486	Human-only	0-742 kya
0.0540105724655952	Human-only	0-742 kya
0.05978733294037	Human-only	0-742 kya
0.0736460343496244	Human-only	0-742 kya
0.0778924430110463	Human-only	0-742 kya
0.0813784029755328	Human-only	0-742 kya
0.0655333699897265	Human-only	0-742 kya
0.0569398646528711	Human-only	0-742 kya
0.0658042205765818	Human-only	0-742 kya
0.0751564878306662	Human-only	0-742 kya
0.151087380757202	Human-only	0-742 kya
0.133167673209495	Human-only	0-742 kya
0.0903975336109605	Human-only	0-742 kya
0.0576133090430697	Human-only	0-742 kya
0.0559256613571441	Human-only	0-742 kya
0.0582614333436679	Human-only	0-742 kya
0.0541883572680941	Human-only	0-742 kya
0.068788442435012	Human-only	0-742 kya
0.0596937168601986	Human-only	0-742 kya
0.0573674219114725	Human-only	0-742 kya
0.0883687969486932	Human-only	0-742 kya
0.0664767538436356	Human-only	0-742 kya
0.103446878623766	Human-only	0-742 kya
0.158633835120712	Human-only	0-742 kya
0.0898452250622427	Human-only	0-742 kya
0.0575935585614483	Human-only	0-742 kya
0.0576946029213764	Human-only	0-742 kya
0.0569786078727152	Human-only	0-742 kya
0.0959448398979834	Human-only	0-742 kya
0.140148500874754	Human-only	0-742 kya
0.124656234016865	Human-only	0-742 kya
0.0743322734528855	Human-only	0-742 kya
0.0718923559454568	Human-only	0-742 kya
0.0666328953851058	Human-only	0-742 kya
0.0812983957717377	Human-only	0-742 kya
0.108785547787789	Human-only	0-742 kya
0.058902242155973	Human-only	0-742 kya
0.0678554753877313	Human-only	0-742 kya
0.0562273364919639	Human-only	0-742 kya
0.0588803589646752	Human-only	0-742 kya
0.0674176119993242	Human-only	0-742 kya
0.137600763988034	Human-only	0-742 kya
0.118911994399528	Human-only	0-742 kya
0.0637519864708048	Human-only	0-742 kya
0.0531625876402165	Human-only	0-742 kya
0.0507959905295086	Human-only	0-742 kya
0.0554304134949463	Human-only	0-742 kya
0.0628371802758166	Human-only	0-742 kya
0.0632195863251541	Human-only	0-742 kya
0.0637452596422979	Human-only	0-742 kya
0.0788056806081577	Human-only	0-742 kya
0.114511524365006	Human-only	0-742 kya
0.0914432839790192	Human-only	0-742 kya
0.0824478619236329	Human-only	0-742 kya
0.0902703718738229	Human-only	0-742 kya
0.0744358701600764	Human-only	0-742 kya
0.0590477363285079	Human-only	0-742 kya
0.0530153330431809	Human-only	0-742 kya
0.0752053059417268	Human-only	0-742 kya
0.103549556512269	Human-only	0-742 kya
0.0963730428027908	Human-only	0-742 kya
0.0895695252676808	Human-only	0-742 kya
0.0619876974940324	Human-only	0-742 kya
0.0909327135862665	Human-only	0-742 kya
0.130267448604737	Human-only	0-742 kya
0.113301082110827	Human-only	0-742 kya
0.0833783658276269	Human-only	0-742 kya
0.0657720432930019	Human-only	0-742 kya
0.0548469979650569	Human-only	0-742 kya
0.0558598477554738	Human-only	0-742 kya
0.065916597750338	Human-only	0-742 kya
0.0984227214403021	Human-only	0-742 kya
0.134910507684277	Human-only	0-742 kya
0.211661848332013	Human-only	0-742 kya
0.149095957120924	Human-only	0-742 kya
0.0972685177200215	Human-only	0-742 kya
0.144679210304923	Human-only	0-742 kya
0.0767325035911133	Human-only	0-742 kya
0.0545574201147583	Human-only	0-742 kya
0.0565506435502838	Human-only	0-742 kya
0.0600147135396313	Human-only	0-742 kya
0.0778717943614054	Human-only	0-742 kya
0.10194098366235	Human-only	0-742 kya
0.147949704788734	Human-only	0-742 kya
0.242588359739432	Human-only	0-742 kya
0.0682869404752928	Human-only	0-742 kya
0.0811625947879742	Human-only	0-742 kya
0.101073905821036	Human-only	0-742 kya
0.0522251713917485	Human-only	0-742 kya
0.0719150696987253	Human-only	0-742 kya
0.0607305990740399	Human-only	0-742 kya
0.0574244929314514	Human-only	0-742 kya
0.0671139820588555	Human-only	0-742 kya
0.115395199478409	Human-only	0-742 kya
0.111985028358309	Human-only	0-742 kya
0.251429681162444	Human-only	0-742 kya
0.0782403538112836	Human-only	0-742 kya
0.0915869626625086	Human-only	0-742 kya
0.177295562114232	Human-only	0-742 kya
0.18291318047018	Human-only	0-742 kya
0.0997740200776459	Human-only	0-742 kya
0.070575092581191	Human-only	0-742 kya
0.281643186934696	Human-only	0-742 kya
0.497444313854032	Human-only	0-742 kya
0.411628365237454	Human-only	0-742 kya
0.598799784684212	Human-only	0-742 kya
0.161662362944617	Human-only	0-742 kya
0.112754114322924	Human-only	0-742 kya
0.0656672584881129	Human-only	0-742 kya
0.0589697724185577	Human-only	0-742 kya
0.0593330345706738	Human-only	0-742 kya
0.0627602586544546	Human-only	0-742 kya
0.064678944179254	Human-only	0-742 kya
0.0640183788093356	Human-only	0-742 kya
0.0636682160883513	Human-only	0-742 kya
0.11599541372369	Human-only	0-742 kya
0.0734708965581266	Human-only	0-742 kya
0.140929725558542	Human-only	0-742 kya
0.0499846053953568	Human-only	0-742 kya
0.0523919152895197	Human-only	0-742 kya
0.060703036620853	Human-only	0-742 kya
0.0650116624749957	Human-only	0-742 kya
0.0567008089906038	Human-only	0-742 kya
0.0800230630528943	Human-only	0-742 kya
0.114948793369987	Human-only	0-742 kya
0.0686465903435656	Human-only	0-742 kya
0.0566670856228089	Human-only	0-742 kya
0.0871987171708065	Human-only	0-742 kya
0.0649182213794582	Human-only	0-742 kya
0.0793959311104537	Human-only	0-742 kya
0.124001486380809	Human-only	0-742 kya
0.195505343534451	Human-only	0-742 kya
0.203661909903439	Human-only	0-742 kya
0.170859280622108	Human-only	0-742 kya
0.0967539748185922	Human-only	0-742 kya
0.0539452515893145	Human-only	0-742 kya
0.0632631517331799	Human-only	0-742 kya
0.127594513905275	Human-only	0-742 kya
0.208098404770229	Human-only	0-742 kya
0.290204629931462	Human-only	0-742 kya
0.331873740887689	Human-only	0-742 kya
0.217201737935188	Human-only	0-742 kya
0.207876255318157	Human-only	0-742 kya
0.174044150945487	Human-only	0-742 kya
0.0751834108811484	Human-only	0-742 kya
0.0584374833597008	Human-only	0-742 kya
0.0588562626722535	Human-only	0-742 kya
0.0614377824218952	Human-only	0-742 kya
0.0576702365145045	Human-only	0-742 kya
0.0738005910374857	Human-only	0-742 kya
0.119909329657968	Human-only	0-742 kya
0.195003243795122	Human-only	0-742 kya
0.345298404982399	Human-only	0-742 kya
0.0932558630588538	Human-only	0-742 kya
0.0644408366836947	Human-only	0-742 kya
0.0877824841200002	Human-only	0-742 kya
0.0740936606860759	Human-only	0-742 kya
0.0533796995849693	Human-only	0-742 kya
0.0634937257344552	Human-only	0-742 kya
0.0581014101653513	Human-only	0-742 kya
0.0629247336774515	Human-only	0-742 kya
0.0644484714637553	Human-only	0-742 kya
0.202029310536982	Human-only	0-742 kya
0.0933106542503149	Human-only	0-742 kya
0.130932027791688	Human-only	0-742 kya
0.0624999397004566	Human-only	0-742 kya
0.0772188961169017	Human-only	0-742 kya
0.0757674051737509	Human-only	0-742 kya
0.0591916588911936	Human-only	0-742 kya
0.088652730603849	Human-only	0-742 kya
[truncated: 4,079 more rows]
