# Supplementary material for: Worldwide Late Pleistocene and Early Holocene population declines in extant megafauna are associated with Homo sapiens expansion rather than climate change
Source: Nat Commun. 2023 Nov 24;14:7679. doi: 10.1038/s41467-023-43426-5 (PMC10667484; doi:10.1038/s41467-023-43426-5)
Supplement: Supplementary file 8 — Source Data [file 41467_2023_43426_MOESM8_ESM.zip › Source data/source_data_12.txt]

Species	midT	logNe	medPred	meanPred	hpdi025	hpdi975	hpdi25	hpdi75	seMean	seMedian	se025	se975	Model
Acinonyx_jubatus_dnaZoo	12500	3.93860975515957	4.09456075119229	4.1000649621843	3.58370182558434	4.62591302837961	3.94519514658444	4.28670135188238	0.0970440971375342	0.0462249498084433	2.06834468905612e-07	0.365587909465144	Human-only
Addax_nasomaculatus	12500	3.88894987065107	4.32798209101287	4.30490042866762	3.76828870969589	4.95903917258552	4.14310658769709	4.54123644180745	0.269575956534068	0.195864035672869	4.12424358865041e-06	0.790875132599081	Human-only
Aepyceros_melampus	12500	3.96020669555757	3.90929126448638	3.92238422762579	3.43441914488483	4.48609399556864	3.71729555546509	4.06254408006231	0.0717246184563311	0.032669966558134	2.57829454463035e-07	0.276557452312936	Human-only
Ailuropoda_melanoleuca	12500	3.43362417262879	3.62008489238001	3.61673560364471	2.96813882933977	4.31325294724512	3.38824783919328	3.84676614909237	0.149188908609423	0.0665754534762366	5.06843509674679e-08	0.57478505143566	Human-only
Alces_alces_gigas	12500	3.42541114458853	3.59580859829466	3.57676106592162	3.0214252009487	4.17780663990124	3.40198648916703	3.8120065448677	0.113437661960426	0.0574534093003895	1.32192033222911e-06	0.420610883470427	Human-only
Alces_alces_shirasi	12500	3.28154366787058	3.41497744245863	3.41435485712805	2.80153884270187	4.04827287636147	3.19176741107522	3.59007056969183	0.11907204795195	0.0560368281139076	1.52577305882992e-07	0.460545633219845	Human-only
Alces_americanus	12500	3.2965901566769	3.41123801359488	3.40342767264144	2.84259426513073	3.98885297514567	3.21499718665216	3.61193142206971	0.102544618929339	0.0459854365744707	8.68812367750746e-08	0.40382624836454	Human-only
Ammotragus_lervia	12500	3.56069218360811	3.67847215382094	3.69361509178997	3.09227849378131	4.30374886665895	3.49496974682619	3.90314843227475	0.117533499077251	0.0487075900393658	2.49414551371968e-08	0.446629519330122	Human-only
Antidorcas_marsupialis	12500	5.6385071916597	5.49899956097967	5.5134664314003	5.0522473354002	5.99304538033657	5.3642299797046	5.66735283821219	0.0717334692086803	0.0331365331765012	1.14418179071224e-08	0.266885222306157	Human-only
Antilocapra_americana	12500	3.42885336912237	3.42824065695969	3.42245428949494	2.87050085650281	4.06994657872651	3.20478306019144	3.61917285144841	0.0956878125762568	0.043370679082694	1.99682730171639e-08	0.372896791211094	Human-only
Axis_porcinus	12500	3.59037590437472	3.64126306035651	3.65538878292802	3.09305779229039	4.30217131092483	3.383059389871	3.78219048366882	0.0964544001483428	0.0412393495561853	9.14877175590315e-09	0.387356068878709	Human-only
Babyrousa_celebensis_dnaZoo	12500	3.56877833025826	3.63260570713512	3.63554782287584	3.03020073268177	4.23231362192882	3.36806360020639	3.77187000760197	0.0988681490872941	0.0410528036712311	1.87737178097636e-08	0.37840676564733	Human-only
Beatragus_hunteri	12500	3.21302185845944	3.44290266246391	3.44176898364346	2.89215882897696	3.99565790844889	3.23480714392334	3.60002279844358	0.133304735308768	0.0669868526701999	8.16940588469775e-10	0.509572241741523	Human-only
Bison_bison_dnaZoo	12500	3.74911635049564	3.76452986475037	3.7587271764567	3.04559116634916	4.29915754815289	3.52616587956934	3.94332928587795	0.0973161016750394	0.0457464930185606	5.32834718272819e-07	0.408772114518892	Human-only
Bison_bonasus	12500	3.34850216760458	3.44623854549064	3.44230956932914	2.84431310332287	4.0181021807534	3.23052120598005	3.64337552617294	0.102745595775133	0.0498998653432591	2.40730679703655e-07	0.375543874632302	Human-only
Bos_gaurus	12500	3.64472206718026	3.51931392409354	3.51624040791708	2.96208897453503	4.08879140137477	3.32682150259041	3.74141318990946	0.10376161200215	0.0497781932498095	1.00841563406747e-07	0.37748632392255	Human-only
Bos_grunniens	12500	3.70900186470775	3.87173844154166	3.86983576459214	3.26347551228356	4.4527773957585	3.68400713748054	4.087318525097	0.120696018812062	0.058471253550669	1.08519824943818e-08	0.437230810981401	Human-only
Bos_indicus	12500	3.65825348113345	3.65891529528882	3.65941534031149	3.10675410910085	4.18398199581686	3.41938569691876	3.80893960014415	0.0836303546127834	0.0397239265633789	2.91940141815568e-07	0.301142205705085	Human-only
Bos_javanicus	12500	3.7169421338705	3.80694702764943	3.79979392573441	3.24309439447987	4.37998598065271	3.64071012077278	4.04281540203075	0.0969945661183289	0.0441519568341594	1.50247398644613e-09	0.358974382098017	Human-only
Bos_mutus	12500	3.95747093410651	4.16000643353009	4.15609072754332	3.5948669030219	4.85274509620449	3.97888602252777	4.41330408798885	0.141950469509216	0.0625008547354249	6.61301069119343e-08	0.55309691068764	Human-only
Bos_taurus	12500	3.56267374579136	3.81651848514551	3.81103244091804	3.18502342327513	4.41734586038672	3.645518115655	4.05218937743747	0.162806285700672	0.0855166883722532	2.27315286751261e-07	0.606603974550986	Human-only
Bubalus_bubalis	12500	3.63308379983415	3.58146677673472	3.57937779809904	3.00090344023739	4.15005530607691	3.34971492027297	3.71180231902733	0.086195568309399	0.0389114214299508	1.29583402463566e-08	0.34625841381764	Human-only
Budorcas_taxicolor	12500	3.2940803156062	3.4749790354613	3.47592471133235	2.88434134176589	4.120761089253	3.1786060762415	3.59984159841505	0.137072375895019	0.0605545227431714	1.94024300558404e-07	0.539452330366512	Human-only
Camelus_bactrianus	12500	3.62852836730839	3.77752793416801	3.77979579039496	3.13912582672425	4.3210367225122	3.61756663849691	4.03833806951228	0.118512882739001	0.0552756000561018	3.12001351556409e-08	0.443972415908091	Human-only
Camelus_dromedarius	12500	3.67658311584024	3.88814342614747	3.89387181938359	3.37175461847675	4.54368387905639	3.69810268649964	4.07302945711784	0.134357413642787	0.0624589387864015	3.45425410026102e-09	0.52006207378616	Human-only
Camelus_ferus	12500	3.59096096114013	3.81071442578283	3.8077490327028	3.16759149838793	4.38743043750125	3.61036291261395	4.06428723573415	0.154829724012389	0.0769816127085235	3.96417106839468e-06	0.551556861014965	Human-only
Capra_aegagrus	12500	4.15888025702552	4.29049879016877	4.27802624810938	3.64274478776759	4.85295812009529	4.03495337203802	4.43230870134452	0.107919484349253	0.0500581037948821	1.44186141897601e-08	0.414461545011364	Human-only
Capra_ibex	12500	4.01960165791913	4.0701851133492	4.06042180479289	3.54079920446619	4.69131138394506	3.78380474110185	4.19828073178252	0.0954854794034523	0.0436372457888443	1.0822051455921e-08	0.365946941116886	Human-only
Capra_sibirica	12500	4.00836982234259	4.02566792060809	4.03230482266744	3.52796704529802	4.68312084746241	3.86763333133724	4.25044072241221	0.0894963196077949	0.040221028961566	4.15178246878019e-12	0.362172520191944	Human-only
Catagonus_wagneri	12500	3.97941533374664	4.00753064325902	4.00775955790781	3.36745421331993	4.62791747002587	3.81679593740818	4.23558317536438	0.105117539647502	0.0483471436860198	1.35021329774559e-06	0.398436574426387	Human-only
Ceratotherium_simum_cottoni	12500	2.9287377264626	3.03475020273857	3.03623875490879	2.49772926904717	3.566284787393	2.85865528196344	3.21772058050304	0.0895014588424194	0.0368391804559088	7.34289580441484e-08	0.336957307782528	Human-only
Ceratotherium_simum_simum	12500	2.96589555458587	3.17507127636987	3.17676665431558	2.57361105541335	3.77438299905927	2.95108139690404	3.37090253446368	0.140607034918641	0.065636461720932	1.45414326990401e-12	0.513333292657102	Human-only
Cervus_canadensis	12500	3.6406407079343	3.60635307436453	3.60628066831994	3.0239205804905	4.19993332507694	3.398336645641	3.79170754691617	0.0912641272899342	0.0403572008523513	2.56252764285483e-10	0.367062183699864	Human-only
Cervus_elaphus_hippelaphus	12500	4.38468005543343	4.88338903731893	4.87336353613656	4.34650334436473	5.35530846330822	4.74827593256501	5.09527920511307	0.310045540556051	0.250437141663881	3.90590777362506e-06	0.836201760314548	Human-only
Cervus_hanglu_yarkandensis	12500	3.64820918211612	3.67527143573467	3.6889602547448	3.13180341129738	4.25908533202044	3.54700968251882	3.9347837179785	0.0882295504281903	0.0390197291870708	7.06026631188045e-08	0.327412805180287	Human-only
Cervus_nippon	12500	3.9512164465264	4.16982767785313	4.17838846055363	3.51113800225703	4.892637146144	3.93912835684175	4.40082761481316	0.17758400043858	0.0860238886162806	4.85229047117301e-07	0.63655382792832	Human-only
Connochaetes_taurinus	12500	4.72197202539868	4.58580995377334	4.58298940569719	4.00637201553423	5.07988543204552	4.39449822314422	4.75036817647985	0.0920018347012805	0.0451591055536454	6.95368856884178e-07	0.374311780222573	Human-only
Crocuta_crocuta_dnaZoo	12500	3.74717948423682	3.9603559763715	3.96613560082714	3.36999088391584	4.6556067120941	3.72381643207402	4.14437878292318	0.151087380757202	0.0716119052966454	1.46360830558642e-07	0.594866162866532	Human-only
Dicerorhinus_sumatrensis_sumatrensis	12500	3.02593345050471	2.9598409703249	2.95708062180331	2.32243655082587	3.45458265700628	2.78896621249407	3.16044507343901	0.0883687969486932	0.03781637041591	3.79493062764905e-09	0.34878553661443	Human-only
Diceros_bicornis	12500	3.49890692539567	3.54762836655141	3.54406202847316	2.98783192820501	4.03790715820588	3.36668360856166	3.7191319071575	0.0743322734528855	0.0351151432998115	1.32095944050646e-11	0.284501859150056	Human-only
Diceros_bicornis_minor	12500	3.0199585789035	3.26143410182411	3.25651876671856	2.73755745519003	3.85271030411564	3.05064170907209	3.42913272829066	0.137600763988034	0.0696812796812799	3.07723008664883e-09	0.494064271068967	Human-only
Elaphurus_davidianus	12500	3.18405512915657	3.28270296316224	3.28340459735534	2.61065017813436	3.86999148292049	3.01872418159114	3.44731303076152	0.114511524365006	0.0504924003110303	3.38983945024331e-09	0.439999755339381	Human-only
Elephas_maximus	12500	3.35359914479225	3.45270256379504	3.44668963956649	2.87736861742105	3.98900231287807	3.26296131365905	3.64781676357094	0.0895695252676808	0.0436934714859631	2.87525228011583e-07	0.328328277187378	Human-only
Equus_asinus	12500	3.63120155499169	3.82401980461102	3.83994247035429	3.21459376204566	4.46841106502492	3.59372323697729	4.01632702780651	0.149095957120924	0.0701310637743409	8.27831279959341e-07	0.554708140171591	Human-only
Equus_asinus_somalicus	12500	3.36179999855902	3.57955848935432	3.57916366006483	2.94613756173577	4.17979698276739	3.39127811378309	3.80556029181252	0.147949704788734	0.0723776312349337	1.08461855373727e-08	0.53701231427805	Human-only
Equus_caballus	12500	3.42991328165916	3.57066406329798	3.56088834387347	2.98324267232753	4.18436412106969	3.32007097990293	3.74309492224297	0.115395199478409	0.0588340176940754	1.12539225494533e-06	0.44862231746975	Human-only
Equus_grevyi	12500	3.57260259479634	4.31540305409732	4.29845328383602	3.78667431957165	4.84113383779122	4.14951736392159	4.50154331946688	0.598799784684212	0.551752556267411	7.19018237560855e-07	1.32853074332851	Human-only
Equus_hemionus	12500	3.63697111531742	3.73969568582032	3.74024015987583	3.12273141067949	4.38185915545567	3.53379669636032	3.96378742056324	0.11599541372369	0.0540823481600345	1.32657161452392e-07	0.44142124955707	Human-only
Equus_kiang	12500	3.95205824269025	3.88498720732653	3.88398780242525	3.38851958783923	4.49269350981259	3.6999517202771	4.07861688629156	0.0871987171708065	0.0414640335526209	6.76271601948392e-08	0.315315928581951	Human-only
Equus_quagga_dnaZoo	12500	3.7211497976627	4.04059187780492	4.0390671122447	3.38902768258481	4.68410978377083	3.7673154662094	4.1987411390641	0.217201737935188	0.113427090250942	1.02690784495446e-09	0.804935718347815	Human-only
Equus_zebra_dnaZoo	12500	3.77744090275281	4.30917545086118	4.30976052255251	3.79771302661134	4.77682176451368	4.14505680920278	4.47318210085024	0.345298404982399	0.282741630416789	7.28606976786161e-06	0.873287575959259	Human-only
Giraffa_camelopardalis_antiquorum	12500	4.11767022855328	4.50280561283195	4.49801875997449	4.06922664485423	4.99511602225267	4.31228048890722	4.63355967421632	0.202029310536982	0.14864194963085	1.22325457482506e-05	0.602659958169745	Human-only
Giraffa_camelopardalis_rothschildi	12500	3.81120818388977	4.22031894269817	4.2238370132829	3.61101620557812	4.81813405194199	3.98289689344437	4.43090022904446	0.276081515879159	0.172146678846611	1.16321592229326e-05	0.879055632029407	Human-only
Giraffa_tippelskirchi	12500	3.7204038471477	3.92868802295086	3.92575699386542	3.36950768525648	4.52001890436965	3.7609172793219	4.13915981183574	0.128282108434119	0.0640365276772887	2.1227628350122e-07	0.487252625678466	Human-only
Gorilla_beringei_beringei	12500	3.0383071473021	3.20542283922124	3.1905458710174	2.64839801626369	3.67307494571085	3.00442778536866	3.3750957034183	0.0967806869731894	0.0523054288056567	4.02431292168845e-08	0.344571462386068	Human-only
Gorilla_beringei_graueri	12500	3.050068915285	3.16866472754562	3.16097572965723	2.61684886351063	3.66680527606226	3.00655615524402	3.37163044614354	0.0887071269797798	0.0426848519612428	2.43563140630638e-06	0.34319799224956	Human-only
Gorilla_gorilla_diehli	12500	3.41747550348437	3.42389396923521	3.4268054235246	2.94162058296094	4.05860839374484	3.19186971882533	3.58235057806652	0.0818774327708818	0.039671127851799	5.33178741902457e-08	0.325952927993901	Human-only
Gorilla_gorilla_gorilla	12500	3.72303793508946	4.02420597672794	4.02295432515504	3.4843984353137	4.56882504394233	3.87112052066301	4.26186171226138	0.170155548372119	0.100862030899872	8.80863625411289e-08	0.562017115381499	Human-only
Helarctos_malayanus_dnaZoo	12500	4.01717635418594	4.09662240636025	4.09515392722903	3.53312686069887	4.72378876197943	3.90789585820132	4.3327185591598	0.103531686793407	0.0523503375736005	7.1160792034084e-08	0.400847088217368	Human-only
Hemitragus_hylocrius	12500	2.96607432788926	3.04291971688234	3.04759707242943	2.49716863019596	3.71913052937748	2.84522204648645	3.24920171904394	0.102775150046384	0.0451664905355614	4.06476123529587e-07	0.401855382825467	Human-only
Hexaprotodon_liberiensis	12500	3.05029616178709	3.18846615809734	3.19098716410747	2.671240066771	3.76082855194606	3.03118961354053	3.38941745782638	0.10108723378655	0.0461759395707843	3.04236287586663e-09	0.414502202855947	Human-only
Hippopotamus_amphibius	12500	3.64864849133261	3.70025282626635	3.69934001809652	3.10969260233696	4.26988075478315	3.4539915821944	3.84243587918305	0.0918532775442702	0.0377539314109055	1.29940870834666e-07	0.343381343563772	Human-only
Hippotragus_niger_niger	12500	3.92435851490672	4.19140870662208	4.18243990875936	3.56588358617662	4.73124574536578	3.95660133912508	4.38671237584255	0.16305378529273	0.0912093272683506	4.0430100912661e-09	0.565916909063175	Human-only
Hyaena_hyaena	12500	3.61530108869292	3.84335475172756	3.84257758530611	3.30102884649432	4.50808174159152	3.69269198955628	4.12316362199405	0.148732555518211	0.0710993997366221	1.01058494019908e-07	0.55296785004897	Human-only
Hydrochoerus_hydrochaeris_dnaZoo	12500	3.89540858633312	3.92738794884331	3.92365191795916	3.36123216929881	4.52910645552145	3.75143243426328	4.17188718872117	0.0938732927555217	0.0477272360513732	3.26594101672126e-08	0.3506061269222	Human-only
Kobus_ellipsiprymnus	12500	4.20789707806062	4.36837237855699	4.36348818193481	3.79539308322388	4.98459361219236	4.16122058373344	4.53743108141251	0.114341444075031	0.0500908764931789	3.57521808619115e-06	0.468498464800881	Human-only
Kobus_leche_leche	12500	3.50084826245402	3.80132444914072	3.79770380908085	3.23198432137881	4.3884907712853	3.57968056819939	3.98612483130138	0.178611018597741	0.0994763293349388	8.08861254722068e-08	0.646244576395811	Human-only
Lama_glama_dnaZoo	12500	3.87170293134738	3.90424770701362	3.88904453925454	3.27628404950429	4.49356263107778	3.71650823692288	4.13285958086881	0.0980385697008204	0.0486640911511663	4.87022125126018e-08	0.37407003158414	Human-only
Lama_guanicoe_cacsilensis	12500	4.13061775347017	4.16568145151204	4.16291944949013	3.56047565662609	4.76883921153724	4.00478596962472	4.41119067286091	0.0989375059196561	0.0446729026517074	6.69789713013459e-08	0.387069809227084	Human-only
Lama_guanicoe_guanicoe	12500	3.54576193781193	3.55211796886945	3.55083472403007	2.9089595722121	4.20282619802964	3.29374010890072	3.72515626646547	0.107069176146767	0.0478246576606437	2.1867655882822e-08	0.425732670771884	Human-only
Litocranius_walleri_dnaZoo	12500	4.29655795989966	4.59150436579056	4.58618876211356	4.1100184718755	5.05830699897013	4.44644806895737	4.78206353627285	0.14695243632816	0.0917026014744225	1.00589476930485e-08	0.486077837765986	Human-only
Loxodonta_africana	12500	3.95119272637674	3.75481311317812	3.74738107803056	3.23835748956706	4.31082257567983	3.63297628803686	3.99728234601505	0.114182953320866	0.0535276536066329	5.23105269637448e-07	0.439370261772817	Human-only
Loxodonta_cyclotis	12500	3.63566433575565	3.54512996313697	3.53715782061045	2.97788450468385	4.04358309319062	3.36697444273827	3.71608012879893	0.084064854374197	0.0358539886074843	5.20769134133687e-08	0.333780831281387	Human-only
Macropus_fuliginosus_dnaZoo	12500	3.58372046127463	3.45534303634928	3.45073915513026	2.85251282712938	4.05152214310533	3.22658159073133	3.62721725336268	0.110106844267185	0.0524380266597136	1.3977931517878e-06	0.417240281577325	Human-only
Macropus_giganteus_dnaZoo	12500	4.02278093810857	3.76175250124138	3.75731143279791	3.20567113227985	4.34087343398241	3.56462868110507	3.9316204780341	0.15561263887109	0.0804348826168244	2.88153489174769e-06	0.578688680963672	Human-only
Macropus_rufus_dnaZoo	12500	3.27288580868165	3.33256529112978	3.3597213482652	2.80022306691747	4.02858466494565	3.15759865220091	3.56597978870498	0.106916118741755	0.0462799772627189	2.08624373696785e-07	0.436128131272692	Human-only
Myrmecophaga_tridactyla	12500	4.75546848258075	4.75039336409678	4.74099038092473	4.14325056969825	5.26136373203319	4.57142436088123	4.97394220721464	0.0839165057115064	0.0427445167202386	4.96078108241364e-07	0.331102597878044	Human-only
Nanger_granti	12500	4.24104412985217	4.25413894265539	4.25450658499554	3.73450586246838	4.80367599883617	4.07671986840745	4.42715433616813	0.0738172435487884	0.0317644797032586	2.38986455687083e-09	0.288394785340771	Human-only
Odocoileus_hemionus_hemionus	12500	4.22425111397752	4.25177558079018	4.26851894194666	3.71364173309234	4.90517439612556	4.02006331216961	4.43096270510126	0.0989574142878229	0.0423860660797594	8.62479010188182e-09	0.390662519407845	Human-only
Odocoileus_hemionus_sitkensis	12500	3.34750334450887	3.35691423494274	3.34987002676743	2.68944010519016	3.95109996670709	3.1350510242429	3.55629942508574	0.103031347176625	0.0450887679853502	1.94007916610568e-07	0.402546172313332	Human-only
Odocoileus_virginianus_borealis	12500	4.2982276513368	4.31473996411394	4.31492373291966	3.69157597746955	4.90783144458085	4.13866426703207	4.5474586021396	0.0968371786987672	0.0439646628855925	3.13611554831883e-07	0.371539762975696	Human-only
Odocoileus_virginianus_dnaZoo	12500	4.73466070484073	4.7689271021265	4.76708874582252	4.18669109667831	5.39772564521498	4.60172766304641	5.00846414539394	0.0989406666723099	0.0447412711266256	3.16435549564218e-08	0.37560244799573	Human-only
Okapia_johnstoni_dnaZoo	12500	3.98051109993963	4.4428963988858	4.41371075771025	3.67285382344421	4.99320005975175	4.24906560515889	4.67603543016242	0.301053464845241	0.219895879439343	3.01700449812044e-07	0.904155170708573	Human-only
Oreamnos_americanus	12500	3.34860595085175	3.37503633655439	3.37078682913441	2.71550850335806	3.9511273181614	3.13472414814796	3.55570749793056	0.0994930551564405	0.045321680901473	1.12781480156142e-07	0.397561035968079	Human-only
Orycteropus_afer_dnaZoo	12500	4.05730069660465	4.35258225985032	4.34784963168177	3.86251891617898	4.87188344943624	4.15758091752667	4.49755020424825	0.152589099379467	0.0914929253125526	7.69297965809666e-07	0.537620502826365	Human-only
Oryx_dammah_dnaZoo	12500	4.12117038021605	4.23231464981093	4.22198247257694	3.67280840359677	4.79421571944212	4.08240580534649	4.46057563272945	0.0929153290652379	0.0431724475903792	1.11711355215007e-06	0.373353597583043	Human-only
Oryx_gazella	12500	3.97950408186079	4.69307155182839	4.69004792949286	4.2356443674236	5.18284620070285	4.54852136048128	4.85452495999643	0.56375303134944	0.509178534519155	7.15556452369465e-06	1.2736050634345	Human-only
Ovibos_moschatus	12500	2.84929637603408	2.93425274181986	2.93567160652703	2.3399092520064	3.55331193817014	2.71260530513199	3.121384345969	0.105767015214604	0.0452264978796948	4.37953069518176e-10	0.41273411423229	Human-only
Ovis_ammon	12500	4.04343639499691	4.25618727532009	4.24380368701054	3.66516848934803	4.84992771645271	4.06443088964885	4.47810643697485	0.132262846335512	0.0675992394628181	7.62195037843193e-08	0.509566589049009	Human-only
Ovis_aries	12500	4.13336851685659	4.29907552010444	4.31101855826752	3.70698766024924	4.93106798261128	4.14125157096263	4.53336058113491	0.127562094829998	0.0567375487481687	2.50806997572229e-06	0.503327252155396	Human-only
Ovis_aries_musimon	12500	3.52892323779851	3.69838728740747	3.67897272394272	3.00646654990104	4.26483921549347	3.46057721196575	3.89296724421596	0.130916443950003	0.0620822786137799	1.9367914039058e-07	0.505442742152341	Human-only
Ovis_canadensis	12500	3.62268045675448	3.62388708532046	3.6245436382657	2.99084606218425	4.18446410706273	3.4151809411648	3.80041170683474	0.0920795391028087	0.0387443160822793	5.58093163916947e-08	0.367872456595759	Human-only
Ovis_dalli	12500	4.02417787294319	4.06174726309401	4.05302244553703	3.48831596567735	4.62005703307511	3.83243341581874	4.24482801933554	0.0881193701548651	0.0452033210929343	2.86658103540266e-09	0.330987579895397	Human-only
Ovis_nivicola_lydekkeri	12500	4.0305938702192	4.0106131969164	4.00162135924468	3.42127425273381	4.58683189182667	3.80087652709569	4.18226823731125	0.0879301804960892	0.0379561722661043	4.63311954222639e-08	0.3589514802749	Human-only
Ovis_orientalis	12500	4.35733318849064	4.63696286405459	4.62457388158395	3.97034346807277	5.30147801331561	4.44260460364813	4.89173085138254	0.189957559880644	0.0984561075663859	1.08851077432472e-07	0.699137121813124	Human-only
Ovis_vignei	12500	4.61257137442803	4.76852134877922	4.76111971798983	4.18663499973169	5.33492825170148	4.61271373227287	5.01087503438331	0.113906123283807	0.0548917238231402	2.02657559875723e-08	0.428726192868695	Human-only
Pan_paniscus	12500	2.96707303618036	3.29922549509008	3.29991143305365	2.61035140616109	3.8826661805959	3.07172364299133	3.50478129065433	0.216563746586847	0.119026592140156	2.41769499709978e-08	0.75970746297041	Human-only
Pan_troglodytes_ellioti	12500	3.60869688770103	3.74522641024652	3.75483484812185	3.20351925975108	4.32720042892083	3.52633834350216	3.88752120365916	0.100010060153889	0.0418308359918776	1.11822624602014e-07	0.418098875896467	Human-only
Pan_troglodytes_schweinfurthii	12500	4.22692944966197	4.13198331691592	4.13481758581564	3.64956819139598	4.69696241422509	3.99184734860439	4.34887493563517	0.0796446148416511	0.037582676528474	2.31656213823265e-08	0.302657436261604	Human-only
Pan_troglodytes_troglodytes	12500	4.21148144822369	4.15840609413308	4.14467577978983	3.59696672969033	4.63743777215473	3.98497313858291	4.33647122521608	0.0766230733081092	0.0334922299419379	1.095243757007e-07	0.294780818070963	Human-only
Pan_troglodytes_verus	12500	3.7382380483014	3.74088263654197	3.74720599119769	3.19106867710085	4.26889112867298	3.52916079738884	3.92036873029028	0.082649751941331	0.0397741498738232	1.99623953031977e-08	0.296188642638892	Human-only
Panthera_leo_PanLeo	12500	4.01199214690773	4.29343373573707	4.27413516249869	3.76053307674385	4.78292751951928	4.10956965350782	4.4512629105683	0.136880741824485	0.0842321605413291	2.70297664800659e-09	0.485215610849612	Human-only
Panthera_onca_dnaZoo	12500	3.96229018385311	3.98594592272718	3.99532016887791	3.36644590375579	4.64420198572406	3.76222743752386	4.17930320572422	0.105447899428488	0.044433555898803	7.78755817146568e-07	0.418768681714278	Human-only
Panthera_pardus	12500	3.5724839618948	3.74392381307775	3.74410018350824	3.07168570695617	4.33836070449419	3.4707359776816	3.87842663813169	0.127616366583755	0.0604326129221523	1.6012707099827e-08	0.498305956660606	Human-only
Panthera_tigris_altaica	12500	3.43935864698417	3.60660532601864	3.60241158899904	2.92447087855	4.18116645711688	3.38750271572907	3.79888524091328	0.12679553832018	0.0548170936933897	1.50272003002911e-06	0.483972227203939	Human-only
Panthera_tigris_dnaZoo	12500	3.71633049780878	3.96144586674935	3.95759950875462	3.36840897838943	4.57302206914679	3.76344649352145	4.16396010325758	0.154618245037007	0.0778756307167977	4.13385541191772e-06	0.562805738281881	Human-only
Panthera_tigris_jacksoni	12500	3.67110880405326	3.86930438606192	3.87135477566917	3.25733773919063	4.47643961864678	3.69351615258407	4.09586854654099	0.136445951188679	0.0675721261928348	8.11935850640081e-08	0.509789992280222	Human-only
Panthera_uncia_dnaZoo	12500	3.51571490223776	3.63384487092066	3.61624688589462	3.0812701458932	4.19808666015131	3.44977870429952	3.85852283933126	0.0990482883679815	0.0533757531798085	3.28453907296905e-07	0.359732440356382	Human-only
Parahyaena_brunnea	12500	3.55494230001385	3.75123759564874	3.73274316515802	3.19526079853949	4.29946849474428	3.62517436074168	3.98486777479915	0.108842266537603	0.0564084815000814	9.51496528835962e-08	0.400436562259626	Human-only
Phacochoerus_africanus	12500	4.9573613665093	4.71838800443161	4.7120112164632	4.23139000887159	5.13833799239585	4.55405476895203	4.87434387968115	0.118293462543939	0.0630974005794937	1.21760935845186e-06	0.410928656111905	Human-only
Pongo_abelii	12500	3.47540830608327	3.26070270868919	3.24302712543754	2.67299858322136	3.80920549517414	3.05352415917381	3.43163235794934	0.137377928739906	0.0645765366975761	6.50354369244302e-08	0.496198529887847	Human-only
Pongo_pygmaeus	12500	3.44569598942337	3.52230294975288	3.51137870313191	2.93257055035276	4.12229037324644	3.27385227237815	3.67199687629653	0.0944770312445782	0.0410862529276686	9.3598635937515e-07	0.368054073163699	Human-only
Pongo_tapanuliensis	12500	3.46056097495897	3.12979732310066	3.13632242543966	2.5367438416847	3.67685551230537	2.95988020678356	3.32752437386135	0.186610136099557	0.114787913600362	1.97098771058574e-06	0.628127171654981	Human-only
Pseudois_nayaur	12500	4.25961943780499	4.25807290342425	4.25847644679495	3.74497625009688	4.87266303029482	4.06680279867952	4.44312710316018	0.083968176495451	0.035852359886678	1.39295753318344e-09	0.322463508723179	Human-only
Puma_concolor_dnaZoo	12500	3.42692827635035	3.43487653335422	3.42588348712175	2.85859092283065	4.03218508838483	3.23609066433663	3.64030593649402	0.0943696785072777	0.0415309653872687	4.83047613982444e-07	0.349354726957301	Human-only
Rangifer_tarandus_caribou	12500	4.15399768197744	4.15884892161416	4.15576612791285	3.58580767317308	4.77156616172579	3.89290063416593	4.30056265734203	0.0927564788190577	0.0424197719745955	5.77691164115485e-09	0.366066302202268	Human-only
Rangifer_tarandus_sibiricus	12500	3.86601732378607	4.03058999142189	4.02620734186942	3.37728095681833	4.66456014766986	3.82438749816421	4.23198640155674	0.133266938896014	0.0586907883804277	1.45642236879512e-09	0.514225700975461	Human-only
Rangifer_tarandus_tarandus	12500	4.03971905486281	5.15422090565871	5.15588105109895	4.68239329309358	5.65117826637329	5.03396301392014	5.35843287572629	1.31014315186815	1.24211439641391	0.310688596310697	2.46137494101008	Human-only
Redunca_redunca	12500	4.07318211339642	4.48116109770909	4.47097892480731	3.9005134451817	5.05484232244106	4.32727364649127	4.74812200739325	0.251022876214178	0.169753385164255	5.51251924939888e-06	0.780225464647508	Human-only
Rhinoceros_unicornis	12500	3.06477086518061	3.11039805556658	3.11376124788934	2.49279662299957	3.67210250511197	2.93357532412023	3.31971363740613	0.091700690141743	0.0384947220219336	1.15708397276057e-07	0.350343198589105	Human-only
Sus_scrofa_scrofa	12500	3.96445564120674	3.88959176610352	3.88648987825474	3.38336552467961	4.43599777554883	3.73431654330247	4.11273602575101	0.0828570142919211	0.0374140963135606	8.84237073207678e-08	0.320299765013285	Human-only
Syncerus_caffer	12500	4.46174389492948	4.57083263560949	4.57371694770253	3.94881938195089	5.08564639190759	4.35642869185308	4.76376204355002	0.100276064843378	0.0492266099297075	9.49010754500157e-08	0.362794623744389	Human-only
Tapirus_indicus_dnaZoo	12500	3.40505687537904	3.44072012221682	3.43820488298079	2.79802473388142	3.95654177577035	3.24919248338725	3.63147989091374	0.0876123230195233	0.0373883312246195	4.89230878913026e-09	0.351648731195974	Human-only
Tapirus_terrestris_dnaZoo	12500	4.07426843807199	4.10935159934504	4.10413953133653	3.49825957706084	4.7229440385629	3.85857307918853	4.31180017708693	0.104576864432861	0.0518684487740311	1.17809252007296e-07	0.397020037833393	Human-only
Tragelaphus_eurycerus	12500	3.58531797425778	3.86748896633364	3.87013603439226	3.30476930229517	4.50649663363672	3.6041329942597	4.01318755259006	0.176285593326021	0.0951970669938212	7.93492938878351e-09	0.668016933974175	Human-only
Tragelaphus_oryx	12500	4.4069625652783	4.82839474337605	4.82216195871011	4.18553602674815	5.39170437444345	4.62031635492124	5.03607331279849	0.272064755911568	0.181254760997708	2.17547602912863e-08	0.863543281250743	Human-only
Tragelaphus_scriptus	12500	4.35112046886021	4.77011731531227	4.75079551523913	4.12475072425709	5.35112405977324	4.60242797802118	5.01715484960828	0.254535970889112	0.178337328632332	2.47757400459974e-08	0.745138855718234	Human-only
Tragelaphus_spekii	12500	3.47725860896033	3.56514379655846	3.55926779152607	2.95686875111815	4.10902131714657	3.31445729239548	3.72145180887504	0.0975417091438573	0.0463516781556769	1.2862464755344e-08	0.359242026170555	Human-only
Tragelaphus_strepsiceros	12500	4.37234076154413	4.45541794433881	4.44790370274603	3.93451060484053	4.9574141106102	4.24585890454375	4.59398508743328	0.0788327184497818	0.0339961452991162	2.60410189937012e-09	0.311722825139829	Human-only
Tremarctos_ornatus_dnaZoo	12500	3.49635960390339	3.50799033204905	3.50271008623664	2.93253125443033	4.11892507742397	3.34901015977178	3.77856544058485	0.0970785171258713	0.0486649266677427	1.91225782925689e-06	0.369808696658016	Human-only
Ursus_americanus_dnaZoo	12500	3.30185427282848	3.31569117430737	3.31551956661419	2.72416382799386	3.9180897329326	3.07369871975513	3.4943999445151	0.0970073519436858	0.0464436037442941	1.55510298095662e-07	0.372812464043263	Human-only
Ursus_arctos_dnaZoo	12500	3.44005731806437	3.35449253892014	3.34505802245493	2.77729521093056	3.90652222933409	3.16319740448675	3.54006563771601	0.0949784073393053	0.0433728912422399	2.84237445538896e-09	0.38646336621698	Human-only
Ursus_arctos_horribilis	12500	3.68135024469234	3.70866542563995	3.70375769710677	3.12555379271916	4.33928887022193	3.53019329971697	3.91620612468325	0.0981590283936313	0.0399515320597552	2.13515012543366e-07	0.389374419857856	Human-only
Ursus_maritimus_dnaZoo	12500	3.81427758482347	3.78284844577357	3.77351595757053	3.19784689267372	4.33853876509845	3.62191599308945	3.99167447075204	0.0830461166540657	0.0343530154494067	4.93563237624996e-11	0.335335158514425	Human-only
Ursus_thibetanus_japonicus	12500	3.41875784196525	3.63588593773554	3.63644407421667	3.00804169322965	4.22972896817398	3.35561036704656	3.78601956365712	0.148245026504399	0.0714877894499436	2.80461893499594e-08	0.585123608203734	Human-only
Ursus_thibetanus_thibetanus	12500	4.05095778538362	4.24723227014188	4.25230977081885	3.64131253674894	4.86898036680805	4.04523400093286	4.45895166332424	0.142918218618365	0.0662567591344141	3.47827341387132e-08	0.580744890734781	Human-only
Vicugna_pacos_dnaZoo	12500	3.83868719704747	3.83026942331835	3.83278276162336	3.27881029784186	4.51082892074084	3.57643001171474	3.98995394462029	0.100794058161961	0.0462450120429368	2.47043753248307e-07	0.386937347726422	Human-only
Vicugna_vicugna_mensalis	12500	3.67604834692533	3.67935382909705	3.68041706588467	3.04933814110357	4.25642423069121	3.40919088319403	3.834173380975	0.098242072127306	0.047233829332279	7.50120910303588e-08	0.376642460386675	Human-only
Vicugna_vicugna_vicugna	12500	3.91234289727781	3.93038796742065	3.93041408721244	3.25612374867609	4.47358033782417	3.67545413244141	4.1072165524883	0.09904361416976	0.0482135852124927	3.72041819454289e-07	0.392538577856246	Human-only
Acinonyx_jubatus_dnaZoo	12500	3.93860975515957	3.97266326425981	3.96734727586475	3.25749168474335	4.71536486529704	3.71705169957357	4.21713455889885	0.139927485506728	0.0637446490651014	3.11910506007282e-09	0.547229269017259	Climate-only
Addax_nasomaculatus	12500	3.88894987065107	4.06510680874195	4.05823342498335	3.30552580824553	4.76622325682065	3.79866305690417	4.29045670083341	0.165249845830747	0.0782571503431946	7.7494600493824e-10	0.619089849628166	Climate-only
Aepyceros_melampus	12500	3.96020669555757	3.99042560634032	3.9912822164107	3.22113793057149	4.78777975551392	3.71421470286651	4.24990805904029	0.161671138590823	0.0728398922635037	7.54512674367447e-09	0.629770774453405	Climate-only
Ailuropoda_melanoleuca	12500	3.43362417262879	3.86443468709018	3.8665904404639	3.17652040993765	4.58622920593893	3.64293624052527	4.13084114764224	0.317540682137703	0.192313651306398	2.00317683542856e-09	1.04956872309925	Climate-only
Alces_alces_gigas	12500	3.42541114458853	3.87678192045652	3.87065788279051	3.16560391719907	4.55991625896034	3.64710320286839	4.12745044217283	0.327156357168097	0.20923053834561	2.99600607673012e-09	1.07783903091251	Climate-only
Alces_alces_shirasi	12500	3.28154366787058	3.37651542982753	3.37491637484873	2.59430540445073	4.20091711493024	3.10836048300781	3.64444755784461	0.171661461848143	0.0757646298433437	2.06381688225145e-08	0.668622026251489	Climate-only
Alces_americanus	12500	3.2965901566769	3.36446460647783	3.36271617839431	2.56544988394943	4.13672469964963	3.06449458151491	3.60885553702511	0.166584421099703	0.0768200658992766	1.17540748177279e-09	0.63566652224061	Climate-only
Ammotragus_lervia	12500	3.56069218360811	3.74614375232125	3.73904386705814	2.94801785351908	4.54946410407766	3.4761696593954	4.02312390798813	0.199974532582448	0.0911839230079588	9.20818299373182e-09	0.762509659143634	Climate-only
Antidorcas_marsupialis	12500	5.6385071916597	5.34592228135529	5.34021247480887	4.67572662359255	6.00295744648509	5.11612317794286	5.57041934739752	0.20391482924547	0.102479079944947	1.22263954903396e-09	0.734954257431817	Climate-only
Antilocapra_americana	12500	3.42885336912237	3.59595559448999	3.59274774324001	2.78719305666778	4.3693286561621	3.35085828852027	3.88866507218682	0.188975755239077	0.0871969094540031	1.79835920899785e-09	0.727480639310592	Climate-only
Axis_porcinus	12500	3.59037590437472	3.71442253966558	3.71709209142427	2.95655503544171	4.51498061015429	3.44858549625508	3.98393607548198	0.1787750179803	0.0808054049612082	5.80553582803162e-09	0.683712987335788	Climate-only
Babyrousa_celebensis_dnaZoo	12500	3.56877833025826	4.47807549229444	4.4764627940747	3.74331167618407	5.18153291950441	4.22656097170632	4.71504837296562	0.959909213523341	0.826821329127405	6.66591163990506e-06	2.28083630876084	Climate-only
Beatragus_hunteri	12500	3.21302185845944	3.53380583464099	3.53904459172618	2.88165490360221	4.22374008116033	3.30412293826913	3.76879888694091	0.224343676697173	0.116317017934215	5.99093944030777e-09	0.793881006624971	Climate-only
Bison_bison_dnaZoo	12500	3.74911635049564	3.89560563613849	3.89238093735138	3.1210113607488	4.6635156073967	3.61017006888422	4.13977455729272	0.175584916228737	0.0810946916888391	1.72581035735445e-08	0.678460438305087	Climate-only
Bison_bonasus	12500	3.34850216760458	3.58441231130943	3.58709895924612	2.81816678282375	4.34419929701439	3.32366853643327	3.85568706520728	0.21141544023451	0.0999997908268006	4.81814235690112e-08	0.80824074973545	Climate-only
Bos_gaurus	12500	3.64472206718026	3.78489077453746	3.78479830507161	2.99379513868946	4.55900760847673	3.53171197785283	4.08110642016136	0.183009229456979	0.0854746570938808	1.44062769250307e-10	0.697731134648553	Climate-only
Bos_grunniens	12500	3.70900186470775	3.98874159657649	3.98794747372978	3.22550687144825	4.77731155350063	3.68270886099446	4.22457351509225	0.236316392274753	0.116415589760693	1.57213279536717e-09	0.869102711116758	Climate-only
Bos_indicus	12500	3.65825348113345	4.26228242197678	4.26009636850972	3.48833460441584	4.93426615904357	3.97648131024406	4.46513446503087	0.497041986800762	0.365922470728908	8.78837589240070e-11	1.4470014079388	Climate-only
Bos_javanicus	12500	3.7169421338705	4.31898038240661	4.3155807628205	3.60829736939784	4.99591995563978	4.06723864361675	4.5433212933242	0.485650937713155	0.363266027848694	2.59070752069815e-07	1.39683297126396	Climate-only
Bos_mutus	12500	3.95747093410651	4.40528898781069	4.39089823310656	3.68090305567775	5.06160317870024	4.14376153729592	4.61088439906329	0.313002137847727	0.207570172109936	4.91035995907053e-09	1.01257712099587	Climate-only
Bos_taurus	12500	3.56267374579136	3.99803540378796	3.99657368201558	3.27892346784273	4.68075581451819	3.72153693710706	4.20120181182215	0.317724942981881	0.195716586511798	3.42020415474754e-09	1.02905980785566	Climate-only
Bubalus_bubalis	12500	3.63308379983415	4.45548214116597	4.45847573104146	3.72548868050964	5.16118564504781	4.22073615844846	4.70834281962121	0.815652382596855	0.676339031865364	6.20508816771399e-07	2.03408139616387	Climate-only
Budorcas_taxicolor	12500	3.2940803156062	3.46358560622441	3.45888249085156	2.71676408062149	4.29786875654935	3.16377209572598	3.69598543670942	0.18699949203896	0.0851880646585508	2.94080564269969e-10	0.723666762194549	Climate-only
Camelus_bactrianus	12500	3.62852836730839	3.79996578142718	3.79774232584134	3.00020084300308	4.54054960446213	3.5148772862897	4.04783494318544	0.185678967118427	0.088289258007812	4.3527609181667e-12	0.70799824160504	Climate-only
Camelus_dromedarius	12500	3.67658311584024	3.83349214198898	3.83390495808961	3.04917238877783	4.58864358901189	3.56803097159998	4.09431147899503	0.179048212981909	0.0812936244765381	7.03123446435292e-10	0.689004824620698	Climate-only
Camelus_ferus	12500	3.59096096114013	3.7287001852894	3.72979785171706	2.9235868887807	4.48574069553558	3.46533641587135	3.9956142582333	0.176198635243004	0.0810137672914824	2.83511792448085e-10	0.681060190004571	Climate-only
Capra_aegagrus	12500	4.15888025702552	4.50258955669527	4.50133571109413	3.84475934581363	5.16308478892993	4.25601574847141	4.71076984731958	0.231183617685523	0.129258348441811	1.63308347370492e-08	0.797684648336836	Climate-only
Capra_ibex	12500	4.01960165791913	4.37075853459695	4.36736587990489	3.6689157667706	5.09839106399913	4.12279561799651	4.61885502761964	0.254588685012981	0.139603112029802	3.38120922446298e-08	0.899903322463281	Climate-only
Capra_sibirica	12500	4.00836982234259	4.46031069941525	4.45596546095892	3.73040575831337	5.1514516591163	4.25198819712629	4.73015331614239	0.329914037224349	0.209909852930299	2.02586618403989e-10	1.05477229035104	Climate-only
Catagonus_wagneri	12500	3.97941533374664	4.20257240667019	4.19519557742153	3.50867610909814	4.89478495545643	3.98128029118736	4.45428043239907	0.171887749953059	0.0853250468023741	9.3459030620857e-09	0.648757714773535	Climate-only
Ceratotherium_simum_cottoni	12500	2.9287377264626	3.38696041766192	3.3862551415134	2.67909011606637	4.11446500948938	3.12926481284784	3.63025147739932	0.34585368131507	0.215526840192247	3.7165273991575e-10	1.12303609607507	Climate-only
Ceratotherium_simum_simum	12500	2.96589555458587	3.52707360931033	3.53345276007217	2.780037824078	4.26814617045916	3.27178495377261	3.7806352133569	0.463169956406612	0.315644119985704	5.91101924406667e-08	1.39965204513179	Climate-only
Cervus_canadensis	12500	3.6406407079343	3.72725840033089	3.72470311092953	2.90703657893495	4.48916709466264	3.47001175509636	4.00831882398793	0.16875241278984	0.0777046096799385	1.54865824766278e-11	0.653080054209551	Climate-only
Cervus_elaphus_hippelaphus	12500	4.38468005543343	4.59945313300339	4.59682214240385	3.91265862396871	5.24055861399261	4.38110435461706	4.84064825978183	0.162081625512375	0.0785328565270656	9.20980041670707e-13	0.594955872200769	Climate-only
Cervus_hanglu_yarkandensis	12500	3.64820918211612	4.17758314658536	4.18250944536999	3.48980908450456	4.93071171659392	3.90104481559992	4.39515771367676	0.419975320684001	0.281678914654625	1.69569865691209e-09	1.32217646221836	Climate-only
Cervus_nippon	12500	3.9512164465264	4.59512732756473	4.59052432425908	3.86579840059084	5.3018843297923	4.33057140324888	4.81797650576356	0.542898833606911	0.414892543735665	4.83386845109917e-11	1.51289446798016	Climate-only
Connochaetes_taurinus	12500	4.72197202539868	4.67759190482609	4.67568225178151	3.99104493103938	5.32630791569501	4.45493920909502	4.91258196501686	0.118081887642744	0.0531820898538387	1.93180855429768e-08	0.456910037891946	Climate-only
Crocuta_crocuta_dnaZoo	12500	3.74717948423682	3.91872656247534	3.91788254552159	3.1636432843349	4.71385874486786	3.66146742910443	4.18743098576279	0.185570587656841	0.0872533182521668	4.4832873180469e-08	0.697612590618712	Climate-only
Dicerorhinus_sumatrensis_sumatrensis	12500	3.02593345050471	3.54176032976276	3.53709695053132	2.84583139535485	4.24626790716658	3.31960609116907	3.80458482637181	0.390873295809885	0.267763403002227	5.10719458842283e-08	1.2146337713483	Climate-only
Diceros_bicornis	12500	3.49890692539567	3.63167616576154	3.63111159847707	2.85335292501193	4.40935524250837	3.37478519018149	3.90564564412891	0.175310982149101	0.0813704468043048	2.54104998107194e-08	0.675550372186494	Climate-only
Diceros_bicornis_minor	12500	3.0199585789035	3.59419526868809	3.59041596120144	2.89830586019153	4.31690992500635	3.31041626004483	3.79992307404577	0.456486726260302	0.33141373442061	4.37547883802332e-07	1.35326430615263	Climate-only
Elaphurus_davidianus	12500	3.18405512915657	3.31984836612641	3.31912364262849	2.53644758790839	4.12277449607948	3.07244920624419	3.62297045590069	0.1842870632877	0.0881667380678833	2.20334232140069e-09	0.710467065493317	Climate-only
Elephas_maximus	12500	3.35359914479225	3.46411386345839	3.45929506698295	2.77862594407796	4.1124871989024	3.26103596411336	3.72548419189414	0.129558846449514	0.0616491638679691	4.47447229638811e-10	0.491509424613223	Climate-only
Equus_asinus	12500	3.63120155499169	3.70303899838297	3.70719880897633	2.90636304013554	4.47477971591916	3.39312173490601	3.93425072357492	0.165981012412176	0.0748681789367917	6.72988451319801e-10	0.627646915734498	Climate-only
Equus_asinus_somalicus	12500	3.36179999855902	3.55654878808678	3.55825551501233	2.73825135859201	4.30758243292162	3.28497452909917	3.82509009072853	0.202009236912782	0.0973886433464755	1.92558152177667e-08	0.745325401052747	Climate-only
Equus_caballus	12500	3.42991328165916	4.19021382050645	4.18618267073917	3.51596598696544	4.89806742868438	3.97176709851037	4.44447309473252	0.696190181829994	0.578056925630706	1.85756401666864e-06	1.75521530857526	Climate-only
Equus_grevyi	12500	3.57260259479634	3.73979310169038	3.74154766827282	2.96413744625836	4.48342697241483	3.44181317184916	3.95991393081543	0.178272152390282	0.0812182764679303	4.17562795552972e-08	0.688995610801696	Climate-only
Equus_hemionus	12500	3.63697111531742	4.51130661302721	4.50696903089042	3.84553462562913	5.18510047636796	4.27404460011511	4.73493161329014	0.875810991499009	0.764462564895412	5.14753457636032e-06	2.03660601696717	Climate-only
Equus_kiang	12500	3.95205824269025	3.99366007331353	3.99460613053873	3.30425317061314	4.76631564614982	3.72715656140783	4.22462100859479	0.140989963523292	0.0634426780796405	1.42289123919521e-10	0.553981943218595	Climate-only
Equus_quagga_dnaZoo	12500	3.7211497976627	4.45006079989399	4.45082370964224	3.73401817830699	5.21047525934654	4.20218036265665	4.70501663541195	0.674770187923904	0.531467896546113	6.2147768546372e-09	1.81907075294564	Climate-only
Equus_zebra_dnaZoo	12500	3.77744090275281	3.89604975850762	3.89244397154393	3.14737271216863	4.60785422139077	3.62339033845917	4.12598387146304	0.152449481450925	0.0711903551633098	7.15168969474135e-08	0.585680655708252	Climate-only
Giraffa_camelopardalis_antiquorum	12500	4.11767022855328	4.38069705084285	4.37785816260422	3.74147625084645	5.02406852862902	4.18581857226005	4.63514946709666	0.178049977465002	0.0901442604862134	3.36945725483291e-08	0.649170723748318	Climate-only
Giraffa_camelopardalis_rothschildi	12500	3.81120818388977	4.39086294034046	4.38496575036103	3.67204540343303	5.06123916943955	4.17680658192999	4.65337716835019	0.454640302791418	0.337892174332883	2.1173027315784e-08	1.3025063453271	Climate-only
Giraffa_tippelskirchi	12500	3.7204038471477	4.14739271686434	4.14373013712777	3.45010875658465	4.80008541124315	3.8869533729631	4.35291799444937	0.299393473162855	0.187190617794802	2.00033323783239e-07	0.975358596443578	Climate-only
Gorilla_beringei_beringei	12500	3.0383071473021	3.10608264644221	3.10694832731889	2.3559001045284	3.89542948934498	2.86115736539513	3.39803661444811	0.162128059428965	0.0756468449614375	1.28538910251139e-08	0.622106109598467	Climate-only
Gorilla_beringei_graueri	12500	3.050068915285	3.14471236556417	3.14556091300971	2.36848235497419	3.94263538384897	2.8387745545821	3.38314556564077	0.168927678242603	0.0789849152903178	4.92535618147656e-10	0.6539815880736	Climate-only
Gorilla_gorilla_diehli	12500	3.41747550348437	3.75194135300074	3.75021885483043	3.00490912871738	4.46252676055307	3.48836102693913	3.97937471645356	0.247945518008702	0.133045632817821	8.57444169785117e-10	0.890593439996715	Climate-only
Gorilla_gorilla_gorilla	12500	3.72303793508946	3.97899842119936	3.97699245898331	3.31985368673213	4.69034205420272	3.79165616766706	4.25768099485513	0.185984598186346	0.0929867919596533	2.76787038447324e-09	0.672257018209011	Climate-only
Helarctos_malayanus_dnaZoo	12500	4.01717635418594	4.0781510683586	4.07696247198618	3.29912172426175	4.80134807676534	3.82228074009542	4.33239709251179	0.149891872342156	0.0675904524868349	1.20998653556956e-08	0.577269346003749	Climate-only
Hemitragus_hylocrius	12500	2.96607432788926	3.10315606555478	3.10626526680405	2.34765004836756	3.89558042214263	2.84109114416481	3.38221061020634	0.180675120239977	0.0843205997473243	8.85297313693937e-08	0.704643762507541	Climate-only
Hexaprotodon_liberiensis	12500	3.05029616178709	3.42309925301596	3.42549226795744	2.7113952631751	4.13487531765908	3.18960568172291	3.68473294250545	0.273271339921934	0.149994150686511	2.20575951128104e-08	0.952355063834485	Climate-only
Hippopotamus_amphibius	12500	3.64864849133261	3.73808004892163	3.73966677651431	2.97305940569905	4.54548785600335	3.45137209574929	3.98416641980467	0.166601364162299	0.0767832797435281	4.21880227966775e-10	0.651279134783384	Climate-only
Hippotragus_niger_niger	12500	3.92435851490672	4.1675194218905	4.1648236121736	3.37953487975511	4.8935135607997	3.89148559075385	4.41697571253415	0.209225205337729	0.101567882329943	9.09841366169655e-09	0.771966043992985	Climate-only
Hyaena_hyaena	12500	3.61530108869292	4.01290323440891	4.01351074229655	3.34134169694092	4.71181090558192	3.79055106795468	4.25491350552262	0.27988520612717	0.16472218652359	4.08350202583395e-09	0.95740089846429	Climate-only
Hydrochoerus_hydrochaeris_dnaZoo	12500	3.89540858633312	4.18656575873972	4.18577764147466	3.56159537711111	4.84368617277021	3.95368242166088	4.40006023555396	0.192674662035325	0.0990339253082651	1.05323228760325e-09	0.702329701988619	Climate-only
Kobus_ellipsiprymnus	12500	4.20789707806062	4.22692268219034	4.22495206641559	3.45299645059763	4.95460401401521	3.98780471271024	4.50347822878681	0.148386481565731	0.0676378666595885	6.13466062846093e-09	0.566865736356245	Climate-only
Kobus_leche_leche	12500	3.50084826245402	4.31368811486579	4.31475000651756	3.62134815994737	4.99844546454826	4.13201910040266	4.60456920868757	0.786888138279219	0.660708631655863	9.4983718137417e-07	1.96248291958439	Climate-only
Lama_glama_dnaZoo	12500	3.87170293134738	4.44913354806073	4.44069689275044	3.69984399947049	5.16441778365691	4.21998911492182	4.72227174490231	0.464485558962827	0.334632552123686	4.54556958405786e-09	1.387792857824	Climate-only
Lama_guanicoe_cacsilensis	12500	4.13061775347017	4.66573040310462	4.65965510524723	3.99508905189125	5.29855361544936	4.41528446953684	4.8562568583053	0.391323002745415	0.28769967636658	1.50123003739325e-08	1.15310953559538	Climate-only
Lama_guanicoe_guanicoe	12500	3.54576193781193	3.7167537489406	3.71524434183303	2.95442502316509	4.51848849124634	3.41362055861602	3.96258825325276	0.193062394594561	0.0891960543652816	5.30542447723944e-10	0.745093699330734	Climate-only
Litocranius_walleri_dnaZoo	12500	4.29655795989966	4.30770099162796	4.30209960330935	3.58195193684543	5.03649431873414	4.04084144026173	4.54772385204517	0.141296129700646	0.0643906549762074	3.813365545854e-11	0.532971790309432	Climate-only
Loxodonta_africana	12500	3.95119272637674	3.87137527864855	3.86831495616043	3.19764801790997	4.55892298077791	3.61340873480026	4.08033643918178	0.125995640372484	0.0573506914446405	4.45983218166604e-09	0.478981011087938	Climate-only
Loxodonta_cyclotis	12500	3.63566433575565	3.70237424151629	3.70261957377273	2.92706658711972	4.50583584906556	3.4568060343742	3.99402089592504	0.166661253559599	0.0738028020948446	2.5382338629798e-08	0.650815451506366	Climate-only
Macropus_fuliginosus_dnaZoo	12500	3.58372046127463	4.13857083369212	4.13746187842556	3.38905156861469	4.84252816336202	3.91570109392036	4.40982924846822	0.445701101901076	0.310056600571868	6.60746024871922e-09	1.35022330430405	Climate-only
Macropus_giganteus_dnaZoo	12500	4.02278093810857	4.49315785125794	4.49346541265504	3.77626803657704	5.19121030175785	4.23222535602186	4.73753926257895	0.356423227901209	0.225809042070838	1.33309356534797e-10	1.12470087870329	Climate-only
Macropus_rufus_dnaZoo	12500	3.27288580868165	4.21743008586305	4.21610625580388	3.51161803605549	4.93330367629563	3.93655535579061	4.42643773529599	1.02237145543572	0.892163896313448	4.05824617505169e-06	2.36357073485007	Climate-only
Myrmecophaga_tridactyla	12500	4.75546848258075	4.68692174456232	4.6861343412959	3.98767729915876	5.40368157029135	4.49608866815359	4.97863790186452	0.135575079666297	0.0598664875187317	8.45948477268538e-09	0.522096234600405	Climate-only
Nanger_granti	12500	4.24104412985217	4.4669705274649	4.46358706989035	3.78435382991716	5.13025573349434	4.23366602956361	4.70284607067358	0.168584194804222	0.0810052326567765	4.8626085398416e-10	0.627376846785249	Climate-only
Odocoileus_hemionus_hemionus	12500	4.22425111397752	4.33885632571304	4.33320138448608	3.56908072813191	5.06301691403288	4.08306787707158	4.59790860994214	0.155948613801431	0.0734701036307309	5.84012225621631e-11	0.603917258660684	Climate-only
Odocoileus_hemionus_sitkensis	12500	3.34750334450887	4.37217448216782	4.37440840824473	3.69148642687559	5.03863698929326	4.1758341964424	4.64283475924155	1.17416707212358	1.04995094035321	3.2896335595315e-05	2.55521886173629	Climate-only
Odocoileus_virginianus_borealis	12500	4.2982276513368	4.61060596037511	4.61123536485401	3.88766211654437	5.4053623325606	4.35893825027618	4.88614041242241	0.249377188476633	0.124517621886914	2.34501988112849e-09	0.913546182815983	Climate-only
Odocoileus_virginianus_dnaZoo	12500	4.73466070484073	5.03397631636838	5.02984540518041	4.3565560808925	5.70838695612393	4.78728186470974	5.25582402400595	0.209253283633479	0.110932318944308	1.62360370768746e-10	0.74198935505218	Climate-only
Okapia_johnstoni_dnaZoo	12500	3.98051109993963	4.45243055290051	4.45416791079085	3.807559530622	5.10379631531353	4.22348563615414	4.67140864324973	0.335318848187105	0.224449172269738	9.775372588992e-09	1.03067006224248	Climate-only
Oreamnos_americanus	12500	3.34860595085175	3.83638661505573	3.83477262462742	3.12521079180415	4.55522205008936	3.58263144955595	4.0719297453685	0.370412694277274	0.242531904642617	1.11158585896744e-07	1.17421168831929	Climate-only
Orycteropus_afer_dnaZoo	12500	4.05730069660465	4.17162169989051	4.17027255158015	3.4948168220859	4.84163500880994	3.94193844272756	4.40035624608713	0.130790564614018	0.0589524476993823	7.51332136171986e-09	0.49787195570766	Climate-only
Oryx_dammah_dnaZoo	12500	4.12117038021605	4.10872968964324	4.11073851831353	3.38580547406763	4.84790258162998	3.89051955939189	4.38166901445535	0.1400159440213	0.0612298742982182	1.2672339277771e-08	0.53599132850518	Climate-only
Oryx_gazella	12500	3.97950408186079	4.00431349708959	4.00348145409615	3.2567664550083	4.7657231138227	3.73563488435051	4.25958338809787	0.151476847422373	0.0691179366900297	7.23745641967245e-09	0.573731387031579	Climate-only
Ovibos_moschatus	12500	2.84929637603408	3.53277272098401	3.53553092007836	2.83818666208565	4.22228236767955	3.27172340911258	3.75072068422275	0.597289511912625	0.467139914535717	1.42938490501729e-09	1.61023015208921	Climate-only
Ovis_ammon	12500	4.04343639499691	4.1717236516609	4.16448529335315	3.39849045350449	4.95175140578009	3.9197060919481	4.44685676303389	0.168994654931091	0.078406658054908	6.31670893387751e-09	0.641659914394525	Climate-only
Ovis_aries	12500	4.13336851685659	4.73292300050076	4.72467675370184	4.00394217110034	5.37495415727705	4.52152000996514	4.99779151771418	0.473161314503223	0.359587129910149	3.5610802318881e-09	1.3352204316222	Climate-only
Ovis_aries_musimon	12500	3.52892323779851	3.88637554481532	3.8807387064787	3.10856430922801	4.64343270213466	3.64210452602209	4.17984449092675	0.279429016808609	0.150146765218015	1.12874662756935e-08	0.994417845736469	Climate-only
Ovis_canadensis	12500	3.62268045675448	4.20863154352662	4.19795793884986	3.54758472109435	4.87494572367808	3.99072735813233	4.43987442999626	0.444887569365143	0.343801174743613	2.6631948588114e-10	1.23917574256178	Climate-only
Ovis_dalli	12500	4.02417787294319	4.22724745778496	4.22382161882861	3.56349467429577	4.87549822148529	4.03508609146403	4.48060940670826	0.152533618270712	0.0737571920629725	3.64572479589442e-09	0.568608502791006	Climate-only
Ovis_nivicola_lydekkeri	12500	4.0305938702192	4.13616554262846	4.1325098820744	3.40940867576407	4.82355455457165	3.85607326312506	4.35068382850733	0.14409209003995	0.0668379696647155	4.35113900387796e-09	0.543080701397817	Climate-only
Ovis_orientalis	12500	4.35733318849064	4.83917760134972	4.83769182640922	4.17781196880795	5.52629045533233	4.60549975409346	5.08014323893909	0.352818521185934	0.235479925104357	2.0218699165578e-08	1.10878123196337	Climate-only
Ovis_vignei	12500	4.61257137442803	4.88027721565813	4.87561968529559	4.23217718998221	5.59745157699792	4.6377900929829	5.10801312466277	0.192846228559517	0.0968989299945285	3.10031450389672e-10	0.696030985127825	Climate-only
Pan_paniscus	12500	2.96707303618036	3.62981987489153	3.62674454040554	2.90051152844229	4.32715383482844	3.3729327679115	3.8713547733809	0.569095000731968	0.439233378180984	2.09184737449598e-08	1.58168971530365	Climate-only
Pan_troglodytes_ellioti	12500	3.60869688770103	3.81375455425766	3.81190638413206	3.05664252963052	4.50842935157984	3.57260531058549	4.07071993751901	0.178698347681604	0.0834489682502368	6.51115705904157e-10	0.667452585581355	Climate-only
Pan_troglodytes_schweinfurthii	12500	4.22692944966197	4.20958822712971	4.20467459924087	3.46951356953938	4.94245632687721	3.95905463180935	4.47207406216814	0.145257609176577	0.0664832922618181	9.03155981370964e-10	0.546730370679277	Climate-only
Pan_troglodytes_troglodytes	12500	4.21148144822369	4.29243451927384	4.29028810675044	3.46885120616454	5.0332789026814	4.02639240731477	4.5507350295154	0.163360403004982	0.0732514327014424	2.82869835058436e-12	0.629513833667952	Climate-only
Pan_troglodytes_verus	12500	3.7382380483014	3.91934150991647	3.91888038331161	3.23444890469814	4.62514301113535	3.66938945021203	4.14976348472491	0.160946588979622	0.0747352582299928	1.76928604510318e-08	0.598195445397784	Climate-only
Panthera_leo_PanLeo	12500	4.01199214690773	4.05853019499002	4.05566626120568	3.31976733705786	4.79775555663803	3.80783898911348	4.30625442202062	0.142078626803185	0.0633756425028558	2.02801389367036e-09	0.553926942444761	Climate-only
Panthera_onca_dnaZoo	12500	3.96229018385311	4.29720486710391	4.29595421645829	3.6452046583633	4.94089650130752	4.07460151109189	4.51540855686037	0.21939970128034	0.125880069994606	2.49447132907946e-08	0.757608301706683	Climate-only
Panthera_pardus	12500	3.5724839618948	3.85862979096592	3.85682570861308	3.1063283504378	4.60168434769156	3.56734707739328	4.07989127233172	0.227188821558695	0.111527803186696	3.6163809912099e-10	0.854263017060215	Climate-only
Panthera_tigris_altaica	12500	3.43935864698417	3.63928908827974	3.63170905549502	2.88048749384878	4.46101467043775	3.39383795017025	3.93667531963021	0.201912408565694	0.0944018345368122	1.37708797559011e-08	0.775164008581586	Climate-only
Panthera_tigris_dnaZoo	12500	3.71633049780878	3.87361532068331	3.86932688117911	3.11244886927969	4.60240927702025	3.63242033813672	4.1500086450247	0.170746390179496	0.0802904944448499	5.89210688146491e-10	0.645308126394212	Climate-only
Panthera_tigris_jacksoni	12500	3.67110880405326	3.87942463555224	3.87571253782404	3.09702166513124	4.63382977449242	3.60144069231891	4.123607378545	0.194684140802869	0.0917651010681713	2.94612367752991e-09	0.748482391679246	Climate-only
Panthera_uncia_dnaZoo	12500	3.51571490223776	3.57022871050211	3.56752590389752	2.8465484922895	4.31154165132902	3.35980051187189	3.86209041443409	0.142406340419894	0.0655687203355195	8.92110562388408e-09	0.5453155697122	Climate-only
Parahyaena_brunnea	12500	3.55494230001385	3.8496860404587	3.85027258038038	3.21005727460533	4.54443611370014	3.63095124767869	4.09547786891795	0.205124226772344	0.105894342085194	1.04044592638393e-09	0.730617718661745	Climate-only
Phacochoerus_africanus	12500	4.9573613665093	4.77028731366588	4.77021849889856	4.13671350603311	5.45565297624422	4.54465581036407	4.99247953360508	0.148688623216061	0.070356886177786	4.51587598525098e-09	0.556801514247062	Climate-only
Pongo_abelii	12500	3.47540830608327	3.58150755650069	3.5777806535722	2.76113211578465	4.36608775809571	3.31596965761938	3.85701779008538	0.179118603744167	0.0826083632708761	1.6751581101959e-11	0.681221942004626	Climate-only
Pongo_pygmaeus	12500	3.44569598942337	3.47353726514245	3.47526920306993	2.73493234017186	4.28650874185145	3.2046863221231	3.73225377701044	0.154093377094576	0.0706283069310085	2.43951799415221e-08	0.611595128958491	Climate-only
Pongo_tapanuliensis	12500	3.46056097495897	3.72643112521234	3.72739307041991	2.92558651364964	4.48557434672017	3.43939025634084	3.96886838772901	0.22965757525809	0.109347704862313	3.93122778933219e-08	0.872278275785482	Climate-only
Pseudois_nayaur	12500	4.25961943780499	4.76419212608495	4.75899341229433	4.05772873850393	5.44924260778572	4.53314232989696	5.01084396554191	0.376938896029552	0.256869427933671	2.38562128334616e-08	1.16603860844981	Climate-only
Puma_concolor_dnaZoo	12500	3.42692827635035	4.12385052101875	4.1218588506726	3.40955062445643	4.87218245515116	3.85653913029919	4.35157166821372	0.618875806152312	0.485856686756914	1.56386718298152e-06	1.67793304626471	Climate-only
Rangifer_tarandus_caribou	12500	4.15399768197744	4.7955967580951	4.79493574115054	4.12552799153525	5.41489498919257	4.59126989865335	5.04355902158508	0.520076779914741	0.411649384668339	1.65445740145488e-07	1.39043468604762	Climate-only
Rangifer_tarandus_sibiricus	12500	3.86601732378607	4.78258782947656	4.78655397607107	4.13677382960672	5.43539905494797	4.57142939842331	5.01202257593817	0.958390136953745	0.840101492544289	1.35202223978327e-09	2.17168429407682	Climate-only
Rangifer_tarandus_tarandus	12500	4.03971905486281	4.4743641955234	4.47743272452289	3.78822802450084	5.13873747725853	4.2530435338538	4.72064188698623	0.311723757148469	0.195336645448707	5.16791054322777e-09	1.01405349791528	Climate-only
Redunca_redunca	12500	4.07318211339642	4.61419409982366	4.61322207936287	3.9724440950734	5.24887205442722	4.40198832664555	4.83792163235034	0.397886120168436	0.293186426347389	1.91948223098752e-08	1.13727002202749	Climate-only
Rhinoceros_unicornis	12500	3.06477086518061	3.26565410922957	3.2654652905115	2.56438022836163	4.00798973239189	3.04730305592879	3.55550425989812	0.179869059149187	0.083639150233719	1.7288470431254e-09	0.670770756786141	Climate-only
Sus_scrofa_scrofa	12500	3.96445564120674	4.08737575333684	4.0827801818817	3.29005686352316	4.82608156696997	3.80911988317442	4.33565819764261	0.168495147052175	0.0765127316165973	3.67395685093734e-09	0.646774391986057	Climate-only
Syncerus_caffer	12500	4.46174389492948	4.62134286729883	4.61731415457034	3.89130962357928	5.31767505090104	4.38189766479783	4.8742598373206	0.159329759436763	0.0747342254023148	6.90461094294448e-09	0.604185585157384	Climate-only
Tapirus_indicus_dnaZoo	12500	3.40505687537904	3.49637262031904	3.49919156504345	2.71877916376588	4.29839462211444	3.2248267917008	3.77315443568825	0.171969600092839	0.0811006752917638	2.24531023689727e-09	0.679461433718827	Climate-only
Tapirus_terrestris_dnaZoo	12500	4.07426843807199	4.31803069734251	4.31907527264963	3.58680982029894	5.04192770399691	4.08118351169386	4.58366479951451	0.198500008433721	0.0958179955422636	1.04458210717353e-07	0.740807557432766	Climate-only
Tragelaphus_eurycerus	12500	3.58531797425778	3.72557038682799	3.72047831101167	2.93342916649915	4.50961540543747	3.41351571912265	3.94790166878608	0.182072524489021	0.0820683609695479	1.59899431148915e-10	0.686906494896776	Climate-only
Tragelaphus_oryx	12500	4.4069625652783	4.76391529284845	4.7636273633867	4.09584589466395	5.45366542215238	4.55340350196094	5.01263851121823	0.244870424124015	0.139610021339391	2.85396641172194e-10	0.838862963966914	Climate-only
Tragelaphus_scriptus	12500	4.35112046886021	4.72186217743198	4.71499536840788	4.02102770879018	5.37919218590459	4.53103106546953	4.99372364683702	0.252514592637522	0.149612773213164	9.16677411224345e-09	0.875410632998234	Climate-only
Tragelaphus_spekii	12500	3.47725860896033	4.04014747114377	4.0386109082272	3.29829794522391	4.75140157800489	3.77895310673626	4.27126075796801	0.452461454902181	0.318212038957746	4.06734452206955e-10	1.38198995545249	Climate-only
Tragelaphus_strepsiceros	12500	4.37234076154413	4.45194960050972	4.44972706807839	3.78535303775514	5.07628335267688	4.22038733201462	4.66195366061679	0.115825125444726	0.0531320899173455	1.79003620179645e-09	0.443042808936443	Climate-only
Tremarctos_ornatus_dnaZoo	12500	3.49635960390339	3.92833133431017	3.92429041727694	3.23565775602268	4.6031046183959	3.68299990810109	4.15410167017701	0.306229496889601	0.191975267335322	1.6371429255725e-08	1.01156680586667	Climate-only
Ursus_americanus_dnaZoo	12500	3.30185427282848	3.47987258674501	3.4834739040586	2.74454184000346	4.30270410502356	3.20521571662921	3.72732402051584	0.190733690205065	0.0855111898777325	1.84604050094897e-09	0.758986853893572	Climate-only
Ursus_arctos_dnaZoo	12500	3.44005731806437	3.56250753704112	3.56119411921844	2.76187500455712	4.39735756231121	3.27254170517503	3.83904077175063	0.187047411271955	0.0876836792121771	5.07750818361602e-11	0.72568315800785	Climate-only
Ursus_arctos_horribilis	12500	3.68135024469234	4.22257190880133	4.21848895925348	3.53458608509654	4.92080623477595	3.99313018625761	4.47588235395878	0.416225748877103	0.295685932151214	3.60989284368557e-08	1.25800099644436	Climate-only
Ursus_maritimus_dnaZoo	12500	3.81427758482347	3.80911598115147	3.8053700710597	3.09467086690297	4.48049263448246	3.57230616859066	4.041542802685	0.123046266695322	0.0556289489393688	1.14464253516016e-08	0.486484151373139	Climate-only
Ursus_thibetanus_japonicus	12500	3.41875784196525	3.5609012465688	3.54990371522011	2.76236074864854	4.31288144868365	3.27617353901244	3.7997258440535	0.173975900608538	0.0783065482077986	1.61353258040395e-10	0.668781454349786	Climate-only
Ursus_thibetanus_thibetanus	12500	4.05095778538362	4.65509191360078	4.65223494716801	3.96968092250302	5.29849379233274	4.44343140545327	4.90379683383892	0.479674451831257	0.366009848669788	1.28882369551659e-08	1.33013804635704	Climate-only
Vicugna_pacos_dnaZoo	12500	3.83868719704747	4.48817345546582	4.48345568892377	3.80306223321152	5.2219160634017	4.23273263957464	4.72466512457786	0.545932298858057	0.421982101139146	1.2033502241439e-10	1.50742982014393	Climate-only
Vicugna_vicugna_mensalis	12500	3.67604834692533	3.83248304321334	3.83567427289716	3.07187909132352	4.64326946239433	3.59687116195897	4.14617570874105	0.190539484325726	0.0881094870518718	2.28640143216154e-09	0.723065497973182	Climate-only
Vicugna_vicugna_vicugna	12500	3.91234289727781	4.81527823726901	4.81025043080248	4.11613769244714	5.49596518307602	4.59003396384682	5.0599187852827	0.930649810756831	0.815292228273153	3.18564908947877e-06	2.20262378463383	Climate-only
Acinonyx_jubatus_dnaZoo	12500	3.93860975515957	3.9578278976981	3.96976508568752	3.46977724207929	4.44247027911783	3.79363868266817	4.14935295068325	0.0695449560609251	0.0322325799725787	5.71968907558518e-08	0.246659430602183	Combined
Addax_nasomaculatus	12500	3.88894987065107	4.01131133112329	4.00812465047717	3.45290759339616	4.59063617411558	3.81985579866643	4.18505012662574	0.0964263327379245	0.0455133524904035	2.82406300501412e-10	0.387902180870416	Combined
Aepyceros_melampus	12500	3.96020669555757	3.98149601259927	3.97862194895357	3.4469415270192	4.50352050504547	3.80184086049236	4.16556785633008	0.0744868844928112	0.0338018480915448	1.52456486665215e-07	0.281697884891066	Combined
Ailuropoda_melanoleuca	12500	3.43362417262879	3.70063666210043	3.68525385906915	3.15463065655165	4.18371891192011	3.54111374188265	3.90369874872452	0.135881632141647	0.0851116015437897	2.35938718872388e-07	0.464529463237283	Combined
Alces_alces_gigas	12500	3.42541114458853	3.60319275539592	3.60885689302192	3.09118435550483	4.16682205040867	3.42330431322356	3.776505908339	0.110466676868595	0.051459311642896	1.94249614204963e-08	0.453517919368483	Combined
Alces_alces_shirasi	12500	3.28154366787058	3.40006472015805	3.39230791226333	2.8536560756192	3.91864604666837	3.27096156110437	3.63330466999593	0.0889172662021233	0.043875575784925	1.04925931654539e-08	0.330537113255447	Combined
Alces_americanus	12500	3.2965901566769	3.30824892900401	3.31684260666497	2.8236708489034	3.86373939904068	3.07769462936483	3.42675652583443	0.0743517862015528	0.0310830000598959	1.04741315285127e-06	0.28918540290335	Combined
Ammotragus_lervia	12500	3.56069218360811	3.63152089394808	3.62056014569636	3.049326697021	4.17655347673902	3.42510324014499	3.79786603408336	0.0857693425747258	0.0365962161339	6.16400418977251e-09	0.332125347912875	Combined
Antidorcas_marsupialis	12500	5.6385071916597	5.61654741092123	5.620691600725	5.12312256243027	6.12919640979497	5.45449087690336	5.82601571333098	0.0699702139277041	0.0347410371463107	1.18036129469228e-07	0.2564096831877	Combined
Antilocapra_americana	12500	3.42885336912237	3.49263873043197	3.48945526532497	2.90847675009834	4.0116168905067	3.32091971365059	3.67090111840602	0.0795990362695584	0.0355322705242682	2.87862378962902e-08	0.321777214463782	Combined
Axis_porcinus	12500	3.59037590437472	3.56799366286257	3.57636523670964	3.06578922280029	4.11935751791636	3.4165354553305	3.76767552627402	0.0705972782142177	0.0309322633121224	5.09959563351047e-08	0.279068432532034	Combined
Babyrousa_celebensis_dnaZoo	12500	3.56877833025826	3.65112356884612	3.64655938091626	3.17680304126129	4.20485069497525	3.47025165783635	3.84057863242362	0.0798640875040159	0.0382882394971786	3.48596837218103e-10	0.301175815154269	Combined
Beatragus_hunteri	12500	3.21302185845944	3.29578020577653	3.29162122421053	2.75760634270067	3.82877995976501	3.12149198930485	3.47196156577435	0.0814379412140068	0.0360099603227622	1.60917882163813e-08	0.32501265932775	Combined
Bison_bison_dnaZoo	12500	3.74911635049564	3.80413978396866	3.80477119682671	3.22953286919909	4.27416086729496	3.57454767423736	3.92203200361949	0.0731552068901501	0.0304147356781621	3.27028402551408e-09	0.275671744621036	Combined
Bison_bonasus	12500	3.34850216760458	3.43907933378678	3.43858157901579	2.87939835645412	3.94953475550313	3.29421491118102	3.65475811151646	0.0836766264074992	0.0393445401377656	1.43391581299055e-07	0.319833049594723	Combined
Bos_gaurus	12500	3.64472206718026	3.64514515651327	3.65616199075321	3.10586164491807	4.2070765643384	3.4645298340994	3.8487538034628	0.0789710697878592	0.0371826865988027	8.49819757253798e-12	0.313338703428479	Combined
Bos_grunniens	12500	3.70900186470775	3.74398721568432	3.74626861201237	3.26714108420311	4.35077920890874	3.58715483518333	3.93351670633413	0.0731233330321113	0.0314606003380015	4.87390930690323e-07	0.309266041042054	Combined
Bos_indicus	12500	3.65825348113345	3.65928630580673	3.65822149735142	3.14360020871951	4.19061628679767	3.47357582764922	3.84510552417172	0.072852288584324	0.0346201898906339	2.30223496564429e-07	0.278117386057229	Combined
Bos_javanicus	12500	3.7169421338705	3.80503284789321	3.8086995140573	3.25192291119433	4.279241236994	3.58423943844175	3.94219857298652	0.0801436609364404	0.0332648462501815	1.13069434692735e-08	0.303183339636537	Combined
Bos_mutus	12500	3.95747093410651	4.05766458983689	4.05046403348926	3.58852092538521	4.60458816426661	3.85335460525453	4.19958062322048	0.0772342492015237	0.0352921759750511	1.35856412927594e-08	0.292725314975941	Combined
Bos_taurus	12500	3.56267374579136	3.8248659155889	3.83836308536877	3.34340353752542	4.31788713905475	3.60345016390905	3.95081840065057	0.142073811578318	0.0762753921696731	2.28191945950419e-06	0.486927903203844	Combined
Bubalus_bubalis	12500	3.63308379983415	3.61306797937014	3.6019893892344	3.0942910958514	4.08520067265671	3.47867440339024	3.82809747190872	0.0700616920339842	0.0319879110134438	5.02246325864489e-07	0.267041157189744	Combined
Budorcas_taxicolor	12500	3.2940803156062	3.42772637870135	3.41944093906303	2.91413071791642	3.94600842033173	3.30395584267131	3.66250024185716	0.0896582997640548	0.044328687481972	5.68887746709445e-07	0.348809627312069	Combined
Camelus_bactrianus	12500	3.62852836730839	3.70728063743348	3.70817548154594	3.18567842033761	4.20189357950672	3.50428616378214	3.84209909196405	0.0763909352020652	0.0317657037073116	8.6728841165195e-07	0.295089453116862	Combined
Camelus_dromedarius	12500	3.67658311584024	3.69588171159559	3.69313702189899	3.1088075338064	4.1622059516262	3.48912693579568	3.84424391679074	0.0737987647546432	0.0323619434027208	3.70182618203754e-07	0.285985666541596	Combined
Camelus_ferus	12500	3.59096096114013	3.62797486280152	3.63564419733768	3.05095328819152	4.16169168218793	3.45910570689557	3.83188526953432	0.0843374513879939	0.0392858480070381	4.2035617418758e-09	0.31597302670092	Combined
Capra_aegagrus	12500	4.15888025702552	4.19710028533773	4.19614252981138	3.69922389011994	4.71225777319102	4.07236497624154	4.42994595903482	0.0697512783310419	0.0344805133421693	9.60255002233817e-08	0.257381933286447	Combined
Capra_ibex	12500	4.01960165791913	4.02607771946778	4.02412700710521	3.50352983217999	4.52844624705768	3.84841781138503	4.19782702292597	0.0714184879334079	0.0312511873291654	2.35063473524775e-09	0.265940044240585	Combined
Capra_sibirica	12500	4.00836982234259	4.02016306821189	4.01834170357282	3.50737355449492	4.51571827750653	3.79050642052896	4.15900595606918	0.0716040894313237	0.0360466319846844	6.98267495376506e-08	0.257402454957234	Combined
Catagonus_wagneri	12500	3.97941533374664	4.02306522110614	4.02095919388999	3.56007990886994	4.53285351454854	3.88410922820114	4.22854817314945	0.0690972611193002	0.032487616045235	2.16739717445506e-07	0.264497761379241	Combined
Ceratotherium_simum_cottoni	12500	2.9287377264626	3.04512414156886	3.04354873868202	2.53343489014359	3.56339429213127	2.86235106986681	3.19519934253491	0.0831061098271012	0.0363263349582549	1.93411460922328e-08	0.326001076147029	Combined
Ceratotherium_simum_simum	12500	2.96589555458587	3.32533454357145	3.32923663681943	2.82178723689655	3.86747073023038	3.08217839116593	3.4510557127754	0.206844417866172	0.1307552119094	3.07382969774235e-06	0.671430395690329	Combined
Cervus_canadensis	12500	3.6406407079343	3.64808125321166	3.64400100852219	3.11459139646467	4.21265015729955	3.4845849157705	3.8295472737938	0.0743192044441505	0.0319201950769095	9.66130077333794e-09	0.309340154742706	Combined
Cervus_elaphus_hippelaphus	12500	4.38468005543343	4.5577671170357	4.57028484056187	4.1015943402285	5.1085490095822	4.32875172384726	4.67983222012397	0.102723285808515	0.0471555539513261	4.26677783980882e-08	0.380883641855001	Combined
Cervus_hanglu_yarkandensis	12500	3.64820918211612	3.62619943145826	3.63104627144157	3.15123177364112	4.09767709438898	3.4669784115996	3.79246150202786	0.0623678643668989	0.0271893557360937	1.40624939281587e-07	0.230364928173453	Combined
Cervus_nippon	12500	3.9512164465264	4.07442822523011	4.07412578625155	3.56716880613061	4.62591355975121	3.8545478340012	4.21332276219529	0.0905295869869588	0.0428342783538675	9.39459701499134e-08	0.341743694777232	Combined
Connochaetes_taurinus	12500	4.72197202539868	4.53823007146396	4.54216461817617	4.05199047129935	5.03655052079695	4.37149836660911	4.70610507093838	0.0966880592364639	0.0481876694770632	2.60905088297833e-07	0.363709646825178	Combined
Crocuta_crocuta_dnaZoo	12500	3.74717948423682	3.80559887394082	3.81118293964398	3.26423304872099	4.35461243883702	3.62162171222579	3.99677911078237	0.087273596880427	0.0422171044192998	2.53019512708637e-08	0.327071957095378	Combined
Dicerorhinus_sumatrensis_sumatrensis	12500	3.02593345050471	3.04156067820319	3.04223106361599	2.55819846301128	3.56961933414347	2.87144931032391	3.25103163995928	0.0710561975214786	0.0377145239462982	8.76491922080879e-07	0.280609463699323	Combined
Diceros_bicornis	12500	3.49890692539567	3.55242954547496	3.55299608425555	3.00040410962302	4.0242556761072	3.34041445626858	3.68608485184333	0.074370984257394	0.0318537546104479	2.85375718373097e-07	0.274810395430974	Combined
Diceros_bicornis_minor	12500	3.0199585789035	3.17079198496655	3.16059682314148	2.61186264022871	3.68776920030739	2.95146262790883	3.30059304227194	0.0936217284855511	0.0419764300406074	6.25682099061997e-07	0.354091496786544	Combined
Elaphurus_davidianus	12500	3.18405512915657	3.22200369682576	3.22794888657835	2.73585136507937	3.73177407760645	3.04068363340038	3.39295536756491	0.0725778982644907	0.0327808987495631	5.16835378635606e-08	0.279790950508095	Combined
Elephas_maximus	12500	3.35359914479225	3.42445408938211	3.42231174853013	2.94494705795916	3.96599441432093	3.20803294001135	3.56753816775695	0.0767531213304961	0.0356568700516581	1.59094393889519e-07	0.283925694492877	Combined
Equus_asinus	12500	3.63120155499169	3.6151156073409	3.62167194900838	3.05560701823363	4.12392128836006	3.41547691134276	3.78560062316811	0.0749497709794354	0.0362810175345581	1.77687393287746e-08	0.301621388164869	Combined
Equus_asinus_somalicus	12500	3.36179999855902	3.40087668373713	3.39150799273262	2.84598468309084	3.89703470918806	3.2427506904642	3.608858942649	0.076942030546974	0.0362678368178327	5.1507719368877e-10	0.280359307371424	Combined
Equus_caballus	12500	3.42991328165916	3.59422274494413	3.60175682128444	3.08566128884048	4.09980243597893	3.3723169008821	3.72369611831874	0.0977018234567858	0.0455810508489507	1.57827910732518e-07	0.372758594501522	Combined
Equus_grevyi	12500	3.57260259479634	3.71627055044802	3.71001904588623	3.17884302741452	4.22529863226782	3.52405256624313	3.87392675808901	0.0911139341811167	0.0413631075340867	5.3506589132399e-07	0.362123467601399	Combined
Equus_hemionus	12500	3.63697111531742	3.78942476072307	3.79974623269546	3.28491732350098	4.32649465414655	3.57587825853394	3.92745741596827	0.0972391826368845	0.0404749489550628	3.94610740490028e-07	0.385415920088006	Combined
Equus_kiang	12500	3.95205824269025	4.0314413820045	4.04948802495092	3.52246413980932	4.53950081018008	3.85898390013406	4.20384193135542	0.0780598241273529	0.0339051137779875	3.05553189301357e-08	0.311487247372166	Combined
Equus_quagga_dnaZoo	12500	3.7211497976627	3.981520154089	3.97755114170164	3.46004471473197	4.49866081007017	3.83554593346272	4.18720894100567	0.135446066070448	0.0739477931712087	1.62954718350258e-10	0.491825605056786	Combined
Equus_zebra_dnaZoo	12500	3.77744090275281	3.91213750041326	3.91010719431598	3.37862456622604	4.38821191045394	3.80277361578352	4.15614984271339	0.0841486075893518	0.0374916589537546	4.56953331799211e-09	0.315515482442985	Combined
Giraffa_camelopardalis_antiquorum	12500	4.11767022855328	4.27703602130473	4.28348219412202	3.81201418650886	4.78236389885272	4.14720949056038	4.48694784629124	0.0925865557410987	0.0392817099828442	2.07889121021296e-06	0.383058363342556	Combined
Giraffa_camelopardalis_rothschildi	12500	3.81120818388977	4.00221487694931	4.00374289693787	3.5221445070533	4.50967463378655	3.82770772258431	4.16364781748607	0.100471008539917	0.0489885295288665	8.60951078969855e-07	0.364030928964034	Combined
Giraffa_tippelskirchi	12500	3.7204038471477	3.89450519994351	3.88598988540175	3.39954542930819	4.35559122308511	3.76202059278057	4.10465296085389	0.0910261244319079	0.0500118230216292	3.00665779301895e-09	0.324105863279068	Combined
Gorilla_beringei_beringei	12500	3.0383071473021	3.15815626400766	3.15630565434985	2.5863217617383	3.6397028690698	2.95700977294845	3.29874858935002	0.0845205646779527	0.0413845916660875	6.30935895450352e-08	0.308505491280714	Combined
Gorilla_beringei_graueri	12500	3.050068915285	3.10286506693614	3.10500205921575	2.64306261125418	3.60643805704459	2.93695535078075	3.29105778353941	0.0678294435600641	0.0335962174486868	3.08653230877542e-07	0.247338085768832	Combined
Gorilla_gorilla_diehli	12500	3.41747550348437	3.5133047859655	3.50821561642386	2.994630493935	3.9901558110695	3.30095485702825	3.6369208665969	0.072615925866658	0.03141650390819	8.91020098360809e-10	0.291113345036315	Combined
Gorilla_gorilla_gorilla	12500	3.72303793508946	3.81093122998404	3.8066475360826	3.29925033172768	4.33231015309056	3.66088823724852	4.0154123916222	0.0764490811029428	0.0357528978589077	2.08072674988608e-08	0.297433331372413	Combined
Helarctos_malayanus_dnaZoo	12500	4.01717635418594	4.00593554759979	4.01666305864609	3.51026024020706	4.59347282214265	3.82700151633743	4.19539761102115	0.0768238723205932	0.0348573507269341	7.04504292882305e-07	0.301729662295518	Combined
Hemitragus_hylocrius	12500	2.96607432788926	2.97401494261577	2.98639791515006	2.4331812583714	3.48195254029216	2.74875488007398	3.10655725467123	0.0716098165362401	0.0353936370822623	1.93845611195416e-07	0.278657355934193	Combined
Hexaprotodon_liberiensis	12500	3.05029616178709	3.23813490723158	3.23579761282426	2.73618429577999	3.7728474084844	3.09781469976577	3.45178719005491	0.105482192600816	0.0532916830891297	2.47324594520971e-07	0.393189434130253	Combined
Hippopotamus_amphibius	12500	3.64864849133261	3.74956474822771	3.74334683953663	3.24750882924937	4.28556412281409	3.49317025309849	3.86619638498147	0.0835634423721793	0.0384654059081588	2.51082954765818e-06	0.336448629600987	Combined
Hippotragus_niger_niger	12500	3.92435851490672	4.02287131006789	4.02666110194063	3.56198151672266	4.59281834041918	3.88226945119819	4.24168980555745	0.0814146623537035	0.0364399035893269	3.70900225934872e-07	0.314981879328259	Combined
Hyaena_hyaena	12500	3.61530108869292	3.75673608983366	3.75068113174363	3.25838093474976	4.32804160039394	3.5350077133267	3.89495332636866	0.0928450874191768	0.0421160601398319	6.2616338610088e-09	0.361327162734028	Combined
Hydrochoerus_hydrochaeris_dnaZoo	12500	3.89540858633312	3.96119576332671	3.96319720196342	3.43674222837222	4.4846764153369	3.75867221703275	4.14324209947377	0.0809331453828014	0.0396529170275976	4.70769826236061e-08	0.301071360763321	Combined
Kobus_ellipsiprymnus	12500	4.20789707806062	4.23111204279281	4.2326346422254	3.73324281886405	4.70808419697451	4.06357625944143	4.4206874492866	0.0684510516765494	0.0328295570961804	3.32918752022944e-08	0.239979001695775	Combined
Kobus_leche_leche	12500	3.50084826245402	3.76035713772339	3.75317599602965	3.238685254765	4.29855826530754	3.61450546988681	3.97130087503194	0.135931501129525	0.0777848911001276	2.08409101689359e-06	0.459243386599574	Combined
Lama_glama_dnaZoo	12500	3.87170293134738	3.951670785584	3.95108644195376	3.44026511624975	4.48696392329798	3.74006094311705	4.09843978764013	0.0796870961754745	0.0361997904033247	8.3447534830459e-09	0.315040389641057	Combined
Lama_guanicoe_cacsilensis	12500	4.13061775347017	4.1778853033992	4.17272056795639	3.63510686896561	4.63199154472388	4.00872215385055	4.35822384209989	0.0710401148876982	0.0340505451839655	1.18369380137209e-07	0.25031174495868	Combined
Lama_guanicoe_guanicoe	12500	3.54576193781193	3.62831452494789	3.63614098833877	3.08339122633278	4.17773531474806	3.39164052746332	3.7508110702117	0.0864980870079295	0.0337802694902651	9.92690526175764e-08	0.346551717195217	Combined
Litocranius_walleri_dnaZoo	12500	4.29655795989966	4.29798559782305	4.29756617389436	3.76242923869096	4.86260662901282	4.13023101193203	4.50500479197207	0.0779375768710192	0.0368552407736542	7.78934375925019e-09	0.307689819907124	Combined
Loxodonta_africana	12500	3.95119272637674	3.78491152828156	3.77960586298472	3.29261845139451	4.29850164214375	3.55545655205942	3.90501947017757	0.0973645187988779	0.0466739719362072	4.48368545817964e-08	0.364794411922491	Combined
Loxodonta_cyclotis	12500	3.63566433575565	3.64158852461002	3.63629373614899	3.11363057552091	4.20972914749124	3.49731479495363	3.8551064695587	0.0782495316340421	0.0350604819539831	6.32147083077803e-08	0.311355041717623	Combined
Macropus_fuliginosus_dnaZoo	12500	3.58372046127463	3.60198862534587	3.59831549731383	3.05384415861166	4.11784013298884	3.45357817038145	3.8169000346273	0.0764938736453836	0.0358383198213288	6.98594921617091e-08	0.283550017070813	Combined
Macropus_giganteus_dnaZoo	12500	4.02278093810857	3.82718635970127	3.8269097158091	3.31550464893202	4.35134697803916	3.63539351596073	3.9936659590065	0.109705595789357	0.0535216890358571	1.34841795349618e-06	0.393257760609331	Combined
Macropus_rufus_dnaZoo	12500	3.27288580868165	3.34289266616589	3.34280839759322	2.83668085020337	3.88864051880369	3.15802091408664	3.52339929465894	0.0776663332096338	0.0381358570837586	4.5380866534301e-09	0.306313435161521	Combined
Myrmecophaga_tridactyla	12500	4.75546848258075	4.76221410958375	4.76870437049793	4.16513903510458	5.27048979374325	4.5774120408668	4.95160571607527	0.0786335132351334	0.0355749733473423	1.20084074179029e-06	0.316463863443807	Combined
Nanger_granti	12500	4.24104412985217	4.28953211311498	4.29825600004954	3.81870591942106	4.81293103179968	4.10868507664154	4.43122902429278	0.0685750816885735	0.0283312881602796	6.46246114014802e-09	0.274109096915555	Combined
Odocoileus_hemionus_hemionus	12500	4.22425111397752	4.25873941818326	4.25006775217512	3.68117244169274	4.77141861520576	4.0468080582197	4.42988967748869	0.0784636211830563	0.0368301346177754	1.83990204570823e-06	0.299392274400355	Combined
Odocoileus_hemionus_sitkensis	12500	3.34750334450887	3.42727101826657	3.43513810190348	2.88185762764734	3.96443153728308	3.25279846345668	3.61779180395954	0.0843099304356505	0.0385140750663685	4.826205668325e-07	0.326351245245806	Combined
Odocoileus_virginianus_borealis	12500	4.2982276513368	4.36883489490813	4.36038856858335	3.75680013189603	4.83723292152513	4.1562558929254	4.53026902359504	0.0829122887978456	0.0363754786447767	3.90962058190028e-07	0.293143758807786	Combined
Odocoileus_virginianus_dnaZoo	12500	4.73466070484073	4.76880751518998	4.77314816827986	4.23427034373367	5.32682178506299	4.53036344582364	4.89606897104512	0.0782648528814512	0.0350149370785788	1.37790594509685e-06	0.322429969223863	Combined
Okapia_johnstoni_dnaZoo	12500	3.98051109993963	4.07467481707303	4.07464007918243	3.57182810447518	4.56722055263325	3.92563126129755	4.2713511958039	0.0742155846378211	0.0331702508512843	9.88270242888884e-08	0.294785482548797	Combined
Oreamnos_americanus	12500	3.34860595085175	3.40155154540007	3.39788057222836	2.84975725464259	3.90964491046411	3.25945404452547	3.61814074662537	0.0781029477936515	0.0359372535245603	2.14925243741731e-09	0.298779901840439	Combined
Orycteropus_afer_dnaZoo	12500	4.05730069660465	4.16374760563078	4.17116714972882	3.68449866969536	4.71104213718694	3.95872575469526	4.32025403823287	0.0843896946779265	0.0376124588036582	4.02940890494768e-09	0.318856126713063	Combined
Oryx_dammah_dnaZoo	12500	4.12117038021605	4.10985341981121	4.10355298427849	3.57592822838318	4.67619760212657	3.97746139827985	4.34978755738566	0.0819239364445464	0.0363764653572943	2.91801877393915e-07	0.308055217061715	Combined
Oryx_gazella	12500	3.97950408186079	4.07104685576389	4.06675854826815	3.513361485551	4.53694320721029	3.92095427225417	4.25291221776707	0.0760805784419872	0.033883639726638	5.39966306677975e-07	0.293984057366606	Combined
Ovibos_moschatus	12500	2.84929637603408	3.07289653162322	3.07771094997941	2.62245223694245	3.60386234489261	2.89619320756438	3.25785716717352	0.122210157616496	0.0647250282989944	1.02594417031107e-06	0.439733557621939	Combined
Ovis_ammon	12500	4.04343639499691	4.07954985922195	4.07814978481076	3.53428034607814	4.60379594183756	3.85393590904823	4.22232455752236	0.0823951640559032	0.034527339868733	1.46734217430924e-10	0.304062397170389	Combined
Ovis_aries	12500	4.13336851685659	4.3279442098393	4.33097097246165	3.84131292353576	4.87032065586698	4.10661338323608	4.47979078846039	0.110436528177041	0.0557254483545388	1.72108541595298e-08	0.404195887028694	Combined
Ovis_aries_musimon	12500	3.52892323779851	3.70167386659913	3.71559014281998	3.20130806991506	4.24980904089892	3.51448785251032	3.85790103305502	0.109784100765873	0.0474037650272141	4.36657730533108e-09	0.429730171726434	Combined
Ovis_canadensis	12500	3.62268045675448	3.67462605871162	3.67639501268695	3.15382323637725	4.19875800352835	3.49705745944178	3.85435936561783	0.0776210782098898	0.0350209963431238	5.74087614976337e-09	0.295206783475261	Combined
Ovis_dalli	12500	4.02417787294319	4.06524846080184	4.06516845858128	3.51326926824703	4.61274963617305	3.83448189450583	4.24014206277262	0.0823032102019786	0.0426709358922798	4.10919396922135e-08	0.305700443943511	Combined
Ovis_nivicola_lydekkeri	12500	4.0305938702192	4.1242437472363	4.1210546574277	3.59941752511381	4.60563788241939	3.94065846780967	4.28785141419069	0.0760057550525432	0.0373848421856646	2.90512331590892e-07	0.289603593374032	Combined
Ovis_orientalis	12500	4.35733318849064	4.52486938204248	4.52473810863654	3.98143227460137	5.03891501559197	4.33687711425916	4.69179230602232	0.105314383898442	0.0483642063959203	1.43734188062298e-08	0.389126546118288	Combined
Ovis_vignei	12500	4.61257137442803	4.6390471824324	4.65194273589183	4.10669100471391	5.17548491687158	4.42383126326724	4.76381617001352	0.0724106973687149	0.0292930598338275	1.2593211734144e-08	0.307176412571171	Combined
Pan_paniscus	12500	2.96707303618036	3.20675090610021	3.206967123306	2.7055377892798	3.69274389649529	3.01812260600681	3.36760535927927	0.123896664353044	0.064905779591369	2.72911495232433e-08	0.461465368462907	Combined
Pan_troglodytes_ellioti	12500	3.60869688770103	3.6304477851677	3.6314803388702	3.08091982806726	4.09043277784163	3.4988471123775	3.81996707367363	0.063960383501896	0.0281254708091069	2.31649677742127e-07	0.264195657039007	Combined
Pan_troglodytes_schweinfurthii	12500	4.22692944966197	4.24159022392632	4.24078689175604	3.78896935219702	4.80004182063517	4.09836126528123	4.47478566615342	0.0754662776789427	0.0369189623184213	2.46168038643643e-06	0.277175745604368	Combined
Pan_troglodytes_troglodytes	12500	4.21148144822369	4.22416363196047	4.22268276912799	3.72323954581229	4.73550111637526	3.96732189942867	4.32848461088344	0.069364841602201	0.0349565258376577	3.99329970791218e-07	0.259448176240135	Combined
Pan_troglodytes_verus	12500	3.7382380483014	3.59769898641588	3.59354979222862	3.01731002835424	4.03668281686104	3.42723857261262	3.76615841122092	0.0887511526654334	0.0356870567143964	1.85561595794018e-06	0.340237504771624	Combined
Panthera_leo_PanLeo	12500	4.01199214690773	4.05532568050007	4.05343605152224	3.4959550220131	4.58193174541432	3.87335154235605	4.22845322155619	0.0765789186940068	0.0325148217409476	4.12727626531901e-08	0.308269442880714	Combined
Panthera_onca_dnaZoo	12500	3.96229018385311	3.99776646740116	3.99682495149891	3.48964365219309	4.5466414030308	3.84262274133947	4.17978203773488	0.0731494589037578	0.032424299703238	3.2026906531769e-08	0.310470221817804	Combined
Panthera_pardus	12500	3.5724839618948	3.74101135557892	3.74049333604443	3.16946504272469	4.22659378843808	3.5063260195972	3.87665585895383	0.101899870706261	0.0501999261272999	6.97552935987802e-08	0.375338018696799	Combined
Panthera_tigris_altaica	12500	3.43935864698417	3.50544434700606	3.51327752890697	3.0327509648705	4.03028246226105	3.3444042414698	3.69696880163292	0.0757350561869198	0.0349883560093886	3.59379128008892e-08	0.283562197199855	Combined
Panthera_tigris_dnaZoo	12500	3.71633049780878	3.7796338234419	3.78630341838628	3.27652988375381	4.3438892933411	3.62101593559363	4.01157461217187	0.0827665037622474	0.039910201243672	5.41264906458171e-08	0.312721851939296	Combined
Panthera_tigris_jacksoni	12500	3.67110880405326	3.74269904464452	3.73911554572295	3.2547649203149	4.27658191061734	3.51359197980604	3.88076160032043	0.0764966484801726	0.0353326118864195	3.22701050941685e-09	0.287300273046565	Combined
Panthera_uncia_dnaZoo	12500	3.51571490223776	3.51739569761516	3.52418843715897	2.96521261622043	4.11879049120437	3.31039726489065	3.68145253810734	0.085066079993764	0.0351825741983304	6.97329352824516e-09	0.340461887116025	Combined
Parahyaena_brunnea	12500	3.55494230001385	3.72098910535257	3.7154075868858	3.18689942193022	4.16651936262403	3.62190802193061	3.96557054959794	0.0927593134323333	0.0468749039449978	6.17723052654843e-08	0.338141021919122	Combined
Phacochoerus_africanus	12500	4.9573613665093	4.80504797076241	4.79984080436103	4.29023870945404	5.30188868417208	4.59102676341864	4.94415831804376	0.0946861637624428	0.0445146934633624	4.55367054385816e-07	0.341179324463603	Combined
Pongo_abelii	12500	3.47540830608327	3.39911021295394	3.39563531766323	2.8896296892552	3.95178082061411	3.19667741790834	3.55440783625667	0.0821930545922748	0.0351999010918523	7.84414335551102e-08	0.300849277035157	Combined
Pongo_pygmaeus	12500	3.44569598942337	3.53842693382826	3.54977586296637	2.98746799617966	4.06021420375721	3.41956042658128	3.78077000235902	0.0853789956792186	0.0380161386094367	5.81956353412094e-09	0.331558403564112	Combined
Pongo_tapanuliensis	12500	3.46056097495897	3.37561207259186	3.36998403211991	2.84627847984088	3.92141212708574	3.22739054685575	3.56717191991953	0.0827079380710864	0.0340631736284698	5.62075723222666e-09	0.322263765357611	Combined
Pseudois_nayaur	12500	4.25961943780499	4.2834879865535	4.28558220090676	3.77732924329737	4.75206587167901	4.09878470847601	4.43307337959316	0.0646884381496161	0.0286886040088421	8.74189336630853e-07	0.241019723091359	Combined
Puma_concolor_dnaZoo	12500	3.42692827635035	3.5195629233818	3.51724061773565	2.97406819991958	4.05248721421644	3.36194497915358	3.72912488494109	0.0869649543287586	0.0461212326241372	1.27192363125472e-06	0.338000554238444	Combined
Rangifer_tarandus_caribou	12500	4.15399768197744	4.24405044558457	4.25189364470682	3.79281477199788	4.7516728288574	4.10243844991163	4.44472458336036	0.0742475418465118	0.0341570105946058	3.0016085186602e-08	0.287080925149115	Combined
Rangifer_tarandus_sibiricus	12500	3.86601732378607	4.22707925561612	4.23182774700447	3.74119462690881	4.77276560032441	4.08266092306088	4.40942763662137	0.199849812157743	0.130873324536975	1.01234684700121e-07	0.674022756857463	Combined
Rangifer_tarandus_tarandus	12500	4.03971905486281	4.48873731895051	4.49656764610246	3.99451195760479	4.99352996994823	4.31245747973481	4.66127465762198	0.276828758620511	0.201617402195271	4.30211306877883e-07	0.788135018024008	Combined
Redunca_redunca	12500	4.07318211339642	4.15918839888592	4.16031597565378	3.60883781303913	4.62921573956957	3.98816574278069	4.32562374700035	0.0758036739980902	0.034074499305236	1.27744732917172e-08	0.27410232416332	Combined
Rhinoceros_unicornis	12500	3.06477086518061	3.25243587882482	3.24061608719935	2.7298873725678	3.75851631936836	3.05716259914113	3.40967241603703	0.102391015394722	0.0552626609531001	2.83994011568339e-07	0.364236009821235	Combined
Sus_scrofa_scrofa	12500	3.96445564120674	3.88379330281859	3.87922907869453	3.40692511700902	4.43347486574931	3.73470121063315	4.07553533601174	0.074967312367038	0.0325106445261938	1.16332626079482e-07	0.288487543173139	Combined
Syncerus_caffer	12500	4.46174389492948	4.46749507828152	4.47610341966088	3.94905705978876	4.99878635706344	4.26927521176141	4.62497393711346	0.0708065475747697	0.0329747945016853	1.00641792453186e-07	0.283527801565348	Combined
Tapirus_indicus_dnaZoo	12500	3.40505687537904	3.43251557348402	3.42836560304511	2.90161981361994	3.95452937530123	3.24829448660152	3.60103241907874	0.0755816411154744	0.0328929460700622	1.09650681160951e-10	0.280415694853815	Combined
Tapirus_terrestris_dnaZoo	12500	4.07426843807199	4.13452740894082	4.12875490650612	3.60238077163443	4.63847831995675	3.93524719665074	4.28234004230994	0.0741825472007544	0.0336102613592397	6.23929634881759e-08	0.2803653326288	Combined
Tragelaphus_eurycerus	12500	3.58531797425778	3.63439202612006	3.64246909612712	3.14935688681701	4.1562078827298	3.41518281885428	3.77175364405298	0.0725245176349573	0.0322638079293665	4.32959138300292e-08	0.27728280265497	Combined
Tragelaphus_oryx	12500	4.4069625652783	4.49264053702373	4.48369555645568	3.95641409038639	4.99341162411457	4.29883555605005	4.62812778439381	0.072935651650099	0.0307106937662811	2.16601519046111e-09	0.288585197537593	Combined
Tragelaphus_scriptus	12500	4.35112046886021	4.3893769412031	4.38273315592932	3.89379112316958	4.9185691402641	4.14635029656661	4.51878592795384	0.0746538747713907	0.0355990391975627	4.62161779270431e-06	0.284005903393531	Combined
Tragelaphus_spekii	12500	3.47725860896033	3.65250309729949	3.64675942082521	3.12112724036781	4.16373792605259	3.4707775984512	3.80642381922445	0.0966730239108557	0.0499741039531208	4.82108595810165e-07	0.359271462662073	Combined
Tragelaphus_strepsiceros	12500	4.37234076154413	4.42300395904273	4.4302725293367	3.91531917137316	4.92217481111147	4.25067258268236	4.59466992223099	0.0729571043824004	0.0318598701902994	2.22836238200069e-07	0.28517080568872	Combined
Tremarctos_ornatus_dnaZoo	12500	3.49635960390339	3.55409493327634	3.55602690877015	3.03647997027511	4.08019658190167	3.30733155234427	3.66762007868131	0.0770100414915572	0.032849324391651	7.50098528830777e-07	0.309403844708455	Combined
Ursus_americanus_dnaZoo	12500	3.30185427282848	3.32241646512241	3.3267047593662	2.7277996621353	3.85263296968793	3.17144388394779	3.53935673828717	0.0815714438937098	0.0362710815665124	4.41944886588665e-07	0.320049097174159	Combined
Ursus_arctos_dnaZoo	12500	3.44005731806437	3.44744073179319	3.4501579352675	2.9381627553044	3.99254865286557	3.31419924745525	3.68616029332135	0.0752261916310939	0.0352518521102349	3.36688423985169e-06	0.294797974415284	Combined
Ursus_arctos_horribilis	12500	3.68135024469234	3.68240496284775	3.69022680455641	3.20887719138928	4.22847092970957	3.5394075478912	3.89713629904578	0.0699476615123152	0.0340998543397609	8.50621362731344e-09	0.272815811145701	Combined
Ursus_maritimus_dnaZoo	12500	3.81427758482347	3.8844189435155	3.87629303421618	3.37567253326753	4.43597136480285	3.72703839783046	4.06715242040356	0.0746485018871741	0.0324042427550752	1.07018021133689e-06	0.303015141756815	Combined
Ursus_thibetanus_japonicus	12500	3.41875784196525	3.50381590917388	3.50930278286878	3.02001424244163	4.05927469968606	3.28865268889399	3.67217412861626	0.0864693939033108	0.0392292924630245	3.19507829249403e-06	0.327781838216284	Combined
Ursus_thibetanus_thibetanus	12500	4.05095778538362	4.22957973754989	4.24203082518894	3.73936848386074	4.71583474241739	4.05325316033341	4.40680981627975	0.103343700436733	0.0435653733668283	2.35262952565535e-08	0.377910650307209	Combined
Vicugna_pacos_dnaZoo	12500	3.83868719704747	3.92995692518356	3.93615784200929	3.41760459097531	4.49551069833937	3.68404005671594	4.04775191728433	0.0892861578961417	0.0371088684889726	1.3735746640924e-08	0.335451063465125	Combined
Vicugna_vicugna_mensalis	12500	3.67604834692533	3.77027826694525	3.76343686674865	3.26816738640563	4.3240422614625	3.60116031847651	3.95699840325262	0.0829052772639801	0.0368767153905191	3.17440672328568e-08	0.333393832434545	Combined
Vicugna_vicugna_vicugna	12500	3.91234289727781	3.97847165382223	3.97940470699892	3.46852874172307	4.55361300315055	3.81869272517465	4.16743355134344	0.0822787069050675	0.0357171265107881	8.72561016506296e-08	0.320783290237348	Combined
Acinonyx_jubatus_dnaZoo	37500	4.13921270911749	4.15375871053823	4.14992761939617	3.66504459570484	4.63487441394332	4.03627300472093	4.36942288355842	0.062820531359194	0.0303533735443068	2.36038027535412e-07	0.243923834838989	Human-only
Addax_nasomaculatus	37500	4.62228429640481	4.38162308227232	4.37792777065149	3.90311495603747	4.87067719105808	4.26478950274776	4.59155780580867	0.121833396742866	0.0636236802056198	1.54654436332969e-08	0.454097674648524	Human-only
Aepyceros_melampus	37500	3.99035502946258	4.05517683806166	4.06395500219243	3.60447949964511	4.5335281090418	3.89892327720409	4.22067671055992	0.0631838784572654	0.027541883387576	6.29115810369709e-09	0.23769639110264	Human-only
Ailuropoda_melanoleuca	37500	4.3739589937805	4.15104200994063	4.15353188090976	3.67586841868159	4.68908824818906	4.00690064537274	4.30769796776532	0.113004620545686	0.0583579482023954	3.45230165146422e-08	0.419993041275726	Human-only
Alces_alces_gigas	37500	3.95738428167463	3.91113065207232	3.91566259023357	3.43070827259766	4.4131051168036	3.73513514594891	4.05134309466342	0.0625392894030589	0.0283000761943761	9.4547008675045e-08	0.251068744524828	Human-only
Alces_alces_shirasi	37500	3.91674402623259	3.82647778764432	3.82971206329598	3.33448668705267	4.32102531558754	3.6425369882024	3.95862272052801	0.0707021213169978	0.0326178464886595	4.79895070705661e-07	0.259824532992105	Human-only
Alces_americanus	37500	3.81819290966967	3.83610456920114	3.82970613319614	3.32005855519015	4.33798324885174	3.68785276570789	4.02232963416586	0.067477387721081	0.0290582871562277	9.23542955912536e-09	0.26794381256189	Human-only
Ammotragus_lervia	37500	4.88210548596171	4.52589437644189	4.5289276855072	4.01757563599097	5.08227988555228	4.32925316013884	4.69008022756568	0.198135713768973	0.126972708849709	6.56822064256593e-07	0.641860009233324	Human-only
Antidorcas_marsupialis	37500	5.6385071916597	5.52052072762506	5.51695394796894	5.04745602116901	5.97749500314957	5.34850177300004	5.66513183277399	0.0713307695416378	0.0344945919484885	2.66522037927701e-07	0.255055310707221	Human-only
Antilocapra_americana	37500	4.58325831699459	4.75719182601695	4.75845105349714	4.31074087608854	5.20426038783012	4.60770746668218	4.92610544336669	0.0856147264828415	0.0407594106419606	7.19543836546027e-10	0.320748607008514	Human-only
Axis_porcinus	37500	4.42919343285804	4.33110906728001	4.33131616271948	3.82174905404142	4.81374615282395	4.21056500964915	4.54624023847779	0.0760094517805716	0.0318789674001402	1.68118779515441e-07	0.317776122151013	Human-only
Babyrousa_celebensis_dnaZoo	37500	4.87016215030388	4.76171338040431	4.77057663954511	4.20997591825831	5.23874978985809	4.58382833290075	4.93710980574582	0.0812455950311159	0.0377413785021704	6.22676430545612e-07	0.307127411593917	Human-only
Beatragus_hunteri	37500	3.60571903684707	3.49453104182738	3.50530109956773	3.04448089744743	4.0317441092737	3.36194982270253	3.70015042818154	0.0769810611711414	0.0358815096023762	9.88648829127758e-08	0.268095317543664	Human-only
Bison_bison_dnaZoo	37500	4.47199276177589	4.42086630272925	4.42175578570735	3.9669978486454	4.88528129015274	4.22701847785448	4.53476398310971	0.0581002692877451	0.0249671689038935	5.84616197949847e-07	0.224280960393925	Human-only
Bison_bonasus	37500	4.20878977919427	4.21174580089193	4.21389579833599	3.77819025685832	4.78172333829485	4.03284156852611	4.35638488179004	0.0660006391944127	0.0284542037059056	1.60473167867803e-07	0.259063771923847	Human-only
Bos_gaurus	37500	3.93479987488917	4.07771119493992	4.07964997191807	3.60960024220107	4.57518094413968	3.90617371696194	4.24904519707836	0.0876895938732084	0.0435829953604024	2.08605094643418e-08	0.320796851206166	Human-only
Bos_grunniens	37500	4.4523461694537	4.30239571995144	4.29943428377014	3.85069707187257	4.83795090647349	4.11699132994576	4.46485699934011	0.0882570779730988	0.0414415354859095	1.02489065615139e-07	0.32489539291141	Human-only
Bos_indicus	37500	4.25609614848715	4.27361917672996	4.28671491745007	3.80764764563015	4.80758578662306	4.06981616389618	4.38226226343111	0.0664213646331681	0.0257020959834003	9.05065643960717e-08	0.260834072970227	Human-only
Bos_javanicus	37500	4.31964914707577	4.27787344132786	4.27114715325622	3.7760231753777	4.74523549431976	4.14870668089021	4.47349336932301	0.0664738226399336	0.0274394226190026	6.41361389648801e-10	0.257528831383358	Human-only
Bos_mutus	37500	4.44307763900084	4.39633085643352	4.39485165981523	3.89464834173852	4.84198269109437	4.21550146211677	4.54472028639192	0.0641082618705044	0.0290223821958505	1.49369601969793e-07	0.251539556805898	Human-only
Bos_taurus	37500	4.5368130694552	4.1886823675663	4.18911153879595	3.76565005651763	4.73000657674548	4.04276638481453	4.36393311680259	0.182995411216936	0.121551962529901	7.47885050312073e-08	0.574432524352504	Human-only
Bubalus_bubalis	37500	4.14179659452225	4.28916626106797	4.29822138248436	3.78276567047696	4.78157727135812	4.04927499180737	4.36368467847669	0.0893038248486638	0.0392719753273987	4.27516296561415e-09	0.354401017886702	Human-only
Budorcas_taxicolor	37500	4.23362855080726	4.00278786513053	4.00560368614398	3.46665698311939	4.45683634910461	3.78853396002085	4.12346339569586	0.115954962440674	0.0602283606448395	2.17325629555997e-08	0.438513001357298	Human-only
Camelus_bactrianus	37500	4.33964412270348	4.22530556399715	4.21702131302863	3.70833841611067	4.67261783247934	4.02099196740058	4.35815179662245	0.0790654895011536	0.0333077442601151	2.58069787814603e-08	0.312097560739408	Human-only
Camelus_dromedarius	37500	4.39421098640639	4.12772132586041	4.12729115789487	3.62309467066115	4.62798608991312	3.96462084217281	4.30100990689152	0.135087980276611	0.079037223693523	3.09465703635039e-07	0.470521812175695	Human-only
Camelus_ferus	37500	4.72483921062909	4.32488447196325	4.32666936575201	3.82670179431179	4.824513666093	4.13969543016116	4.47519056142605	0.224050749393178	0.161006156229635	1.05554454092672e-07	0.620641447571914	Human-only
Capra_aegagrus	37500	4.54232912717966	4.4565901876845	4.45559015779327	3.98798979960942	4.97278458134446	4.28115137610462	4.60850108478511	0.0710664576402739	0.0308197107865167	5.91011167032233e-08	0.280001778319841	Human-only
Capra_ibex	37500	4.37929137064276	4.39994816517935	4.40529230554653	3.92138536228937	4.92828911334798	4.26323268460894	4.5932210638871	0.0651806861001199	0.0281687818619822	7.00013292869272e-09	0.26559700638483	Human-only
Capra_sibirica	37500	4.35497609133614	4.40211911795879	4.39939254035437	3.85217370856149	4.84270478541615	4.27310110721556	4.60253103023593	0.0656398289098461	0.031071511708027	2.24660680706675e-09	0.248278341589469	Human-only
Catagonus_wagneri	37500	4.4473299626222	4.49079845606165	4.49521522926845	4.07953383544868	5.0080520943608	4.29088845252616	4.60289728973432	0.0568794289354321	0.0244316741635324	4.56981494745252e-09	0.229365641169617	Human-only
Ceratotherium_simum_cottoni	37500	3.43428083247786	3.41021930398916	3.41011442041967	2.95264873870737	3.89260325902351	3.27508404963466	3.61286504765983	0.0639378647430586	0.0294186530096287	2.85757126966212e-07	0.231023036813849	Human-only
Ceratotherium_simum_simum	37500	3.55813505534811	3.51245766316162	3.50640341322543	3.00495153153667	3.9351305832069	3.36801739413946	3.68402951593636	0.0626137149338029	0.0269026510585634	2.61255695705544e-08	0.256877441188023	Human-only
Cervus_canadensis	37500	3.9576752643504	4.14242593783446	4.14655077110221	3.67647888632561	4.6539295840718	3.8965184201582	4.2279304243262	0.0998337211135598	0.0455589214052789	3.29626467864168e-07	0.388954219247105	Human-only
Cervus_elaphus_hippelaphus	37500	4.95478375938684	4.87316284814099	4.86640561559044	4.41805355816409	5.41226978134944	4.66602928635405	5.0179736563407	0.0754556390800447	0.0346951483216287	5.36691723741736e-08	0.282335196105621	Human-only
Cervus_hanglu_yarkandensis	37500	4.16446415131442	4.2073244117117	4.20737266785627	3.73413660141518	4.67945650335599	4.04958162802442	4.38247390050824	0.0622484196597223	0.0293895988969834	7.58004836003693e-09	0.249349127932882	Human-only
Cervus_nippon	37500	5.05656042881681	4.6869364011916	4.69716736881832	4.28530204898898	5.23861546972972	4.4759332362588	4.80983274860626	0.193745017766933	0.137130247937425	4.1354722874364e-07	0.558423320347868	Human-only
Connochaetes_taurinus	37500	4.42241770697471	4.63189198968926	4.63570310344599	4.1971969668266	5.1628237975377	4.48433709372472	4.83364708858203	0.107282688089162	0.054842671357355	1.43829105528705e-09	0.404923258950872	Human-only
Crocuta_crocuta_dnaZoo	37500	4.58716540247228	4.33075968199666	4.31646320406934	3.82318320265136	4.75889164600225	4.10522389063146	4.43726290379133	0.133167673209495	0.0701705560439888	5.37821684543665e-10	0.473890417432955	Human-only
Dicerorhinus_sumatrensis_sumatrensis	37500	3.52502273022617	3.57284509550641	3.56938255695387	3.06405674376413	4.05417635758469	3.4355671595629	3.75422802691965	0.0664767538436356	0.0299490127720428	1.75009829419093e-10	0.267145087797254	Human-only
Diceros_bicornis	37500	3.82150482553883	3.73812034779844	3.74392038875857	3.28345846998187	4.27179896827192	3.56138127830864	3.90749622062567	0.0718923559454568	0.0361807697536608	8.34893118842585e-09	0.264712369783487	Human-only
Diceros_bicornis_minor	37500	3.70978535759124	3.47778789392641	3.47590838730313	3.00838241096671	4.00290069460449	3.31311314604629	3.6425072580981	0.118911994399528	0.0621627378877587	1.20494088401103e-07	0.442113000837371	Human-only
Elaphurus_davidianus	37500	4.29686311536659	4.1470847424424	4.14809961984023	3.63113347096411	4.61786423330066	4.00567074619005	4.34823707774628	0.0914432839790192	0.0419571015560103	3.36553245196983e-06	0.331692893707906	Human-only
Elephas_maximus	37500	3.59178558222703	3.51304166299808	3.51543242095985	3.04185085645269	3.95391895296795	3.38835199357485	3.70577269839224	0.0619876974940324	0.0296657351384876	2.87872949277402e-07	0.238335272951439	Human-only
Equus_asinus	37500	4.40915213279504	4.21280236666314	4.21838220008311	3.78152748758032	4.73532056808257	4.02770215456105	4.36078208524451	0.0972685177200215	0.0523462997602788	1.51270190924612e-10	0.349929898979561	Human-only
Equus_asinus_somalicus	37500	4.47797182714652	4.05717206393267	4.0565201330537	3.51958654402011	4.52163538505029	3.88517770450883	4.23112599589432	0.242588359739432	0.177072497103119	4.43639460177992e-08	0.730939151140076	Human-only
Equus_caballus	37500	4.67939358531555	4.45301571600911	4.45442246697188	4.02359150793929	4.96757736893505	4.31001545363325	4.6333161819926	0.111985028358309	0.0606650903349873	2.91740770589241e-08	0.393870430081294	Human-only
Equus_grevyi	37500	4.6321001293506	4.31745631813609	4.31733743871323	3.78683698732744	4.75380556357521	4.15373995134635	4.49084099602957	0.161662362944617	0.100449870805212	1.70283727209428e-08	0.521389725040673	Human-only
Equus_hemionus	37500	4.50117788269436	4.42764371339312	4.41840438638137	3.84821099294773	4.86563395076158	4.21293726308321	4.56125396052338	0.0734708965581266	0.033052300566032	7.42707225282531e-08	0.310783539251643	Human-only
Equus_kiang	37500	4.04041533416668	4.10143483332896	4.10743855195157	3.65906168752378	4.6184918667214	3.89376783998234	4.22018925262784	0.0649182213794582	0.0276425816753833	6.86222803915214e-08	0.265065302968248	Human-only
Equus_quagga_dnaZoo	37500	4.99129337500386	4.60274116215957	4.60341700098997	4.16256359030618	5.10074570103436	4.45026409133494	4.75678431195922	0.207876255318157	0.150972837962262	9.06077789822707e-08	0.621246209597996	Human-only
Equus_zebra_dnaZoo	37500	4.51696301350108	4.33008643772391	4.32452059065227	3.88389914511396	4.76263239352242	4.23112390578339	4.543426463919	0.0932558630588538	0.0443074001011605	1.36979233826536e-07	0.342710552670739	Human-only
Giraffa_camelopardalis_antiquorum	37500	4.68063193162033	4.49350825580205	4.49222152002245	4.01686496468323	4.92149601863033	4.31609728218442	4.64754033535718	0.0933106542503149	0.048765896055267	7.32088240665226e-08	0.347276783532369	Human-only
Giraffa_camelopardalis_rothschildi	37500	4.51866502440413	4.38022297363755	4.38583681690385	3.93384668864325	4.90860989113851	4.1715827460957	4.52878523299448	0.0832475568649377	0.0403116112862115	3.66685887904153e-07	0.300237773941911	Human-only
Giraffa_tippelskirchi	37500	3.9605103031012	4.04906389470359	4.05730915213266	3.549447836209	4.52026959232644	3.84965907473236	4.17352505349262	0.0705002106056656	0.0312878801127264	1.47888623311747e-08	0.264919074680494	Human-only
Gorilla_beringei_beringei	37500	3.56567658041282	3.44035367740857	3.43253132265941	2.9039328417044	3.901587689932	3.23590492276867	3.57814105311592	0.0833266526112595	0.0386601912959016	2.96533657069159e-09	0.314027780121111	Human-only
Gorilla_beringei_graueri	37500	3.54571248613683	3.41901818606248	3.42321333174182	2.93690921287344	3.90526915185144	3.2987408055524	3.63026211701618	0.0766199609210424	0.034842589230694	1.34402835082033e-10	0.306857475409369	Human-only
Gorilla_gorilla_diehli	37500	3.52231779674419	3.71121295304681	3.72040909051258	3.26766495642379	4.23247274398196	3.51650797721805	3.84796269394542	0.102339828254925	0.0478044383666061	1.81333977201996e-07	0.3834040131931	Human-only
Gorilla_gorilla_gorilla	37500	4.24416919171064	4.10780838947268	4.10178407444759	3.61635838131209	4.60132413590581	3.93178625100791	4.2623213217378	0.0832421135987024	0.0381766430839352	2.53989123684042e-07	0.331304567175869	Human-only
Helarctos_malayanus_dnaZoo	37500	4.38456777561224	4.34460372807698	4.33858677878324	3.85954804231968	4.79301506752827	4.19951593415716	4.52661804872808	0.0630771723795293	0.0282020375747155	1.76675110486289e-08	0.246652916481743	Human-only
Hemitragus_hylocrius	37500	3.86392837065048	3.7005443401398	3.70841758968925	3.1946085232827	4.21349866305851	3.51338115764598	3.84586704420823	0.0908063691147054	0.0450069693896828	6.06617134473451e-07	0.339152165971641	Human-only
Hexaprotodon_liberiensis	37500	3.41500886138981	3.39626971354781	3.39826713944972	2.90650619090622	3.8906150656332	3.21909396785622	3.56554977168945	0.0647162450429089	0.0319910584146827	2.56878272347706e-09	0.248262675854571	Human-only
Hippopotamus_amphibius	37500	3.79601452965277	3.95775836642497	3.96078602456726	3.46577583808234	4.39887772069416	3.75541345031772	4.08909915538514	0.0889680169768918	0.0407693400740246	1.36323214391625e-08	0.325263850570092	Human-only
Hippotragus_niger_niger	37500	4.45795605915752	4.36221566439803	4.35999394182463	3.89278007321876	4.83869782660425	4.18348585746014	4.49642393870444	0.0703547839414675	0.032666161928693	3.92209708660693e-08	0.268003210847509	Human-only
Hyaena_hyaena	37500	4.24790832356688	4.06024911653094	4.05378604315614	3.49736014550674	4.48263549956615	3.94912585955138	4.26207889714726	0.0953471354898467	0.046061655122772	7.81158428733121e-09	0.339607712063421	Human-only
Hydrochoerus_hydrochaeris_dnaZoo	37500	4.73543735805139	4.33682914672052	4.35430611837072	3.95037407084912	4.86242500022688	4.15322396746905	4.45168164294858	0.199259361700027	0.159021971653509	2.19728223309279e-06	0.549335640740932	Human-only
Kobus_ellipsiprymnus	37500	4.17811777381973	4.51191442494533	4.51683797993689	4.00634013514536	5.06928694388335	4.34549263091743	4.69997396348722	0.19066705801608	0.114727019887518	7.93066891524302e-08	0.617435068699139	Human-only
Kobus_leche_leche	37500	4.43721792597977	4.20156152413601	4.19600735648507	3.70990484674281	4.70496925375834	4.07756794041723	4.4299982737959	0.126216738830785	0.062255920602646	8.00349184828924e-08	0.465800799283273	Human-only
Lama_glama_dnaZoo	37500	4.89836039888711	4.97105812027291	4.96485489924271	4.595979267372	5.41184801126003	4.86626149762042	5.15868364273002	0.0507657062657758	0.0253246280966168	3.33357660859011e-09	0.20448858742843	Human-only
Lama_guanicoe_cacsilensis	37500	4.55405550321129	4.81383497645458	4.82064708045805	4.37644331801742	5.2596818195467	4.69311901284997	4.98809423939582	0.122663501574857	0.0694935720002133	4.72966284894569e-07	0.409549045785818	Human-only
Lama_guanicoe_guanicoe	37500	4.37928949941608	4.79218695858377	4.79135882899285	4.35365503472479	5.26825882934449	4.63011453610361	4.95335872883043	0.227024455230487	0.170484314008337	1.69145715208666e-07	0.643175021477434	Human-only
Litocranius_walleri_dnaZoo	37500	4.61209550021245	4.58619965369655	4.59200137589364	4.09897989946384	5.04338749383209	4.41327093365614	4.74166866701639	0.060461557239654	0.0286951235450431	1.5066337706574e-08	0.228669354117052	Human-only
Loxodonta_africana	37500	3.7198193776015	3.81379937121573	3.80945848891514	3.28941766534532	4.30089796678403	3.66878285060698	4.0039568613316	0.0735090724425408	0.0353934345999941	4.19554016213006e-08	0.289660000412358	Human-only
Loxodonta_cyclotis	37500	3.63566433575565	3.74680768261806	3.7504757124591	3.26467656770587	4.21317127045659	3.56873915049903	3.88117618895286	0.0736057486069992	0.0337717668805282	9.82780467749446e-10	0.293422868903609	Human-only
Macropus_fuliginosus_dnaZoo	37500	3.99920777333928	4.26797058002058	4.26105466517733	3.79240140710381	4.74364888143968	4.13649571724828	4.46307273217406	0.131641123682137	0.0756703090169446	1.06290060744752e-07	0.466665051739927	Human-only
Macropus_giganteus_dnaZoo	37500	3.84052450539699	4.29632318786061	4.29723460743286	3.83487133847108	4.82752818183929	4.12635822169008	4.45235289137337	0.272507359072205	0.207977403538048	3.64173791388673e-06	0.788169961543101	Human-only
Macropus_rufus_dnaZoo	37500	4.70442538631988	4.44745715902725	4.4475388764014	3.94709434389182	5.00638659758044	4.23989459974351	4.61317829424393	0.14683641742158	0.0784199729851155	5.11453387190182e-07	0.513231947241245	Human-only
Myrmecophaga_tridactyla	37500	4.55418520838273	4.88176808906202	4.87916356662323	4.49000664230147	5.38640882122604	4.75244717373753	5.04933325630312	0.158452169465966	0.110071045022679	8.61120875512197e-06	0.492104094059895	Human-only
Nanger_granti	37500	4.24655414644588	4.3587932233162	4.35122233142864	3.82589702472643	4.79917027304599	4.19987135105729	4.53348941346819	0.0741158563067135	0.0351647894953681	5.43883017723526e-11	0.284018626164705	Human-only
Odocoileus_hemionus_hemionus	37500	4.43602650230614	4.69560752655563	4.69999104435603	4.29298069963241	5.1458664122715	4.59007253244274	4.89540293896707	0.11897457751478	0.0710338110633666	7.6767304173122e-08	0.388558933672147	Human-only
Odocoileus_hemionus_sitkensis	37500	4.45894193758305	4.7259567288927	4.72095686193426	4.2786943828792	5.16828151808304	4.55101082915935	4.85328507552271	0.120521166725538	0.0727075218241108	1.43133967746587e-06	0.400995097294436	Human-only
Odocoileus_virginianus_borealis	37500	5.06386700222159	5.41114835538061	5.41342269948715	4.91150496376796	5.84956436369949	5.17899237106009	5.51309010493334	0.182068672307894	0.123607224899201	6.97613750206803e-07	0.562973540749373	Human-only
Odocoileus_virginianus_dnaZoo	37500	4.89465504873832	5.29381682750109	5.29672465142647	4.84108389860755	5.68912316866639	5.12042704184853	5.41727069161691	0.211761876918255	0.160148287736924	1.83756875630462e-06	0.579811412934496	Human-only
Okapia_johnstoni_dnaZoo	37500	4.29854575237079	4.48525413461639	4.48117879390061	3.99916638208666	5.00542149590239	4.29136917768483	4.65814105904829	0.105865439352035	0.0523861166472823	7.55828122208806e-08	0.399322185684006	Human-only
Oreamnos_americanus	37500	4.17772400888805	4.33976335526125	4.34649919418001	3.89572695990518	4.84009511226942	4.19482865889599	4.5202523277485	0.0865973062297977	0.0400297198558137	9.97459076852927e-07	0.325117252542101	Human-only
Orycteropus_afer_dnaZoo	37500	4.34450823727556	4.38646174405354	4.37692503477733	3.87029091860093	4.83225667119981	4.24503452446464	4.57769266208941	0.0633982980312151	0.0304376771240672	2.32554214658906e-07	0.236593949096692	Human-only
Oryx_dammah_dnaZoo	37500	4.29620725471531	4.32347850086614	4.31733296701502	3.82606121290221	4.81993418248688	4.15859985065266	4.50234214822475	0.0668469425062957	0.0298401219245478	4.73091395423538e-09	0.260331339780284	Human-only
Oryx_gazella	37500	4.72392810086008	4.68425905593621	4.677693136207	4.15168535022598	5.09215502413718	4.53821539908071	4.85184067098475	0.0593567944497463	0.0262595543568018	6.43748153384853e-07	0.243764215058401	Human-only
Ovibos_moschatus	37500	3.7255519762739	3.65363090081269	3.65676348062672	3.1523566290784	4.13439913851573	3.48147516503405	3.82234805109716	0.0685484999544941	0.0309679627610922	1.26521472648199e-07	0.270705505500117	Human-only
Ovis_ammon	37500	4.71523736874233	4.51189293060303	4.50658502742641	4.06081594492682	4.98582339732082	4.32638043125653	4.64318576921128	0.102195515111668	0.0512047514069961	3.58545258317562e-08	0.375088282405367	Human-only
Ovis_aries	37500	4.94382189082094	4.69960579389183	4.69816546502648	4.21724023054661	5.18970665940383	4.51900608512547	4.84137924282018	0.120201275559813	0.0656092620660786	7.33999085080326e-08	0.401723773188066	Human-only
Ovis_aries_musimon	37500	4.89139799261537	4.59613151273116	4.59290375391784	4.06695686420592	5.06825793070405	4.39279368624778	4.74840173477563	0.160057987820199	0.0929149025556408	9.06062395551358e-09	0.532699304700765	Human-only
Ovis_canadensis	37500	5.03467207857933	4.41590020880915	4.41936177905582	4.01310897931348	4.88673569735308	4.25211795945172	4.55648213863443	0.431022976795841	0.382878869409426	5.93831670108989e-06	0.987637488939775	Human-only
Ovis_dalli	37500	4.50830944398938	4.37375789055062	4.3783313141534	3.98561111902209	4.85340627160169	4.17914245129054	4.49018418328043	0.0683239175209956	0.0328221758760719	3.19680218594264e-07	0.238371100148851	Human-only
Ovis_nivicola_lydekkeri	37500	4.07290008807515	4.13333969545075	4.12904454074457	3.64422466398629	4.59203662595846	3.92976053650757	4.25631969543686	0.0641296907383742	0.0276880350126658	1.12467396354367e-07	0.246392263361065	Human-only
Ovis_orientalis	37500	5.22622732882319	4.94155497337106	4.94472983396611	4.42999057787747	5.37965416989138	4.82357892883345	5.15838710304424	0.140726830444964	0.0826933281375161	2.07858486376133e-09	0.490668326918453	Human-only
Ovis_vignei	37500	4.85174724126418	4.90761691556723	4.9118628490401	4.45638641057662	5.45959862781361	4.71594962016071	5.03429763725616	0.0669069081594943	0.0257871440886607	2.52427302772162e-09	0.269110937488165	Human-only
Pan_paniscus	37500	4.24882426618679	3.81027277773781	3.80989742194102	3.27505943538596	4.27124761080252	3.68393219207196	4.02670171564182	0.25754279255151	0.192588025144715	1.03811268097291e-06	0.774441691844256	Human-only
Pan_troglodytes_ellioti	37500	3.98690518067719	3.93921756846096	3.9407973784444	3.42745048962023	4.41425648138755	3.74620331198743	4.07809858681656	0.0633209797357809	0.0297491502850937	1.20502333296059e-08	0.252018440681106	Human-only
Pan_troglodytes_schweinfurthii	37500	4.13391927253602	4.24159671139467	4.25360898035445	3.79272999467286	4.76918637851606	4.0365049925382	4.37646369586945	0.0787199779168541	0.0327509811730182	3.01846557464061e-11	0.297697079724302	Human-only
Pan_troglodytes_troglodytes	37500	4.28159425025917	4.30293785609913	4.2985021921294	3.72926192276833	4.73666579146213	4.1271955114754	4.46715905954489	0.066156254191116	0.0294894265644292	9.90978605096547e-08	0.257001090819474	Human-only
Pan_troglodytes_verus	37500	3.73230597999158	3.94098375752207	3.94247582749463	3.44414767750823	4.40548567343235	3.77891722754862	4.1156465835085	0.109770621847657	0.0572173353317102	1.77610536418368e-07	0.387085667187347	Human-only
Panthera_leo_PanLeo	37500	4.35889333617591	4.28447067763977	4.28226926802644	3.77522104018474	4.74994747512526	4.12870366411777	4.4599678320506	0.0671240541608294	0.0316931729409861	3.5402562349378e-09	0.252057342231991	Human-only
Panthera_onca_dnaZoo	37500	4.49439328075435	4.47252702948044	4.47409043556261	3.98167936803398	4.89146648801523	4.3450754086465	4.65105829360398	0.054076401691655	0.0236999710774905	4.70057256391074e-07	0.22235843017652	Human-only
Panthera_pardus	37500	4.1084510590783	4.03099758279589	4.03062002523434	3.56517060999156	4.53395251455372	3.88818295268514	4.19383777169604	0.0665398880369259	0.0291941956830064	6.79840361159009e-09	0.262657077175358	Human-only
Panthera_tigris_altaica	37500	4.36583817071757	4.12715301775964	4.1281912967541	3.63979887805742	4.59904942387301	3.93974423601674	4.25934364416455	0.116378427675733	0.0646514713695383	8.64374682994854e-07	0.423575602556929	Human-only
Panthera_tigris_dnaZoo	37500	4.40855945655092	4.17734975327268	4.17979763497929	3.71895423309076	4.66216600543474	4.04560105424955	4.36596171846746	0.112050213279157	0.0619932930927714	1.10843695742679e-07	0.39103064775425	Human-only
Panthera_tigris_jacksoni	37500	4.40476713697569	4.1890169299486	4.18415540552471	3.74970645198295	4.69223545498273	4.01513533098227	4.33637377391983	0.106893727319838	0.0546151474759132	6.36515254474104e-08	0.389253043132771	Human-only
Panthera_uncia_dnaZoo	37500	3.71205552066746	3.70989822413468	3.71833405360093	3.22332847071001	4.18313001944781	3.50909566377614	3.85647615619183	0.0643032530966655	0.031693078191517	3.44793126981216e-06	0.234818896912939	Human-only
Parahyaena_brunnea	37500	3.93558695277865	3.82910929188776	3.82895989328595	3.32564415482603	4.30359787976031	3.64819593247262	3.97625790192563	0.0725653721371489	0.035417429165489	3.01600687079606e-06	0.277285901216178	Human-only
Phacochoerus_africanus	37500	5.04688199312171	4.70846373602445	4.7061094270959	4.21897418210996	5.13784072205838	4.59065841274874	4.88875182680559	0.169700878391773	0.115381400328834	1.46496860422585e-06	0.5262076563653	Human-only
Pongo_abelii	37500	3.57069186106417	3.85663957653796	3.86015635836051	3.37279691863814	4.37271057386235	3.68769867948897	4.01488171369361	0.151717956604929	0.089980485553963	4.28618848897036e-09	0.502644928136428	Human-only
Pongo_pygmaeus	37500	3.94568345136456	3.96501759940193	3.96112800005921	3.41986144693326	4.41952346522364	3.79481164513486	4.14195155835149	0.0671012853115977	0.0305614903374849	1.93738092117025e-09	0.259298149978652	Human-only
Pongo_tapanuliensis	37500	3.50754964737826	3.81768499763407	3.81892663575291	3.33712966416373	4.28198224859286	3.71098199250692	4.04243857993231	0.157438682800559	0.0986918775156393	3.34845491661534e-07	0.493616645709214	Human-only
Pseudois_nayaur	37500	4.53365171125909	4.62951250337298	4.62241150481845	4.13340132745135	5.09609400910965	4.42942067165805	4.76603171027907	0.0715689903756028	0.0353332554140727	4.26596143226588e-09	0.274457298295249	Human-only
Puma_concolor_dnaZoo	37500	4.48236112618534	4.72676331217422	4.73678972427754	4.27310558570811	5.16631264140456	4.5759086244547	4.89092229034022	0.119102077762298	0.0633861551502595	4.20374263586021e-09	0.404985278488955	Human-only
Rangifer_tarandus_caribou	37500	4.31822109373506	4.52695347582745	4.53771318425295	4.08033434237568	5.04835088676508	4.35572948498695	4.67819420088755	0.11109459121303	0.0527199306290293	5.4190539371405e-08	0.428047407891385	Human-only
Rangifer_tarandus_sibiricus	37500	5.36894600179324	4.86463475706954	4.87132567376414	4.42640355500519	5.36335989097156	4.70859158650676	5.02413571161858	0.30581885341232	0.254329921583242	1.0856322365687e-06	0.785775313726473	Human-only
Rangifer_tarandus_tarandus	37500	5.6094026015394	5.15602243442964	5.15417454057534	4.71336679373224	5.67252439182834	5.03120298198507	5.33230860379466	0.266095530211764	0.205553773399468	4.32750084787421e-05	0.705579485693908	Human-only
Redunca_redunca	37500	4.64694962885037	4.56611476496509	4.56619275978676	4.02973439290146	5.05909902202873	4.34207286979324	4.68294333171293	0.0756988853464824	0.0340880589755977	7.89242815757704e-09	0.301377807368462	Human-only
Rhinoceros_unicornis	37500	3.67785424380045	3.56340199710399	3.56978173394506	3.10281282005031	4.06742292550605	3.38776182023212	3.71192720007273	0.0721026212142347	0.0352205898615596	2.37637234972776e-09	0.282478515160307	Human-only
Sus_scrofa_scrofa	37500	4.17489819903418	4.23909439422594	4.22984727157592	3.76650257763161	4.67949219753741	4.05353234282032	4.37321264242729	0.061234354963598	0.0271617230252188	1.74372451186272e-07	0.215823437932535	Human-only
Syncerus_caffer	37500	4.48633989855334	4.69716681250622	4.69842075458092	4.2374450860543	5.14868122899106	4.53808201018508	4.8772869540174	0.105063543556111	0.0560639211945077	1.06064103250446e-11	0.368275098798223	Human-only
Tapirus_indicus_dnaZoo	37500	3.89102239297031	3.8678198186216	3.86703728575681	3.3984639656974	4.32139007945256	3.71539099871735	4.05526828084498	0.0625807810916952	0.0292000573640266	6.81221423749586e-10	0.22308198063558	Human-only
Tapirus_terrestris_dnaZoo	37500	4.7379277471705	4.86145127202251	4.86905955330853	4.42529450826378	5.30394973581098	4.67875940734003	4.99876888463039	0.0727113425372593	0.0316089976697951	5.87754601643964e-07	0.265696085016644	Human-only
Tragelaphus_eurycerus	37500	4.40671230154217	4.23837519183462	4.24085087907138	3.75491788995486	4.7177826488316	4.08551793462415	4.40747781392782	0.0893252139372264	0.0465726034739724	9.57254004619679e-09	0.315670314164763	Human-only
Tragelaphus_oryx	37500	4.92239348669547	4.92111495970852	4.9127712741604	4.46668402737043	5.45675875298174	4.74525715724519	5.09173278209287	0.0665446323931794	0.030417311781699	2.70235881210128e-08	0.257561645248134	Human-only
Tragelaphus_scriptus	37500	4.89884862975339	4.8509514813557	4.85016999915725	4.36746169830652	5.35872305715068	4.66788096709353	5.02801199604381	0.0727403992121196	0.0357798580266389	3.31605406166128e-11	0.260055826246398	Human-only
Tragelaphus_spekii	37500	3.94905135231351	4.11624895486794	4.11981503763423	3.64742655370511	4.63819225043322	3.94985654905704	4.2697560072472	0.093482725810312	0.046560157457583	8.440164307234e-08	0.360025591364335	Human-only
Tragelaphus_strepsiceros	37500	4.42060801725576	4.49167545650905	4.48461058613257	4.02277661466026	4.96596711469129	4.30382264730819	4.62252999235506	0.0620947520617995	0.0299539541785284	1.40898359276503e-08	0.251607425997744	Human-only
Tremarctos_ornatus_dnaZoo	37500	3.79889110008105	4.22816931530074	4.22644422950013	3.72791935334435	4.65455469051094	4.04178225142575	4.34684067923332	0.238991919978366	0.184279786392105	1.50967673674738e-06	0.662965483151372	Human-only
Ursus_americanus_dnaZoo	37500	4.0563743681804	4.39467536628888	4.39946466611503	3.90729370639165	4.8400188054697	4.24712524568152	4.5423369029462	0.171953193297119	0.115103385491944	2.10738529214226e-06	0.540258610697909	Human-only
Ursus_arctos_dnaZoo	37500	3.69862426940078	3.78616701505018	3.77252222279904	3.27171010854595	4.25943909082111	3.61628332256045	3.95057480491145	0.0707394989627142	0.0358789112293039	1.17430533975723e-06	0.260507179545666	Human-only
Ursus_arctos_horribilis	37500	3.9974552067199	4.07387039677859	4.07373461177078	3.64765062739969	4.6328733745138	3.86201979995865	4.21006430105123	0.0708297695390517	0.034405464426667	6.32570621346419e-09	0.276105378557716	Human-only
Ursus_maritimus_dnaZoo	37500	3.6666948933116	3.84595530103057	3.84667167823502	3.33763896430958	4.29021810379856	3.61514437736371	3.95233035298011	0.0949131251847755	0.0479617413736613	8.82873555794024e-08	0.355688941100239	Human-only
Ursus_thibetanus_japonicus	37500	4.11154689845032	3.88174803822425	3.89092135682828	3.39525825912049	4.37142216649074	3.69741623383309	4.02497791602773	0.11099084471014	0.0619851043647096	1.26029660681655e-07	0.378500557068129	Human-only
Ursus_thibetanus_thibetanus	37500	4.86027837949221	4.61610039435741	4.61591324282677	4.12789887934446	5.15576777700284	4.43612330643073	4.77594570014492	0.125064545967242	0.0688643667652943	1.06650378170959e-07	0.432504548507754	Human-only
Vicugna_pacos_dnaZoo	37500	4.64669845640765	5.16170114633726	5.16244286011981	4.70279421187969	5.59473422322511	5.03104781508187	5.31960093442781	0.317023517947346	0.265227773055673	4.97838948083303e-07	0.782004409190681	Human-only
Vicugna_vicugna_mensalis	37500	4.55184543661071	4.91956881300536	4.92312153031741	4.49598268301993	5.44321592469057	4.73400150872456	5.05739908873995	0.198616346365259	0.136546886731614	3.39174253111605e-06	0.608491015339466	Human-only
Vicugna_vicugna_vicugna	37500	4.50412636661978	5.24975895916514	5.25299032441216	4.80459543186347	5.68618201235617	5.09736177317184	5.41126625361633	0.614912358728668	0.555968041199229	0.013854820382182	1.28029287829032	Human-only
Acinonyx_jubatus_dnaZoo	37500	4.13921270911749	4.05441988005018	4.05015278589524	3.3572403232355	4.76858102462839	3.78249418444167	4.26378492458961	0.136677874572874	0.0602198865362529	1.19531087925855e-08	0.537823219090972	Climate-only
Addax_nasomaculatus	37500	4.62228429640481	4.33789601642176	4.33612057546752	3.66969540744957	5.02111137455363	4.10692022918475	4.56394770061221	0.201314273015413	0.10185845802619	8.65807394994444e-09	0.743885194889777	Climate-only
Aepyceros_melampus	37500	3.99035502946258	3.95887247610867	3.9534518355485	3.21258307417636	4.69066275492764	3.73299989360272	4.24426533531421	0.14632118206639	0.0656277714538004	3.39721060851809e-10	0.560860464910227	Climate-only
Ailuropoda_melanoleuca	37500	4.3739589937805	4.20606573203096	4.21077322699365	3.526203036783	4.90770250938576	3.96897507832642	4.44150814709269	0.151605775739097	0.071105606458193	1.04706268267402e-08	0.578276171713634	Climate-only
Alces_alces_gigas	37500	3.95738428167463	3.95219472733839	3.95297999393551	3.29393504072572	4.6418001522034	3.73358309550189	4.1993556518995	0.119276911292889	0.0548530006458744	1.06079236954703e-11	0.455677650715847	Climate-only
Alces_alces_shirasi	37500	3.91674402623259	3.80459748116383	3.80335986314169	3.1228511500652	4.51958684970219	3.56633369602273	4.04553511008178	0.142067439280211	0.0641557783800365	5.22096871324007e-11	0.537895047001154	Climate-only
Alces_americanus	37500	3.81819290966967	3.78947706644575	3.7846893089876	3.07908392409781	4.5265377194354	3.54492477514505	4.03121149581791	0.135099508344521	0.0598022834678488	1.67680910952705e-11	0.528521421586151	Climate-only
Ammotragus_lervia	37500	4.88210548596171	4.63257327109511	4.63663815132923	3.89046336086467	5.37073152639446	4.3671794634224	4.87891172631963	0.20444048157578	0.099829199336455	2.24961199571401e-09	0.76525411763682	Climate-only
Antidorcas_marsupialis	37500	5.6385071916597	5.4356276030113	5.43971924771098	4.77963156758462	6.11673733777153	5.196379270248	5.64866606116404	0.155267741552972	0.0756473134342047	2.03682843907004e-09	0.576659728165268	Climate-only
Antilocapra_americana	37500	4.58325831699459	4.37704490097245	4.38052182655998	3.6883199354795	5.12661688217835	4.12577916910543	4.62057471966601	0.176649059375745	0.0869451592421732	1.7994765877989e-09	0.670223271816631	Climate-only
Axis_porcinus	37500	4.42919343285804	4.28340741378192	4.28160911452307	3.54082525922019	5.01841906090555	4.05441098764468	4.56148666056328	0.16756614553838	0.0757321395255267	7.07173478741363e-08	0.650863982958724	Climate-only
Babyrousa_celebensis_dnaZoo	37500	4.87016215030388	4.80201554907289	4.80506389880105	4.164158580978	5.44933272348783	4.59740096639146	5.04006284590546	0.113859161041368	0.05160726195922	1.35126128502197e-09	0.443615435832719	Climate-only
Beatragus_hunteri	37500	3.60571903684707	3.55352068576557	3.55171202477217	2.91291703280786	4.20550419521807	3.32786420266534	3.77726138888656	0.112405131118306	0.0512633460843599	1.52253367257614e-09	0.435275584703629	Climate-only
Bison_bison_dnaZoo	37500	4.47199276177589	4.24006945784502	4.24259487156707	3.55207542733611	4.96102262975571	3.98716027378501	4.46413846051832	0.180915079061359	0.087547387117819	5.1254430942037e-08	0.693576586722045	Climate-only
Bison_bonasus	37500	4.20878977919427	4.12684686774717	4.1254676386594	3.39569592804657	4.77279101208522	3.8982215452506	4.364813101945	0.130343205952909	0.0575425981464732	6.69569331819715e-09	0.517743554776502	Climate-only
Bos_gaurus	37500	3.93479987488917	3.81275511797727	3.81128631061843	3.04201967336364	4.55466376216295	3.52748212710637	4.0578701196192	0.167852334115072	0.0777094726995087	4.3784093066723e-09	0.648758805303343	Climate-only
Bos_grunniens	37500	4.4523461694537	4.28103422126157	4.28228001166768	3.61384030749935	4.96483451568847	4.04058391892801	4.50833774793611	0.150420959188688	0.0697844141018445	5.07553854381494e-12	0.578608161796396	Climate-only
Bos_indicus	37500	4.25609614848715	4.52555394345111	4.52517808634857	3.89172933030597	5.21529859588216	4.30131024160938	4.75783834289493	0.187671798779795	0.0959464659013136	1.33850737987039e-10	0.682515290450396	Climate-only
Bos_javanicus	37500	4.31964914707577	4.39058969264644	4.39226085674511	3.71553107867856	4.9936094082064	4.17108112753109	4.61088119371399	0.113107082323007	0.0507361339767962	4.37436521121776e-09	0.431130346873884	Climate-only
Bos_mutus	37500	4.44307763900084	4.47829862868998	4.47740443442956	3.81367254024056	5.12428092557314	4.26344459715673	4.69979804785038	0.112088795751028	0.0492168145006928	1.29888440134538e-11	0.430757248423415	Climate-only
Bos_taurus	37500	4.5368130694552	4.26096018770166	4.2577857286516	3.61648059574424	4.92972582786246	4.01711973627178	4.47241714004202	0.191953931580285	0.0954364614936112	4.32197518873686e-09	0.705581637879562	Climate-only
Bubalus_bubalis	37500	4.14179659452225	4.56510875743849	4.56192622212579	3.89569375675349	5.23866591967881	4.34595603250986	4.80702848830749	0.293279183798178	0.18440049186462	1.40108448261903e-10	0.959735336481495	Climate-only
Budorcas_taxicolor	37500	4.23362855080726	3.95006897670154	3.94816619878295	3.25849743509685	4.65504079524755	3.74504528110259	4.22057693740782	0.208712906509603	0.107154544148877	2.48677439035058e-09	0.756988023171594	Climate-only
Camelus_bactrianus	37500	4.33964412270348	4.19017468428193	4.19367848714206	3.51843954094599	4.90912707324545	3.95533064745025	4.43163656476851	0.147638766312763	0.0685153416743747	5.5597250250736e-10	0.565343369009791	Climate-only
Camelus_dromedarius	37500	4.39421098640639	4.18920116037985	4.1906654232749	3.4788083580017	4.87891186122792	3.95739072215618	4.43904547269221	0.169769971453708	0.0796320338272394	2.19758283619363e-09	0.650089341832211	Climate-only
Camelus_ferus	37500	4.72483921062909	4.50019787636196	4.50309398984487	3.78600437732807	5.23923685380181	4.26711651289881	4.768837747285	0.189713323599251	0.0882598968507509	5.44916128739657e-09	0.718324052853317	Climate-only
Capra_aegagrus	37500	4.54232912717966	4.54517674775826	4.54214157208909	3.87063473737552	5.17058209511171	4.33044864269373	4.77271605056871	0.110248650988523	0.049320828499999	6.32850667785011e-09	0.42373649018094	Climate-only
Capra_ibex	37500	4.37929137064276	4.48973862302393	4.49090690931375	3.80907730775604	5.18262893998784	4.22939708257945	4.70956839836206	0.138880104247519	0.063095243459398	1.77843579580452e-10	0.538557870777809	Climate-only
Capra_sibirica	37500	4.35497609133614	4.51682309187993	4.51383746921697	3.83651592946711	5.19739566686798	4.27392085651955	4.7420352907061	0.146556169482209	0.0692433716465966	5.86785406399577e-10	0.550097634286188	Climate-only
Catagonus_wagneri	37500	4.4473299626222	4.35784157490515	4.35474063712337	3.69560945767032	5.04070627056498	4.12966848207711	4.58237470489968	0.124421321207964	0.0545114504476614	6.92934758292762e-09	0.486347491073341	Climate-only
Ceratotherium_simum_cottoni	37500	3.43428083247786	3.49837575787979	3.50028079781572	2.76811543359942	4.23992231778512	3.21120520608354	3.7206586275904	0.146184199266248	0.0669197727428265	3.67948156931648e-09	0.559607701495652	Climate-only
Ceratotherium_simum_simum	37500	3.55813505534811	3.57605173516121	3.56495030874401	2.80451283876753	4.26246261878259	3.34103002058358	3.82972200021337	0.136637170874172	0.0602465828234287	4.92788600955409e-10	0.5398928831475	Climate-only
Cervus_canadensis	37500	3.9576752643504	4.02755265176641	4.01933742615042	3.25171195140429	4.72469302200355	3.78156859124163	4.29105718537717	0.146384787079503	0.0688559129769827	2.11380916023737e-08	0.565241487152562	Climate-only
Cervus_elaphus_hippelaphus	37500	4.95478375938684	4.69498733074731	4.69291775710358	4.01736726190483	5.30410481735135	4.45306827533116	4.88951767598594	0.175946270661688	0.0892817325494928	1.02239190690487e-07	0.648371678891671	Climate-only
Cervus_hanglu_yarkandensis	37500	4.16446415131442	4.33755627638676	4.33276014490995	3.66515051095267	5.00543503655851	4.11298990775343	4.5734641621222	0.146399306298625	0.0726310812416325	8.49059311918262e-10	0.548762659499684	Climate-only
Cervus_nippon	37500	5.05656042881681	4.74307328520849	4.74272125071249	4.08850192152166	5.36699317342812	4.53719550852507	4.97827878371086	0.205323774189329	0.111212637937104	1.84129214233426e-08	0.72797095285679	Climate-only
Connochaetes_taurinus	37500	4.42241770697471	4.58600912195585	4.58819970006418	3.86728746879282	5.27120657563413	4.34357781167495	4.82283643592996	0.155172720460672	0.0718380332112895	4.24985799361157e-09	0.58888583939095	Climate-only
Crocuta_crocuta_dnaZoo	37500	4.58716540247228	4.3827447838019	4.38028664181559	3.67146217495993	5.05527064086085	4.10761546321881	4.580365667219	0.168884286149894	0.0795784403990212	4.95090826946041e-08	0.646384317613818	Climate-only
Dicerorhinus_sumatrensis_sumatrensis	37500	3.52502273022617	3.57943170219964	3.57676373958829	2.84219996317697	4.31190261735123	3.35286154775558	3.85608717212301	0.143367809275059	0.0650027950629562	2.46041175856379e-11	0.5558071099106	Climate-only
Diceros_bicornis	37500	3.82150482553883	3.70339065714759	3.7001286378228	2.93509036033973	4.43250730491089	3.45097649615435	3.96036160714688	0.161359701496218	0.0746132084035625	1.62692863019987e-09	0.616288807278051	Climate-only
Diceros_bicornis_minor	37500	3.70978535759124	3.73395732221958	3.7320967189729	3.04776193695148	4.36577710765391	3.54435919316443	3.99371912370034	0.1137295020672	0.0529535891225823	6.73476235932675e-11	0.43584318225312	Climate-only
Elaphurus_davidianus	37500	4.29686311536659	4.17096102985462	4.17097992820546	3.43075349552987	4.90175920916293	3.95491937043826	4.4580013579884	0.156174992381787	0.0708275150686538	1.21625339705764e-09	0.608578154376259	Climate-only
Elephas_maximus	37500	3.59178558222703	3.38996321252715	3.38341812996198	2.69933353983437	4.04395557146467	3.16599917073714	3.6260604824436	0.161014495998017	0.0739365666700311	1.19944861391196e-09	0.610110878361757	Climate-only
Equus_asinus	37500	4.40915213279504	4.32493521625689	4.33399542211082	3.61248454418209	5.08810210274965	4.09421030018373	4.59626872215083	0.146998067231868	0.0668444306038258	8.42820187901874e-10	0.554135252402832	Climate-only
Equus_asinus_somalicus	37500	4.47797182714652	4.21348191971673	4.21804867363822	3.5035693431593	4.94502235222338	3.9451857424964	4.44151291340998	0.204849145687222	0.103833565417419	1.27185420308957e-09	0.757114261982885	Climate-only
Equus_caballus	37500	4.67939358531555	4.77464383406167	4.77570091192861	4.06422120402151	5.44940599612908	4.49773352518014	4.99164389131775	0.138433156216865	0.0636418961867802	2.39484193205372e-10	0.511738486820275	Climate-only
Equus_grevyi	37500	4.6321001293506	4.33402485189288	4.33645217369016	3.62468764917163	5.05806122793133	4.09612568260905	4.58284547889935	0.220581887438303	0.112248148934526	1.87565224946974e-12	0.808501692043517	Climate-only
Equus_hemionus	37500	4.50117788269436	4.68053889791629	4.67772335870902	4.02382166193469	5.29733770606761	4.43928738672236	4.86945113470709	0.136432765427043	0.0661484530876533	6.60250896913479e-09	0.516981386087087	Climate-only
Equus_kiang	37500	4.04041533416668	3.82617568597867	3.82632570654781	3.07924261837479	4.53056044109524	3.57592334863941	4.0690151271598	0.182473984464897	0.0844380390970273	1.38934882578521e-07	0.697806428641691	Climate-only
Equus_quagga_dnaZoo	37500	4.99129337500386	4.70619263669489	4.70659676760146	4.06449049069562	5.37963128281798	4.4783316424671	4.92600399427892	0.192625717077875	0.0979766397109929	6.13363945447748e-09	0.698967726001529	Climate-only
Equus_zebra_dnaZoo	37500	4.51696301350108	4.26002601049429	4.26340317070788	3.62574220967053	5.00145368576039	3.98104083072416	4.46169963341516	0.188301718769445	0.0942382494609471	1.62382712365148e-10	0.681669408036677	Climate-only
Giraffa_camelopardalis_antiquorum	37500	4.68063193162033	4.43462174539213	4.4332984015119	3.79007897900532	5.06359229025656	4.20843342123542	4.65170331409667	0.168328396655528	0.0835499675726828	6.11898961513771e-08	0.627530821254066	Climate-only
Giraffa_camelopardalis_rothschildi	37500	4.51866502440413	4.45563266882394	4.4552010271786	3.81963287602629	5.07524536715415	4.23976922253203	4.67134330345012	0.109019461839144	0.0500781188216178	6.18557777534633e-13	0.413708795769862	Climate-only
Giraffa_tippelskirchi	37500	3.9605103031012	4.10119172546069	4.09964982878325	3.42514887643853	4.75880319754836	3.88029450201305	4.33674056447294	0.134847557949112	0.0621524274690822	5.02521944530387e-09	0.513697657549567	Climate-only
Gorilla_beringei_beringei	37500	3.56567658041282	3.40286266143499	3.39703808265105	2.63051613456514	4.08490643976262	3.15382624187429	3.65532957096738	0.166839760072883	0.0729579339885977	4.63134910356052e-09	0.654503771230865	Climate-only
Gorilla_beringei_graueri	37500	3.54571248613683	3.35459345977573	3.35130207045517	2.61663005521415	4.12234450078104	3.04903126967331	3.56840292061197	0.187460232060762	0.0847796449064861	3.80240074471473e-09	0.733981821988124	Climate-only
Gorilla_gorilla_diehli	37500	3.52231779674419	3.63946830230617	3.64131910389545	2.91556945858033	4.37284570421127	3.43633157315873	3.93466891008695	0.153724020363014	0.0706758650630549	2.30220848104963e-09	0.613822499404096	Climate-only
Gorilla_gorilla_gorilla	37500	4.24416919171064	4.11912900466142	4.11973795445734	3.42286448025153	4.78019292190192	3.85448860446345	4.3148314705586	0.133257083539307	0.0605149263500851	3.17693428002265e-09	0.505901258001417	Climate-only
Helarctos_malayanus_dnaZoo	37500	4.38456777561224	4.31575520723272	4.31412570953024	3.60485621317952	5.0162995712139	4.11219734622745	4.59926209467608	0.135686195531001	0.0615063285505794	4.72850083810115e-12	0.519230754920803	Climate-only
Hemitragus_hylocrius	37500	3.86392837065048	3.63496064048779	3.63662907368164	2.95906930061867	4.37598570371217	3.4075675519861	3.89304477866483	0.183390001524375	0.0871462093941684	1.33845961148633e-09	0.681779090752928	Climate-only
Hexaprotodon_liberiensis	37500	3.41500886138981	3.48073315566569	3.47844204905289	2.77100753190281	4.18171626417207	3.23744266703761	3.70381627105052	0.132100157657742	0.0578714090750869	1.26993972447524e-08	0.52428124552565	Climate-only
Hippopotamus_amphibius	37500	3.79601452965277	3.7341780027602	3.73520098694428	2.98176844014547	4.50123819792293	3.49134946216365	4.00431410033986	0.154428675429108	0.0693243465220207	5.37706903961392e-08	0.592581147163999	Climate-only
Hippotragus_niger_niger	37500	4.45795605915752	4.36825593456572	4.36404373253166	3.63332649197912	5.02950270712752	4.16278440931389	4.63578734619517	0.136212570705368	0.059860687223138	2.17367307644917e-09	0.524538245435692	Climate-only
Hyaena_hyaena	37500	4.24790832356688	4.13704588306761	4.13796214584337	3.52147902232807	4.85036672164147	3.90026682258811	4.34311029319804	0.124708613086162	0.0571561680204536	1.94416609335615e-10	0.474847098580066	Climate-only
Hydrochoerus_hydrochaeris_dnaZoo	37500	4.73543735805139	4.41475021039981	4.41463832288165	3.76573842780054	5.06199243467026	4.19232361098008	4.63751329418381	0.214757014705489	0.116712942466212	2.03139556952437e-08	0.751204711761515	Climate-only
Kobus_ellipsiprymnus	37500	4.17811777381973	4.28170871605821	4.28026277362776	3.53192957421775	5.03119963361119	4.06118207673618	4.58457172151869	0.159430513926747	0.0738673657098519	1.2394256352273e-10	0.607646495842815	Climate-only
Kobus_leche_leche	37500	4.43721792597977	4.51983469867556	4.52566366847555	3.87427328110459	5.15268249182372	4.29591177123248	4.73057667358335	0.113969342449415	0.0510776698130666	3.59029867923083e-09	0.429092473990566	Climate-only
Lama_glama_dnaZoo	37500	4.89836039888711	4.71405736588646	4.71707086523558	4.03083879092556	5.3624000545446	4.46707459130759	4.92821247418459	0.149605616464508	0.0699518904371226	2.32371891311747e-09	0.561391649031359	Climate-only
Lama_guanicoe_cacsilensis	37500	4.55405550321129	4.69238338940312	4.69050906761786	4.08686150009841	5.33453376540106	4.4622564717726	4.88823029877129	0.121091954573536	0.0563319696971933	7.18275178658636e-10	0.469265131835796	Climate-only
Lama_guanicoe_guanicoe	37500	4.37928949941608	4.2331428365582	4.23167170906257	3.46541057349022	4.92500832170733	4.02251799970478	4.51131073737911	0.157921110294617	0.067533192284405	1.15828125359512e-08	0.610640737865384	Climate-only
Litocranius_walleri_dnaZoo	37500	4.61209550021245	4.53057934698612	4.5273826044004	3.84427711881764	5.26132509535729	4.3227881286534	4.8025821145421	0.136820098101782	0.0624282008123942	3.29721598345076e-09	0.528460172951422	Climate-only
Loxodonta_africana	37500	3.7198193776015	3.83804831465541	3.83094382137241	3.09139210243417	4.5096676925801	3.60738133268061	4.08254022867603	0.141467654329063	0.0641454449157796	3.97762631879805e-10	0.537555330715904	Climate-only
Loxodonta_cyclotis	37500	3.63566433575565	3.55636066316009	3.55378675144381	2.79448979435761	4.31857119103839	3.2769180085576	3.80865996852512	0.161518600265987	0.0746159752749619	1.1279995501897e-12	0.615364506051167	Climate-only
Macropus_fuliginosus_dnaZoo	37500	3.99920777333928	4.18509954093125	4.18845948071781	3.42823038267244	4.88597914458449	3.91955759312899	4.4172539030372	0.173972373570375	0.0814062998729669	5.75251466870371e-10	0.671477052070365	Climate-only
Macropus_giganteus_dnaZoo	37500	3.84052450539699	4.35300594161888	4.35053458428067	3.6177872835968	5.04748987792558	4.10654386618812	4.59402319319228	0.392121720041494	0.264106702822871	1.5597812518266e-09	1.21388745820898	Climate-only
Macropus_rufus_dnaZoo	37500	4.70442538631988	4.59219177520487	4.59330840885454	3.93221351578788	5.24340051246372	4.3793395601586	4.83679820123301	0.125809134896136	0.0566070068290497	1.16205437639756e-11	0.480594691708252	Climate-only
Myrmecophaga_tridactyla	37500	4.55418520838273	4.59082188912897	4.58106517135282	3.82703741975032	5.28715181548058	4.38156313130303	4.89785229344568	0.142764769967975	0.069867413992094	5.88619215623965e-09	0.535296537307891	Climate-only
Nanger_granti	37500	4.24655414644588	4.35805010145542	4.35683632438827	3.66993265573937	5.0410064887092	4.11555869221803	4.57763748868541	0.133915213922352	0.0597742294081895	7.29623883707096e-11	0.513117110672478	Climate-only
Odocoileus_hemionus_hemionus	37500	4.43602650230614	4.38326238643835	4.38013698744299	3.68393954191787	5.07240696366809	4.13142246792299	4.62095846950762	0.132284471715554	0.0615668629117693	3.72631050431619e-11	0.49436362930905	Climate-only
Odocoileus_hemionus_sitkensis	37500	4.45894193758305	4.52152141523855	4.52335712259202	3.88977509684686	5.15404356104982	4.30218324345823	4.72855161391073	0.106633713928974	0.0483900393657831	2.90948444980724e-10	0.414136085058093	Climate-only
Odocoileus_virginianus_borealis	37500	5.06386700222159	4.98189044341512	4.9782960064149	4.27718064133831	5.65776375354703	4.73239527242676	5.20779141567112	0.13285402875467	0.0596637725723721	2.04796951614116e-08	0.521171014704682	Climate-only
Odocoileus_virginianus_dnaZoo	37500	4.89465504873832	5.01136122825095	5.0129195813375	4.33435298151647	5.72167911598485	4.7843662147989	5.25459677952337	0.139651138616305	0.0642338602307221	2.5138270811142e-09	0.53324084139276	Climate-only
Okapia_johnstoni_dnaZoo	37500	4.29854575237079	4.46360637539009	4.4609436414015	3.80586527189392	5.07037192345389	4.25634786194208	4.6835505497392	0.129285109469024	0.0618368418915179	8.14528551811293e-09	0.489883591504569	Climate-only
Oreamnos_americanus	37500	4.17772400888805	4.04537209618905	4.0420295753454	3.38996406732253	4.72559139701365	3.84664639786088	4.30319482612758	0.135746609024651	0.0593239074829035	8.88759714518003e-09	0.521593305170245	Climate-only
Orycteropus_afer_dnaZoo	37500	4.34450823727556	4.2813279683612	4.28331516560128	3.59800266098452	4.95682181768112	4.05774344312527	4.52173175512585	0.124429624146076	0.0567839887348572	1.19661087396661e-10	0.485371992350861	Climate-only
Oryx_dammah_dnaZoo	37500	4.29620725471531	4.24194200098088	4.23718316861692	3.46884179297815	4.94049991370834	4.00747639206912	4.49608572376843	0.141727208451838	0.0616139529280605	5.54795887862791e-10	0.560005164071336	Climate-only
Oryx_gazella	37500	4.72392810086008	4.6304926247846	4.63406339596972	3.91950769862556	5.38500789523055	4.35190801390058	4.84476503525677	0.144239527100228	0.0659748526613042	1.73057799400444e-09	0.560835882288507	Climate-only
Ovibos_moschatus	37500	3.7255519762739	3.82711705304767	3.82195597789759	3.15691772426305	4.45132361099711	3.6278313637598	4.06558996804549	0.11713106027402	0.0530233215566088	1.03335153102378e-10	0.44363854033449	Climate-only
Ovis_ammon	37500	4.71523736874233	4.52884445165215	4.53115412782255	3.82793265671438	5.21930242755405	4.25437192529423	4.73326037349425	0.161884872579545	0.0743573253270701	5.70010590988051e-09	0.624147421948677	Climate-only
Ovis_aries	37500	4.94382189082094	4.82301326024144	4.82120823713196	4.17791972135519	5.48022431830977	4.65425162306916	5.09054204417086	0.123942183018284	0.0557909467708117	2.23847952476022e-08	0.490290687957696	Climate-only
Ovis_aries_musimon	37500	4.89139799261537	4.52557927344129	4.52664955017877	3.85639052441164	5.2198494126707	4.30003666687935	4.75411065365256	0.253480539210994	0.142989045541522	1.44530190055812e-08	0.892861849116538	Climate-only
Ovis_canadensis	37500	5.03467207857933	4.3133302228951	4.30879323275098	3.7070560292327	4.97104716468005	4.08224297642663	4.51490055384629	0.630003966257673	0.520334072772555	9.24587079225411e-08	1.55000951825994	Climate-only
Ovis_dalli	37500	4.50830944398938	4.18657507918587	4.18470525305091	3.54889944829041	4.82827990458536	3.97893367472203	4.41315316948057	0.212743801175844	0.116001779623087	2.02280097355993e-10	0.759428510351207	Climate-only
Ovis_nivicola_lydekkeri	37500	4.07290008807515	3.94292244974659	3.94248702781957	3.22689112773807	4.66954039987647	3.69097080072477	4.17995100844696	0.151102688690389	0.0693018816817704	3.38460961782594e-08	0.577995439356717	Climate-only
Ovis_orientalis	37500	5.22622732882319	5.05754939932264	5.05366372269652	4.35977433833985	5.6945999972418	4.83981464625558	5.30127211133782	0.147602227187108	0.0686560274467579	2.63291465671082e-12	0.565019772214354	Climate-only
Ovis_vignei	37500	4.85174724126418	4.91136604000094	4.90714475975995	4.27428950059591	5.62852453355958	4.67727654400098	5.13258213301996	0.119768146252039	0.0544196773414592	4.72251488218779e-09	0.476698812737807	Climate-only
Pan_paniscus	37500	4.24882426618679	4.01621035370944	4.01594977639026	3.3896235081273	4.72565285595837	3.79819854306328	4.2615571256191	0.172949781903796	0.0835337278034068	1.38905341026857e-08	0.64078228299065	Climate-only
Pan_troglodytes_ellioti	37500	3.98690518067719	3.9565857959208	3.95204942327718	3.23209951000665	4.72125961771915	3.69412125446388	4.20928171589571	0.14775502181378	0.0670559183889337	1.3634708827423e-07	0.561944775028862	Climate-only
Pan_troglodytes_schweinfurthii	37500	4.13391927253602	4.08341326001157	4.08363411345213	3.35433594660642	4.83534978413862	3.84052007702182	4.34663741245629	0.147049155016084	0.0656319237146512	1.94904463415884e-09	0.561140365270068	Climate-only
Pan_troglodytes_troglodytes	37500	4.28159425025917	4.212657755693	4.20878851567254	3.4715069062616	4.96930989065199	3.98857728249513	4.48967781448716	0.150839433299942	0.065393627904036	7.096754389188e-09	0.579485549554659	Climate-only
Pan_troglodytes_verus	37500	3.73230597999158	4.02356641786198	4.02117332505942	3.32014271578662	4.76120452508187	3.81655977245202	4.30414589191411	0.216853813644839	0.113228003499	4.58288456834284e-08	0.799811829914947	Climate-only
Panthera_leo_PanLeo	37500	4.35889333617591	4.23077039460985	4.23085436006655	3.55423383031186	4.94652209554625	3.9991453560551	4.47778905583	0.142876606497679	0.0653006597114095	4.00253589615154e-10	0.54150613575011	Climate-only
Panthera_onca_dnaZoo	37500	4.49439328075435	4.41017183249272	4.40920135412252	3.75600984715372	5.04840595260722	4.21133511605753	4.65328634112312	0.116110808523071	0.0526911144744202	3.17385089683693e-10	0.445466254953681	Climate-only
Panthera_pardus	37500	4.1084510590783	3.98930784111789	3.98098381492409	3.30473686824882	4.64976110233497	3.78935851813934	4.25560599065399	0.136286873381172	0.0607068367410325	3.84302844821537e-09	0.532816204862914	Climate-only
Panthera_tigris_altaica	37500	4.36583817071757	4.15861135455231	4.16013891419582	3.50426037287137	4.89082772406454	3.9586379786736	4.43522767210239	0.170169826438069	0.0793638511141961	4.31264036880479e-09	0.634669802181786	Climate-only
Panthera_tigris_dnaZoo	37500	4.40855945655092	4.21161733403493	4.21309370830838	3.516552455511	4.91313019022671	3.983544739294	4.45753747311635	0.165326392378457	0.0782118991621696	5.7942241679438e-10	0.630827147399977	Climate-only
Panthera_tigris_jacksoni	37500	4.40476713697569	4.23207835844549	4.22709770990182	3.53661851914037	4.89641879068511	4.00828173457971	4.47361561743387	0.152175782235521	0.0687241409543116	3.65024802249172e-09	0.590855260831154	Climate-only
Panthera_uncia_dnaZoo	37500	3.71205552066746	3.65863768763148	3.65499986486894	2.98863827362907	4.37297411610919	3.39107947728966	3.8625781394291	0.128808455168733	0.0573413476997807	6.60678074505692e-09	0.489724195618302	Climate-only
Parahyaena_brunnea	37500	3.93558695277865	3.87284733111376	3.86629343008441	3.20493566789092	4.54179749871132	3.68231173067914	4.14081375296979	0.122238905106377	0.0536736457346021	1.62726023144047e-11	0.46277067541402	Climate-only
Phacochoerus_africanus	37500	5.04688199312171	4.76331503495507	4.76066479251944	4.07076834480249	5.39474987873428	4.53357391000441	4.98380439138494	0.196979490617286	0.0987455743687472	9.65571064308843e-09	0.715501661658754	Climate-only
Pongo_abelii	37500	3.57069186106417	3.43831710745237	3.43842384791375	2.68724458156593	4.21741353241522	3.18048754283214	3.71210780901846	0.172167839185874	0.0781802944969457	1.61721846805147e-08	0.650947763565884	Climate-only
Pongo_pygmaeus	37500	3.94568345136456	3.82795854113824	3.82393830618091	3.12726089679079	4.49649477131504	3.62451876728165	4.09787381321258	0.140030456770033	0.0623497092103718	1.02955892012113e-12	0.542380903378856	Climate-only
Pongo_tapanuliensis	37500	3.50754964737826	3.32779245801854	3.32466412520362	2.58560131789596	4.08475167335198	3.12719671222115	3.64526758845621	0.181369967390819	0.0824370425269173	5.94474042780042e-10	0.682085975467891	Climate-only
Pseudois_nayaur	37500	4.53365171125909	4.77064754750844	4.76709015608753	4.08611406065855	5.41692106041335	4.52032414445068	4.98042274546988	0.170042918102969	0.0845955681368548	1.93294584790586e-10	0.622522764997095	Climate-only
Puma_concolor_dnaZoo	37500	4.48236112618534	4.39031224524391	4.38269729421786	3.73573855739579	5.03682579304298	4.17288636609454	4.61216926988362	0.120420627362452	0.0527045548115377	9.97351121833983e-11	0.470927305140779	Climate-only
Rangifer_tarandus_caribou	37500	4.31822109373506	4.72568819872619	4.72135413609442	4.08950406204925	5.36199138881511	4.55017675262308	4.98899422749833	0.268982001781345	0.171024703762777	2.02355315493931e-08	0.874751441355843	Climate-only
Rangifer_tarandus_sibiricus	37500	5.36894600179324	4.94090980307296	4.93982398059562	4.28609957748635	5.56003323497139	4.69651104318474	5.13626215789867	0.291120289890493	0.185954647007164	1.89423376058711e-08	0.922050537335772	Climate-only
Rangifer_tarandus_tarandus	37500	5.6094026015394	5.05003581604861	5.05268647576988	4.34742820091876	5.71879737525916	4.80865116619241	5.28095768732587	0.433771214395076	0.314009749784439	2.44638449005369e-08	1.28032465365182	Climate-only
Redunca_redunca	37500	4.64694962885037	4.6722776182173	4.67260937000699	4.06938284448293	5.29666806537512	4.46274119291486	4.88547678457157	0.0998847183662245	0.0449627611155874	5.26630603017199e-08	0.385347845594645	Climate-only
Rhinoceros_unicornis	37500	3.67785424380045	3.35380590990456	3.35135260271154	2.60771769901979	4.05054973742031	3.11432887659468	3.60669985365846	0.241765675114061	0.123882824703706	1.0857596507391e-10	0.875649736837321	Climate-only
Sus_scrofa_scrofa	37500	4.17489819903418	4.14764785964317	4.1471996977159	3.41400109952032	4.91635057745994	3.89049441507861	4.39966723357668	0.147719481588095	0.0653998626747414	1.46229390342816e-08	0.569867350566658	Climate-only
Syncerus_caffer	37500	4.48633989855334	4.612760822052	4.60916904608887	3.86884552752099	5.30542335333309	4.37180739534961	4.86352337045461	0.148508716143559	0.0672839393411891	6.97263747235724e-09	0.561961905663052	Climate-only
Tapirus_indicus_dnaZoo	37500	3.89102239297031	3.79098576966659	3.79350791944644	3.04137887868518	4.49049691232126	3.57462301412541	4.07742277131734	0.148494827406857	0.0673621290659016	1.42967526145776e-08	0.567753933039305	Climate-only
Tapirus_terrestris_dnaZoo	37500	4.7379277471705	4.63493708510218	4.63475664533389	3.92299668447047	5.31097484004769	4.40826402597104	4.88365872681884	0.136260901398498	0.0606954571365875	5.28764862267776e-09	0.528687568740462	Climate-only
Tragelaphus_eurycerus	37500	4.40671230154217	4.26488288288067	4.26860712915396	3.51864546555741	4.95149423287163	4.01979172550061	4.50984925309143	0.154537819390528	0.069968800456459	2.08861526236913e-09	0.599979989646408	Climate-only
Tragelaphus_oryx	37500	4.92239348669547	4.92260529579947	4.92601406829295	4.24794049863908	5.5794257043266	4.70037186936375	5.15318400701984	0.115849125097499	0.0515560417785443	7.13779558729845e-10	0.444582631892231	Climate-only
Tragelaphus_scriptus	37500	4.89884862975339	4.85581218560157	4.85681338278966	4.21525829960376	5.5169729888081	4.63161796890724	5.08436809204603	0.112085284746256	0.0523200871191631	6.03790203903023e-10	0.427019302947696	Climate-only
Tragelaphus_spekii	37500	3.94905135231351	4.18431930379798	4.18696421289011	3.4581894203171	4.87100426502652	3.9428766360261	4.43263907238153	0.189404597982921	0.092756705396993	2.86727356929665e-10	0.712351441484928	Climate-only
Tragelaphus_strepsiceros	37500	4.42060801725576	4.36896350476439	4.36614675408269	3.70147457698235	5.03294662036595	4.15118838199346	4.60946894486347	0.119377766365664	0.0537039232494839	5.25302289068465e-10	0.461634948078389	Climate-only
Tremarctos_ornatus_dnaZoo	37500	3.79889110008105	3.98421006778234	3.98312222501193	3.33784616580199	4.65968987772282	3.75367514781607	4.2037441441215	0.148191748344146	0.07159205067421	3.03731071726808e-08	0.568738649822092	Climate-only
Ursus_americanus_dnaZoo	37500	4.0563743681804	3.93608634906132	3.93249326410136	3.1903071833885	4.62413121066649	3.65073088091887	4.14413574063618	0.151272613836296	0.0683854333299831	6.96160907426644e-10	0.586649331479791	Climate-only
Ursus_arctos_dnaZoo	37500	3.69862426940078	3.58704975290324	3.58308185188894	2.84093236431224	4.34721373626736	3.33446156006849	3.86470851516397	0.16543339423288	0.0764020476899397	1.45719374004357e-09	0.63027448516208	Climate-only
Ursus_arctos_horribilis	37500	3.9974552067199	4.22804436109773	4.22434136404434	3.53962735365807	4.88502236366995	4.02641927946177	4.4800709040372	0.16927122972279	0.0820046851568372	2.57640786518203e-10	0.62353490201601	Climate-only
Ursus_maritimus_dnaZoo	37500	3.6666948933116	3.62808641360448	3.62690233174708	2.95324056324164	4.3243644340679	3.35368971939576	3.83373833217272	0.127001193213647	0.0590242323313793	2.35359908653932e-09	0.478480381331437	Climate-only
Ursus_thibetanus_japonicus	37500	4.11154689845032	3.91806648475244	3.91846238132212	3.17701602505062	4.58562567261455	3.70410233488625	4.18592109439695	0.166228164008028	0.0757820141336004	2.76368830584617e-09	0.629140794919485	Climate-only
Ursus_thibetanus_thibetanus	37500	4.86027837949221	4.75193340943937	4.74962436076325	4.12782978416761	5.3863286134862	4.56819641542737	5.0031284535213	0.115781618217592	0.0523229297297854	7.9041021725363e-10	0.44205493039823	Climate-only
Vicugna_pacos_dnaZoo	37500	4.64669845640765	4.76692623230392	4.76500510428314	4.07318943292723	5.41976959612729	4.56212957639351	5.02996383377141	0.133348473434929	0.0613647102094144	3.79238421184812e-08	0.512187946032087	Climate-only
Vicugna_vicugna_mensalis	37500	4.55184543661071	4.42096833672134	4.42019003697162	3.69021030490041	5.10307885444229	4.16900334098466	4.66278661876106	0.149788996129286	0.0687058462057154	3.75733586754609e-10	0.581151341427203	Climate-only
Vicugna_vicugna_vicugna	37500	4.50412636661978	4.99051304337176	4.99191113665598	4.34393517393053	5.60167470708585	4.74729468631198	5.18809096403814	0.342545706995767	0.237803255049994	9.07036790170016e-09	1.03481178524726	Climate-only
Acinonyx_jubatus_dnaZoo	37500	4.13921270911749	4.09370466901619	4.09606432390751	3.57069265557986	4.57700128367204	3.91704569344503	4.25351455527776	0.0710524657921867	0.0312643621142698	3.6375447071581e-07	0.29083267597125	Combined
Addax_nasomaculatus	37500	4.62228429640481	4.56090510745125	4.55739788396607	4.02040415875493	5.02455944342872	4.38769294033891	4.73092009701391	0.0692444222215273	0.0306068758325649	4.28444592031158e-08	0.26461762108674	Combined
Aepyceros_melampus	37500	3.99035502946258	3.95199190807922	3.95419318008307	3.41225929995437	4.51799834669666	3.81062502678743	4.16954957547581	0.0792984103778358	0.0322651217829687	2.16351093854564e-09	0.316497386711326	Combined
Ailuropoda_melanoleuca	37500	4.3739589937805	4.23389261348195	4.22146345665095	3.7277137755023	4.67522145481741	4.08659021074095	4.41184506115395	0.084747388174036	0.0382707461076156	4.78719826419981e-08	0.359623287631357	Combined
Alces_alces_gigas	37500	3.95738428167463	3.8255578636345	3.83502943966296	3.36169937971782	4.30863831088022	3.63518924113567	3.95534567839995	0.0749234383940128	0.0365897827046009	7.56440798239934e-08	0.281671976606754	Combined
Alces_alces_shirasi	37500	3.91674402623259	3.83778486499514	3.83334613243307	3.343954708608	4.37490551819521	3.62842400809442	3.97524547122608	0.078636873705114	0.0363925248564317	4.35122122587192e-09	0.306436548324522	Combined
Alces_americanus	37500	3.81819290966967	3.76170628659117	3.76361783527929	3.27053428088247	4.26258101278889	3.58018843226388	3.94092943701915	0.0728262914035419	0.0350402034099152	2.89281375409331e-09	0.274486725191271	Combined
Ammotragus_lervia	37500	4.88210548596171	4.86083822840186	4.86041388510774	4.34693515526816	5.38143473731666	4.70292362289748	5.06540171335564	0.0737835501233384	0.0330576392445919	5.81932769258554e-07	0.276671407657944	Combined
Antidorcas_marsupialis	37500	5.6385071916597	5.63167028729494	5.6375963138331	5.15152352882484	6.1329306469024	5.48535353340611	5.82357651374816	0.0633904872120463	0.0298702360472313	2.04313585778785e-09	0.24445455309413	Combined
Antilocapra_americana	37500	4.58325831699459	4.58621051034457	4.58182094752415	4.0270926595095	5.16292275507278	4.46443376771669	4.83531650826971	0.082113725662805	0.0353240013548666	1.09728939850328e-07	0.325105419898676	Combined
Axis_porcinus	37500	4.42919343285804	4.43266629681276	4.44202114757204	3.93169918369989	4.9860551171591	4.26510663769851	4.65049364626668	0.0790904782183128	0.0393471577182443	7.25076798387145e-08	0.290011406009702	Combined
Babyrousa_celebensis_dnaZoo	37500	4.87016215030388	4.79164797232596	4.79330090155555	4.37810236716228	5.28761670003102	4.61811692936474	4.93911652922589	0.0639769274054874	0.0291152513563119	3.67132608290541e-09	0.226962071143573	Combined
Beatragus_hunteri	37500	3.60571903684707	3.52868170553383	3.52740713538967	3.05921326206702	4.00720680488402	3.37980119320643	3.69933940009791	0.0639758964884704	0.0268854472396818	8.65831786078602e-07	0.25238000575534	Combined
Bison_bison_dnaZoo	37500	4.47199276177589	4.45958244019374	4.44967819645844	3.94017995692824	4.94546451966815	4.33799051049653	4.64837036423232	0.0648230573022242	0.0257117734883271	2.05532453337675e-08	0.272268246997899	Combined
Bison_bonasus	37500	4.20878977919427	4.23289852091254	4.23586030515558	3.73402066938049	4.79120019573467	4.03492105249109	4.38410741181152	0.0726195130464314	0.0306682343403964	2.79604667382898e-08	0.280181485364197	Combined
Bos_gaurus	37500	3.93479987488917	3.90323846898585	3.90716546135353	3.41340415320064	4.39620106114066	3.68675155480948	4.03459351295971	0.0667392678456669	0.0311920902516139	2.08981941246873e-07	0.254351564422391	Combined
Bos_grunniens	37500	4.4523461694537	4.42271704874919	4.42647944070207	3.91669589613215	4.96111840810571	4.30145039714783	4.62770649053202	0.0689181726683116	0.0276161500156361	2.9794832853995e-07	0.274463690783128	Combined
Bos_indicus	37500	4.25609614848715	4.26747147923498	4.2653227751057	3.80086004243369	4.74020835751149	4.11758517063325	4.42754729925461	0.0600942158622524	0.025389185993792	3.73344386893442e-07	0.232898715474564	Combined
Bos_javanicus	37500	4.31964914707577	4.27873226246962	4.27813235282769	3.79958128076905	4.74627116473828	4.12909161866413	4.44958656155562	0.0598629920200396	0.0269908951310402	3.89146507036592e-07	0.238480354479779	Combined
Bos_mutus	37500	4.44307763900084	4.46843911555047	4.47975256905637	4.01290285937249	4.93774150544213	4.30822632082084	4.61716678052844	0.0591632778439098	0.024496276568033	2.84207845951676e-09	0.229595360149087	Combined
Bos_taurus	37500	4.5368130694552	4.27555823483771	4.27562960706818	3.79550517526779	4.75102216264701	4.07273160316566	4.39090273293691	0.13046238469503	0.0742379435518403	4.47735230788001e-07	0.478030781181922	Combined
Bubalus_bubalis	37500	4.14179659452225	4.21772618210442	4.22021272602757	3.75476376519921	4.65632311696734	4.02621888214715	4.34692222214418	0.0622675368664812	0.0296001303857374	3.55458919123317e-08	0.234535120875682	Combined
Budorcas_taxicolor	37500	4.23362855080726	4.12632634560338	4.12855611679253	3.61548346408617	4.62172332593585	4.00490007343123	4.34587413312257	0.0782492740350579	0.0347696401313056	1.33543551911008e-07	0.30272804723322	Combined
Camelus_bactrianus	37500	4.33964412270348	4.27413439812433	4.27876762414031	3.78337911325015	4.84854273353807	4.09912328884863	4.44658392695054	0.0763109964817306	0.0351255659572399	5.08869281030958e-11	0.296630476549222	Combined
Camelus_dromedarius	37500	4.39421098640639	4.35477504684161	4.35914236239722	3.83173447722188	4.89730868031157	4.23821501744951	4.59206593318514	0.079996511860504	0.0332327810651789	5.9545303548438e-08	0.304117414282605	Combined
Camelus_ferus	37500	4.72483921062909	4.73166378633351	4.72484611382281	4.14556260238221	5.24603257553047	4.55951838558621	4.92393280457822	0.0792096793006411	0.0335155061934632	3.85093408911205e-07	0.315643241394668	Combined
Capra_aegagrus	37500	4.54232912717966	4.49197514685093	4.49021943518529	4.00461503412696	4.92735776643846	4.34446921112765	4.65216742561646	0.0600809242718183	0.0252696388477342	9.13435230109883e-10	0.238517066287732	Combined
Capra_ibex	37500	4.37929137064276	4.37912808118742	4.38537967540638	3.9419359836123	4.87845215097781	4.22947606051074	4.56066675477107	0.0600581655350348	0.0281882014068016	4.88858793887776e-07	0.223149547243399	Combined
Capra_sibirica	37500	4.35497609133614	4.37779327912538	4.38853308156793	3.88196589578077	4.86650871785645	4.17623292439441	4.52647598858736	0.0687236333179108	0.03142546028622	1.1457004483171e-08	0.250196153001062	Combined
Catagonus_wagneri	37500	4.4473299626222	4.48076444698902	4.47994843589987	3.99880368482166	4.96251821929662	4.34051077156048	4.66449003148858	0.0630236508211244	0.0278842117130491	3.46348229301701e-06	0.250509578977833	Combined
Ceratotherium_simum_cottoni	37500	3.43428083247786	3.44244913725142	3.44100305683047	2.98646763152631	3.97080597064763	3.25209689645022	3.59125077438819	0.0643738827075066	0.0295168825305172	8.04541740246566e-08	0.260070089007861	Combined
Ceratotherium_simum_simum	37500	3.55813505534811	3.44840705786528	3.45470087839323	2.96699754485963	3.935414407291	3.26625227249635	3.57985056676224	0.0712874760154987	0.0348271767704332	2.22688785345462e-07	0.289428845216935	Combined
Cervus_canadensis	37500	3.9576752643504	4.05093628160788	4.04640145672962	3.52659908716604	4.53988331101525	3.88432382401275	4.2282629921726	0.0785263430992701	0.0370405784909417	2.26394076875633e-07	0.291443451380642	Combined
Cervus_elaphus_hippelaphus	37500	4.95478375938684	4.80463403911678	4.8018512129191	4.28449749636023	5.27641583087974	4.62730016288814	4.95767071987398	0.0864280032458065	0.0427405299858191	4.46128454417211e-08	0.309416404930269	Combined
Cervus_hanglu_yarkandensis	37500	4.16446415131442	4.16345374781433	4.1700676053314	3.71477784608324	4.66293053535645	3.97977375949183	4.29881781707218	0.0595433347190155	0.0262357447448468	2.02929260343875e-09	0.229425199989297	Combined
Cervus_nippon	37500	5.05656042881681	4.8465857668953	4.84824885838288	4.39007132908283	5.30817973596156	4.74081985180416	5.07493164687997	0.102103942353887	0.0493288426009346	3.1275324077137e-09	0.375113930153798	Combined
Connochaetes_taurinus	37500	4.42241770697471	4.51531348026535	4.50791394473544	3.99031224496616	4.98387175661921	4.36905364167276	4.68704411233289	0.0691232607480412	0.0326236692871497	2.78478945182065e-09	0.280423680965621	Combined
Crocuta_crocuta_dnaZoo	37500	4.58716540247228	4.52870301280364	4.52501807604897	4.02893833355004	5.0147546173493	4.40342362118863	4.76089594722941	0.0713336435026068	0.0324234477919372	6.27856436904453e-09	0.260885930586834	Combined
Dicerorhinus_sumatrensis_sumatrensis	37500	3.52502273022617	3.47146384184141	3.46789556198458	2.98830374427528	4.01836111304771	3.34247695487446	3.67950979090122	0.0697959888799928	0.0293118177085898	2.79469939604701e-08	0.274190298612196	Combined
Diceros_bicornis	37500	3.82150482553883	3.74837157345663	3.75625557632691	3.27612090120424	4.28843331802789	3.52594976750617	3.87108228960138	0.0702202045634239	0.0314341922436496	5.75110020037841e-07	0.277516160367993	Combined
Diceros_bicornis_minor	37500	3.70978535759124	3.56851523707845	3.56682451062204	3.11789712761445	4.06643907967283	3.38433699993651	3.70260938790079	0.0805943049309351	0.0401348568604288	5.26146208722511e-07	0.312503817612891	Combined
Elaphurus_davidianus	37500	4.29686311536659	4.27574450079142	4.2629591468847	3.76789225406242	4.80780654188537	4.08011998942166	4.43264354929981	0.0725343293086131	0.0316214843059563	2.31769447432136e-09	0.2762267681213	Combined
Elephas_maximus	37500	3.59178558222703	3.44877261863697	3.4518683983071	3.01044270649358	3.92660183708859	3.28794380118784	3.60644838801788	0.0776367528591805	0.0376995179358147	5.78502862945691e-07	0.291556181777645	Combined
Equus_asinus	37500	4.40915213279504	4.41119189823457	4.41798449845573	3.80509209107742	4.87963544653482	4.26437624493448	4.63197970876487	0.0758428118492527	0.0357676190389317	2.74488485391729e-07	0.300503727545892	Combined
Equus_asinus_somalicus	37500	4.47797182714652	4.40580942060691	4.40629049627129	3.84956064577926	4.88853844522133	4.25513703853189	4.59295319883419	0.0756494876372295	0.0323861978075243	8.98340457891618e-08	0.295907499710556	Combined
Equus_caballus	37500	4.67939358531555	4.66124136044221	4.65834071407347	4.1327400620276	5.12218045839745	4.47006453931611	4.80375491741349	0.0646683592351358	0.0305098443254284	5.31538536848076e-07	0.26143021059679	Combined
Equus_grevyi	37500	4.6321001293506	4.52813224786432	4.52531746938671	4.00969519670553	5.03690395059744	4.30446887979782	4.66310166419923	0.0838031290085918	0.0391386528647116	9.22428059112033e-07	0.338495824313007	Combined
Equus_hemionus	37500	4.50117788269436	4.4529216159358	4.44723949679019	4.04127180887147	4.9789687800529	4.3135237756221	4.64328158311314	0.061852080383514	0.027738751609976	1.81437323306236e-07	0.22405132043641	Combined
Equus_kiang	37500	4.04041533416668	3.95250761761471	3.96010912329111	3.51814501844507	4.4084927715494	3.78666869754501	4.09220158806453	0.062110085203248	0.0299342643572744	1.6819650519609e-07	0.224155725551116	Combined
Equus_quagga_dnaZoo	37500	4.99129337500386	4.78602960072053	4.78655449830391	4.28608261080763	5.26535095398591	4.60862793798326	4.93717453806278	0.104199324020792	0.0519819139574979	4.80417135047739e-09	0.394782917226769	Combined
Equus_zebra_dnaZoo	37500	4.51696301350108	4.43389989313367	4.43124531487285	3.91797490705945	4.91753719516778	4.25652272043444	4.62823094613511	0.0765062179956355	0.0369362539428139	2.18303548439119e-08	0.301122262173932	Combined
Giraffa_camelopardalis_antiquorum	37500	4.68063193162033	4.5226968059861	4.51627496773333	4.00033431700369	5.00141839971225	4.38449924249301	4.71549852886531	0.0929173143364702	0.0422993149727647	4.40441417261544e-07	0.353283729112713	Combined
Giraffa_camelopardalis_rothschildi	37500	4.51866502440413	4.35840053602269	4.36115667347044	3.93254316824247	4.876372185766	4.22411200333972	4.53274551986298	0.0815658068846002	0.0393966140342625	1.23330311186689e-06	0.296625006949449	Combined
Giraffa_tippelskirchi	37500	3.9605103031012	3.9199306707775	3.92137778308469	3.4615907519845	4.40748933968807	3.82021740599459	4.12738488309927	0.0594777637221438	0.0241456296792751	9.24093952719722e-09	0.229435489554268	Combined
Gorilla_beringei_beringei	37500	3.56567658041282	3.44850011885267	3.44331918560267	2.97205528428353	3.91434825341214	3.28854564538091	3.60437333996056	0.07387849933352	0.0325066952123158	7.06881601483634e-09	0.2994206554253	Combined
Gorilla_beringei_graueri	37500	3.54571248613683	3.47866610705224	3.48065675535932	2.97227458870701	3.96980116257234	3.27187020137935	3.61059610184955	0.068977811218508	0.033071206034125	3.94406272036284e-09	0.277394837269804	Combined
Gorilla_gorilla_diehli	37500	3.52231779674419	3.53307259242653	3.52892224818321	3.03389235940062	3.99088655367279	3.33562209735264	3.65162380909978	0.0605239244441749	0.0275698280720608	1.18605767833245e-06	0.236896287750155	Combined
Gorilla_gorilla_gorilla	37500	4.24416919171064	4.1406748195972	4.13452414717936	3.59908710868206	4.57236351753742	3.98087935512075	4.30794783604046	0.0761201896644679	0.0327054263063348	2.98506609498855e-09	0.307661486592057	Combined
Helarctos_malayanus_dnaZoo	37500	4.38456777561224	4.39402294868457	4.40044146355971	3.83263151987073	4.88228395511947	4.24243916070484	4.5816572251533	0.0705743775190218	0.0302948519398483	8.95406537732639e-07	0.28474396850504	Combined
Hemitragus_hylocrius	37500	3.86392837065048	3.83650263797982	3.83428348534948	3.33400948111554	4.34157638641156	3.68213880650092	4.02708788344029	0.0691157834851389	0.0301935386619791	6.58745671151418e-08	0.261608532166409	Combined
Hexaprotodon_liberiensis	37500	3.41500886138981	3.39934885450507	3.40579781136188	2.9418764688615	3.88165003327303	3.21524077486638	3.53840736966702	0.0597630063983432	0.0262668103226223	2.48327128408104e-07	0.223854260859563	Combined
Hippopotamus_amphibius	37500	3.79601452965277	3.77461458826528	3.75580596783512	3.13408519124651	4.22139580875444	3.62139401261236	3.97075648683147	0.0758248462127733	0.0305135382850515	5.3564865769033e-07	0.307832072373267	Combined
Hippotragus_niger_niger	37500	4.45795605915752	4.39784037692355	4.40285448843064	3.87673730099598	4.86711410190996	4.19508053216219	4.55397762741171	0.069123236815946	0.0338869733790477	1.93154269840336e-06	0.267159006289023	Combined
Hyaena_hyaena	37500	4.24790832356688	4.11265723033232	4.11104386341319	3.62739836431324	4.54873148477541	3.89607465159308	4.23611816712308	0.0773989919325064	0.0369836476704796	5.66930986096765e-07	0.292589273485846	Combined
Hydrochoerus_hydrochaeris_dnaZoo	37500	4.73543735805139	4.72620733159742	4.72091246528491	4.17981140958331	5.17053345999327	4.55132537061984	4.8758584257372	0.0642360880988477	0.0267915858180759	1.33050996395368e-10	0.261836955878309	Combined
Kobus_ellipsiprymnus	37500	4.17811777381973	4.23612154506125	4.24212311542194	3.68463572260976	4.70098408979764	4.09487400877134	4.40870274442354	0.0671224620807376	0.027314718157399	2.28811843668105e-09	0.270862678098837	Combined
Kobus_leche_leche	37500	4.43721792597977	4.31575954479815	4.31554900849932	3.8415458058724	4.79617484819551	4.15989277847592	4.47520045266908	0.071548336247935	0.0333785844365502	3.60405077405206e-10	0.272648123454759	Combined
Lama_glama_dnaZoo	37500	4.89836039888711	4.9932799971811	4.99289010990461	4.52692825209043	5.49668245970764	4.81769943410352	5.13990712905902	0.0715953628853529	0.0331060162416544	5.5158444255703e-06	0.300999288230896	Combined
Lama_guanicoe_cacsilensis	37500	4.55405550321129	4.73711630714797	4.73893488728556	4.23393337023281	5.20094460974563	4.57414876541298	4.88467259903853	0.0946891053282472	0.0466907695986535	1.31965417129932e-07	0.352850377078975	Combined
Lama_guanicoe_guanicoe	37500	4.37928949941608	4.48573367890183	4.48944572833858	3.99349251878706	5.04810071622222	4.32254440173885	4.6897569076488	0.0872850132813934	0.0400363044899844	2.25550491134599e-07	0.3242556120012	Combined
Litocranius_walleri_dnaZoo	37500	4.61209550021245	4.64118267507033	4.63991543844068	4.1600104326453	5.18744167813496	4.47540266571607	4.82820967477634	0.0711510036554466	0.0323667236008655	1.68785037047215e-08	0.274037638959838	Combined
Loxodonta_africana	37500	3.7198193776015	3.82979180838605	3.83958260269435	3.35772450173397	4.31063061176348	3.68742916750657	4.04297117512962	0.0808145100034315	0.039352115664492	5.63416987032403e-08	0.299032074277073	Combined
Loxodonta_cyclotis	37500	3.63566433575565	3.65176460540374	3.63863985093781	3.12526840579117	4.15967084410815	3.5302079466118	3.87923301276144	0.0729164584263023	0.0326106073725708	2.06718174346067e-07	0.272380298975522	Combined
Macropus_fuliginosus_dnaZoo	37500	3.99920777333928	3.99266697627972	3.99654797311579	3.48310592830314	4.42965562524669	3.8341449033449	4.17193708844849	0.063449782475466	0.0294406606106684	1.2904338839049e-07	0.232507840587575	Combined
Macropus_giganteus_dnaZoo	37500	3.84052450539699	4.07348528348951	4.07892444672634	3.54812020244925	4.56756882692078	3.86303621356906	4.20160578905371	0.124618604378094	0.0619114564210969	3.21303633042225e-11	0.469269775047697	Combined
Macropus_rufus_dnaZoo	37500	4.70442538631988	4.52809882737288	4.52726393782413	4.0409213975139	5.02398954454475	4.39263229295007	4.71486788643917	0.0932814261819916	0.0414165184138618	1.64199548806368e-07	0.355993653763654	Combined
Myrmecophaga_tridactyla	37500	4.55418520838273	4.68970025759835	4.6859611259338	4.19676252515792	5.22578638707235	4.54673425329381	4.86778397472806	0.0828141594972122	0.0395155840527747	3.60977753609333e-07	0.317629329752642	Combined
Nanger_granti	37500	4.24655414644588	4.26276033090954	4.26925761086293	3.83747975538196	4.78845788601674	4.11159209028952	4.44053508754327	0.0607252591044093	0.0279835363323537	1.61197332575133e-09	0.243965173330686	Combined
Odocoileus_hemionus_hemionus	37500	4.43602650230614	4.51458716205379	4.50857710038835	4.05510511614407	4.97869125520325	4.37683586351638	4.70134324755926	0.0634442272711641	0.0313394306666097	2.10090768775812e-08	0.227412892512722	Combined
Odocoileus_hemionus_sitkensis	37500	4.45894193758305	4.75063354823648	4.74081178241458	4.34450346977699	5.20445172919574	4.63835925821857	4.92395398864756	0.12839185441752	0.0884066732985407	2.85501608008189e-06	0.437858984216582	Combined
Odocoileus_virginianus_borealis	37500	5.06386700222159	5.21610892087221	5.21427868426648	4.74384174867652	5.74064088714956	5.04004369675234	5.37927683460687	0.0895948947950648	0.040678047952924	2.05512355781736e-11	0.343572543199039	Combined
Odocoileus_virginianus_dnaZoo	37500	4.89465504873832	5.04874631711481	5.04413897375381	4.53700333780636	5.54955035842759	4.88437256459241	5.2379212109699	0.0904731123899962	0.0427226155134187	2.75617694048791e-07	0.331629682061103	Combined
Okapia_johnstoni_dnaZoo	37500	4.29854575237079	4.2123608315364	4.21481623361654	3.74930360457806	4.65686396924402	4.06497639027081	4.39530215457848	0.064830506306029	0.0314009699282598	1.14247223130368e-08	0.248430531607206	Combined
Oreamnos_americanus	37500	4.17772400888805	4.21314973320806	4.2159487731353	3.70288899252211	4.69158071549806	4.03746704545758	4.35823589273574	0.0647428238891025	0.0271886623864015	2.98747739286391e-09	0.253791954656618	Combined
Orycteropus_afer_dnaZoo	37500	4.34450823727556	4.29910261107409	4.29522687976371	3.83894845123395	4.78653591053867	4.13975252875161	4.45079188918663	0.0630295187600351	0.025504730723543	4.70961586942995e-08	0.239660310387476	Combined
Oryx_dammah_dnaZoo	37500	4.29620725471531	4.33117674537127	4.32875489875894	3.78102093424099	4.82811087956874	4.18666967382089	4.54904639953886	0.0766494036021972	0.0366540785403682	2.14023274632141e-08	0.282700202302763	Combined
Oryx_gazella	37500	4.72392810086008	4.74233507126394	4.7390757661755	4.2739092056396	5.21184275396034	4.61710802779788	4.94933695309742	0.0622683369990513	0.0285485088282641	5.20932818570965e-09	0.225509953167008	Combined
Ovibos_moschatus	37500	3.7255519762739	3.6038725278323	3.59745482298488	3.1250093337437	4.06729191229579	3.48456609962439	3.77947248534803	0.0733119933319863	0.0331318393393731	3.9570041690674e-06	0.276347609799389	Combined
Ovis_ammon	37500	4.71523736874233	4.69477401372188	4.70113065452863	4.18332886076731	5.22167490471715	4.48656998774776	4.85573675510062	0.0749335438774109	0.0373925638623564	4.93214494997233e-07	0.279017184435125	Combined
Ovis_aries	37500	4.94382189082094	4.73900222659648	4.73896162960038	4.27135477548776	5.19361363842085	4.52767287232165	4.84705068747949	0.099023843930791	0.0504222570666301	2.90409756812595e-07	0.365163592127722	Combined
Ovis_aries_musimon	37500	4.89139799261537	4.71442419059062	4.71168373138648	4.16323671780242	5.23968222581452	4.503729136981	4.86314456474119	0.106722684709959	0.049195512202049	5.69460741727997e-08	0.406062152675906	Combined
Ovis_canadensis	37500	5.03467207857933	4.59205828367316	4.59489815299583	4.12814616731624	5.08814950996762	4.41400465586077	4.75308517807032	0.257877326727505	0.197037799039752	6.55073913887106e-08	0.741904307189646	Combined
Ovis_dalli	37500	4.50830944398938	4.24649877671903	4.24373180690098	3.82987091156523	4.69987718448748	4.09173642561788	4.40951885631265	0.122687655222904	0.0713387790230778	8.86487619504157e-08	0.418007803583701	Combined
Ovis_nivicola_lydekkeri	37500	4.07290008807515	3.94652664769766	3.94902147002971	3.45477728809352	4.39511013357412	3.73452501279724	4.08166782880728	0.0784781947932724	0.0380808458339039	1.42507463600126e-08	0.305854129038753	Combined
Ovis_orientalis	37500	5.22622732882319	5.10715447878766	5.10312155284712	4.6121871870101	5.60878125423575	4.96079600060941	5.31726236079683	0.0846656955871223	0.038162713018149	5.25989109709494e-07	0.310218947633959	Combined
Ovis_vignei	37500	4.85174724126418	4.86363235465215	4.86854269567406	4.42343490603917	5.37258512253875	4.69861260752742	5.03764328180816	0.0614197124118	0.0292011089380542	2.27997140635955e-09	0.242386924532962	Combined
Pan_paniscus	37500	4.24882426618679	3.96912645899796	3.97193804040208	3.49545821914354	4.47328699764939	3.78831233907609	4.11389554757929	0.138552700104661	0.0816262271497512	2.96940113891202e-07	0.47304452870621	Combined
Pan_troglodytes_ellioti	37500	3.98690518067719	3.98056940753359	3.98328547672183	3.48754243705668	4.43646562653244	3.81174736494844	4.15576458402214	0.0630136828936595	0.0300569816138355	1.95251485152606e-07	0.233083092555027	Combined
Pan_troglodytes_schweinfurthii	37500	4.13391927253602	4.09120162935089	4.08986077215526	3.55197240215932	4.5983430214661	3.87064682941808	4.24444736757341	0.0775982172493817	0.0371228572921646	1.30884754861875e-08	0.287869597358004	Combined
Pan_troglodytes_troglodytes	37500	4.28159425025917	4.26133613575718	4.25560181589148	3.76131574969406	4.7669458714456	4.11875670814786	4.48191659232646	0.071625435680032	0.0338540743096137	1.53210329297489e-07	0.261402624489871	Combined
Pan_troglodytes_verus	37500	3.73230597999158	3.72823108311822	3.73308673908417	3.18843904659789	4.19131674244458	3.59231485636052	3.93070884292662	0.0697806925820224	0.0313782303012491	2.36653709613641e-08	0.264507786843137	Combined
Panthera_leo_PanLeo	37500	4.35889333617591	4.30771058915091	4.31418655585644	3.85862629622796	4.84862380033478	4.06552930853339	4.4030420921705	0.0686054163197749	0.0335621402610847	9.21996506594765e-10	0.249594888309135	Combined
Panthera_onca_dnaZoo	37500	4.49439328075435	4.53261690465672	4.55377660487695	4.07734411127771	5.09024619185065	4.35608248634164	4.69158158586008	0.0714184204488934	0.0295316848143601	3.59810992804795e-07	0.290138028849882	Combined
Panthera_pardus	37500	4.1084510590783	3.98858126537106	3.98687318213961	3.52341723794032	4.52792918366975	3.82348930739448	4.15431890337515	0.0795499270611563	0.0387268275943916	3.65934934383808e-07	0.301800042903294	Combined
Panthera_tigris_altaica	37500	4.36583817071757	4.26926248664616	4.26809018357788	3.75758131640846	4.81887529171349	4.08066791821492	4.43770495261097	0.0837717256757621	0.0384089679384695	7.17376422885798e-08	0.315073500718329	Combined
Panthera_tigris_dnaZoo	37500	4.40855945655092	4.36431253302895	4.36279640416334	3.84694107410122	4.878954454515	4.17971128829093	4.55502512994432	0.0779571632944051	0.0379830781024191	1.7161572858024e-07	0.297728333661195	Combined
Panthera_tigris_jacksoni	37500	4.40476713697569	4.37238939960697	4.37616416693765	3.85550246361549	4.85344205606715	4.21427113411436	4.53211329586216	0.0645934863697179	0.0270499152475689	1.34379686283352e-07	0.256788476171456	Combined
Panthera_uncia_dnaZoo	37500	3.71205552066746	3.69353265566904	3.69465974369921	3.14392378626478	4.19229507180435	3.51390212779201	3.87025120453554	0.0738991073701209	0.0324620470549893	1.05904810016094e-08	0.284817742919293	Combined
Parahyaena_brunnea	37500	3.93558695277865	3.84431030743617	3.84536273987501	3.30380959709428	4.30055566503798	3.73461760632968	4.05850297575424	0.0698275166560913	0.0277375757106938	1.83838440671985e-09	0.279944206213378	Combined
Phacochoerus_africanus	37500	5.04688199312171	4.97182965600352	4.96168488061433	4.49313261555675	5.43234667384028	4.76227534644332	5.0851379558346	0.0664016653467699	0.0279408567091237	6.82589945237734e-08	0.254331980753171	Combined
Pongo_abelii	37500	3.57069186106417	3.68809305831069	3.68754067693908	3.16699086289373	4.22154294221513	3.53849635714269	3.88639219806865	0.0854519807587582	0.0419650110039583	1.05931433230234e-08	0.308234807281508	Combined
Pongo_pygmaeus	37500	3.94568345136456	3.96266792707221	3.973894666622	3.45181690348894	4.45179190847075	3.78266715336905	4.10772121478449	0.0640304581786664	0.026542516195211	1.09474184667737e-10	0.25580681908156	Combined
Pongo_tapanuliensis	37500	3.50754964737826	3.49574814727806	3.49908882111527	3.00847126866536	3.99706665127412	3.30872671401194	3.63653603461547	0.0658604437854569	0.0277342134369397	2.40425538564061e-08	0.245077116755824	Combined
Pseudois_nayaur	37500	4.53365171125909	4.51959704923567	4.508541407069	4.09186945529992	5.00812914353849	4.34402409651021	4.66463214047131	0.0576418002533201	0.027530402785472	3.58866007407751e-07	0.218918961848161	Combined
Puma_concolor_dnaZoo	37500	4.48236112618534	4.57967404921757	4.58303037498049	4.13999876129656	5.09692429093052	4.40845178668869	4.73085914444959	0.0718733080411316	0.034101695161586	4.91508140624034e-08	0.288399703401412	Combined
Rangifer_tarandus_caribou	37500	4.31822109373506	4.34090286622632	4.33211737261336	3.85096145968699	4.79084444909836	4.14986557606292	4.48184488736719	0.062290411333716	0.0276343622845099	3.73867465439043e-08	0.223372836034867	Combined
Rangifer_tarandus_sibiricus	37500	5.36894600179324	5.2316709375843	5.23746969911809	4.7085328414755	5.70965089134183	5.0818641646677	5.4180930058105	0.0816598372220337	0.0394246068231935	3.83891266534847e-08	0.331956438016706	Combined
Rangifer_tarandus_tarandus	37500	5.6094026015394	5.29216641395127	5.29513450474771	4.80501514538094	5.76068416972341	5.11871851025326	5.46687298066689	0.163683131164586	0.10136420893129	3.02165361834278e-08	0.551616915549137	Combined
Redunca_redunca	37500	4.64694962885037	4.55988722326737	4.56042901899017	4.07714113350372	5.03110616731438	4.40682595549591	4.71709796615872	0.0656151573744697	0.0320163549910395	2.74093538408584e-08	0.258981442985184	Combined
Rhinoceros_unicornis	37500	3.67785424380045	3.42016334687474	3.42625802511326	2.95074678411648	3.88888494440775	3.23984831225798	3.55018952132114	0.119918261659843	0.0730734702772755	4.13552026120206e-08	0.378506242007648	Combined
Sus_scrofa_scrofa	37500	4.17489819903418	4.35295737911099	4.34237055295409	3.84800237977436	4.81210987481747	4.22447672601232	4.56798492576787	0.0916387505513445	0.0458765502947872	5.8109272860316e-08	0.339271282921388	Combined
Syncerus_caffer	37500	4.48633989855334	4.53934446269384	4.5439215451188	4.11254569184684	5.10234004353321	4.37071562057449	4.71610976618085	0.069045722188405	0.0337422691255928	7.38876965661368e-08	0.265650888566909	Combined
Tapirus_indicus_dnaZoo	37500	3.89102239297031	3.86956521143354	3.86876892453208	3.35297285997499	4.35746540090529	3.7115353697811	4.06454130742471	0.0684406806170422	0.0316583468460234	2.11996413141395e-06	0.263197661948981	Combined
Tapirus_terrestris_dnaZoo	37500	4.7379277471705	4.81420158313295	4.82133981117831	4.357700488712	5.37092271624167	4.67324349531313	5.01172426367623	0.073396217297024	0.0346524076441682	5.31073393611256e-08	0.274160439428823	Combined
Tragelaphus_eurycerus	37500	4.40671230154217	4.35107377775698	4.34396131575877	3.8140248954614	4.89472520872485	4.16097063739555	4.52825340083121	0.0827016085756237	0.0345759614417079	4.50912325342534e-07	0.319443641781657	Combined
Tragelaphus_oryx	37500	4.92239348669547	4.85775156801079	4.8680195623107	4.40806517155389	5.35073207537688	4.68170510446185	5.02795137757261	0.0645934088071841	0.0341647836607872	2.28147042686053e-09	0.233566969518837	Combined
Tragelaphus_scriptus	37500	4.89884862975339	4.78699692742344	4.77557189656813	4.28820261887216	5.22244322427322	4.6469670532896	4.97585418089587	0.0752877116304787	0.0312808532240594	2.34422788422702e-07	0.292505923574675	Combined
Tragelaphus_spekii	37500	3.94905135231351	3.95343554020889	3.95664334918195	3.48707961395517	4.42874805698776	3.83328279971881	4.15948940292658	0.0606121990700387	0.028680456812239	9.25969554653847e-09	0.224557186741273	Combined
Tragelaphus_strepsiceros	37500	4.42060801725576	4.3900544854111	4.39859621028719	3.92353216485531	4.84845775395139	4.19445983188392	4.51108723074832	0.0592445545207235	0.0293189819921674	8.2261088345067e-08	0.231434613365899	Combined
Tremarctos_ornatus_dnaZoo	37500	3.79889110008105	4.06268744260439	4.06428148833172	3.59339952285002	4.5383945368374	3.86880438284153	4.17678357647867	0.12651501751211	0.0733477768957085	1.9026738642319e-10	0.428433048756398	Combined
Ursus_americanus_dnaZoo	37500	4.0563743681804	4.18218928036791	4.18161113556187	3.68877634381573	4.72282045126165	3.96993008704829	4.32845889731333	0.0865861983515223	0.0399866462094747	1.35121368071345e-08	0.329847407349046	Combined
Ursus_arctos_dnaZoo	37500	3.69862426940078	3.69356715762135	3.69709522141165	3.18158247973961	4.21221112714042	3.54705988148698	3.88617286398972	0.0675560101898828	0.0305213247228531	1.41440780622708e-07	0.267332212256025	Combined
Ursus_arctos_horribilis	37500	3.9974552067199	3.95852269085846	3.96493508108425	3.49833300011828	4.42532031451401	3.78378114624281	4.10244352907862	0.0598416326651849	0.0285713306078986	1.24966610401857e-12	0.228609448728694	Combined
Ursus_maritimus_dnaZoo	37500	3.6666948933116	3.65321505165024	3.64169257174772	3.15896385614852	4.09214818919559	3.48953703737613	3.81716194875986	0.0590159846672288	0.0284545627256943	1.89830740365716e-07	0.22489284754374	Combined
Ursus_thibetanus_japonicus	37500	4.11154689845032	4.02203538396384	4.02819390493446	3.53258239618827	4.56667953169498	3.83270085791978	4.19294156274117	0.0820879462326104	0.040569218959511	1.80647323487489e-07	0.310407030856386	Combined
Ursus_thibetanus_thibetanus	37500	4.86027837949221	4.6664228371362	4.66955365166713	4.19512846929187	5.16010787860805	4.52713252736624	4.86026289267384	0.0981587245428944	0.0484964452833342	2.39841543140868e-10	0.348316435388234	Combined
Vicugna_pacos_dnaZoo	37500	4.64669845640765	4.81966794992942	4.81551392443923	4.29701203823926	5.34253022112189	4.65174142934135	5.00326756106542	0.0996645501544208	0.0513533973519456	1.61738287010676e-08	0.389131474855834	Combined
Vicugna_vicugna_mensalis	37500	4.55184543661071	4.7258789728977	4.73024051386678	4.25449475200641	5.23727942270891	4.55651709557911	4.88703515433823	0.0960647112919752	0.0452492992241814	1.08534667576128e-06	0.362913063550765	Combined
Vicugna_vicugna_vicugna	37500	4.50412636661978	5.13556798270526	5.14259182870068	4.75124639326151	5.63758680552865	4.96060218208903	5.26866169513967	0.460262151382939	0.398719191293111	0.00164180501614686	1.05908439443788	Combined
Acinonyx_jubatus_dnaZoo	62500	4.16022526887681	4.16351023174088	4.16925209542844	3.68555969924198	4.66334994874048	4.02989205155038	4.35156667526957	0.0611635900357737	0.0271627951717963	2.04323566691476e-07	0.251651839320951	Human-only
Addax_nasomaculatus	62500	4.71921006111689	4.41191220167493	4.40942775476943	3.93625899343084	4.86071372325998	4.26664915484768	4.58487331624073	0.151280421824139	0.0962363009786177	5.45560476063226e-07	0.51107422713681	Human-only
Aepyceros_melampus	62500	4.24812263516817	4.20474519835155	4.19652367128256	3.67555916160069	4.66241858102308	4.04743420882576	4.37524294572517	0.0640389679819296	0.0275649327297204	3.38935988239449e-10	0.256301947400829	Human-only
Ailuropoda_melanoleuca	62500	4.82927665234618	4.35616293018413	4.35920436911126	3.87192040186962	4.80714332672584	4.1428359181043	4.46644026662644	0.280313763569188	0.223836724877071	6.60490269164788e-06	0.752014016843503	Human-only
Alces_alces_gigas	62500	4.3697827334762	4.11612684301175	4.10900969686265	3.65736247139278	4.56966822574634	3.93675483706782	4.25818470235575	0.124029317330181	0.0679878685096206	8.77917216412212e-08	0.408274414511729	Human-only
Alces_alces_shirasi	62500	4.31417317218816	4.05469244042877	4.05593291451857	3.57231348698495	4.5333476447154	3.91617987233839	4.21917509739866	0.125787225357723	0.0735547492361166	8.61385427180228e-07	0.444403373013481	Human-only
Alces_americanus	62500	4.31997391395834	4.07586238746166	4.07104166364975	3.58332651768765	4.50537225203845	3.91448070410967	4.24257009340563	0.119700314245928	0.0646951565246337	7.59695446322713e-07	0.426197408414689	Human-only
Ammotragus_lervia	62500	4.97319569531414	4.80745659445054	4.7977111045064	4.32462276209284	5.2750849063528	4.62813825324147	4.94487872353475	0.0904957665786878	0.0422576879681483	6.25296514273845e-08	0.35418162917305	Human-only
Antidorcas_marsupialis	62500	5.54908155073387	5.51898078559637	5.50744228462056	5.070766037382	5.97593043071697	5.43382636380496	5.74262868406251	0.0555466270320586	0.0258848477313722	6.74022207202748e-09	0.219439148429719	Human-only
Antilocapra_americana	62500	4.85669428299464	4.76020412197313	4.7591712783596	4.30021824439569	5.19513572938797	4.55395340298939	4.8672767221982	0.0642140272255604	0.0328481661146921	2.89380874643721e-07	0.260651380393943	Human-only
Axis_porcinus	62500	4.60467312495916	4.72056005950374	4.7226134323402	4.22645690157646	5.20215192029192	4.52392096671013	4.8389855298112	0.072992050849983	0.031393669681906	4.78330354839787e-07	0.284197024718629	Human-only
Babyrousa_celebensis_dnaZoo	62500	5.38297776376099	5.22221158068072	5.22595337067525	4.7709780650552	5.67043940688938	5.07605577260887	5.39336698676743	0.079568710465964	0.0395803672473697	9.16947794194643e-11	0.297105237665723	Human-only
Beatragus_hunteri	62500	3.57975913809359	3.56380373515945	3.56353318128751	3.10714567640089	4.03974123925761	3.4138074488282	3.72986435677232	0.056695456833965	0.0255970096748656	1.02748728433358e-07	0.218982722058287	Human-only
Bison_bison_dnaZoo	62500	4.47773265337745	4.42271064538384	4.41679164745692	3.93526931548968	4.88792361168665	4.2956826311142	4.60877500488443	0.06132428971842	0.0249381935096682	2.42394487185822e-09	0.247978451065277	Human-only
Bison_bonasus	62500	4.89413063317705	4.61661362895481	4.61015443426601	4.1209808138928	5.01233419461759	4.50587740392185	4.83250502008289	0.135941514672343	0.0782667298964761	3.43462408298843e-07	0.438944300210286	Human-only
Bos_gaurus	62500	4.21806118214136	4.52298874400101	4.52439546676665	4.03302321415569	4.95772682587384	4.37637025718042	4.69639114171737	0.151369811510838	0.0938868348879485	4.59520864169964e-07	0.483076479591556	Human-only
Bos_grunniens	62500	4.80567671168935	4.50341722769633	4.50039501291744	4.01177388994289	4.91308255871568	4.32840532665028	4.63282801143557	0.147408653399949	0.093915142771003	1.16831225616155e-06	0.469395584431537	Human-only
Bos_indicus	62500	4.70447831242204	4.73985136038425	4.73498089262626	4.26922162875253	5.21163498794951	4.53642549134042	4.86387794823985	0.059838643595581	0.0271381478645703	8.82426756143843e-09	0.226349426089169	Human-only
Bos_javanicus	62500	4.74305030753134	4.52302014875752	4.52995649544242	4.08436514927546	4.98755339098475	4.35670994181858	4.66211732328521	0.0988448476725028	0.0560637537593647	5.95043802405599e-08	0.350577204216837	Human-only
Bos_mutus	62500	4.91864485812273	4.52733671911091	4.5306629086913	4.05498999162626	4.95713430840978	4.33559597577279	4.6378107100586	0.203463060528181	0.153122070121038	8.08096735263878e-07	0.60532988918719	Human-only
Bos_taurus	62500	4.5574578252415	4.35194472103746	4.35403015998498	3.85096021049572	4.78798680260897	4.17377493914849	4.49298158571928	0.0993802722751836	0.0527393777670312	3.94073016979192e-08	0.357627559602407	Human-only
Bubalus_bubalis	62500	4.68950707576895	4.75506745300312	4.76039360120776	4.31733099678366	5.25634736331925	4.5626145488061	4.88333590031986	0.0630143430259953	0.0269038936444315	7.68666911380202e-08	0.252114376659903	Human-only
Budorcas_taxicolor	62500	4.46385258315673	4.22058713094163	4.21557670814235	3.78658794855426	4.72474243533681	4.0497491990499	4.36059448771702	0.118250903327587	0.0647670146210353	4.88343828995393e-07	0.40842408098795	Human-only
Camelus_bactrianus	62500	4.57477636095176	4.42727186389702	4.42880991254713	3.96079500200251	4.90686328757616	4.25804963761463	4.59150228789474	0.083054270790624	0.0383008366171162	2.2440504301022e-07	0.309827089980059	Human-only
Camelus_dromedarius	62500	4.30071732866643	4.27753433557438	4.27536630896369	3.83850636216542	4.75514678946786	4.12758423610909	4.43970536482437	0.0588097161413424	0.0268837192383167	5.57104614834238e-08	0.213585996709493	Human-only
Camelus_ferus	62500	4.72304546289373	4.52193394933779	4.52740836643679	4.08911239515701	5.02026174524745	4.36057887322418	4.67480038972882	0.0965182961554589	0.0498174525575669	5.30725393992958e-07	0.363225478097843	Human-only
Capra_aegagrus	62500	4.56738683159804	4.57297376737349	4.57370569725928	4.1343346460794	5.07712467094236	4.46196206608725	4.76608241806662	0.0564708248617203	0.0244353443691002	9.69559661834326e-10	0.229584265236047	Human-only
Capra_ibex	62500	4.67059550342947	4.64517524612354	4.64622348231515	4.12058254840318	5.09661573218471	4.51471128302682	4.86419681582579	0.0647012603178595	0.0321670800419176	4.93882205687722e-08	0.257665939545559	Human-only
Capra_sibirica	62500	4.68449237693396	4.64387306658227	4.64097371467874	4.18717242825639	5.07506421139348	4.53277087046692	4.83839854579459	0.0546348652951259	0.0236788207557897	2.00345558873219e-07	0.215359262612288	Human-only
Catagonus_wagneri	62500	4.66391462602498	4.47317781255923	4.47084760441168	4.01683035707554	4.87316614935298	4.31463667016095	4.60590189364372	0.0894119506826676	0.0436336285626475	2.13888781162344e-07	0.320366013436647	Human-only
Ceratotherium_simum_cottoni	62500	3.78543332890439	3.6904611522697	3.69371761966234	3.11312226996625	4.10255277560085	3.53662442632712	3.85769293680516	0.0675539934908765	0.0284486663008077	2.10577718255937e-07	0.265689779631773	Human-only
Ceratotherium_simum_simum	62500	3.95510662702238	3.76022315416824	3.76426553253273	3.35837895879379	4.27466738419414	3.62499900876782	3.94510429534508	0.0911586814648054	0.0488497497417899	7.28396230638461e-09	0.313885271617713	Human-only
Cervus_canadensis	62500	4.69807608849827	4.50612876249489	4.506972055651	4.01890499311689	4.99423587943025	4.35085926319599	4.67123734719604	0.09733507578338	0.0492003836291365	2.66850333700853e-06	0.373926058102525	Human-only
Cervus_elaphus_hippelaphus	62500	5.172217029629	4.8864627072152	4.87928438852508	4.38575315009758	5.37103548135601	4.70207909092982	5.04153774363731	0.149278281856254	0.0847453752704171	1.18677437167488e-07	0.523696160906267	Human-only
Cervus_hanglu_yarkandensis	62500	4.67182243001134	4.56037059053007	4.55180015058112	4.06012132289124	5.01758687948126	4.36640459702882	4.694687937878	0.0769171179735438	0.0320563535248963	1.07394375107096e-09	0.277982696125228	Human-only
Cervus_nippon	62500	5.18639328087457	4.86245242361361	4.8654279689521	4.41946749811067	5.31159720796082	4.72545617055301	5.03938660459224	0.155687981455901	0.105253011977401	9.31062577688183e-07	0.480513800508265	Human-only
Connochaetes_taurinus	62500	4.4480334391997	4.68935546999291	4.69589192784429	4.22202261900793	5.15427062000994	4.51375072340093	4.83013911743239	0.116713705377486	0.0650028656529065	3.17003621533468e-07	0.416987219897353	Human-only
Crocuta_crocuta_dnaZoo	62500	4.67167578624838	4.48107686310619	4.47265285272416	4.05350724678746	4.94737107679679	4.35646242032109	4.6555377388138	0.0903975336109605	0.0449828141041256	1.65717390101193e-06	0.305905571843059	Human-only
Dicerorhinus_sumatrensis_sumatrensis	62500	3.78866891151519	4.01504359100696	4.01422179407753	3.58520872719393	4.46008869807397	3.85790879193303	4.17356416344479	0.103446878623766	0.0569226575367185	7.77961373178474e-10	0.356623281567727	Human-only
Diceros_bicornis	62500	3.81412206100675	3.94395053179022	3.93690503737288	3.50795572931476	4.35883541854189	3.80876126747132	4.12404102925767	0.0666328953851058	0.0334348244637633	1.36618183309689e-08	0.247831652532168	Human-only
Diceros_bicornis_minor	62500	3.71010095624729	3.67291537057646	3.67142898454447	3.17969444799712	4.1470644101749	3.50344000905615	3.83455972636708	0.0637519864708048	0.0285430997929443	9.133653259072e-10	0.245057716867398	Human-only
Elaphurus_davidianus	62500	4.6957179448888	4.54537672807375	4.55174872235551	4.08337313414101	5.02257106075942	4.33921173511375	4.66573722341502	0.0824478619236329	0.0417218224734959	7.23578323184138e-07	0.304670800901032	Human-only
Elephas_maximus	62500	3.37817620129556	3.56760826092701	3.56132305893316	3.12364232840889	4.03489175047114	3.40544233895185	3.71948138540856	0.0909327135862665	0.0477481461427209	7.39692864647475e-14	0.309441068050185	Human-only
Equus_asinus	62500	4.68820997833601	4.40318334191765	4.39755224581453	3.90688522474509	4.87416460653371	4.21891185826581	4.53119836255537	0.144679210304923	0.0847469559387295	1.38786237820205e-06	0.500282437974654	Human-only
Equus_asinus_somalicus	62500	4.38238102732205	4.29837339068953	4.29942077163955	3.78754498773157	4.75220227649461	4.12898937470215	4.46572125373604	0.0682869404752928	0.0321470921652781	1.2650360910197e-08	0.259500739789743	Human-only
Equus_caballus	62500	5.15815473227858	4.71751458271776	4.71671956536411	4.25212528390656	5.17457165552031	4.57167742349346	4.8753018772439	0.251429681162444	0.19416387611977	5.03143999463354e-07	0.703840844177499	Human-only
Equus_grevyi	62500	4.58628429075905	4.3432222353662	4.34122128608339	3.94638940723232	4.81491061851146	4.1501507690513	4.4537069628184	0.112754114322924	0.0660091046087364	5.8202477550437e-09	0.371044481538442	Human-only
Equus_hemionus	62500	5.02952621335433	4.76136929959992	4.74839552168179	4.24572263862952	5.19383648818652	4.59071771799823	4.91480711283047	0.140929725558542	0.0768581487848791	5.52242170346335e-08	0.491836103584541	Human-only
Equus_kiang	62500	4.10615695930355	4.25940431888728	4.26172991655246	3.78754441233503	4.70746182377357	4.13664079376192	4.45007852591089	0.0793959311104537	0.0370843450090709	8.12553037843547e-08	0.309420157898082	Human-only
Equus_quagga_dnaZoo	62500	5.21018881788305	4.8679321529039	4.86798882200941	4.39657592060913	5.32107634356314	4.69147559727193	5.01423914874325	0.174044150945487	0.118135035402666	4.71508565033213e-07	0.564403364973445	Human-only
Equus_zebra_dnaZoo	62500	4.41606610429336	4.31858456395212	4.32622658692563	3.8804405949244	4.77632117393318	4.1639433206877	4.48214081092801	0.0644408366836947	0.0332864246552921	2.85582667317883e-08	0.238247426711686	Human-only
Giraffa_camelopardalis_antiquorum	62500	4.76725318585966	4.48810311444728	4.4870621782234	4.05899021496682	4.94966291016538	4.30225750819382	4.61046537825041	0.130932027791688	0.0803990731551317	5.75259266239598e-09	0.421578743090672	Human-only
Giraffa_camelopardalis_rothschildi	62500	4.74860676811247	4.50653379472348	4.50635715370299	4.06373932370389	5.00481697389377	4.36254369462223	4.66988080986171	0.115903447420919	0.0637289809766821	3.4155570764321e-10	0.420477735949752	Human-only
Giraffa_tippelskirchi	62500	4.31298093174876	4.16163006641719	4.16245266673112	3.69626998618161	4.64334936665779	4.04520753954134	4.34818745474584	0.079502158408588	0.0383033709730725	3.94872754155449e-07	0.295064800618263	Human-only
Gorilla_beringei_beringei	62500	3.81927624809128	3.6613859986877	3.66516556766205	3.17359378409592	4.15629115410588	3.49873625149064	3.83633568469831	0.0882914852251745	0.0426012633808809	9.74024858000877e-08	0.345592940338537	Human-only
Gorilla_beringei_graueri	62500	3.74471399618792	3.65953029996723	3.65979558767695	3.20485643571257	4.1225608860901	3.48980735228774	3.79281620865637	0.0620946760671484	0.0263449333707336	6.34121403449338e-09	0.251715119677922	Human-only
Gorilla_gorilla_diehli	62500	4.00151095131777	3.9796398130973	3.96563250194002	3.49804180835546	4.42405719347328	3.78979098186131	4.12944907084746	0.0606316567874746	0.0291293062837654	4.18975648617976e-08	0.231873633440606	Human-only
Gorilla_gorilla_gorilla	62500	4.20892084833112	4.16076127403564	4.1591143162378	3.6946898124792	4.63503191232439	3.98929672836843	4.29824657445511	0.0622893290567657	0.0281945633095371	1.15501901219313e-07	0.236976660926039	Human-only
Helarctos_malayanus_dnaZoo	62500	4.53621639831892	4.48126605788853	4.48275779810096	4.03195964653579	4.92620199526094	4.30806530648506	4.62325868863163	0.0592323947591097	0.0277152655166342	7.43253417550687e-07	0.230071267977565	Human-only
Hemitragus_hylocrius	62500	3.97858906574372	4.09248603753687	4.08786727784743	3.62530052342939	4.54004406173262	3.98814286852635	4.31730291171625	0.0682908034731985	0.0329647425662831	2.46973831454477e-07	0.257590558029911	Human-only
Hexaprotodon_liberiensis	62500	3.6300701017703	3.55698136155694	3.56327969377991	3.10902081861917	4.04990169511202	3.43804217561294	3.75606558067375	0.0631124409421104	0.0274903582276879	1.32726088969556e-07	0.235925495460441	Human-only
Hippopotamus_amphibius	62500	4.13003057610131	4.17258227092217	4.16320993438064	3.68404481896683	4.6271786337601	4.00286705997077	4.32268502030945	0.0594208822426407	0.0268232921104534	1.15791676458077e-08	0.232959437499034	Human-only
Hippotragus_niger_niger	62500	4.49802411630579	4.50494943597336	4.49961022667591	4.05219753443451	4.97523776549052	4.37933504422548	4.68697321440774	0.0564514825932074	0.0245348226373856	1.07988110640988e-08	0.219463311760556	Human-only
Hyaena_hyaena	62500	4.31938968786626	4.16713072669402	4.17176402997728	3.77289791470195	4.67602808953515	4.01923313072735	4.32610093259711	0.0755628904459061	0.0390213021504061	7.98498293594527e-08	0.276651171650354	Human-only
Hydrochoerus_hydrochaeris_dnaZoo	62500	4.97739673175376	4.34971046049589	4.35164111488845	3.91584613746308	4.8139214444351	4.1832024747388	4.48046892155478	0.445211256974122	0.393990068048747	6.41739851829298e-05	0.990501243127205	Human-only
Kobus_ellipsiprymnus	62500	4.80667918726436	4.61333569849456	4.61588288431008	4.12432889089207	5.09551706155266	4.39845599843958	4.72136514337867	0.0985360074646028	0.0500272416046944	1.43781906244073e-06	0.351055801644971	Human-only
Kobus_leche_leche	62500	4.75708467736157	4.45815982825638	4.45858458361999	3.99800240270271	4.94486227338239	4.30350800244041	4.62095278173324	0.15010920895308	0.0922218360174303	3.32354617196901e-07	0.491100697763698	Human-only
Lama_glama_dnaZoo	62500	5.19273663052928	4.96453787275724	4.97100415509202	4.5328899212866	5.43638461030802	4.8562435458183	5.15319097822217	0.101300098492198	0.0566465531397673	2.82495994071818e-07	0.359981917445435	Human-only
Lama_guanicoe_cacsilensis	62500	4.60506235522565	4.82792038322125	4.8310809756621	4.37262255923681	5.27902681117032	4.68414638140827	5.00413261558003	0.10575306469062	0.0542199812496238	2.0273008744641e-07	0.3878429748599	Human-only
Lama_guanicoe_guanicoe	62500	4.58275498733634	4.78237230358764	4.77958477081195	4.35832551372618	5.28894175817697	4.60761842074202	4.91106605779945	0.0949463430598129	0.049562790832962	2.18375107800498e-07	0.350992601251485	Human-only
Litocranius_walleri_dnaZoo	62500	4.7389463048493	4.58677443825353	4.59048209558291	4.14264962636381	5.04996887630126	4.45083001379511	4.74944799967483	0.0755965453381956	0.0381640255421074	1.14684449191787e-08	0.287297149319266	Human-only
Loxodonta_africana	62500	3.56120241669587	3.86189656497743	3.85842745458699	3.40827173267712	4.30534068935391	3.73961541301036	4.07129092525504	0.146267958599255	0.0917154532559196	2.69655706033264e-07	0.468864491496623	Human-only
Loxodonta_cyclotis	62500	3.91918443945583	3.93340795231129	3.93483953117055	3.5113973988582	4.44427529953256	3.7829261467412	4.11401660768531	0.0579964261720711	0.028967135934205	1.09751808295239e-09	0.237371027628955	Human-only
Macropus_fuliginosus_dnaZoo	62500	4.68980810357872	4.79387090091541	4.79073267021442	4.37848090306585	5.24931486025426	4.62507226832397	4.93641165472725	0.0631626480434724	0.0293079989749607	2.268451532028e-07	0.259070146982244	Human-only
Macropus_giganteus_dnaZoo	62500	4.35100758661061	4.72906296261294	4.72682974210629	4.26491787422121	5.16536105672643	4.58257283703856	4.89231925240157	0.195658455467424	0.142925933919584	1.25071113751344e-07	0.567709367153633	Human-only
Macropus_rufus_dnaZoo	62500	4.58656412110142	4.88367023933502	4.89469259800884	4.48695150592922	5.37914009509678	4.72179233932625	5.02715826894603	0.147243388758701	0.0913558548226107	1.79193683678388e-12	0.462904290128549	Human-only
Myrmecophaga_tridactyla	62500	4.70379641397414	4.87294490114987	4.87117685628774	4.43937272542009	5.33188243738395	4.69820992978418	5.01403329549547	0.0830842338947383	0.0422925241973375	4.8361810155184e-09	0.320523580680996	Human-only
Nanger_granti	62500	4.4013567340205	4.42482311254704	4.42738788320407	3.92571015769748	4.87193692096144	4.22704030048746	4.56218473169336	0.0623887690645827	0.0291813636327911	2.70918336678039e-08	0.226239665567811	Human-only
Odocoileus_hemionus_hemionus	62500	4.53807434929768	4.70110043022271	4.70422303168836	4.21556754311677	5.12744331945851	4.54022207578563	4.85372122349989	0.0806566440730411	0.0413505906421915	1.25082405221014e-08	0.299797661339847	Human-only
Odocoileus_hemionus_sitkensis	62500	4.70404254041867	4.72241951969636	4.72094165314523	4.29116696691798	5.18776089760133	4.56713163623618	4.85977225099477	0.052164344305483	0.0224343963324309	2.94374196648403e-08	0.208741386647769	Human-only
Odocoileus_virginianus_borealis	62500	5.35085254171532	5.40275924814356	5.39723240642391	4.96828496648457	5.81926540012746	5.27533137432672	5.58471248234352	0.0540006783039353	0.0252504328613033	3.52796001064569e-08	0.196845645012749	Human-only
Odocoileus_virginianus_dnaZoo	62500	5.07009409800147	5.29204236100398	5.29508356949252	4.80158649191529	5.73907137845899	5.14904186400893	5.44694416871985	0.105144688224873	0.0567018034044113	2.10329337904901e-08	0.392025513693524	Human-only
Okapia_johnstoni_dnaZoo	62500	4.71402407914595	4.51833102416032	4.52033087504591	4.04951443776956	5.01618958524088	4.36726624281437	4.69479786468702	0.0986438488236157	0.0508742335056416	1.92685331342902e-06	0.368222646911809	Human-only
Oreamnos_americanus	62500	4.40840637024522	4.32557932192595	4.32725321927557	3.87655114102709	4.76601371986296	4.17935633952586	4.48168671280385	0.0595921955326852	0.0260380834566174	2.22830305006192e-08	0.22465301429222	Human-only
Orycteropus_afer_dnaZoo	62500	4.49683334329795	4.37623144240551	4.37034174653991	3.96970676019032	4.8398216433479	4.27368661022155	4.59574947089022	0.0716189372196215	0.0306844944691732	1.99689964573399e-11	0.264489726648642	Human-only
Oryx_dammah_dnaZoo	62500	4.32862203434853	4.36742117812372	4.36703896295328	3.90035233280549	4.82012104648538	4.18848061208346	4.49762165575577	0.0561234447890431	0.0250493809041821	3.42422238314063e-07	0.22293143158681	Human-only
Oryx_gazella	62500	4.83764544156579	4.68513621461056	4.68734840427532	4.23045407513299	5.16962910919235	4.54631763305427	4.8608216250673	0.080825541440412	0.039014402180494	3.89702249748076e-09	0.29552234822388	Human-only
Ovibos_moschatus	62500	4.21164764877891	4.03939645498002	4.04430014601259	3.5588824910559	4.52108827478624	3.84498206573445	4.18986760209159	0.0904561686113077	0.0468236478091058	2.4650220467982e-07	0.322263052732492	Human-only
Ovis_ammon	62500	4.74848253948082	4.63658608156062	4.64377947649398	4.18206238451787	5.08135045620197	4.44908387526074	4.75898825799404	0.0641768823204349	0.0302349853845337	1.4707524576181e-07	0.244069119404928	Human-only
Ovis_aries	62500	4.9850416838289	4.89811298795499	4.90244841050189	4.44636720165818	5.41691258777306	4.75542035923211	5.05864529261777	0.0664301066365915	0.0277528681129008	8.5484861089356e-08	0.256071190762368	Human-only
Ovis_aries_musimon	62500	4.97842341003495	4.93622464256551	4.93877435878871	4.45611172681532	5.38132308435811	4.82616506469765	5.14783650350293	0.0580799776046547	0.0260962400183371	2.05917802805257e-07	0.230820637301424	Human-only
Ovis_canadensis	62500	4.98386224137109	4.43524933681019	4.43341680654745	4.02569308396862	4.93050825811404	4.25653344910822	4.54206691619603	0.355572803636333	0.300976268244846	2.67325859710402e-06	0.855856519829817	Human-only
Ovis_dalli	62500	4.56848728445739	4.37613048185605	4.37358826223943	3.94662475756422	4.83419575048908	4.1725391578608	4.49852020092027	0.092588747699527	0.0484396182083241	6.21979509345126e-10	0.329185242605863	Human-only
Ovis_nivicola_lydekkeri	62500	4.09253486749647	4.22171164824	4.2242356365172	3.76179559581253	4.69997349212993	4.03890657792035	4.34568312768199	0.0750038464161969	0.0341490415827015	5.00069911804662e-08	0.291942241606472	Human-only
Ovis_orientalis	62500	5.39745736674628	5.09611573243052	5.09905052247075	4.61115328852458	5.5687790644092	4.93077593407858	5.24136120143141	0.14721200418298	0.0932953296767544	8.95819279249418e-11	0.505708429253714	Human-only
Ovis_vignei	62500	5.18125718321158	5.01511609419907	5.01913565284578	4.54286094741145	5.42660465315827	4.83392669320794	5.14297837964491	0.0784490571416978	0.0388828999822746	1.95896448284039e-06	0.277624550840407	Human-only
Pan_paniscus	62500	4.16684976939699	4.13698815478856	4.13713731091125	3.62017788599077	4.56969634878989	3.95841195350745	4.27371600171059	0.0594698568804592	0.0266339827033912	5.63772015626006e-08	0.244286752100824	Human-only
Pan_troglodytes_ellioti	62500	4.10802667285008	4.09600534335775	4.09749325145327	3.695333725	4.57070289769474	3.94849347035419	4.27058802940972	0.0556501496104012	0.0261450101895484	2.69446209627089e-07	0.196804022095474	Human-only
Pan_troglodytes_schweinfurthii	62500	4.29048889953862	4.31328525842374	4.31748447399584	3.87888746217144	4.7802870468903	4.16731706997926	4.47262407254946	0.0538548839170912	0.0241137669292813	2.30828001097761e-08	0.214253156695393	Human-only
Pan_troglodytes_troglodytes	62500	4.34804233058366	4.41455558019068	4.42462406068205	3.94841218885004	4.95390438597209	4.22699863103478	4.55574666376979	0.0682906728804121	0.0289039859060614	3.48553441736118e-07	0.284353058269879	Human-only
Pan_troglodytes_verus	62500	3.96955623172384	4.08319645856279	4.07467351430365	3.60550638821003	4.53756954164873	3.92235599143037	4.22563027917356	0.0689711732747172	0.0325358043956417	1.80432958233411e-06	0.263749082873311	Human-only
Panthera_leo_PanLeo	62500	4.33355611516271	4.31678433100006	4.32142304916635	3.87277174889544	4.82903768873445	4.12181216614236	4.44963709137426	0.0599527691713138	0.0287651344675539	5.41897262955888e-10	0.232659812810669	Human-only
Panthera_onca_dnaZoo	62500	4.65181471710044	4.47880151930067	4.48399792643412	4.0255268839213	4.93405404650347	4.27601726384832	4.59129295114254	0.0825283454117662	0.0422679205183237	2.43999072523169e-07	0.302388209758452	Human-only
Panthera_pardus	62500	4.39700546340623	4.18390109996278	4.18274352028122	3.64526655987762	4.62717118525766	4.00324044696829	4.30877362894943	0.105037437466861	0.0506410880349931	2.09100953234819e-09	0.397910590876414	Human-only
Panthera_tigris_altaica	62500	4.53933470686007	4.36705790257778	4.3734303297909	3.89101161333423	4.80434316460514	4.24935474709505	4.5604093742949	0.0830044464662301	0.0428916899162608	2.63131999129958e-11	0.311208316731665	Human-only
Panthera_tigris_dnaZoo	62500	4.42853518824784	4.30752999623027	4.3155068235241	3.89418604909104	4.81247651568883	4.08754709776855	4.40322517475075	0.0684965300600372	0.0347940649150235	3.9194725434836e-07	0.25373637327908	Human-only
Panthera_tigris_jacksoni	62500	4.55599653289251	4.37102737787797	4.36858403386632	3.94512685607684	4.85220819208922	4.17720387326076	4.48809305926173	0.0885527881061413	0.0426542331323939	3.14444317575024e-08	0.332027990419493	Human-only
Panthera_uncia_dnaZoo	62500	3.80607561487054	3.79450837508243	3.80292092951662	3.34383999197978	4.23058240033553	3.65739365330638	3.97163944577378	0.0533513255197987	0.0258413167356671	1.04233718754673e-09	0.198554578866956	Human-only
Parahyaena_brunnea	62500	3.90828243557296	3.90497884857403	3.89590106179911	3.45575950136154	4.35563935018535	3.80463158749556	4.12551310415754	0.0571301945805945	0.0265879921133871	6.14721989562036e-07	0.204777005987311	Human-only
Phacochoerus_africanus	62500	4.3358028269547	4.71958488136142	4.72105514512645	4.25435496574622	5.17316690895769	4.55147648160671	4.87767967285334	0.205955031107423	0.147288667719941	2.55209661608333e-07	0.62746630515575	Human-only
Pongo_abelii	62500	4.0195391902452	4.35057591189082	4.35909559508164	3.94499620915005	4.83902395461447	4.18191843857354	4.47695010260252	0.167699777557519	0.111349171437697	9.01975421912125e-07	0.522676425549852	Human-only
Pongo_pygmaeus	62500	4.57610381747691	4.2269886495285	4.20998647963065	3.75378613545181	4.69090124024646	4.02494353920024	4.33285388327464	0.189434934482064	0.121881634253917	1.73343508199292e-07	0.591718513822474	Human-only
Pongo_tapanuliensis	62500	3.72185412862302	4.37028236131866	4.37987542798637	3.96426945630903	4.8604356423408	4.19110477486851	4.50821807602677	0.487446797656408	0.420459302154865	0.00286267480568291	1.07717631734246	Human-only
Pseudois_nayaur	62500	4.8593155431867	4.84298803326941	4.85364899006919	4.38510653534592	5.28022439398016	4.63075376301939	4.95229113072417	0.0558035662968663	0.027068476699844	1.15300341872308e-08	0.206204787036048	Human-only
Puma_concolor_dnaZoo	62500	4.85821275535103	4.73459483282577	4.7374632367815	4.28072206498782	5.17587341679902	4.60939449866707	4.92350264501299	0.0683706589251344	0.0340068127312698	1.49652182413427e-08	0.252143837847835	Human-only
Rangifer_tarandus_caribou	62500	4.96669781940197	4.77020416809231	4.78005866368998	4.3408343221501	5.24338446094563	4.61247041135895	4.92447876300123	0.088555194135388	0.0455246286935861	5.83563811149311e-08	0.317023006959871	Human-only
Rangifer_tarandus_sibiricus	62500	5.73291984185693	5.0588841987285	5.05652719376436	4.58669484301072	5.49477003140286	4.90157113527522	5.20441049001287	0.512451888395236	0.454324141697982	0.000159981295417692	1.16657571831732	Human-only
Rangifer_tarandus_tarandus	62500	5.72507333223261	5.1466176064395	5.14391467295259	4.63719943037274	5.62408361552064	4.99727178296875	5.32029025971811	0.402092574515287	0.334611039279796	0.000111638175156986	1.001539490412	Human-only
Redunca_redunca	62500	4.69510864845215	4.61433317998963	4.60819173907492	4.14811522578867	5.10188509879648	4.44585316140595	4.76774746636131	0.0669749908408212	0.0319452459349951	1.26687247194702e-06	0.259562643351252	Human-only
Rhinoceros_unicornis	62500	3.644267566466	3.85105428721142	3.85745573755896	3.38095433288148	4.29426888272619	3.68243128365822	3.98876752325924	0.100476142276653	0.0523847003154348	3.3833873735929e-09	0.36808634689117	Human-only
Sus_scrofa_scrofa	62500	4.49920341841812	4.51180949688254	4.51116802096733	4.05649891315703	4.94592354239504	4.3386357208379	4.65953213646256	0.0555917821145237	0.0257436416679942	2.43834736069136e-12	0.198839935479513	Human-only
Syncerus_caffer	62500	4.91020260589083	4.78521543620132	4.79186607130141	4.30890438011453	5.27489846563632	4.62194705147145	4.93639972838796	0.0714686092683722	0.0344161266681582	6.30002087449758e-09	0.274064599746321	Human-only
Tapirus_indicus_dnaZoo	62500	4.072746160371	4.13553110750263	4.13157033553591	3.6776334093883	4.56565235930691	3.97836364068208	4.2653075791877	0.0559127013856255	0.0248205604563338	4.6629725183884e-09	0.222641048492154	Human-only
Tapirus_terrestris_dnaZoo	62500	4.98756696600137	4.88850923012042	4.87471475214853	4.44029586612872	5.33624984401167	4.71465051523796	5.02508012180759	0.0672077238841308	0.0310897066746703	8.8142435169362e-10	0.253442253200088	Human-only
Tragelaphus_eurycerus	62500	4.6545141715526	4.50015678308566	4.49175238730655	3.96878448950483	4.97322465537723	4.3200607839847	4.6523770955597	0.090791008743626	0.0435304033710483	1.16828217063707e-08	0.339229623811746	Human-only
Tragelaphus_oryx	62500	5.08894893788923	4.96582572770339	4.96318752842823	4.45884158715037	5.42930462340763	4.78612564397981	5.10730656081437	0.0761281282679764	0.0341687997946341	1.48250996152836e-07	0.295418436356152	Human-only
Tragelaphus_scriptus	62500	4.99566850512673	4.91320071473808	4.91169182740146	4.46730207669502	5.39640914989234	4.80820800510968	5.14242776863361	0.0650605292038766	0.0291662475242923	4.80325218842807e-07	0.252070898319064	Human-only
Tragelaphus_spekii	62500	4.64114793268991	4.4526629362362	4.45663740723833	3.95494613967519	4.93735619937616	4.2960871254778	4.63244485604568	0.0975560318318624	0.0485325450927071	1.84817289500458e-06	0.361676743146092	Human-only
Tragelaphus_strepsiceros	62500	4.63298085170499	4.512448515086	4.51512034143113	4.09993615193436	4.97829952265069	4.37373148835822	4.70113343750511	0.0684740613469016	0.034043874302508	2.4721904091184e-07	0.26046759487847	Human-only
Tremarctos_ornatus_dnaZoo	62500	3.9067447378985	4.22963024439834	4.22519078523897	3.78345797088316	4.68936289950771	4.10547011817345	4.39557605069328	0.153573987896757	0.105550327343137	1.36661059899019e-07	0.481922139876907	Human-only
Ursus_americanus_dnaZoo	62500	4.20902974023629	4.41609979860923	4.41013083238255	3.94100207972681	4.85918140892945	4.25068626747093	4.56275510379472	0.0965855445794645	0.0537896574891375	8.50839395782796e-10	0.325193489434938	Human-only
Ursus_arctos_dnaZoo	62500	3.94192917811502	4.10889400634677	4.10807172400535	3.6577631018676	4.59468418220113	3.94525008124228	4.26017787224299	0.0876805160120217	0.0389193582126689	1.22817510156759e-08	0.347047274271624	Human-only
Ursus_arctos_horribilis	62500	4.32510146990993	4.31501279455288	4.31668087598807	3.84943258301783	4.75302121256502	4.15972751430496	4.47660617566518	0.0543274638407651	0.0252862893216693	3.08651921959323e-08	0.205950303582079	Human-only
Ursus_maritimus_dnaZoo	62500	3.83074537380626	3.91578135140632	3.91033549738921	3.46476426479369	4.36472889785682	3.75719695186284	4.0542586076342	0.0604136653420939	0.0269375052807729	7.50186800162869e-08	0.232014357707353	Human-only
Ursus_thibetanus_japonicus	62500	4.17192679600109	4.0411783061193	4.03341820134825	3.56172276592151	4.51699489498621	3.86116419241947	4.18229271201335	0.0777670750266778	0.0332235196182278	2.30296639886565e-07	0.291152243985064	Human-only
Ursus_thibetanus_thibetanus	62500	4.98683043432715	4.789517363997	4.79078076315074	4.33447100673951	5.24089501636269	4.61909674526523	4.92102414786125	0.0921878831378395	0.0466296907723484	1.49463256728584e-07	0.329239695709434	Human-only
Vicugna_pacos_dnaZoo	62500	5.19934850610488	5.1693787519296	5.1653413476562	4.75739185266128	5.62492137677306	5.04386931466006	5.33422485071415	0.0507779573866635	0.0221146809163561	2.40968695163629e-07	0.191892227644923	Human-only
Vicugna_vicugna_mensalis	62500	4.85092866047924	4.91988987811937	4.91776364235765	4.48585284847471	5.36654604040966	4.77373697467967	5.09051024112858	0.058846784476064	0.0276330367749564	1.91328921979214e-08	0.233146740112956	Human-only
Vicugna_vicugna_vicugna	62500	5.21174838714983	5.26442969518746	5.25964278666926	4.82033518020167	5.679272204592	5.10441258793999	5.40422145764827	0.0518946412920986	0.0241983214879261	1.26261424490328e-07	0.203662772870696	Human-only
Acinonyx_jubatus_dnaZoo	62500	4.16022526887681	4.27389290569401	4.26747052153706	3.65084563813979	4.90255752367985	4.0640329158787	4.49613167756192	0.114691811772619	0.0546496656177709	9.78477710960106e-09	0.439450766639814	Climate-only
Addax_nasomaculatus	62500	4.71921006111689	4.52140396183538	4.51907912051421	3.87576660740291	5.09934944450178	4.31713983170595	4.74333528317457	0.138118056044041	0.0652504218754014	1.19914070279656e-08	0.512554949651055	Climate-only
Aepyceros_melampus	62500	4.24812263516817	4.39080812029745	4.39130707834854	3.71592380600211	5.01993008728948	4.15668488791356	4.60785507221451	0.132732369813614	0.0603601929804121	1.00906258202254e-09	0.521237483809003	Climate-only
Ailuropoda_melanoleuca	62500	4.82927665234618	4.53407675698268	4.53352695366847	3.89302752578923	5.13952595324381	4.28873719552962	4.7274753281779	0.191040494139221	0.101479915455478	9.25424620499026e-09	0.688047227489614	Climate-only
Alces_alces_gigas	62500	4.3697827334762	4.25634642630951	4.25311941420086	3.63073109454304	4.8777982300141	4.04843342081845	4.47293538226832	0.114567551189635	0.0526400003361866	1.35546744574386e-08	0.444653662432343	Climate-only
Alces_alces_shirasi	62500	4.31417317218816	4.2610323331044	4.2654100884798	3.6653341727684	4.92506110588839	3.99451260991661	4.42852334608333	0.106976471684369	0.0482245542527044	4.20632574201223e-11	0.404437475500743	Climate-only
Alces_americanus	62500	4.31997391395834	4.27444091043702	4.26885732124187	3.61825682253079	4.87567663949638	4.07797824351006	4.52147551696275	0.108059377571647	0.049782309247516	3.05872011050776e-10	0.4095596610658	Climate-only
Ammotragus_lervia	62500	4.97319569531414	5.04718733990575	5.04943820703711	4.39592851701083	5.69324065837872	4.82433134643453	5.27076121834832	0.116441245069827	0.0533588949657478	2.17113026293053e-08	0.452069795832483	Climate-only
Antidorcas_marsupialis	62500	5.54908155073387	5.4348128663622	5.4360708699918	4.85691794737086	6.06981528420122	5.23710070433282	5.64878968554437	0.109216893944259	0.049983145834387	6.17174782878071e-09	0.413472031076002	Climate-only
Antilocapra_americana	62500	4.85669428299464	4.91813775769253	4.91973041806806	4.2725778507726	5.55364660327006	4.71460779957521	5.15985869212267	0.111059960688287	0.0514539631706724	4.38619943619091e-09	0.424683068995661	Climate-only
Axis_porcinus	62500	4.60467312495916	4.90571387251295	4.90343176424592	4.26652027238494	5.5555613540682	4.66443775252826	5.10830565818198	0.198869317725127	0.107269774996165	5.37672170859548e-09	0.69639383266195	Climate-only
Babyrousa_celebensis_dnaZoo	62500	5.38297776376099	5.29149461708242	5.29089045763147	4.66704715898445	5.88067074845589	5.07901522132658	5.49927769561764	0.106347985987106	0.0472340848063081	1.86654830853903e-09	0.415788505656439	Climate-only
Beatragus_hunteri	62500	3.57975913809359	3.74276869777258	3.74446729748367	3.13785267869472	4.37516279076326	3.54723920421789	3.96904741294895	0.127310913084589	0.0582624349849462	8.56056581191747e-09	0.483091818377172	Climate-only
Bison_bison_dnaZoo	62500	4.47773265337745	4.49043948530116	4.48431453669396	3.82719891537494	5.11257186040614	4.29012019519537	4.7177208049385	0.106873622728871	0.0460695445609137	1.71072365094644e-10	0.415873687583479	Climate-only
Bison_bonasus	62500	4.89413063317705	4.88050834234184	4.88254995673106	4.26882817471951	5.51117786694517	4.69114102066819	5.11568497325727	0.101395126426798	0.0451770706755252	2.39376649477743e-09	0.386617384250976	Climate-only
Bos_gaurus	62500	4.21806118214136	4.59170043658166	4.5929187881442	3.94238395176321	5.24010525254912	4.33067345256835	4.77475222613204	0.250651961454129	0.145924170398789	3.2235717242118e-09	0.85349881294471	Climate-only
Bos_grunniens	62500	4.80567671168935	4.67726606318948	4.67419189330824	4.05980337513254	5.30790741356544	4.4694397581934	4.90065092128401	0.121533146983043	0.0560446894848477	1.49906965096012e-10	0.454269677494664	Climate-only
Bos_indicus	62500	4.70447831242204	5.12489468594888	5.12745202625617	4.51840209424628	5.7517916195421	4.90493821957032	5.33934463204462	0.280584809422253	0.178734482032957	1.78435634556481e-08	0.898095697205222	Climate-only
Bos_javanicus	62500	4.74305030753134	4.60204342868614	4.59699373960481	4.00470928672645	5.23705006576758	4.40365084531338	4.82127694363877	0.121824306119931	0.0553319813245227	4.77314566008759e-08	0.47945268550004	Climate-only
Bos_mutus	62500	4.91864485812273	4.65733311514531	4.65639088985613	4.08264477675363	5.31736759365551	4.43306082013993	4.85688035597701	0.168376759833183	0.0853396761342815	3.72371640007284e-09	0.605566621225935	Climate-only
Bos_taurus	62500	4.5574578252415	4.53927449420568	4.53708823790379	3.93133858377326	5.16245850205461	4.36054995279493	4.76868933211175	0.0971827270321711	0.0417601965445021	1.33304239577379e-11	0.381409771870271	Climate-only
Bubalus_bubalis	62500	4.68950707576895	4.92389469579451	4.92859166565287	4.34631103899448	5.56443561303707	4.72341723248933	5.14141769855613	0.155003960636534	0.0752597028194592	3.41678300441805e-10	0.566338334264047	Climate-only
Budorcas_taxicolor	62500	4.46385258315673	4.40891049221709	4.41362972694312	3.76579861006935	5.04139280444138	4.18064291561434	4.61032265174206	0.108055311756892	0.0480958484785969	1.00025490335306e-08	0.42119526547512	Climate-only
Camelus_bactrianus	62500	4.57477636095176	4.65439866798242	4.65160292078112	4.0217229446376	5.28501583896102	4.47030874468631	4.90595174689005	0.110270693728573	0.050190121849134	1.01503734498037e-08	0.425167667032891	Climate-only
Camelus_dromedarius	62500	4.30071732866643	4.44514737402194	4.44411885038258	3.80743343230252	5.07864827418026	4.22479796611681	4.66288086831906	0.125872853791753	0.0577929519085074	8.25008277164057e-10	0.480321430782051	Climate-only
Camelus_ferus	62500	4.72304546289373	4.78081706350874	4.78433531373415	4.11629029016019	5.40318573307016	4.5290273568459	4.97735464793804	0.114341664634665	0.0509604301427965	3.07861754810239e-11	0.427820962849522	Climate-only
Capra_aegagrus	62500	4.56738683159804	4.71875771999468	4.71909669889324	4.10694976033465	5.33443609250884	4.53455486367993	4.95199204018212	0.121222264451821	0.055251562388339	4.91284016439382e-09	0.456292867859602	Climate-only
Capra_ibex	62500	4.67059550342947	4.83177667403661	4.8335135868877	4.21493468465573	5.44173760508602	4.64668411078323	5.06122515937842	0.125817035182933	0.0576586586329247	2.26105994643165e-09	0.47481562211053	Climate-only
Capra_sibirica	62500	4.68449237693396	4.82592070928827	4.82730507575112	4.2166831375111	5.461039860598	4.60577833686751	5.02825878861584	0.121718145182756	0.0560210373045039	4.26448135467532e-11	0.472408431135007	Climate-only
Catagonus_wagneri	62500	4.66391462602498	4.55069573882827	4.55056188950721	3.92770142829984	5.1709994568212	4.33150575602511	4.75788256853641	0.114932682931566	0.053726850714664	4.19672206867732e-10	0.442517127132099	Climate-only
Ceratotherium_simum_cottoni	62500	3.78543332890439	4.26418185360482	4.26170473760543	3.64579069009759	4.91570114282183	4.06199973013125	4.50484712349557	0.333361910181409	0.230542116320415	2.75856710941404e-07	1.0256745727736	Climate-only
Ceratotherium_simum_simum	62500	3.95510662702238	4.05759091679572	4.06072496673322	3.42116264276899	4.67368996686275	3.84919343552615	4.27824024549791	0.113733284979774	0.0511521692651939	3.0013219308595e-08	0.444313782362321	Climate-only
Cervus_canadensis	62500	4.69807608849827	4.7502921698779	4.7476450907518	4.10014167900689	5.37412714437967	4.53166242904175	4.98035716840914	0.110659047506068	0.0514801736689704	5.65924934143777e-09	0.416463857528202	Climate-only
Cervus_elaphus_hippelaphus	62500	5.172217029629	4.8302543949368	4.8278970616983	4.19693122112156	5.44117214657561	4.62914385926725	5.04611191774865	0.218629207280114	0.124938569747768	1.21274881901628e-07	0.745785159972436	Climate-only
Cervus_hanglu_yarkandensis	62500	4.67182243001134	4.80102566745005	4.79765562428114	4.1668089596829	5.40964276648066	4.59849692771247	5.02546610949998	0.115470555411777	0.0541126154532102	1.92214411464177e-09	0.439002998759674	Climate-only
Cervus_nippon	62500	5.18639328087457	4.94357257683176	4.94773821343655	4.32054342338238	5.5689859831651	4.70746825350665	5.13651044026229	0.15766884279852	0.0792771624787522	8.78762562407762e-09	0.58195318553529	Climate-only
Connochaetes_taurinus	62500	4.4480334391997	4.80003642161833	4.80683903642364	4.18165778023336	5.42517069413212	4.5529559336262	4.97941724723976	0.231500160850424	0.132167605220288	1.4077460995001e-11	0.786895650503312	Climate-only
Crocuta_crocuta_dnaZoo	62500	4.67167578624838	4.67497873796927	4.67661129934639	4.07736833787585	5.34283267828579	4.46168814138487	4.89507654039273	0.104826730651208	0.0474963765407504	2.61406990919905e-09	0.405195031054007	Climate-only
Dicerorhinus_sumatrensis_sumatrensis	62500	3.78866891151519	4.25102901557234	4.25482308269387	3.58672781121515	4.8556581574988	4.02859936961148	4.45649397124977	0.321082743296091	0.215991948546881	4.23829217480369e-09	0.985270211700335	Climate-only
Diceros_bicornis	62500	3.81412206100675	4.23542541564599	4.2331480025805	3.60828673530102	4.90470221027778	4.03423132767844	4.47739935731734	0.284519498418777	0.181386776196486	1.95888912249314e-08	0.942478943772541	Climate-only
Diceros_bicornis_minor	62500	3.71010095624729	4.13642820370774	4.13934659064349	3.52903313678055	4.79464930678723	3.92914471515559	4.35595525038258	0.287519969938119	0.18466246179941	1.04652040467199e-07	0.933445363867436	Climate-only
Elaphurus_davidianus	62500	4.6957179448888	4.83067144600518	4.83147170835182	4.17304785620207	5.4317049492903	4.60985398429308	5.04929440066778	0.123862323222706	0.0579413356564498	7.84847964177757e-09	0.466202877639603	Climate-only
Elephas_maximus	62500	3.37817620129556	3.61268023048579	3.61087038627617	2.98819942655763	4.19794683086288	3.42106925654322	3.83892981296607	0.150490594040755	0.0741475064675057	1.05989838318352e-13	0.549977299088077	Climate-only
Equus_asinus	62500	4.68820997833601	4.6354417466958	4.63159765356229	3.97570697902692	5.28190188696119	4.38679863322967	4.8472091197359	0.116890607647478	0.0548761160138347	1.46940580933349e-08	0.441610372578167	Climate-only
Equus_asinus_somalicus	62500	4.38238102732205	4.54009384352321	4.53903025054356	3.91010548147889	5.19168571586938	4.31219766199226	4.75624958707257	0.132710967163802	0.0617290214283106	1.28037691282656e-08	0.492256947469529	Climate-only
Equus_caballus	62500	5.15815473227858	4.97298905976342	4.97473924435298	4.34486361352175	5.60698425909261	4.74526321257289	5.17841415219443	0.138340740560265	0.0653898009881296	5.74369741010265e-10	0.526499378033845	Climate-only
Equus_grevyi	62500	4.58628429075905	4.54827011091632	4.54904827568099	3.85602509827941	5.16334507178518	4.36388883140343	4.81092506630697	0.113253041141662	0.0501214449142911	2.75465564996622e-11	0.445538875393134	Climate-only
Equus_hemionus	62500	5.02952621335433	4.9492516476317	4.95131857845891	4.31762211134023	5.56868778886239	4.73383461680275	5.15719566065846	0.107777801995468	0.0501558375152179	1.00716050163182e-08	0.418234415660225	Climate-only
Equus_kiang	62500	4.10615695930355	4.38490930604609	4.38917100741372	3.75407375144404	5.01348850978079	4.12785284600758	4.55453249591129	0.183197985284583	0.0964697614820412	1.05268574340464e-08	0.661802242858147	Climate-only
Equus_quagga_dnaZoo	62500	5.21018881788305	5.05068748670228	5.04830365886516	4.41623958007788	5.63658089361588	4.83566262219217	5.26188187229658	0.124624693300162	0.0571692498623982	2.16874227944908e-09	0.477784142556892	Climate-only
Equus_zebra_dnaZoo	62500	4.41606610429336	4.40026325012426	4.40069621454558	3.75349479030535	5.02808669619836	4.18796509241422	4.62494326803772	0.106557149061333	0.0478848060293258	1.3633087235809e-09	0.40972667764538	Climate-only
Giraffa_camelopardalis_antiquorum	62500	4.76725318585966	4.55172594084772	4.55025375792701	3.93641389849197	5.15968908621998	4.33341043691645	4.756081736809	0.14515976844159	0.0700280029545733	3.78164396373361e-11	0.535874062688576	Climate-only
Giraffa_camelopardalis_rothschildi	62500	4.74860676811247	4.68431434661831	4.68744502561041	4.07318029764501	5.30936445259708	4.46893441225081	4.89338538925962	0.103243386375192	0.0472076248334476	1.57701012760645e-09	0.401984207396022	Climate-only
Giraffa_tippelskirchi	62500	4.31298093174876	4.32597857737738	4.3295473622757	3.71835032123905	4.94480357853808	4.11285174888032	4.5250432373942	0.0967816400429251	0.0425977548012717	1.81164864106091e-10	0.380709193421127	Climate-only
Gorilla_beringei_beringei	62500	3.81927624809128	4.23997386980862	4.24288917808544	3.57377772177454	4.85158954719639	3.99768288660622	4.43197522070125	0.286699888975302	0.181125116179239	2.86675135957563e-11	0.911104480257114	Climate-only
Gorilla_beringei_graueri	62500	3.74471399618792	4.20176134855826	4.20020709023285	3.57672068127647	4.86178320133986	3.99388764096361	4.42965359144449	0.314730305296335	0.210173288546972	4.32043747334009e-09	0.995862064984776	Climate-only
Gorilla_gorilla_diehli	62500	4.00151095131777	4.36600899714995	4.36678481265723	3.71652937034377	4.99359268289545	4.13251609220241	4.57167371752609	0.240383865678349	0.13960676890549	6.3448095262241e-08	0.798376291579142	Climate-only
Gorilla_gorilla_gorilla	62500	4.20892084833112	4.34168140155877	4.34315871621317	3.71892081193363	4.9652736630043	4.13664215880803	4.57171001332159	0.121018413557226	0.0555853624072929	1.11445471470796e-10	0.456738607056129	Climate-only
Helarctos_malayanus_dnaZoo	62500	4.53621639831892	4.57424711398931	4.57429567986977	3.94740203352828	5.23794354135371	4.36972165332355	4.8128190747147	0.110482661935693	0.0512064383173173	3.0942829025302e-09	0.428117163827273	Climate-only
Hemitragus_hylocrius	62500	3.97858906574372	4.28563709780005	4.28165082867391	3.65347384202473	4.90215263693947	4.054549830202	4.48166678583406	0.195018249213838	0.105617286045993	3.58071200189172e-09	0.671646404355274	Climate-only
Hexaprotodon_liberiensis	62500	3.6300701017703	3.93953587689343	3.94129159735908	3.3408634950635	4.59337092511857	3.71794652015786	4.14752504868758	0.199110208797963	0.107468508784061	9.66216864382049e-09	0.704226875114418	Climate-only
Hippopotamus_amphibius	62500	4.13003057610131	4.38658742829318	4.38536562109425	3.73351182260372	5.04152764277108	4.19650058279614	4.64982149952748	0.177063341648554	0.0882170691159184	1.76509663278891e-08	0.637627324050117	Climate-only
Hippotragus_niger_niger	62500	4.49802411630579	4.71756968130452	4.71913564809916	4.09149312220657	5.36937440507206	4.53059851471783	4.97057476984684	0.157407870045896	0.0767778750635144	3.03323510124761e-08	0.581597413411147	Climate-only
Hyaena_hyaena	62500	4.31938968786626	4.33645240886877	4.33900297028982	3.701761669388	4.93562713421632	4.10298361286821	4.52167791356746	0.098838049469106	0.0441386357994632	5.91920799300849e-10	0.381464369209379	Climate-only
Hydrochoerus_hydrochaeris_dnaZoo	62500	4.97739673175376	4.43759411116075	4.43993657855367	3.82083326349691	5.06611241477931	4.22414432262329	4.65006935634366	0.390351373860994	0.291524903622005	1.33055505400324e-07	1.13192896959449	Climate-only
Kobus_ellipsiprymnus	62500	4.80667918726436	4.75282351241359	4.75311519903336	4.1454814002793	5.38681787361653	4.564214157402	4.99096808605028	0.105638709903755	0.0479502512986584	8.01625271601781e-10	0.397427567067155	Climate-only
Kobus_leche_leche	62500	4.75708467736157	4.85293010278069	4.85449429444797	4.27216848247828	5.48210413782238	4.63138450291369	5.04226405024459	0.105014906290334	0.0464296226219367	4.99354060896659e-12	0.415984916281351	Climate-only
Lama_glama_dnaZoo	62500	5.19273663052928	5.0049851748899	5.00082727604331	4.36625822707267	5.62705514468334	4.7972980602884	5.22204971149348	0.139257726903553	0.0630625226618035	1.41481930819529e-08	0.528864984418555	Climate-only
Lama_guanicoe_cacsilensis	62500	4.60506235522565	4.81922958879976	4.82142537915617	4.20141055884591	5.42141179790711	4.6061357148512	5.02056213788738	0.14482447663678	0.0689309096056304	1.71016215240808e-09	0.554177719199986	Climate-only
Lama_guanicoe_guanicoe	62500	4.58275498733634	4.87079848577074	4.86539978828414	4.23500178868758	5.51981864712359	4.66228222918617	5.09861489189314	0.18759718338723	0.0990139735554386	8.05837035071857e-09	0.681492101451935	Climate-only
Litocranius_walleri_dnaZoo	62500	4.7389463048493	4.69413459168793	4.69330642703671	4.0444106516507	5.29987105477102	4.49628995585396	4.94176291270764	0.107323405621413	0.0503717481995676	3.22281824092844e-08	0.417592174914579	Climate-only
Loxodonta_africana	62500	3.56120241669587	3.9754964338609	3.9783988058842	3.32081506577037	4.57965397825239	3.74379186456336	4.17422907934808	0.276521258042562	0.175073239156761	2.79419018980281e-08	0.886384864440399	Climate-only
Loxodonta_cyclotis	62500	3.91918443945583	4.19591986524708	4.19542641195367	3.54761366436704	4.84588718233259	3.95676257769356	4.40227474211049	0.186403034964137	0.0961558536545551	5.92839129980839e-10	0.673652843358836	Climate-only
Macropus_fuliginosus_dnaZoo	62500	4.68980810357872	4.91677092054354	4.92204805646742	4.31355313776087	5.57266707536743	4.68839008707635	5.12022066884836	0.156618966578511	0.0759286927990599	2.16223050312519e-12	0.592167913160652	Climate-only
Macropus_giganteus_dnaZoo	62500	4.35100758661061	4.77085128213043	4.76885136868207	4.12909899148285	5.38509934793382	4.56818336474995	4.9979993160908	0.277586396745576	0.179426974431094	8.65289337982639e-11	0.907396541316393	Climate-only
Macropus_rufus_dnaZoo	62500	4.58656412110142	5.0068273252155	5.00546429214655	4.41465278386903	5.62261886381479	4.79989302793081	5.2263730126957	0.272637243705021	0.179522396399556	2.09457843082878e-10	0.868253958002484	Climate-only
Myrmecophaga_tridactyla	62500	4.70379641397414	4.82854466481675	4.82505354770054	4.18286655902228	5.45136566193125	4.59711922332985	5.02479586248963	0.119151502087041	0.0528967707616214	7.68858965618951e-09	0.458741309614434	Climate-only
Nanger_granti	62500	4.4013567340205	4.58496396179835	4.58699665902125	3.98397567302089	5.22302231329787	4.39269137172257	4.81060285340246	0.13444026138034	0.0629581317996211	2.57164377226522e-09	0.507262408933955	Climate-only
Odocoileus_hemionus_hemionus	62500	4.53807434929768	4.70878792061183	4.70848130035686	4.05573348567812	5.33772993627016	4.47793890400292	4.91449484050247	0.134978790648846	0.063608459382753	1.55940744601039e-08	0.507063718251013	Climate-only
Odocoileus_hemionus_sitkensis	62500	4.70404254041867	4.72351699128205	4.72443734345807	4.13168493231034	5.30077587563316	4.51957896630098	4.9277642896841	0.0926010934413436	0.0424558483293326	8.04337878518589e-10	0.346401774997434	Climate-only
Odocoileus_virginianus_borealis	62500	5.35085254171532	5.50100991517351	5.50296862822489	4.85453144774245	6.12225113774281	5.30570487974811	5.7318413050179	0.126925462297095	0.0578851005423385	5.29257427766315e-09	0.482779254690524	Climate-only
Odocoileus_virginianus_dnaZoo	62500	5.07009409800147	5.31544253808197	5.31302349087573	4.69855774696266	5.95450563619566	5.07928426931109	5.50801221711572	0.161126813353772	0.0823056480940136	3.28059086760491e-10	0.597796385869899	Climate-only
Okapia_johnstoni_dnaZoo	62500	4.71402407914595	4.61270771886219	4.61279117867305	3.99872776864934	5.22297024358094	4.42229151416941	4.84402439073146	0.108620447909472	0.0490712708200082	2.13876501757881e-09	0.420894765174647	Climate-only
Oreamnos_americanus	62500	4.40840637024522	4.3920815168608	4.39117045609927	3.7639930689804	5.00744925523834	4.18743496948471	4.6182639343342	0.102611009264643	0.0469602071378286	1.163610885244e-10	0.389144874339261	Climate-only
Orycteropus_afer_dnaZoo	62500	4.49683334329795	4.45394535028045	4.45229493634997	3.81847241663641	5.06259553061477	4.24373481339785	4.67202745377429	0.103089143665297	0.0470613929585568	1.02584484398384e-09	0.398993758430737	Climate-only
Oryx_dammah_dnaZoo	62500	4.32862203434853	4.41755294135023	4.4203171652238	3.80356951368782	5.03940710776003	4.18446597421794	4.62650570076771	0.111445029195114	0.0520574494696311	2.61120329617227e-09	0.421280746222024	Climate-only
Oryx_gazella	62500	4.83764544156579	4.81421093887128	4.81622356313149	4.17464827300623	5.45143626528009	4.61154585873328	5.05743716844052	0.108605986922078	0.0499814480568868	6.3806007461355e-09	0.414786282775767	Climate-only
Ovibos_moschatus	62500	4.21164764877891	4.34343892921832	4.34423383032196	3.77345971203974	4.98215031147061	4.11615187021795	4.52995562056268	0.113782847795981	0.0524591347424797	2.31481723281878e-09	0.442357045803961	Climate-only
Ovis_ammon	62500	4.74848253948082	4.80484244519848	4.80709328290963	4.17395582907665	5.4683627219358	4.57415937855712	5.02267161883447	0.112749251282209	0.0510322668692409	1.41691019752163e-10	0.434524444586843	Climate-only
Ovis_aries	62500	4.9850416838289	5.02967333841602	5.02638138802307	4.41757985312491	5.65425146131562	4.82180685593963	5.24663480105231	0.101864012875261	0.0456648013877933	4.67593639473038e-11	0.396508876772812	Climate-only
Ovis_aries_musimon	62500	4.97842341003495	5.14157986834932	5.14250418734601	4.51930358261114	5.77688850794092	4.93924602215876	5.37401628636543	0.129153577907155	0.0605841881014987	4.20052144835966e-11	0.490434293353049	Climate-only
Ovis_canadensis	62500	4.98386224137109	4.4461416990002	4.44726260019926	3.86605717804954	5.07874999384964	4.23831977213843	4.65676506851809	0.385079024056623	0.289775996251656	2.4407241726697e-07	1.09521409462569	Climate-only
Ovis_dalli	62500	4.56848728445739	4.40533364089033	4.40681860967098	3.80684828654192	5.00231670734641	4.16932322508645	4.58832824458449	0.121738894030558	0.0590980888107294	1.60406758174112e-10	0.455762978272125	Climate-only
Ovis_nivicola_lydekkeri	62500	4.09253486749647	4.35460102677743	4.35933701476231	3.74162439800872	4.99308329635876	4.10245492109128	4.53346827635093	0.17319097824017	0.0867063579746312	2.85557280653689e-10	0.650715874723148	Climate-only
Ovis_orientalis	62500	5.39745736674628	5.22605736571172	5.22631509740371	4.6148808639001	5.84989001998671	5.02036901024279	5.43964610852272	0.128499734677389	0.0592694081874515	2.98450595635335e-09	0.492331550688433	Climate-only
Ovis_vignei	62500	5.18125718321158	5.10671846324235	5.10868974324653	4.50442328192243	5.74313789243991	4.88909014799752	5.3170026103675	0.105232237755806	0.0485499119722809	1.0908954782046e-13	0.407092860747866	Climate-only
Pan_paniscus	62500	4.16684976939699	4.52761252301466	4.52742215852824	3.89159379760656	5.12362933020182	4.32833033646028	4.74649905625639	0.229196639308091	0.135299121253767	2.29971593831793e-09	0.776201792161697	Climate-only
Pan_troglodytes_ellioti	62500	4.10802667285008	4.41863881577719	4.41793484492622	3.8068304110237	5.06016646555672	4.1935254809709	4.63504005813829	0.201010561512626	0.109145243816826	1.43805167868007e-11	0.706286441061504	Climate-only
Pan_troglodytes_schweinfurthii	62500	4.29048889953862	4.4480455058966	4.44514410951258	3.82645946593552	5.10077490368724	4.2208808675733	4.65565516205064	0.129538789219945	0.0597050273420046	4.21308929101625e-09	0.505281924806113	Climate-only
Pan_troglodytes_troglodytes	62500	4.34804233058366	4.66303702856505	4.658591718775	4.01599689839219	5.2790029029418	4.45303137111786	4.89259988180473	0.201883747254863	0.111676147469809	3.70076511974018e-09	0.705884995489592	Climate-only
Pan_troglodytes_verus	62500	3.96955623172384	4.40182836813516	4.40344064461215	3.76059340782404	5.04129005902421	4.21073025566227	4.64599872871714	0.295823250977761	0.188493841105211	1.06582096490774e-10	0.944633646721281	Climate-only
Panthera_leo_PanLeo	62500	4.33355611516271	4.43172955418831	4.43257368424786	3.80365161950226	5.05619407013902	4.27237710133258	4.69980256973738	0.112212745214247	0.049082606958752	5.17130203976614e-09	0.442594808665279	Climate-only
Panthera_onca_dnaZoo	62500	4.65181471710044	4.52927224555278	4.53234737459296	3.89446832196201	5.14024641216889	4.34252471878237	4.76804274320333	0.115607149436484	0.0541370241077893	1.67494848554984e-09	0.44095343779748	Climate-only
Panthera_pardus	62500	4.39700546340623	4.30031458085645	4.29836214084994	3.65478667849959	4.91739240308542	4.10156489490022	4.53254073673241	0.11371711820021	0.0507128225732422	4.01567054395608e-08	0.436421633170682	Climate-only
Panthera_tigris_altaica	62500	4.53933470686007	4.58720952222667	4.59205351805228	3.98013419569167	5.236248643344	4.38994428459303	4.81688974577012	0.104370857523396	0.0474188756859789	1.14649461374085e-09	0.403772931422051	Climate-only
Panthera_tigris_dnaZoo	62500	4.42853518824784	4.48231621397456	4.47823727135534	3.80293200481707	5.06658529178832	4.28900293899116	4.71872114368877	0.10711513759708	0.0492882411838139	8.56801417544371e-09	0.402374157330559	Climate-only
Panthera_tigris_jacksoni	62500	4.55599653289251	4.5579059668562	4.55989559695661	3.93030160144418	5.16961341593907	4.36085935828322	4.79714814645437	0.10327680682712	0.0478756898475345	4.44752100819961e-10	0.386207669620845	Climate-only
Panthera_uncia_dnaZoo	62500	3.80607561487054	3.8849339616444	3.88044731715724	3.26014128242305	4.51944630176763	3.65914560936366	4.08973020077803	0.108265651725118	0.0483781881485348	1.32150367442943e-09	0.410702096655564	Climate-only
Parahyaena_brunnea	62500	3.90828243557296	4.13386952265818	4.13167854453448	3.52801721192879	4.75297981082569	3.94134149277894	4.36342322461039	0.149683088707804	0.074074766640654	9.21799359068486e-08	0.551378735380804	Climate-only
Phacochoerus_africanus	62500	4.3358028269547	4.81590065547241	4.82085064931004	4.22993988736984	5.45274054052345	4.62061911680728	5.03937850980216	0.333489841174783	0.230740742824185	2.17671077598738e-07	1.02292318214993	Climate-only
Pongo_abelii	62500	4.0195391902452	4.37677532807722	4.37538528253003	3.72555839840378	5.03652893367292	4.11900264507733	4.5778465380099	0.239233303931905	0.137486154061955	2.86144214062973e-10	0.809347468335668	Climate-only
Pongo_pygmaeus	62500	4.57610381747691	4.35185693824407	4.35509845257489	3.76263375856892	4.99108129651145	4.17602626036946	4.60000873914183	0.148567528192513	0.072395759218965	3.50533659819158e-11	0.547426152661652	Climate-only
Pongo_tapanuliensis	62500	3.72185412862302	4.45571980907126	4.45842754034724	3.80533154882421	5.09213321473803	4.24412176299738	4.68361616912012	0.652328604038137	0.538558836964204	6.88194996391163e-07	1.64434149820573	Climate-only
Pseudois_nayaur	62500	4.8593155431867	5.07197208847264	5.06332880149961	4.46083503030675	5.70613364702409	4.8394870350488	5.25764827503236	0.141065964100339	0.0719090626648652	2.76588125037348e-09	0.522108874488677	Climate-only
Puma_concolor_dnaZoo	62500	4.85821275535103	4.77464219069642	4.77763177594833	4.12523246328866	5.37182491637969	4.56435178164957	4.98952013433709	0.106703451095361	0.04833809726256	5.07047444869428e-10	0.410798171127222	Climate-only
Rangifer_tarandus_caribou	62500	4.96669781940197	4.86054236472486	4.86210734810763	4.26143831665931	5.45939589003456	4.65270499757888	5.07898240685424	0.107310862127736	0.0507096656764664	4.78538312665421e-09	0.401114088882559	Climate-only
Rangifer_tarandus_sibiricus	62500	5.73291984185693	5.05440831476086	5.05384089627035	4.42026079183048	5.65610673926416	4.83760369572685	5.25712528356954	0.560535603207463	0.460511729364381	2.33787178492016e-06	1.43908670864943	Climate-only
Rangifer_tarandus_tarandus	62500	5.72507333223261	5.14013273120421	5.13916056088592	4.50660405099952	5.79947170289931	4.89845687737694	5.34467749317523	0.452580587204543	0.342287757016593	5.52217544225249e-10	1.27249872415312	Climate-only
Redunca_redunca	62500	4.69510864845215	4.77670244168027	4.77514856035829	4.16531042064966	5.36008498487505	4.55976081269844	4.98263213705966	0.102125700556639	0.0470530728440365	1.54885899332815e-09	0.38178362557576	Climate-only
Rhinoceros_unicornis	62500	3.644267566466	4.04080223706674	4.04180842470675	3.44178704071113	4.69773241183848	3.83198666117926	4.26474729133927	0.262234279056993	0.163167423717724	9.58350606775113e-09	0.853991257678864	Climate-only
Sus_scrofa_scrofa	62500	4.49920341841812	4.82413014888131	4.82836255449469	4.19183458495586	5.47230727964239	4.59530523675218	5.03175741556467	0.214987032179794	0.118496786002333	8.25258298356955e-10	0.751825751304393	Climate-only
Syncerus_caffer	62500	4.91020260589083	4.98569681242369	4.97975774862196	4.33619003996321	5.60452177357766	4.77044999883227	5.19803308416716	0.109316749043297	0.0497111540566556	5.67820296880136e-11	0.41566287607151	Climate-only
Tapirus_indicus_dnaZoo	62500	4.072746160371	4.22641744497931	4.22313634335736	3.58461277508842	4.87616609179451	4.00139915464033	4.44088432172915	0.132249162595622	0.0632396031310029	3.47311213798356e-11	0.499403128796992	Climate-only
Tapirus_terrestris_dnaZoo	62500	4.98756696600137	4.97856440956374	4.97889416076156	4.35336351237973	5.60352046618905	4.78552992831987	5.20283332317372	0.103054758329657	0.0437424350307147	3.40129791919889e-09	0.393911301733135	Climate-only
Tragelaphus_eurycerus	62500	4.6545141715526	4.81796069706703	4.81725259625532	4.15111014704593	5.44752950432155	4.57927549248157	5.01773005567674	0.13615748348825	0.0619731386962189	1.3752972602926e-09	0.525299138407072	Climate-only
Tragelaphus_oryx	62500	5.08894893788923	5.13121552250729	5.1338803592642	4.52605740638962	5.76212200152645	4.93047632753616	5.35609180795359	0.103641920095746	0.0473716163628003	8.22770099404609e-09	0.392519588895462	Climate-only
Tragelaphus_scriptus	62500	4.99566850512673	5.11635523661293	5.1187941367059	4.51438627308886	5.73787847056509	4.87816792583601	5.30145500479648	0.113942216173214	0.0508643950573319	6.85358745763361e-11	0.433730986903078	Climate-only
Tragelaphus_spekii	62500	4.64114793268991	4.81421380766869	4.81468186526611	4.20277144739537	5.44826795143726	4.61994909796024	5.05457145680489	0.131839553022544	0.0611180567891931	1.06926477512714e-11	0.484631509161953	Climate-only
Tragelaphus_strepsiceros	62500	4.63298085170499	4.59990000180698	4.59811620719162	4.00235998228008	5.22922386436339	4.40729861869239	4.82569416798722	0.100281212947225	0.0446919640950444	1.06732382801358e-09	0.384428543177719	Climate-only
Tremarctos_ornatus_dnaZoo	62500	3.9067447378985	4.27390276156433	4.27122343571457	3.64195307136993	4.87438884618891	4.07532807453786	4.50109790822083	0.232409002821125	0.139115087471531	5.40771652185995e-09	0.767854466501828	Climate-only
Ursus_americanus_dnaZoo	62500	4.20902974023629	4.47317181015184	4.4719875732443	3.81786795371411	5.09188887786382	4.2640209439104	4.7013863892187	0.174951424194422	0.0883983106755625	9.81874915448545e-09	0.626886410009062	Climate-only
Ursus_arctos_dnaZoo	62500	3.94192917811502	4.26382168429656	4.26314393442467	3.61320114584751	4.93063756750948	4.0415729505008	4.49294898561511	0.217539861372964	0.116434750309014	1.65867018821176e-10	0.770654000574499	Climate-only
Ursus_arctos_horribilis	62500	4.32510146990993	4.51506019309335	4.50793914198176	3.86048436352264	5.12278268545182	4.30504263906733	4.73539517495102	0.136763806174153	0.0667096245296816	3.65237663258298e-09	0.520595713769801	Climate-only
Ursus_maritimus_dnaZoo	62500	3.83074537380626	3.90838404799891	3.91420211589063	3.30136867109643	4.52619139238181	3.68253874826736	4.10615082468926	0.106820214228716	0.0479563031323573	4.0411328125629e-09	0.411997214815841	Climate-only
Ursus_thibetanus_japonicus	62500	4.17192679600109	4.19684582315784	4.19795999249001	3.55955111468201	4.83822583863979	3.99289788164266	4.42842568678765	0.107594256419612	0.0492599919826377	1.9994183105063e-08	0.41591546285275	Climate-only
Ursus_thibetanus_thibetanus	62500	4.98683043432715	4.92982514829547	4.92928143001355	4.29607234435103	5.54747897807556	4.73603542741782	5.15370751410655	0.102607631630692	0.0453843276359868	5.60975335964021e-10	0.402882078648565	Climate-only
Vicugna_pacos_dnaZoo	62500	5.19934850610488	5.2003101201497	5.19741247007724	4.60099550698846	5.83003899441843	4.98586194520252	5.41094941151379	0.100760479475183	0.0453240483804169	4.10189202086771e-09	0.381622506248914	Climate-only
Vicugna_vicugna_mensalis	62500	4.85092866047924	5.02471165591683	5.02514621270527	4.37222077320229	5.66172197362475	4.81214440174729	5.24480608706769	0.137087729496813	0.0622139645445928	7.94181312281504e-11	0.532126173808919	Climate-only
Vicugna_vicugna_vicugna	62500	5.21174838714983	5.27929950049745	5.2830318569008	4.66351753171395	5.90566898384121	5.07501606923315	5.49825754724955	0.104793271923508	0.0462867595785066	1.99128388164186e-09	0.41064358260827	Climate-only
Acinonyx_jubatus_dnaZoo	62500	4.16022526887681	4.14548133532579	4.15654260113316	3.66207999842266	4.66989354957433	3.96996511712736	4.30293527611702	0.06541685592897	0.0288859517963442	1.720212168654e-08	0.259761756349163	Combined
Addax_nasomaculatus	62500	4.71921006111689	4.56314726234875	4.56668669262546	4.13477113118779	4.99554309248696	4.42504028142907	4.72342778744427	0.0739472285306084	0.0361753539438149	3.57256621554327e-08	0.267448414453354	Combined
Aepyceros_melampus	62500	4.24812263516817	4.25560659686306	4.25331659247439	3.75467743453453	4.76607483553621	4.04577350371205	4.39672267228413	0.0686807248916219	0.0316128247547037	3.27079496342013e-06	0.266174333494355	Combined
Ailuropoda_melanoleuca	62500	4.82927665234618	4.48899385001869	4.49675298008007	4.08973806686958	4.94092082418741	4.34555291314209	4.62572133798702	0.156763634177052	0.115987208549669	3.62082518689769e-08	0.461410958059198	Combined
Alces_alces_gigas	62500	4.3697827334762	4.17865063918504	4.18512481745713	3.79671258308976	4.69112389238843	4.00264055946637	4.33075438589943	0.0886379716409058	0.0493028383660205	1.49961833135757e-07	0.300080440366463	Combined
Alces_alces_shirasi	62500	4.31417317218816	4.26679162974737	4.2668189469037	3.79133371233642	4.78321651029374	4.12475504389329	4.44423937329257	0.0648232357992238	0.0276016228323913	1.43476553141412e-08	0.259907801655411	Combined
Alces_americanus	62500	4.31997391395834	4.3566414085134	4.35761016577634	3.89562871094914	4.9140811017146	4.15512491807649	4.50809175454671	0.0732255482398406	0.0312707189506802	1.38962486606839e-10	0.28072520987884	Combined
Ammotragus_lervia	62500	4.97319569531414	5.03027603693006	5.02607640939376	4.53829178356527	5.57070653056418	4.81816088766053	5.182183939516	0.0740177918496247	0.0347088078073304	5.53913472361242e-08	0.298453666074228	Combined
Antidorcas_marsupialis	62500	5.54908155073387	5.52880643256776	5.53585207890349	5.10939904539917	6.00227098476992	5.32499566348756	5.63942036539742	0.0539719294556023	0.0265379901895214	2.20843422371861e-10	0.204214656513851	Combined
Antilocapra_americana	62500	4.85669428299464	4.83196089726422	4.82215606369262	4.37357246684056	5.29429527346849	4.6679521526873	4.99252984414505	0.0586778235859355	0.0273046362146153	6.4052379088643e-08	0.225122045964064	Combined
Axis_porcinus	62500	4.60467312495916	4.60027149293742	4.59556663254705	4.11488718602782	5.09253615623763	4.39904743976139	4.73736487317342	0.0680762351985033	0.0302915409686261	1.13886321229581e-07	0.239890265974851	Combined
Babyrousa_celebensis_dnaZoo	62500	5.38297776376099	5.30511951342263	5.30855165833009	4.85812333998528	5.76757303227661	5.12178946305535	5.4425690702502	0.0621159792010892	0.0304651677709778	3.49812103541599e-08	0.245644619269766	Combined
Beatragus_hunteri	62500	3.57975913809359	3.53018821747736	3.52767183863817	3.03446828614704	3.92924539336403	3.37650699383065	3.66949866203456	0.0532363756331123	0.0250582591135247	2.96116429818426e-07	0.223241057030395	Combined
Bison_bison_dnaZoo	62500	4.47773265337745	4.49972547369073	4.49316342703613	3.98281319800133	4.91435445376026	4.33460990429828	4.66023183159273	0.058960521599201	0.0271603569998047	2.18618112298525e-08	0.223287190519453	Combined
Bison_bonasus	62500	4.89413063317705	4.63107221743197	4.62501732001673	4.15251725911036	5.04648697371362	4.5289295538109	4.83225869456809	0.126221543646313	0.0748080990350643	1.24469856683778e-07	0.451641961194849	Combined
Bos_gaurus	62500	4.21806118214136	4.24804133106402	4.25664909557255	3.80786123719552	4.73435850259705	4.07659337786269	4.39909125676487	0.0586830504271646	0.0272784727621745	7.7212168457176e-09	0.229354758964028	Combined
Bos_grunniens	62500	4.80567671168935	4.76185576564492	4.76096352068424	4.30892884391889	5.26346226153013	4.5689685957976	4.89107195381338	0.0615059517910334	0.0276446621593124	2.94253039053356e-08	0.238747860828681	Combined
Bos_indicus	62500	4.70447831242204	4.65164690368916	4.64534617823701	4.17212961074261	5.0733067071312	4.51712547242483	4.82731372276107	0.0578876023327829	0.0245514721640152	1.29240913039478e-08	0.218667829530187	Combined
Bos_javanicus	62500	4.74305030753134	4.54739434664685	4.54733371058728	4.1148886107921	4.97071914836776	4.38616264697737	4.67801537476828	0.0875387224935406	0.0460896985446408	2.93624742965942e-07	0.321150590568291	Combined
Bos_mutus	62500	4.91864485812273	4.67458788931352	4.67223394745631	4.2493731456532	5.1180083872256	4.53486943098412	4.81683820730504	0.109173230650892	0.0649171220217308	2.1256766896434e-07	0.379350597415767	Combined
Bos_taurus	62500	4.5574578252415	4.38225380719827	4.38296160727868	3.95328313807588	4.7925713758993	4.188491494161	4.48710899012445	0.0786320222680473	0.0379042171135384	6.08002339601843e-07	0.284388367135621	Combined
Bubalus_bubalis	62500	4.68950707576895	4.72363715458736	4.72339075768122	4.26811783379691	5.1593741175057	4.58505732818049	4.88605532053244	0.053059782689795	0.0246070776064825	6.15385957840398e-08	0.213932990263654	Combined
Budorcas_taxicolor	62500	4.46385258315673	4.39945982063996	4.40370899173912	3.91327229355919	4.83326667622254	4.26720012652611	4.57542560037741	0.0602145586426734	0.0268848624351354	5.54644919171488e-10	0.236235956485553	Combined
Camelus_bactrianus	62500	4.57477636095176	4.55676722999381	4.55717000374725	4.07095712908946	5.00020824814733	4.42296414573779	4.75141754989809	0.0599835032407346	0.0276201788525157	9.55460013290248e-07	0.227967676806428	Combined
Camelus_dromedarius	62500	4.30071732866643	4.31105890023861	4.31345893198135	3.87795924099768	4.86552791798777	4.16943464698735	4.49340991269484	0.0628524399449301	0.026603131440816	1.0335263636482e-07	0.267391970181949	Combined
Camelus_ferus	62500	4.72304546289373	4.73622358680383	4.74101328896762	4.24280682021344	5.23868648152556	4.51635700549822	4.86465231484664	0.0676889630752865	0.0321089837964336	3.68581711730297e-11	0.255703815143662	Combined
Capra_aegagrus	62500	4.56738683159804	4.59680717594803	4.58905786237115	4.11547354490176	5.04637877021426	4.43616863471384	4.73499974374157	0.0561559833350912	0.0236504398512575	1.41700843288173e-07	0.223028370678214	Combined
Capra_ibex	62500	4.67059550342947	4.62285117824324	4.6228600380465	4.20049951091821	5.07187799982377	4.45670911715936	4.75424808285852	0.0526667373924742	0.0229587052466403	3.2732111417047e-07	0.207441237700871	Combined
Capra_sibirica	62500	4.68449237693396	4.61107761026924	4.615696743464	4.18402291553836	5.05124586714651	4.45347037275531	4.75061448211322	0.0565635925920361	0.0255914980947349	3.42108901003691e-12	0.218225989869126	Combined
Catagonus_wagneri	62500	4.66391462602498	4.56043917199054	4.55865176808372	4.15932609728501	5.0193098744117	4.4152107904291	4.72085573911546	0.0616483665295801	0.0290892065777679	2.2927732224604e-13	0.232902978572691	Combined
Ceratotherium_simum_cottoni	62500	3.78543332890439	3.6542421016331	3.64776184398291	3.15241390090751	4.06084577881402	3.54670804045473	3.84228029855499	0.0731360997000781	0.0315469280639264	3.2033653188452e-10	0.297902647186983	Combined
Ceratotherium_simum_simum	62500	3.95510662702238	3.65742423526194	3.65995795177309	3.23492716236816	4.10503596902605	3.54593218387114	3.85013633536432	0.138705581434135	0.0895817795143274	1.39596006929976e-06	0.473034544214176	Combined
Cervus_canadensis	62500	4.69807608849827	4.55821174532516	4.55738252805992	4.11299393650222	5.02770428628012	4.37830689261726	4.69028586669142	0.0779459145559826	0.0380398709984853	2.45500471122411e-07	0.280648682887686	Combined
Cervus_elaphus_hippelaphus	62500	5.172217029629	5.05562656348486	5.05900417791367	4.61072624789647	5.536844004714	4.8566054181524	5.16775693127223	0.0706629275460263	0.034863718312576	1.89228179990316e-07	0.267121342409272	Combined
Cervus_hanglu_yarkandensis	62500	4.67182243001134	4.6358272542524	4.6412151284774	4.21364428217227	5.10870185296765	4.47132150828969	4.80065705695031	0.0599721872647616	0.0293175402675195	3.66703690176321e-09	0.207639991863504	Combined
Cervus_nippon	62500	5.18639328087457	5.28122836456318	5.28198150249787	4.77444571226169	5.79764844421585	5.1273910233313	5.48539490494178	0.0804958313656616	0.039592559439422	4.44820166648613e-08	0.309066541294653	Combined
Connochaetes_taurinus	62500	4.4480334391997	4.5863121974746	4.58206765221397	4.16297762448312	5.03942416131434	4.40456220218133	4.70738061048174	0.069820491532691	0.0328482951461127	8.12841100203295e-11	0.264920869447493	Combined
Crocuta_crocuta_dnaZoo	62500	4.67167578624838	4.62848049519537	4.62959980162661	4.19910286440671	5.15166513048929	4.48097282189515	4.80539794724556	0.0605787717974556	0.027851250147351	1.80492512981103e-07	0.230389770584818	Combined
Dicerorhinus_sumatrensis_sumatrensis	62500	3.78866891151519	3.8198750602127	3.82167328129219	3.4247790957545	4.29042054552766	3.68482203147841	3.98206340384056	0.049150466273201	0.0238335139841655	6.39547033531312e-07	0.19253947678689	Combined
Diceros_bicornis	62500	3.81412206100675	3.89015164890623	3.8933430731583	3.40410325857907	4.33270361824683	3.6866751233765	4.01653210005743	0.0648540277050219	0.0289598309271843	7.74763149481673e-10	0.230295696515926	Combined
Diceros_bicornis_minor	62500	3.71010095624729	3.6520064778238	3.65705840129378	3.21752370662683	4.07001930220959	3.51870521379449	3.81220121586216	0.0507216106039281	0.0234045264319784	7.0496152045181e-09	0.194731031549974	Combined
Elaphurus_davidianus	62500	4.6957179448888	4.66574433070047	4.676913490404	4.22240838836763	5.19215038604389	4.44078741164852	4.78641646572954	0.0629257218056059	0.032207587155337	6.91397008342635e-07	0.240192509221383	Combined
Elephas_maximus	62500	3.37817620129556	3.39803308669525	3.4061507530861	2.98236862312869	3.83278832444544	3.31246578199602	3.59860832880533	0.0487365430411896	0.0228340643710932	1.0627571273261e-10	0.19281677170784	Combined
Equus_asinus	62500	4.68820997833601	4.67814518150296	4.66986298577945	4.1422905841476	5.13374493556609	4.53507552409038	4.88403394149943	0.0674646504870089	0.0320232348464349	3.18859124783977e-08	0.265909381901975	Combined
Equus_asinus_somalicus	62500	4.38238102732205	4.47313684084941	4.47057523665296	3.95403164848171	4.92830921745866	4.31474046692796	4.62225148739498	0.0657552591673201	0.0297189297072884	8.0313102424743e-08	0.254628177156933	Combined
Equus_caballus	62500	5.15815473227858	4.84553355727002	4.84144042758895	4.36968269378002	5.25379447270431	4.69249580368814	5.00440376589243	0.155115688786111	0.0991226413050652	1.44837784796053e-09	0.479472546425203	Combined
Equus_grevyi	62500	4.58628429075905	4.60693544517243	4.61542211383454	4.15796140899884	5.12458377178276	4.50491252518469	4.84114332073835	0.0616815704697387	0.0310381973845625	1.33600846993819e-06	0.257338067736616	Combined
Equus_hemionus	62500	5.02952621335433	4.86463548283881	4.8638727630725	4.39685237476839	5.3257691303003	4.69466764024158	4.99070119410534	0.0819879408659142	0.0418409267637656	5.80356333610104e-08	0.295110398392337	Combined
Equus_kiang	62500	4.10615695930355	4.03579501638049	4.03970927770753	3.57839375243485	4.48515333020614	3.87971097448036	4.1724585937479	0.0568138583507481	0.0243687736452338	6.73275917212162e-08	0.227577538278515	Combined
Equus_quagga_dnaZoo	62500	5.21018881788305	5.07293989891064	5.06984384355795	4.61032998300582	5.48783820651652	4.89787326626413	5.22065260980227	0.0723123300221716	0.0363600445183684	1.50376489266151e-09	0.272196960255353	Combined
Equus_zebra_dnaZoo	62500	4.41606610429336	4.45147374527128	4.46278997242933	3.97952267191708	4.90165529181621	4.24834987052273	4.57581156858222	0.059395000862811	0.0277441434274382	6.9125233529975e-09	0.221510729962282	Combined
Giraffa_camelopardalis_antiquorum	62500	4.76725318585966	4.64441461359577	4.6462889468468	4.16373467952573	5.113491589317	4.51321861069118	4.8277218810871	0.0723831438630328	0.034539288848714	2.17855142101705e-08	0.285835020477348	Combined
Giraffa_camelopardalis_rothschildi	62500	4.74860676811247	4.57455395556497	4.57181087405881	4.1055325271805	4.99556172894052	4.41016268722938	4.6963998614761	0.0817680382632701	0.0389962124736945	8.67338518568586e-07	0.30205814588452	Combined
Giraffa_tippelskirchi	62500	4.31298093174876	4.10506007271359	4.11242446762046	3.68385662008206	4.56323756831844	3.96349810942158	4.24099716593253	0.0900531012425439	0.052909664068987	9.33695948562907e-09	0.333883938214785	Combined
Gorilla_beringei_beringei	62500	3.81927624809128	3.77162727983183	3.76469265140338	3.24981670280304	4.20365551292249	3.6365949838688	3.95333306278392	0.0621564148194267	0.0274968513978242	1.57631490942912e-08	0.249524170788593	Combined
Gorilla_beringei_graueri	62500	3.74471399618792	3.71339173229288	3.71596529355643	3.26053323939716	4.16316864636853	3.58756013382008	3.89631589449273	0.0536581466528548	0.0240695921058477	2.20059205038187e-09	0.208922642870462	Combined
Gorilla_gorilla_diehli	62500	4.00151095131777	3.9301664910224	3.92615236813117	3.45693095161728	4.32500349526781	3.78579731823048	4.08423146489977	0.0584342254874055	0.0265298718539585	2.65536381377955e-07	0.231259605334372	Combined
Gorilla_gorilla_gorilla	62500	4.20892084833112	4.1548170516733	4.16621557457674	3.73990056713836	4.56869414017795	3.95849800046097	4.26139346047352	0.0530355311975618	0.0255044144837512	1.44491834673755e-06	0.191983391186236	Combined
Helarctos_malayanus_dnaZoo	62500	4.53621639831892	4.52587178065134	4.51860888420513	3.99965906206946	4.9951475668709	4.33054708043662	4.6936465668883	0.0694510841295729	0.0343208238372028	8.83135374499155e-08	0.267867147242971	Combined
Hemitragus_hylocrius	62500	3.97858906574372	4.00900907645256	4.01069615480747	3.58654735924235	4.47264530811515	3.9016100873692	4.21557203132056	0.0563166086059769	0.0268042146026759	1.63186319389563e-09	0.223166362928471	Combined
Hexaprotodon_liberiensis	62500	3.6300701017703	3.52819269952609	3.53251736766283	3.05976095630512	3.92317860676073	3.37176063784301	3.66883805770919	0.0596114023939984	0.0307951700352611	6.59358874003766e-12	0.243101716697657	Combined
Hippopotamus_amphibius	62500	4.13003057610131	4.20165999659339	4.2039606519884	3.68437661779484	4.68964406424507	4.01971845291777	4.36218448303687	0.0711237794901068	0.0318368526567898	7.29564969472808e-09	0.264750080990727	Combined
Hippotragus_niger_niger	62500	4.49802411630579	4.46950071039086	4.46829278723218	4.02444804349883	4.89717503335033	4.34050554348891	4.64335164879866	0.053235928137698	0.0234957739599782	1.14374890574411e-11	0.208251871386239	Combined
Hyaena_hyaena	62500	4.31938968786626	4.25006633950414	4.249984673401	3.84070802210088	4.72787286104655	4.07521183044451	4.37493965171026	0.055240198392825	0.0242431614063746	4.36363292406328e-08	0.20817785190906	Combined
Hydrochoerus_hydrochaeris_dnaZoo	62500	4.97739673175376	4.80050337532617	4.8053252060667	4.35366076084196	5.26428604303819	4.64731039518801	4.95598999486315	0.0842979272417689	0.0450703567172744	8.32167592325473e-09	0.298021703521999	Combined
Kobus_ellipsiprymnus	62500	4.80667918726436	4.67773541478491	4.68547963869689	4.21074785809321	5.14564918084223	4.5395604125198	4.86594408832163	0.0746288864782649	0.0361754948746506	2.11199089641842e-08	0.283623664997542	Combined
Kobus_leche_leche	62500	4.75708467736157	4.45326948122319	4.45277126958652	4.0140460204084	4.90926974528088	4.320749895684	4.62413625311935	0.143568835481817	0.0950418054466043	5.21637984164121e-07	0.464394232272307	Combined
Lama_glama_dnaZoo	62500	5.19273663052928	5.07691806546173	5.0814355348574	4.64201479752404	5.55178032564285	4.91035515492899	5.22323713832446	0.0666292917492947	0.0325022449851112	4.11477655508406e-07	0.272684728029462	Combined
Lama_guanicoe_cacsilensis	62500	4.60506235522565	4.62958954323993	4.6421805309179	4.14477690767678	5.05074056124183	4.43240926226176	4.7590205584088	0.0570099422952075	0.0280012025472156	1.42742896600478e-09	0.209113060462947	Combined
Lama_guanicoe_guanicoe	62500	4.58275498733634	4.56940519301419	4.56895772154002	4.07269424426436	5.05812085739619	4.4099318382636	4.74815300148293	0.06391056941645	0.029600956120292	3.76365843122338e-09	0.246796778258117	Combined
Litocranius_walleri_dnaZoo	62500	4.7389463048493	4.6853325218037	4.69358429130059	4.19654040171401	5.21879460918178	4.48266064721933	4.82480009741472	0.0708309827189129	0.0339777787661344	7.30485408813095e-08	0.270161220370729	Combined
Loxodonta_africana	62500	3.56120241669587	3.68156815693565	3.67889744721781	3.18729766187952	4.12672147946509	3.46005167641431	3.78691674654914	0.0722258047905169	0.0315498317305116	6.95505046749341e-07	0.266438501180924	Combined
Loxodonta_cyclotis	62500	3.91918443945583	3.94795701320599	3.9343097394531	3.45479333305246	4.43821905136589	3.79473195865409	4.13686069862663	0.0668203172106692	0.0315446534864345	2.01245981119492e-07	0.251885916723549	Combined
Macropus_fuliginosus_dnaZoo	62500	4.68980810357872	4.6427381998218	4.64252308386388	4.20391231296147	5.06783178063152	4.48572638330381	4.78121009979869	0.0518214187079915	0.0225767513440951	1.50049644814736e-07	0.200766920024906	Combined
Macropus_giganteus_dnaZoo	62500	4.35100758661061	4.5851456699995	4.58599673098781	4.19554855248501	5.08210518016938	4.42978917265786	4.71497845335952	0.105379240688357	0.0595465668608052	1.51152215216427e-06	0.364200457992587	Combined
Macropus_rufus_dnaZoo	62500	4.58656412110142	4.8136767220822	4.81611272131785	4.36065720981203	5.21901481813728	4.64323974509531	4.94049861628873	0.103996350184498	0.053283374989631	5.88777917629347e-07	0.368515477915157	Combined
Myrmecophaga_tridactyla	62500	4.70379641397414	4.78249499656989	4.77827306661483	4.32365265227075	5.25897076490964	4.64310854835218	4.95807250900902	0.0626591791804455	0.0262961013875673	3.76388144487375e-07	0.253133004558279	Combined
Nanger_granti	62500	4.4013567340205	4.38433257059606	4.37512796918102	3.93464683428439	4.78752143498745	4.25642225177783	4.5577313964418	0.051455192254186	0.0233080673137508	1.38151748697502e-08	0.189600430733164	Combined
Odocoileus_hemionus_hemionus	62500	4.53807434929768	4.53387375667149	4.53400352122986	4.11985224677618	5.02266485999971	4.40638435912738	4.70639617990571	0.0536024438410074	0.0233423414196744	2.94777723554932e-09	0.210345984353944	Combined
Odocoileus_hemionus_sitkensis	62500	4.70404254041867	4.76776196655748	4.76503841846041	4.33384545130207	5.13168869950525	4.61563130611521	4.90743744254023	0.0477436330623826	0.0232085040270307	4.2323948101162e-07	0.173402571946987	Combined
Odocoileus_virginianus_borealis	62500	5.35085254171532	5.35445561052226	5.35995850783204	4.94901733787463	5.84386685208147	5.21960542945158	5.52185834139459	0.0528657064005238	0.0236987167997257	1.54909255508907e-07	0.214231231123433	Combined
Odocoileus_virginianus_dnaZoo	62500	5.07009409800147	5.2120960645946	5.2123404259799	4.80607640561474	5.69437052972776	5.06409434870416	5.36389251133487	0.070831551835169	0.0344805087610195	1.04946300999106e-07	0.257554117862226	Combined
Okapia_johnstoni_dnaZoo	62500	4.71402407914595	4.6019917788277	4.59650797827033	4.09638954371019	5.07297614139211	4.42311803579232	4.75068720603366	0.0760218774094911	0.0333013447734715	3.99718685325219e-12	0.292050705027177	Combined
Oreamnos_americanus	62500	4.40840637024522	4.28448407569824	4.28029520534938	3.81864240043864	4.74120328891178	4.15906607589575	4.46586004543954	0.0720687111996331	0.0312318413072401	2.79192080042375e-08	0.287969012955269	Combined
Orycteropus_afer_dnaZoo	62500	4.49683334329795	4.39533909636824	4.38635191315134	3.92402447160863	4.80517860194939	4.26536068124044	4.54217888884292	0.0615374100624203	0.0254979612123996	5.73894248868827e-06	0.25018396243912	Combined
Oryx_dammah_dnaZoo	62500	4.32862203434853	4.27721649134905	4.29452970808699	3.77293719643835	4.74983608215298	4.09124351779112	4.4402987774555	0.07054891640079	0.0358979362150015	1.79024747548965e-07	0.25551570197839	Combined
Oryx_gazella	62500	4.83764544156579	4.74729790699591	4.7444223532158	4.25932575447938	5.22850703136169	4.60026998427564	4.9394570889458	0.0718656701219633	0.0328649647264698	2.37769514771704e-08	0.272522290899988	Combined
Ovibos_moschatus	62500	4.21164764877891	3.97343097768326	3.96601349880412	3.54134613126036	4.41462993376125	3.8063772203879	4.12212406326745	0.11290987136789	0.0601629619936238	4.03257144120959e-07	0.400824024482798	Combined
Ovis_ammon	62500	4.74848253948082	4.77873234333758	4.77694628597117	4.2786876034636	5.31455508006745	4.52587228773049	4.87324951287641	0.0710316005969043	0.0312018536964219	1.46790497230689e-09	0.287676203560847	Combined
Ovis_aries	62500	4.9850416838289	4.93383589254842	4.93694266516005	4.46030973134337	5.38844356678462	4.7620006177892	5.08585209094269	0.0588980799136604	0.0290868464284477	2.08973239811889e-08	0.219049041981728	Combined
Ovis_aries_musimon	62500	4.97842341003495	4.91135779145202	4.91441654681713	4.49793980916055	5.40694391031194	4.7489805764428	5.05963174605731	0.0599056577587001	0.0275921215198161	5.7499060542714e-09	0.223820855320954	Combined
Ovis_canadensis	62500	4.98386224137109	4.72145334228164	4.72364643230173	4.29496025924866	5.19847820451857	4.59316558973826	4.92463367854099	0.123413648817382	0.0727203757527357	1.21166835958547e-08	0.418760707253003	Combined
Ovis_dalli	62500	4.56848728445739	4.3695250040647	4.36523757713124	3.89986044547872	4.78670011809859	4.25265686414874	4.57422585570301	0.0968442932907331	0.0483654302926568	3.99862686230983e-08	0.335127979886798	Combined
Ovis_nivicola_lydekkeri	62500	4.09253486749647	4.06317316589678	4.06297611885902	3.63063626844159	4.531307576544	3.95100130580275	4.24964663787833	0.0532237729696019	0.0228145523273684	1.10059815859449e-08	0.207984248274268	Combined
Ovis_orientalis	62500	5.39745736674628	5.21289566132754	5.20484101757524	4.77603376127171	5.61486293363881	5.12644296824746	5.40281601622974	0.0846575212371761	0.039894250105183	3.17512796322632e-07	0.319173226941333	Combined
Ovis_vignei	62500	5.18125718321158	5.09187687749508	5.07893264193408	4.57604815093299	5.49596818128013	4.89978885404831	5.20283222041967	0.064521470057064	0.0265853541970067	6.72498447241294e-08	0.257409795366853	Combined
Pan_paniscus	62500	4.16684976939699	4.10740247906874	4.11229086845648	3.66396120582809	4.55763589050452	3.92799880233842	4.21760295845878	0.0532854984399577	0.0238717192674681	5.56993505365998e-09	0.223811907493933	Combined
Pan_troglodytes_ellioti	62500	4.10802667285008	4.10563438333398	4.10719617376696	3.69814544358408	4.55765967593473	3.91851130026201	4.21657957177771	0.0508777476315866	0.0240299095134068	5.92750145859021e-07	0.189944837987921	Combined
Pan_troglodytes_schweinfurthii	62500	4.29048889953862	4.40466275108042	4.40110794241057	3.904574671586	4.92618715729501	4.2468206969861	4.59695606103681	0.0823588037105764	0.038968438357701	1.79811402237151e-07	0.312082815080876	Combined
Pan_troglodytes_troglodytes	62500	4.34804233058366	4.38360530452937	4.37624245976988	3.89299376181576	4.85260824025309	4.23750731854491	4.52762409483665	0.0571283723215072	0.0224035555441482	6.97510744667648e-07	0.236778341997435	Combined
Pan_troglodytes_verus	62500	3.96955623172384	4.06156528038561	4.04656268867596	3.5859986559051	4.43900238669336	3.91140226847112	4.20489672379439	0.0553641075872004	0.0260299330718849	1.37667731548732e-07	0.198411206456785	Combined
Panthera_leo_PanLeo	62500	4.33355611516271	4.33641329662061	4.33328890609605	3.85357271569841	4.81609695235667	4.19205925335608	4.52124772769525	0.0608814597813184	0.0279019711686399	2.1085880965411e-09	0.232845659559845	Combined
Panthera_onca_dnaZoo	62500	4.65181471710044	4.59713950409741	4.59528453549765	4.1397659347777	5.02440932866766	4.44794965063166	4.74284685914596	0.0561884787441177	0.0225998860890795	3.45421913461967e-08	0.224595113098116	Combined
Panthera_pardus	62500	4.39700546340623	4.21639054783741	4.21774574677651	3.806811687813	4.66275350437635	4.05064682985104	4.3632819870426	0.0835528523744554	0.043851700294281	3.99807492869911e-07	0.305104812323732	Combined
Panthera_tigris_altaica	62500	4.53933470686007	4.51993154663707	4.51712716071866	4.04080485597955	5.0056348486788	4.38773050959406	4.71656972245137	0.0618790906257045	0.0277237125367121	2.44819132952337e-08	0.234226286468222	Combined
Panthera_tigris_dnaZoo	62500	4.42853518824784	4.42041623135345	4.41842587647358	3.94581098316596	4.92259751578314	4.31724192486532	4.65559298361252	0.066486801245277	0.0306779544065894	1.6663276639299e-08	0.240388381992702	Combined
Panthera_tigris_jacksoni	62500	4.55599653289251	4.48659164632655	4.4835215566146	4.06083354069892	4.96140711986499	4.31863064505678	4.62013043361648	0.0579445200321748	0.0275634695843459	2.28155830541645e-08	0.212597467659698	Combined
Panthera_uncia_dnaZoo	62500	3.80607561487054	3.80497088747525	3.81305213047326	3.31369681085963	4.31395130286074	3.66258180543414	3.99145421874248	0.0668405475980408	0.0284069787390845	4.75520116679508e-10	0.257937714451515	Combined
Parahyaena_brunnea	62500	3.90828243557296	3.88016966498915	3.87333718706681	3.47007124278491	4.27784354219034	3.74266714915874	4.03146749116631	0.0468871853392615	0.0222298971381968	4.43791162757462e-10	0.183265939196705	Combined
Phacochoerus_africanus	62500	4.3358028269547	4.67656207690681	4.66939729929783	4.20774459852756	5.09519934234696	4.55477645171957	4.84741334613788	0.162073852420733	0.116304657632868	1.90929039367553e-07	0.503069161795609	Combined
Pongo_abelii	62500	4.0195391902452	3.96516558361424	3.96544546634192	3.41890993144639	4.43442414776236	3.85865835199953	4.20839067432947	0.0732582565292696	0.0314741713164912	1.30166931467494e-08	0.282592960769579	Combined
Pongo_pygmaeus	62500	4.57610381747691	4.21219001709108	4.21121095444566	3.77065596683972	4.6109567470908	4.0459552416901	4.34238634283716	0.180902471786988	0.132489984016151	7.48583893691875e-08	0.520781551123668	Combined
Pongo_tapanuliensis	62500	3.72185412862302	4.06794439556046	4.0708256282131	3.58570507503106	4.51626816319995	3.88955749035949	4.1798835229931	0.176030885415267	0.1197784994225	2.66366479140632e-07	0.547234711826742	Combined
Pseudois_nayaur	62500	4.8593155431867	4.81249671616845	4.80353853512387	4.33277135426476	5.19741121408216	4.68175779686182	4.97625489158558	0.0525067737342727	0.0229186522395693	3.20473210781405e-08	0.202127999436189	Combined
Puma_concolor_dnaZoo	62500	4.85821275535103	4.68860655060774	4.68843151819002	4.23927834868309	5.13328746423205	4.52945480866835	4.8495956814482	0.0848336065343569	0.0398082773946436	5.28651961042724e-08	0.312367869564332	Combined
Rangifer_tarandus_caribou	62500	4.96669781940197	4.7468186973764	4.75149029328952	4.26797847390641	5.1701149053603	4.59807636873446	4.88262456264032	0.0966378742664535	0.0547513713413939	2.89523957534052e-07	0.335828371620661	Combined
Rangifer_tarandus_sibiricus	62500	5.73291984185693	5.20765542881577	5.20397185206067	4.73888893558125	5.60550882006006	5.07594715087516	5.36196362222961	0.328387790225182	0.275902772981318	2.00495661454865e-06	0.785695096558742	Combined
Rangifer_tarandus_tarandus	62500	5.72507333223261	5.2790030103482	5.28192016727809	4.90104722735262	5.73872550383739	5.17010174432005	5.4674791209087	0.244883892123185	0.198978784513711	1.43851707041117e-05	0.629824088077322	Combined
Redunca_redunca	62500	4.69510864845215	4.63280442806877	4.62780196097775	4.20568976395825	5.04169309857992	4.51972332457215	4.80277512505655	0.0518366887191864	0.0225564238048508	2.57281298376107e-09	0.20999631994048	Combined
Rhinoceros_unicornis	62500	3.644267566466	3.6021816336187	3.59719493437095	3.15451012956465	4.02056409298991	3.45197846199827	3.75470871938322	0.0543900018093441	0.0244270716659057	8.62315676930863e-09	0.205816610252936	Combined
Sus_scrofa_scrofa	62500	4.49920341841812	4.41026036993681	4.41043280591114	3.9702181520761	4.83648734100485	4.24980583938572	4.55009209661234	0.0587986332056593	0.0287458474527142	8.2523371649544e-07	0.23452783363004	Combined
Syncerus_caffer	62500	4.91020260589083	4.78271442073652	4.78442069957251	4.34354519997227	5.22189597410575	4.6196499399526	4.93248177699364	0.0705888939548109	0.0315392204668931	9.61541172496048e-08	0.273064726934571	Combined
Tapirus_indicus_dnaZoo	62500	4.072746160371	4.04139874179388	4.0532559069195	3.60433937863081	4.60258785096617	3.87912355346634	4.19908580360779	0.0647773821163006	0.0285537084200961	6.79723994718602e-09	0.261911545916055	Combined
Tapirus_terrestris_dnaZoo	62500	4.98756696600137	4.94882508969864	4.93866935057196	4.50429814391124	5.37009497772289	4.78951759438162	5.06638758790792	0.0510318819031685	0.0237645886281725	5.44211062067376e-12	0.204449038119174	Combined
Tragelaphus_eurycerus	62500	4.6545141715526	4.77991734190411	4.77687437367851	4.25894597166238	5.31726331530813	4.62285224297822	4.9817254607397	0.0869511937311831	0.0397597219463989	1.88049547077066e-08	0.332220532055513	Combined
Tragelaphus_oryx	62500	5.08894893788923	5.01948019640313	5.01431762780425	4.55993211430783	5.46248204596112	4.8641335173739	5.17842715077447	0.0597288004385632	0.0262437951501448	2.77268852360899e-08	0.231659854604636	Combined
Tragelaphus_scriptus	62500	4.99566850512673	5.021993841145	5.01789853031097	4.5204573816466	5.45448907717341	4.92270905266906	5.25397901317728	0.0590813706340182	0.0289469136610262	4.48638722857516e-08	0.219312948907674	Combined
Tragelaphus_spekii	62500	4.64114793268991	4.40791579043975	4.40256920319485	3.9813411789648	4.8694410290047	4.26057492128821	4.56449476821768	0.110031620858937	0.0598570842537667	3.06142914330587e-07	0.382564365511408	Combined
Tragelaphus_strepsiceros	62500	4.63298085170499	4.48708314813052	4.49193015754736	4.01775683882464	4.92137669346232	4.33944363169775	4.62607380004771	0.0716901556865351	0.0338239811677082	2.76487946089035e-08	0.277707120367486	Combined
Tremarctos_ornatus_dnaZoo	62500	3.9067447378985	4.07507454870662	4.06664253339822	3.61795750632777	4.47194233799149	3.93963916635828	4.21774821440925	0.074448001814231	0.0376447218634737	4.37723663888466e-07	0.267422739331299	Combined
Ursus_americanus_dnaZoo	62500	4.20902974023629	4.15895902793891	4.14598252508452	3.64400689091854	4.62336018929155	3.94224844146646	4.29765181827652	0.0716784475764325	0.0343214874982036	9.64306149015878e-09	0.269255854945607	Combined
Ursus_arctos_dnaZoo	62500	3.94192917811502	3.9495985029772	3.96321259757322	3.51287191497797	4.45800556762113	3.7733538485903	4.09512980870448	0.0589315616810091	0.0269764088619095	1.31840446617005e-07	0.232306994151833	Combined
Ursus_arctos_horribilis	62500	4.32510146990993	4.3406500163304	4.34137580006578	3.8472882888559	4.78664926655839	4.21310641427294	4.55170861577503	0.061157423936407	0.0305154522500592	5.89981910493846e-07	0.22505896178882	Combined
Ursus_maritimus_dnaZoo	62500	3.83074537380626	3.71130180120476	3.70503906785732	3.29621310961599	4.12264255653759	3.58467537280072	3.89764939158961	0.0665854997959839	0.0303689705100225	5.45373140884404e-07	0.236244792201298	Combined
Ursus_thibetanus_japonicus	62500	4.17192679600109	4.16197122831779	4.16483163371773	3.71001754338247	4.64804337328447	3.98823028845905	4.31848421964395	0.0605642728729138	0.0279803581629138	6.67198434549032e-10	0.224035699885649	Combined
Ursus_thibetanus_thibetanus	62500	4.98683043432715	4.7929682576611	4.79975398048024	4.41829611812544	5.29461943742094	4.65398770037748	4.93768207684779	0.084230422934186	0.0484153959239594	7.22133474798687e-08	0.293263244777589	Combined
Vicugna_pacos_dnaZoo	62500	5.19934850610488	5.08505968113659	5.08692729047189	4.66863744990278	5.52738757209787	4.94126982583792	5.24056060214047	0.061762096223301	0.02997764213385	1.1631436709445e-08	0.232992678526875	Combined
Vicugna_vicugna_mensalis	62500	4.85092866047924	4.90019931979632	4.89188766913409	4.47570836831462	5.35951773479482	4.71738854208253	5.02616337061391	0.0543516855484896	0.0256256912949814	1.54118531760876e-08	0.202518095501266	Combined
Vicugna_vicugna_vicugna	62500	5.21174838714983	5.15954992422864	5.15230113045589	4.73120245938152	5.62303440996753	5.04094425098211	5.33405805311751	0.0557712164436893	0.0234655281207925	7.80364034481822e-08	0.225181589512446	Combined
Acinonyx_jubatus_dnaZoo	87500	4.18369504724325	4.20019828132512	4.19765311749009	3.74434757671297	4.66543969175752	4.03102945738832	4.35168202554132	0.0565857318697149	0.0262101408941309	1.70329108565998e-09	0.214988081839329	Human-only
Addax_nasomaculatus	87500	4.51062726444397	4.43565673122449	4.43019422100954	3.93951547077915	4.84866769327943	4.30497754254596	4.60072522288723	0.0607431192615334	0.0256093460259689	1.94871151885728e-07	0.24616026674198	Human-only
Aepyceros_melampus	87500	4.34115743411853	4.31451307865929	4.31627307616053	3.87402888707777	4.76729495146235	4.17396427823471	4.49427024454667	0.0584371924665041	0.026210971827946	3.85405633166323e-09	0.214961057002708	Human-only
Ailuropoda_melanoleuca	87500	4.63327873600577	4.43113492835465	4.42179832310836	3.96636400519491	4.86839038622307	4.22046095715917	4.52434875526337	0.0988213874412305	0.0482586060700827	1.03834327790448e-10	0.362681062939926	Human-only
Alces_alces_gigas	87500	4.36216847546202	4.23929595613818	4.24023895538053	3.79750206022801	4.70086445586394	4.07530819143333	4.38190115923142	0.0689212908677655	0.0325303068380417	7.70260329487183e-09	0.24911401251589	Human-only
Alces_alces_shirasi	87500	4.27998256608118	4.18849689392485	4.19711267770643	3.78459230909311	4.68141483033915	4.05874788606741	4.38460868980509	0.0614523647359654	0.0292357535770418	7.7734784113696e-08	0.224145869938114	Human-only
Alces_americanus	87500	4.35720753783093	4.21963517949902	4.21906580946529	3.80901369159167	4.72461589319669	4.04397505355411	4.33880093858494	0.0724314898748554	0.0373971795279456	3.09747348611338e-07	0.255954403570849	Human-only
Ammotragus_lervia	87500	4.96213723078813	4.86597462442999	4.87214136819829	4.38070864589214	5.32139794555246	4.72373305374293	5.0337495137384	0.0672435732947996	0.0297283540484269	1.84972606835086e-07	0.266259259577337	Human-only
Antidorcas_marsupialis	87500	5.41813621007082	5.48666479622142	5.49502341163977	5.04541999435067	5.94505938558137	5.34285848448336	5.6493414161142	0.0600519720169008	0.0271447803781371	4.09982162678084e-08	0.224539319640495	Human-only
Antilocapra_americana	87500	4.88195574430025	4.76992424981074	4.76513448158032	4.26378721646601	5.19623681280438	4.6220632392378	4.9350119774789	0.0689928964941748	0.0316136431362723	7.13879485045349e-06	0.265202330225253	Human-only
Axis_porcinus	87500	4.9124196951453	4.93771887878412	4.94292060048291	4.46264713045491	5.37149371197357	4.71743830309733	5.05432873057047	0.0609228975213111	0.0289761371204082	2.13604311315286e-07	0.209216001884291	Human-only
Babyrousa_celebensis_dnaZoo	87500	5.50893656837077	5.34852997334408	5.33788506148447	4.8756056540477	5.75587973026092	5.19911756151455	5.51841153659744	0.0830942287925209	0.0398295336080963	6.30822559568559e-07	0.312810283857263	Human-only
Beatragus_hunteri	87500	3.59434736963767	3.60450033963708	3.60581783844359	3.17887664013686	4.06844013549288	3.41920140886351	3.73104827185054	0.055392334925718	0.0257470533846374	1.7527892735883e-07	0.205394465861035	Human-only
Bison_bison_dnaZoo	87500	4.37296957326383	4.40564246931357	4.41400125634503	3.97540554342971	4.81777039259548	4.24377420417026	4.54476737221448	0.0505881117102204	0.0237049094255783	1.84937884451156e-08	0.184498138388415	Human-only
Bison_bonasus	87500	4.86007165527509	4.80926911861058	4.80595985272444	4.32742757063722	5.21888850020311	4.67388736769069	4.99482408111766	0.0563499044936591	0.0266055657584488	1.21674353988105e-07	0.219059964099056	Human-only
Bos_gaurus	87500	4.54345511056869	4.78779780013133	4.79522273105648	4.38336925699599	5.26045496220501	4.60934174438617	4.92749510457717	0.118023570121076	0.0648666013713093	1.80463757995107e-10	0.421610854940159	Human-only
Bos_grunniens	87500	4.66062446024489	4.61685895833286	4.61288799843641	4.18648173320704	5.07888916111506	4.43559015204357	4.73815569170681	0.0567455132345948	0.0275135404964585	4.35718335668108e-10	0.208984443923321	Human-only
Bos_indicus	87500	5.03508309430795	5.02975222669555	5.03166845600644	4.57363547416842	5.48515331730062	4.89708758174295	5.19638926987739	0.0538220302435518	0.0233018560702773	1.49747032066887e-08	0.212899284650548	Human-only
Bos_javanicus	87500	4.82314800043937	4.6620392260569	4.66373998217136	4.16664626129308	5.08237877609744	4.51559367550236	4.82955789718317	0.08181854690715	0.0406461630797938	2.57213472450036e-12	0.307121158182723	Human-only
Bos_mutus	87500	4.68953267337073	4.60411395285132	4.61400589481962	4.16634672604992	5.07529416896623	4.40435318414305	4.72933075642555	0.06366593372368	0.0315499061752756	1.9220866627368e-09	0.240140757812249	Human-only
Bos_taurus	87500	4.42958889788654	4.44014940556456	4.44606771410408	4.03456966596123	4.90609712454094	4.30158113910612	4.59698130052037	0.0509129300668859	0.0240250474776108	1.73260686651957e-07	0.204959532641547	Human-only
Bubalus_bubalis	87500	5.14544973248231	5.04328622277389	5.03833026446052	4.56697287173542	5.49155708722702	4.89388732374517	5.21407434053229	0.0700531517279148	0.0297446071363621	2.29408208994364e-07	0.286509396421491	Human-only
Budorcas_taxicolor	87500	4.46216315246693	4.34242767391752	4.32888127259044	3.85843449272924	4.7407904913524	4.17658007435174	4.47701847256208	0.0710637156791558	0.0297898166026467	2.11852385542512e-11	0.283721821048352	Human-only
Camelus_bactrianus	87500	4.59898304778493	4.57988328966846	4.5880329148489	4.12979795761795	5.03815591782656	4.39194311213077	4.70172215685526	0.0549739640459691	0.024971727680833	2.74065753674997e-08	0.21666593212678	Human-only
Camelus_dromedarius	87500	4.30454501456692	4.38229268670774	4.37877304887998	3.9164422807339	4.81433767500287	4.24913030109798	4.5684945557439	0.0611162136575745	0.0286090687793012	1.18099413815845e-06	0.212713594676846	Human-only
Camelus_ferus	87500	4.68921318712188	4.5963416921406	4.58981838010169	4.13545749930127	5.01465159293566	4.44452969729689	4.77445621759744	0.0664666248588001	0.0297478965864236	4.34643937403676e-08	0.272003540481863	Human-only
Capra_aegagrus	87500	4.5916274256391	4.66886933773817	4.67383016367629	4.21344470814828	5.0950782105564	4.53285104871513	4.82816718946212	0.0591440316919924	0.0268972178789839	2.33975089573552e-08	0.227663459756485	Human-only
Capra_ibex	87500	4.83459133688893	4.80509686661934	4.80038777717132	4.3658240365804	5.28630063442694	4.675931840402	4.9754039284656	0.0562388640083561	0.023222064905712	2.48662290925128e-08	0.216233093800015	Human-only
Capra_sibirica	87500	4.85435768806513	4.81025656804043	4.81701343799924	4.39235981379308	5.29139524624509	4.6602841487518	4.96618931601931	0.0567823229109902	0.0253677460479121	1.31379622291502e-08	0.211671715634075	Human-only
Catagonus_wagneri	87500	4.62509558225384	4.47741895087478	4.48237688655706	4.01909552986929	4.95648989351988	4.30984451687851	4.61704306017153	0.0763229684733082	0.0335989614020881	4.69066600170389e-10	0.284050361194689	Human-only
Ceratotherium_simum_cottoni	87500	3.96588029748647	3.94944616232673	3.94315650551928	3.48319626850479	4.39355670228418	3.80350495963055	4.11179009015513	0.0580153379593174	0.0241177768668165	6.28886614055489e-07	0.222894210649623	Human-only
Ceratotherium_simum_simum	87500	4.10314641362858	3.93220955663622	3.92317865528628	3.45599019618358	4.42305527190188	3.80315766778373	4.13583264985085	0.0935038097492119	0.0477114838458574	8.0591736388366e-09	0.34323546137133	Human-only
Cervus_canadensis	87500	4.84637305643743	4.73755842094944	4.73525809787802	4.26925658041234	5.2179772531919	4.56850100241642	4.88292653768993	0.0700644703959524	0.0322759736381996	4.44897921956864e-07	0.290206901574992	Human-only
Cervus_elaphus_hippelaphus	87500	5.17600859317076	4.83135478208108	4.82363504845325	4.39361256192763	5.25111625128793	4.6932990483529	4.98864718167489	0.175250144713109	0.118909367294698	1.55305595641442e-06	0.511088136363586	Human-only
Cervus_hanglu_yarkandensis	87500	4.78240127422102	4.76624614089946	4.76105912406963	4.30683459961981	5.20402902349817	4.6484456593081	4.96153730285607	0.0539051805069588	0.0254763559162544	2.69160489122782e-07	0.211695703422257	Human-only
Cervus_nippon	87500	5.07815851474144	4.9359579967924	4.93266895528069	4.50155127150268	5.35711032136791	4.77114050610919	5.07856569285405	0.0738658683250449	0.0333842360312688	1.32813852668177e-08	0.285330507818699	Human-only
Connochaetes_taurinus	87500	4.68296644501087	4.72937142710126	4.73245107329683	4.28577002470634	5.19530787266022	4.55579728174782	4.85208149623863	0.0540105724655952	0.023207831061191	6.77373629777482e-09	0.223949210713889	Human-only
Crocuta_crocuta_dnaZoo	87500	4.61226332754848	4.57095042537025	4.57255923856472	4.14503362989316	5.07500437668459	4.43987001325053	4.7381271411902	0.0576133090430697	0.0230420312754535	3.35882380045378e-07	0.218303590371081	Human-only
Dicerorhinus_sumatrensis_sumatrensis	87500	3.98002343610927	4.30036439122253	4.30429061092755	3.8274292395454	4.74385630483167	4.13973417001425	4.43580650829365	0.158633835120712	0.10523790897854	5.29982953188377e-07	0.491712589328908	Human-only
Diceros_bicornis	87500	3.92673693732228	4.08322297270319	4.08619078836513	3.56321225223832	4.48971131127375	3.94687705602247	4.2575586371705	0.0812983957717377	0.0408523568062021	1.87441070758825e-07	0.292538667224211	Human-only
Diceros_bicornis_minor	87500	3.85079548100306	3.8551875678633	3.85167645071764	3.41755367256363	4.3244889118346	3.72891550557521	4.02779184122503	0.0531625876402165	0.0229919560767929	3.10216847732224e-07	0.216518436508838	Human-only
Elaphurus_davidianus	87500	4.90526404889013	4.71958102477282	4.71336866185258	4.26931525820195	5.15750468273044	4.55980943324467	4.87517951094863	0.0902703718738229	0.0455882318701607	7.847697325067e-08	0.339395249879338	Human-only
Elephas_maximus	87500	3.30889701310265	3.59178704658969	3.58149705000291	3.13510199287117	4.03277424216459	3.46258597588745	3.77502347587863	0.130267448604737	0.0833662454883576	4.26090763029837e-09	0.446800806022522	Human-only
Equus_asinus	87500	4.63284231821982	4.49709712896567	4.48905693423329	4.00157706239863	4.93144281108241	4.33544989844797	4.64889918393181	0.0767325035911133	0.0365207876389098	1.75019683876081e-08	0.301334498818602	Human-only
Equus_asinus_somalicus	87500	4.22599049099821	4.39769575869177	4.39683567427599	3.89498202390517	4.80263508982909	4.2758638474619	4.564032304175	0.0811625947879742	0.040957760090496	7.4171816494823e-10	0.314120015526771	Human-only
Equus_caballus	87500	4.95195364515705	4.79697052202388	4.79131777327439	4.34955883599503	5.21932399325992	4.68294078628545	4.98448301444138	0.0782403538112836	0.0357737631453514	3.10403438834185e-10	0.315029815475755	Human-only
Equus_grevyi	87500	4.4366180799539	4.33626689693545	4.33567146909728	3.84554161713649	4.7638704411478	4.21539234709732	4.5191490075423	0.0656672584881129	0.0285115995118707	1.04661762861834e-09	0.257338154134367	Human-only
Equus_hemionus	87500	4.91927474654827	4.89992247319413	4.89806179796336	4.48371835636854	5.35286392252681	4.71246731602307	5.00253577544428	0.0499846053953568	0.0230158909926922	1.56936050372977e-06	0.189709369026394	Human-only
Equus_kiang	87500	4.12197447855803	4.38892359875693	4.39094782071379	3.96883372662335	4.84308851484294	4.2302027396773	4.51666888050631	0.124001486380809	0.0724303110841582	3.06986662722745e-07	0.438425949215343	Human-only
Equus_quagga_dnaZoo	87500	5.12547509764945	4.98939803244429	4.98422352522083	4.52611827900694	5.43039055789491	4.80280552150849	5.10810051983081	0.0751834108811484	0.0364642535284318	1.50151584715314e-06	0.297487939413584	Human-only
Equus_zebra_dnaZoo	87500	4.48595188368214	4.31582181099614	4.30826153568058	3.82581168532099	4.74168798191799	4.15802200873702	4.46631180950926	0.0877824841200002	0.0427646924756059	4.91305927039407e-07	0.326497464794707	Human-only
Giraffa_camelopardalis_antiquorum	87500	4.5433150537594	4.47631884108143	4.47808271884629	4.00536714475055	4.96169487761388	4.33576443846374	4.64845230149106	0.0624999397004566	0.027731045280761	6.05027455585529e-08	0.251937783415818	Human-only
Giraffa_camelopardalis_rothschildi	87500	4.88982450293993	4.55960332187578	4.56556807087492	4.08447211622921	5.03501586575148	4.4062740268456	4.72885625371531	0.163153026768376	0.109724886584022	3.74673213713642e-07	0.522447600727229	Human-only
Giraffa_tippelskirchi	87500	4.47923302831764	4.23522964250999	4.23612978706618	3.75954791591848	4.6401644591502	4.07219909047434	4.36032120032309	0.110771633582075	0.0636755901561547	7.74659846076609e-07	0.392066805369948	Human-only
Gorilla_beringei_beringei	87500	3.9793402279679	3.87203764125313	3.87360708710625	3.42438005616859	4.38904181504689	3.71218606481748	4.02535180502219	0.0716344648396874	0.0343520774664651	5.69791435436309e-08	0.276173884159152	Human-only
Gorilla_beringei_graueri	87500	3.91718849958412	3.86538971098724	3.87107079655402	3.44351507025	4.33662175087611	3.67722286568849	3.99853085609586	0.0589358579932154	0.0287858954542072	6.83632216494475e-08	0.215041955884111	Human-only
Gorilla_gorilla_diehli	87500	4.4296414319764	4.13792250956179	4.13688029304508	3.68046675140977	4.60470609819139	3.98306856568037	4.29568403134147	0.141723172240325	0.0873647117730745	4.42990366639644e-06	0.457103936066245	Human-only
Gorilla_gorilla_gorilla	87500	4.21674391339632	4.19017561718431	4.19519743601276	3.79892483448413	4.73071958199844	4.00187804908225	4.32667878025082	0.0560206963088704	0.0275655979852955	3.05146756622082e-07	0.220530802554023	Human-only
Helarctos_malayanus_dnaZoo	87500	4.54884213051063	4.57560483554664	4.57417594818045	4.11483666099933	5.00749608439839	4.45460640132808	4.74722875358105	0.0525361678021863	0.0245902488805294	3.67216538543219e-07	0.207464292585093	Human-only
Hemitragus_hylocrius	87500	3.84654673143815	4.32101875492396	4.31335476776299	3.89430464744279	4.80204124393163	4.18109796916598	4.47657733318133	0.272400854227495	0.225123710536663	1.66898869063799e-06	0.732627402350165	Human-only
Hexaprotodon_liberiensis	87500	3.75599915929472	3.68686891370343	3.69851684304732	3.22649447467801	4.17658179364862	3.55950152831913	3.8581705098594	0.0611128728469464	0.0284424279592334	3.06393865466055e-10	0.24362498437717	Human-only
Hippopotamus_amphibius	87500	4.6219702007692	4.3266652921537	4.32291410440874	3.8345186467161	4.76076728142201	4.17252456966823	4.50140333937339	0.147414909374135	0.0912683412489922	1.4879448902428e-10	0.472328819349843	Human-only
Hippotragus_niger_niger	87500	4.64477276708799	4.57106305980585	4.5748381151493	4.10054256877163	5.05092541676038	4.41772180584575	4.73280143448421	0.0622276123777084	0.0285934618611749	8.50069823713982e-09	0.24999416143817	Human-only
Hyaena_hyaena	87500	4.32863475805684	4.26437480950558	4.26330978364408	3.80513650020859	4.71578907572439	4.0822823362702	4.38027344728823	0.0572156246668738	0.0264431228461764	3.54943338051664e-08	0.220518898155475	Human-only
Hydrochoerus_hydrochaeris_dnaZoo	87500	4.91331817234791	4.3547208605368	4.3516253204074	3.90111520341963	4.78060531962086	4.18267591990919	4.48927618496771	0.368983548374739	0.31203109648649	1.54068647467391e-05	0.904424466358768	Human-only
Kobus_ellipsiprymnus	87500	5.01780772696844	4.69279685154589	4.69183918274863	4.18422636642159	5.16475559640989	4.51989748673683	4.85160645023863	0.166514722800916	0.107766843121829	3.88701383710647e-07	0.538551739638838	Human-only
Kobus_leche_leche	87500	4.62363410739738	4.62243226419664	4.62418120136302	4.18518697874456	5.10871143192492	4.48632014512883	4.79867334066601	0.056208811783327	0.0259935679339728	6.82209301850979e-07	0.218725284493008	Human-only
Lama_glama_dnaZoo	87500	5.27796232160634	4.96041985257217	4.95935995177205	4.52928208121509	5.44039099032164	4.8199828405176	5.13851659017201	0.15801340232459	0.101663186559226	7.11132155249792e-06	0.505761776804843	Human-only
Lama_guanicoe_cacsilensis	87500	4.7747509167649	4.80465796632959	4.81056817238315	4.40304997775778	5.30951743013715	4.65225446754134	4.96174456608199	0.055947641222129	0.0251495505141094	3.78577552761214e-08	0.221895927307867	Human-only
Lama_guanicoe_guanicoe	87500	4.86034382511744	4.78032920086387	4.78549581658105	4.31838378327383	5.24101808649448	4.6218419160374	4.94041189158104	0.0620321526631824	0.0288945705638219	3.03633333733123e-09	0.241228021268181	Human-only
Litocranius_walleri_dnaZoo	87500	4.62076930998621	4.61264158958852	4.61274751193334	4.1997381930766	5.08603147423702	4.42694593845967	4.74395563603176	0.054801194247259	0.0266437611603596	4.86088777042837e-08	0.202406114663044	Human-only
Loxodonta_africana	87500	3.58003506344509	3.9151458991563	3.90369263093635	3.46726281716427	4.38593704000889	3.76715928459719	4.05407709024888	0.155221785660139	0.113378940426864	1.20327321512512e-06	0.468315390470697	Human-only
Loxodonta_cyclotis	87500	3.93941950786524	4.10321795313231	4.09163012721948	3.65297009506912	4.54732210334252	3.90752362582293	4.21441163354064	0.0786191814973922	0.0401045831038349	4.82247729794955e-07	0.294027780967485	Human-only
Macropus_fuliginosus_dnaZoo	87500	5.01923598983384	5.00073149207282	5.00577921873286	4.5757298633576	5.45759700059072	4.82673227214404	5.13587718993721	0.0529182814364772	0.0260693871259433	6.32188839155385e-10	0.19586268485535	Human-only
Macropus_giganteus_dnaZoo	87500	4.80628359144746	4.91567332001734	4.9171675109878	4.45326533610531	5.33195873340414	4.77093854173001	5.0713998043926	0.0645127863578539	0.0286283016344499	1.87237238365738e-08	0.232173139258953	Human-only
Macropus_rufus_dnaZoo	87500	4.87096554892021	5.0091815547889	5.00533809802857	4.52563397140943	5.44229755944503	4.8355732743564	5.14116540651031	0.0713705314367776	0.0316184453242751	7.35098554997569e-08	0.278716319245066	Human-only
Myrmecophaga_tridactyla	87500	4.83331652760755	4.86067040336416	4.86840694241402	4.38909312522955	5.31612072651556	4.76663906139855	5.0729889738202	0.056337035465878	0.0259291302522604	5.41574198025458e-09	0.21881233571056	Human-only
Nanger_granti	87500	4.54997007743973	4.47029601059609	4.47708662160178	4.03761089615467	4.91609311800941	4.31691156697817	4.61621161498115	0.0573063211516103	0.0292287900880052	5.59441290541137e-07	0.219386823343197	Human-only
Odocoileus_hemionus_hemionus	87500	4.59142885493485	4.68121420810666	4.68446462955209	4.23882787705536	5.10807891152826	4.49971644808654	4.79465351487679	0.059130330949655	0.0295507667216299	3.93532020372287e-07	0.222352384632886	Human-only
Odocoileus_hemionus_sitkensis	87500	4.76117842070107	4.72788547882204	4.72928566699855	4.30496547575871	5.19947746083333	4.52688623509192	4.84087939046768	0.054524832042885	0.0263596211948188	7.56991803845734e-10	0.206137679118869	Human-only
Odocoileus_virginianus_borealis	87500	5.44559239258637	5.39858754106531	5.39615989293363	4.97784084948054	5.85702663166898	5.21566254754516	5.52050109101779	0.0554647065956178	0.0256731424571586	1.0312428217744e-08	0.211440256786797	Human-only
Odocoileus_virginianus_dnaZoo	87500	5.38552277016587	5.31036229873305	5.30782012186385	4.8483144348722	5.74403958978499	5.10456419612274	5.40917075608913	0.0598945432105488	0.0266027200567955	1.93270649048281e-07	0.233798883163083	Human-only
Okapia_johnstoni_dnaZoo	87500	4.825878726065	4.55342617518887	4.55441358292102	4.08897650585054	5.01120218862041	4.35312166415079	4.67238169767728	0.129894819439892	0.0796431385320596	1.24825806679757e-07	0.436691025433679	Human-only
Oreamnos_americanus	87500	4.32542153148995	4.33648473543426	4.33323302319308	3.88369967811664	4.76416528745973	4.12979762358414	4.4349866650381	0.0514245030987823	0.0244754926967864	1.63256413461264e-08	0.194919648343331	Human-only
Orycteropus_afer_dnaZoo	87500	4.46019039716799	4.36852758305764	4.37298311118283	3.92708870454951	4.78957097528438	4.21840288411363	4.52986715782715	0.059778153386944	0.0317634909252459	2.33705865124725e-07	0.230786371026222	Human-only
Oryx_dammah_dnaZoo	87500	4.44809080198739	4.42356802567458	4.42245589312179	3.98900076294746	4.86724002022485	4.24983730701018	4.55909781499544	0.0545293188562328	0.0256836194000545	4.21368953488792e-09	0.204477047877726	Human-only
Oryx_gazella	87500	4.90587527800552	4.68155164798743	4.69183074865722	4.19542031307575	5.12575324693287	4.53331264120711	4.85001646120641	0.103302573701483	0.0565609519140885	1.12379541862534e-07	0.389341135336378	Human-only
Ovibos_moschatus	87500	4.26932259619014	4.24921279724311	4.24827591630536	3.76909694278053	4.65250526167313	4.09519128491524	4.41014499855973	0.0530545743669173	0.026182607430629	4.56518167566748e-10	0.20307500066299	Human-only
Ovis_ammon	87500	4.63009964472626	4.73691787633113	4.73435751588156	4.29396036189181	5.19283665338253	4.55378004254631	4.86086314946548	0.0636828059873977	0.0306120214545971	6.71894083370346e-08	0.265315307531778	Human-only
Ovis_aries	87500	5.11932735459304	5.02986543129122	5.03325276824988	4.57613835392562	5.49140804445888	4.86475146173846	5.16276415013575	0.0601116670313675	0.0282218290062844	1.36146055244663e-08	0.233270872988463	Human-only
Ovis_aries_musimon	87500	5.1499147023416	5.06254393979993	5.06384993196516	4.57457858738851	5.51880982160832	4.87043304269867	5.17777601441351	0.0617662223540517	0.0291299690973923	2.37835362429368e-07	0.261797882276204	Human-only
Ovis_canadensis	87500	4.68418856910061	4.43345119280403	4.43520378871838	3.98141666402767	4.84361545626252	4.26339890778053	4.5724149533887	0.113406058638021	0.0666909817376606	1.53624533735697e-07	0.396881607810144	Human-only
Ovis_dalli	87500	4.39981960717432	4.38029669729508	4.38112738742221	3.91956478041109	4.80860926821212	4.30193641569083	4.61938597795091	0.0551423943243087	0.0259853674779159	1.03490039620901e-07	0.203481633932352	Human-only
Ovis_nivicola_lydekkeri	87500	3.99302386642079	4.2983460004515	4.29452218564106	3.83175692827741	4.72077540792437	4.19511376710786	4.4944794400464	0.141508343187762	0.0943629896734419	2.32875387399522e-08	0.454881499139174	Human-only
Ovis_orientalis	87500	5.36578643727507	5.14373789916024	5.14698462681715	4.70907111043672	5.6215264721737	4.95627597215545	5.26801337952867	0.102399935429828	0.0580296963351169	9.97776497897114e-07	0.35497324137671	Human-only
Ovis_vignei	87500	5.29485238171047	5.08850037185086	5.08967964689109	4.6180653111755	5.52770443612979	4.94083129994683	5.24252684778078	0.0982025139753932	0.0512723969317165	5.86193751809279e-07	0.36048012705824	Human-only
Pan_paniscus	87500	4.34497299099963	4.34525193660641	4.33604506412661	3.85740170759108	4.79840952866813	4.21852084744695	4.54655092053715	0.0596500120154135	0.0302612514203451	3.47080326939971e-08	0.227428494540986	Human-only
Pan_troglodytes_ellioti	87500	4.29262465674656	4.22107455474985	4.22406312425874	3.73376244973717	4.67187989086762	4.03399709214465	4.34664098642668	0.062789372191901	0.0286903340534478	7.94311845887425e-07	0.249848390076031	Human-only
Pan_troglodytes_schweinfurthii	87500	4.45799057368068	4.38911091771912	4.38882564220264	3.95194866596866	4.86314970333059	4.26793356392722	4.56377363125175	0.0573019414978602	0.0236260131588136	8.43456375143596e-07	0.236217657401192	Human-only
Pan_troglodytes_troglodytes	87500	4.50214116935372	4.54214959694904	4.53753648068054	4.09007689406911	5.00642477296784	4.38442664774931	4.70861490792857	0.0563901683466224	0.0273969188610279	9.926094985405e-09	0.217355749565297	Human-only
Pan_troglodytes_verus	87500	4.40462011619556	4.2080818135619	4.20626922959646	3.7973190615126	4.66431404816301	4.07816679880859	4.38747514177333	0.0913941625555177	0.0477698360152608	5.78531997138012e-06	0.335181522129021	Human-only
Panthera_leo_PanLeo	87500	4.34641811207633	4.35485706487799	4.35035499041863	3.88563852962705	4.82832319979359	4.18803563680175	4.50664050787614	0.060695211822856	0.0254253000440576	1.62905715401836e-07	0.225825481733435	Human-only
Panthera_onca_dnaZoo	87500	4.66745470092624	4.48031897962633	4.48420755202552	4.06128577461753	4.9948395186663	4.31298673340419	4.61164112333987	0.0872962247267715	0.0465372707603154	1.29689345218104e-08	0.327869836786411	Human-only
Panthera_pardus	87500	4.50465204097372	4.28197659017551	4.27806728213298	3.84509695559279	4.72375720607402	4.14008480660365	4.43731207881637	0.103368467809778	0.0545277631183422	2.13307356882591e-07	0.375175163027285	Human-only
Panthera_tigris_altaica	87500	4.49306098446198	4.49421124225219	4.49291386096989	3.98878336767305	4.91432022209846	4.37150308341554	4.67636288974174	0.0550469529213655	0.023976482577068	7.13441025184822e-09	0.221119530925495	Human-only
Panthera_tigris_dnaZoo	87500	4.39048289769593	4.4023012200822	4.39289767018936	3.96500363039259	4.82780240329051	4.24800830025104	4.55589689887857	0.0533867274197252	0.024875102111425	8.87549788399685e-08	0.190803193478989	Human-only
Panthera_tigris_jacksoni	87500	4.50233810967291	4.46026566326221	4.46525339828409	4.03039513107938	4.95323084745904	4.31612190954574	4.64456812669957	0.0607444028681704	0.0292243269884975	3.00609456796537e-08	0.219386307749879	Human-only
Panthera_uncia_dnaZoo	87500	3.81770126319826	3.86295683982472	3.86181553170096	3.42139448907097	4.32436555703491	3.70389175198579	4.01871125439093	0.0582781199157181	0.0278483719126396	2.28392945559173e-08	0.224803339979643	Human-only
Parahyaena_brunnea	87500	3.94461261286055	3.95973587571594	3.95826119344654	3.48054857832418	4.39130112737527	3.77172533757791	4.08191482197919	0.05359918991768	0.0248613983101517	3.38668808395977e-08	0.210289163139922	Human-only
Phacochoerus_africanus	87500	4.14659179642147	4.71197875519623	4.71486992283888	4.23272678136532	5.10166786186904	4.58444182037731	4.88559878246812	0.375336286405878	0.319662560262757	3.14830334135154e-05	0.865918233998518	Human-only
Pongo_abelii	87500	4.13653363526329	4.69581392881771	4.69219264129242	4.27757519163952	5.08689209507457	4.51977088122844	4.80613340076785	0.353870895700547	0.312794526685395	4.94798783022641e-05	0.819563632940635	Human-only
Pongo_pygmaeus	87500	3.96821879573627	4.34726983776497	4.34413363810823	3.88154134249447	4.78663314850237	4.20469567775773	4.51208185485807	0.196339760364254	0.143679952632056	1.67304759051329e-07	0.578936960095806	Human-only
Pongo_tapanuliensis	87500	4.73849950800528	4.79992020525767	4.80388800064043	4.37516678317492	5.25514983688181	4.62437323956624	4.92333251239015	0.0566650400221722	0.0247149500033053	1.1025108365894e-08	0.212700761323989	Human-only
Pseudois_nayaur	87500	4.97320377513652	5.01905091884374	5.01785467790288	4.54952228874215	5.48131348792518	4.84975127090353	5.15065507662115	0.0582112961872239	0.024473137404624	1.69720868303701e-08	0.226449554825319	Human-only
Puma_concolor_dnaZoo	87500	4.85673588689653	4.75650922140266	4.76030403071652	4.30073350924359	5.21663776383648	4.61898724545866	4.94518813667861	0.0645097035759785	0.0307012226030278	1.29275185406703e-08	0.252298185890201	Human-only
Rangifer_tarandus_caribou	87500	5.53167051499772	4.92224497482951	4.92034932030716	4.48716443791384	5.3651997101301	4.74027978470673	5.04754194123668	0.425200095715493	0.371399798274556	2.39245242482653e-05	0.956347186527823	Human-only
Rangifer_tarandus_sibiricus	87500	5.7908404879478	5.07346951935162	5.07659556213546	4.6110098196758	5.46948624004183	4.8930553475461	5.1798624692089	0.559600771635973	0.514621220617371	2.78442003641414e-06	1.18679908676344	Human-only
Rangifer_tarandus_tarandus	87500	5.3677126696775	5.08030784714815	5.08020672659684	4.563112808875	5.52002659154343	4.89071052654823	5.23465206927323	0.145001091808367	0.0846120520576091	1.49608628484092e-07	0.495424921138863	Human-only
Redunca_redunca	87500	4.71576693616963	4.66951870382774	4.67221897273471	4.22399500023523	5.10137051733051	4.52433083462995	4.83755991547944	0.0547010329741752	0.0256286391188359	6.33612303043519e-08	0.203027425355326	Human-only
Rhinoceros_unicornis	87500	3.62569538170532	4.02329080908445	4.02402293528488	3.55379917646715	4.4523621675493	3.85352725070176	4.16404523559728	0.211590155202801	0.158082184336592	2.20068164598261e-06	0.594978900322468	Human-only
Sus_scrofa_scrofa	87500	4.21052199862293	4.70579769480808	4.70419535424441	4.25691706414772	5.13296677435752	4.56512746818383	4.8812756843702	0.297047817219891	0.245298018974824	4.02508081582022e-05	0.735564964873274	Human-only
Syncerus_caffer	87500	5.03926833882458	4.85572184274831	4.85671554799369	4.34622567112659	5.29976781052986	4.68402681434245	5.01365730484116	0.092222180591579	0.0492063875016909	1.3221607328605e-08	0.33915332792433	Human-only
Tapirus_indicus_dnaZoo	87500	4.25023764854201	4.27892110744309	4.2801430605377	3.83170211037288	4.72786527936531	4.15282603596861	4.44625683046391	0.0535877797773499	0.0237993319364128	2.9211845878064e-07	0.209601659364362	Human-only
Tapirus_terrestris_dnaZoo	87500	4.96503984280122	4.87206501313507	4.87562341386382	4.45789356778834	5.34888698206053	4.66047761570939	4.96384658673424	0.0605148491662447	0.029631445434384	2.35568713454261e-09	0.210829954542227	Human-only
Tragelaphus_eurycerus	87500	4.81674526771826	4.64923710023819	4.64612581559898	4.16513508317936	5.0973065247603	4.43536073935003	4.75014672176344	0.0858457027697268	0.0413891185694922	3.71182999566714e-07	0.326531450102833	Human-only
Tragelaphus_oryx	87500	5.1539530696444	5.00751487923721	5.00511794232898	4.53489205350775	5.42907601101943	4.79648482650883	5.12041579960451	0.0772479980383034	0.0363319311753727	8.27718996604027e-09	0.289450549627829	Human-only
Tragelaphus_scriptus	87500	5.12346121669865	4.96993042193732	4.96259334662552	4.5469698459762	5.40318734176304	4.81578960130326	5.133119551763	0.0793579091668926	0.0332397083851242	1.07841611436598e-08	0.298809165777797	Human-only
Tragelaphus_spekii	87500	4.90107789270984	4.69207974810724	4.67730692981684	4.18972403781104	5.16348154144497	4.52518445974625	4.84324824581812	0.109726107594597	0.0526865646791331	3.08949513882907e-06	0.401508937057081	Human-only
Tragelaphus_strepsiceros	87500	4.5821870763091	4.53200775055688	4.53100129155688	4.05157808887716	4.98352025245658	4.39658648896798	4.70626566953609	0.0585243720245482	0.0262009699761068	3.77284391212973e-07	0.230656060193742	Human-only
Tremarctos_ornatus_dnaZoo	87500	3.97474178419675	4.2113750818914	4.2132000920376	3.78877035833792	4.66606276626556	4.05421743158562	4.35795577142498	0.108971409833325	0.063284600134306	2.32287795310479e-08	0.355780657588443	Human-only
Ursus_americanus_dnaZoo	87500	4.32515044440662	4.40432696892298	4.40336350327781	3.93362683574349	4.81970897006502	4.2297793336602	4.53509325523731	0.0564522979239998	0.0264025797251049	6.46125660759759e-09	0.209551820949019	Human-only
Ursus_arctos_dnaZoo	87500	4.25891111941696	4.37394046180687	4.37578333104977	3.94071303809846	4.85588135015381	4.20001494558836	4.51983079839402	0.0698973901625987	0.0292797997154206	1.71829492335738e-08	0.257774372896881	Human-only
Ursus_arctos_horribilis	87500	4.60521769903912	4.49326318926198	4.49606555902894	4.0369171800614	4.95495730262175	4.33069066736314	4.64271646850549	0.066429912905067	0.0305470395476986	1.33048681247508e-11	0.262015089377807	Human-only
Ursus_maritimus_dnaZoo	87500	3.91086294560937	3.95174965546126	3.94531024248383	3.52307051579396	4.41973302915216	3.83178328102965	4.1554479705307	0.0554227681764401	0.0281550557904806	4.33851549732668e-07	0.219880181390495	Human-only
Ursus_thibetanus_japonicus	87500	4.10434621866035	4.14108928882261	4.13331307627206	3.67342732712876	4.52941114600621	3.96405363426645	4.27550804258416	0.0511555211497335	0.0246819307069342	1.07118752295464e-07	0.185691091078813	Human-only
Ursus_thibetanus_thibetanus	87500	4.93420370044871	4.89469555963253	4.89757298676211	4.41874383152379	5.38265329947313	4.75347062260152	5.07418931739553	0.0607302625713903	0.0274876058586351	1.32335508242092e-08	0.245228361555504	Human-only
Vicugna_pacos_dnaZoo	87500	5.36139394939848	5.15811578120419	5.16250161893028	4.72757460075719	5.60492229378398	5.00826048068407	5.32816987994979	0.0935324551058517	0.0500033015057766	1.52075892688771e-07	0.313196778814696	Human-only
Vicugna_vicugna_mensalis	87500	4.89639879028574	4.91839526073661	4.92275009823375	4.48266832309527	5.38387528367976	4.7688476114032	5.06969982970381	0.0533456580885495	0.0233631358156867	1.29495022815109e-08	0.214152290380777	Human-only
Vicugna_vicugna_vicugna	87500	5.34161625890905	5.24760598069315	5.24738582725864	4.76082956323784	5.68199927426297	5.0779759945951	5.39203455059381	0.0652571108795225	0.032168571906704	2.87234580517485e-09	0.236099075496088	Human-only
Acinonyx_jubatus_dnaZoo	87500	4.18369504724325	4.29565568005866	4.29637073986859	3.6637581322204	4.91209589377883	4.06232003774078	4.4829198566596	0.113169561607689	0.0499082572144312	4.64534971450031e-09	0.441422688552162	Climate-only
Addax_nasomaculatus	87500	4.51062726444397	4.38909539866616	4.38282218789041	3.703151643901	4.99456108521707	4.20509571086272	4.65562185535555	0.127436618260235	0.0576658359466577	4.82816585395281e-10	0.493194207967272	Climate-only
Aepyceros_melampus	87500	4.34115743411853	4.57110671991371	4.57677060558366	3.97794760835621	5.19369523921964	4.39041195627241	4.8136963920638	0.154082549103574	0.07358653623693	9.50233077540322e-10	0.574156230999576	Climate-only
Ailuropoda_melanoleuca	87500	4.63327873600577	4.41060885194156	4.40713782238766	3.7518182819382	5.03206960660656	4.17381418470696	4.61716240553621	0.161088014065256	0.0775313673658841	4.88650903123341e-08	0.600497459100574	Climate-only
Alces_alces_gigas	87500	4.36216847546202	4.16383560337777	4.15651715742719	3.49843990127673	4.86211150899975	3.94542280356711	4.41009536092529	0.16367855072894	0.075974382025025	5.92402281137085e-09	0.615801359537525	Climate-only
Alces_alces_shirasi	87500	4.27998256608118	4.28816320457457	4.28674694007108	3.67287419078443	4.90029538452003	4.08615627270378	4.49543518138705	0.0965011923217084	0.0424364049590602	5.13625937867419e-08	0.379719960329809	Climate-only
Alces_americanus	87500	4.35720753783093	4.32107766857846	4.31993766751309	3.73099711472573	4.97536472820973	4.14891874442406	4.57039592722633	0.101333924451197	0.0446304080054335	9.50025067957317e-11	0.390302587484156	Climate-only
Ammotragus_lervia	87500	4.96213723078813	4.9307110218353	4.93272215843635	4.30389664483216	5.56975181866772	4.71566448854122	5.15488150237694	0.106780749719623	0.0493026783272334	9.06462197854585e-11	0.41071565860235	Climate-only
Antidorcas_marsupialis	87500	5.41813621007082	5.27939343806421	5.27590842654493	4.60983543557744	5.916392656257	5.06862841913915	5.522935643428	0.133182818663496	0.0602882277710661	1.11866558438811e-09	0.524827151399897	Climate-only
Antilocapra_americana	87500	4.88195574430025	4.87449932473011	4.87779085142937	4.25186716865945	5.50104302831703	4.6599906099996	5.08328619864774	0.102347240335311	0.0456016318692692	8.19879761453865e-11	0.394728614315195	Climate-only
Axis_porcinus	87500	4.9124196951453	5.00753022628786	5.01036785786404	4.35274576669532	5.6164627734634	4.77973486970809	5.21411561236351	0.115775613412163	0.0522831258048545	4.70829013714582e-10	0.436499647938954	Climate-only
Babyrousa_celebensis_dnaZoo	87500	5.50893656837077	5.19715273432286	5.1937570090636	4.51059102695288	5.92280900769405	5.00543132308243	5.49997983477816	0.231854669113886	0.116248400985647	2.9440112894701e-09	0.849008835466657	Climate-only
Beatragus_hunteri	87500	3.59434736963767	3.52909068948057	3.5211178828303	2.78403179046894	4.19820324747978	3.29138628418133	3.76821805810397	0.137477968252043	0.0602712629881547	4.2267755805049e-12	0.530095807290522	Climate-only
Bison_bison_dnaZoo	87500	4.37296957326383	4.45564449006056	4.4605078576637	3.83105032881006	5.05922725864575	4.24821721738486	4.66909657586791	0.106214771804341	0.0482825900453498	8.88802498057114e-09	0.411525466482523	Climate-only
Bison_bonasus	87500	4.86007165527509	4.744402149742	4.74037314142191	4.04281199362482	5.48449585301811	4.49362257672437	4.99215837202218	0.151338210567458	0.0711113110178064	5.21021131167313e-10	0.572854370204904	Climate-only
Bos_gaurus	87500	4.54345511056869	4.87666119546202	4.86978989790508	4.25780624323678	5.50218911770423	4.66731936727761	5.08984524820091	0.206330514257054	0.119941266622235	1.12519283911859e-09	0.704426410345727	Climate-only
Bos_grunniens	87500	4.66062446024489	4.49220878210318	4.48942118448355	3.76482163261481	5.19654123718201	4.25599011682407	4.74791022961684	0.165319097111115	0.0721682880915242	1.3678649173379e-09	0.644841360308803	Climate-only
Bos_indicus	87500	5.03508309430795	4.89976252718278	4.88937684117073	4.13007948191433	5.60357084722068	4.63234902319174	5.14399259396651	0.164953843991871	0.073911752054224	1.82792362899234e-08	0.630832789527718	Climate-only
Bos_javanicus	87500	4.82314800043937	4.5133549294473	4.5077481654174	3.81647379660151	5.15270661539114	4.28285944384041	4.72784934808602	0.215563850533042	0.110035891326439	8.20119494516452e-11	0.794355470223501	Climate-only
Bos_mutus	87500	4.68953267337073	4.48434073520512	4.4837163997827	3.80583140965301	5.17429695337732	4.2217034612687	4.695672854059	0.166054208449194	0.0776590528518514	6.83800226500435e-09	0.63401688027135	Climate-only
Bos_taurus	87500	4.42958889788654	4.40360188621534	4.40130067051376	3.71289372674408	5.01387841180594	4.19358668904429	4.64180004101149	0.111040205306879	0.0504723400886271	1.25278864220028e-09	0.434634085131621	Climate-only
Bubalus_bubalis	87500	5.14544973248231	4.85214120064913	4.85228195091666	4.17822454199358	5.54753124776741	4.62232105036546	5.09786378116071	0.209506605330142	0.10916837790766	3.26823036850127e-11	0.760020014316957	Climate-only
Budorcas_taxicolor	87500	4.46216315246693	4.38237026786464	4.37808129779056	3.76958847272472	5.03358848933333	4.15561981037466	4.58990182419566	0.11176732568187	0.0501640022515215	1.08820282833413e-12	0.429377697473419	Climate-only
Camelus_bactrianus	87500	4.59898304778493	4.67168344235148	4.67402833361957	4.04019141248273	5.26768806628833	4.44077729268107	4.86629830181054	0.105374379266579	0.0477107203520074	9.83525466900388e-10	0.394847751256543	Climate-only
Camelus_dromedarius	87500	4.30454501456692	4.46524380640074	4.46796045787502	3.87637437915041	5.10605667793881	4.23000097948645	4.65174035197717	0.125510184885667	0.0573863206801798	1.35162236888153e-09	0.484304325384651	Climate-only
Camelus_ferus	87500	4.68921318712188	4.67119979639538	4.67227043135976	4.0390720608506	5.30083335043993	4.44163491996187	4.87876739478006	0.106556042407361	0.0486010831221962	2.40079715581903e-09	0.401362668433482	Climate-only
Capra_aegagrus	87500	4.5916274256391	4.51865181881317	4.51211803123079	3.81003696443254	5.18722926630159	4.27802163846574	4.75032559520339	0.129224277101735	0.0583213063288415	3.48329352012121e-10	0.509222701635131	Climate-only
Capra_ibex	87500	4.83459133688893	4.75478987038773	4.75086945466096	4.08594294928851	5.44339391415243	4.51927535626363	4.98849080391529	0.128912284098418	0.0577052539495649	2.74449489452182e-11	0.502516238132679	Climate-only
Capra_sibirica	87500	4.85435768806513	4.72526432530012	4.72574276794403	4.01625422247265	5.42082192682566	4.51112904548599	4.98869822378567	0.145378369424845	0.0644893378651339	4.41537710465933e-09	0.562099678676639	Climate-only
Catagonus_wagneri	87500	4.62509558225384	4.41758851637437	4.41717567836809	3.73649413362228	5.07547203750058	4.21358882551422	4.67050468375352	0.159947381249196	0.0752970895820992	3.28867259409247e-08	0.607334446246268	Climate-only
Ceratotherium_simum_cottoni	87500	3.96588029748647	4.08237088212528	4.07615668533477	3.35054736664934	4.80056175653817	3.84795988937133	4.35840354754212	0.155032263808981	0.0719235618125224	1.0828953220875e-09	0.600194437454072	Climate-only
Ceratotherium_simum_simum	87500	4.10314641362858	3.98172368433685	3.97788728997167	3.26318154565544	4.71969888021007	3.75809019300147	4.26372173868674	0.155310534865834	0.0712704346742445	3.08211803606209e-12	0.592738349066832	Climate-only
Cervus_canadensis	87500	4.84637305643743	4.87047010078645	4.86888183470908	4.22182344636076	5.48742270679687	4.61787386092311	5.05342497900425	0.105418896433256	0.0477418750778207	2.97307242455572e-08	0.40488722815269	Climate-only
Cervus_elaphus_hippelaphus	87500	5.17600859317076	4.74750884428162	4.74533149326335	4.08062403276842	5.37317276891316	4.55872004700728	5.00237838933123	0.294555366232801	0.186586579090713	8.28885872145699e-08	0.968197610138311	Climate-only
Cervus_hanglu_yarkandensis	87500	4.78240127422102	4.63218541625942	4.63001337205021	3.90860435409552	5.36733199478093	4.40743439139037	4.89882349830299	0.160924636845333	0.0724342042452796	6.87868253510389e-10	0.62980327643078	Climate-only
Cervus_nippon	87500	5.07815851474144	4.77772068803295	4.77351684176342	4.07334641331465	5.42926140483348	4.5725553760658	5.02678182948974	0.211407044657225	0.106443547071654	2.66519437087117e-09	0.764924271459624	Climate-only
Connochaetes_taurinus	87500	4.68296644501087	4.82526408104341	4.82395997240577	4.18831034025677	5.44184197278704	4.62552093213561	5.05188547495103	0.12225268549792	0.0569586814538303	9.78091933175273e-09	0.470294882274734	Climate-only
Crocuta_crocuta_dnaZoo	87500	4.61226332754848	4.52363892983546	4.52490588279959	3.88096000346942	5.16225930605459	4.30537930942108	4.7492032452649	0.118060375896372	0.0529132087371875	8.75299984572143e-09	0.449206170074045	Climate-only
Dicerorhinus_sumatrensis_sumatrensis	87500	3.98002343610927	3.99749891100196	3.99642796140318	3.23157513262017	4.76678747045047	3.72270589642045	4.23944121631515	0.15320926911091	0.0669805826468537	2.45969986147887e-08	0.592603583575645	Climate-only
Diceros_bicornis	87500	3.92673693732228	4.41416087479548	4.4152300978369	3.81111366294281	5.00819769380635	4.21061393341693	4.62618144709987	0.33394628681608	0.238424071887865	4.81124546944891e-08	0.988610368507181	Climate-only
Diceros_bicornis_minor	87500	3.85079548100306	3.83895211446753	3.83315762137162	3.04045276208368	4.54724603324786	3.55815181269859	4.06881063173304	0.149014610683361	0.0663327789233151	5.12211648358083e-09	0.575131102195185	Climate-only
Elaphurus_davidianus	87500	4.90526404889013	4.73024061014045	4.7308721082123	4.11138050620322	5.34559968580354	4.51732898070306	4.94460585103181	0.130675766601131	0.0598945041418336	9.73275588831289e-09	0.502902796808516	Climate-only
Elephas_maximus	87500	3.30889701310265	3.36730455734474	3.36240598612422	2.62171572481859	4.06748433073572	3.08327973429827	3.58334768662755	0.13857095617273	0.064486877319985	2.19448069411001e-09	0.531543957291267	Climate-only
Equus_asinus	87500	4.63284231821982	4.60014411271151	4.60155068400496	3.97370454896296	5.23988895528295	4.36423037043306	4.79747087966723	0.10554571117416	0.0482487164053523	2.28813473461017e-09	0.405583896140542	Climate-only
Equus_asinus_somalicus	87500	4.22599049099821	4.41124697227898	4.41145688081865	3.80446184260768	5.02050943970738	4.23549001049899	4.64059820993276	0.12966642334905	0.0621993354871138	5.84537652125307e-13	0.493084780594146	Climate-only
Equus_caballus	87500	4.95195364515705	4.6690517007921	4.66563555033027	4.00813511788855	5.32196963605988	4.42443637260758	4.87868893523776	0.195755252465083	0.0990536418455115	5.53163692223179e-10	0.718649116163849	Climate-only
Equus_grevyi	87500	4.4366180799539	4.36192100070798	4.35829601703557	3.75108529341504	4.97596976021294	4.14284336767813	4.57134295063268	0.106644277186191	0.0486101521928613	6.44276441422593e-09	0.409134261116722	Climate-only
Equus_hemionus	87500	4.91927474654827	4.70669417374072	4.70407120539197	4.01129910976389	5.4163142780851	4.52563665885382	5.00494768358086	0.175931743520294	0.0775265237595755	2.63626004857379e-08	0.684370831906051	Climate-only
Equus_kiang	87500	4.12197447855803	4.19628061090483	4.18702073833715	3.43064015872483	4.92770744800371	3.92258419617872	4.44103258981801	0.152834983038989	0.0700663727364602	1.29604101137775e-08	0.578037873143206	Climate-only
Equus_quagga_dnaZoo	87500	5.12547509764945	4.83393121487252	4.82593242726302	4.06227703541233	5.50949944628586	4.59547002124353	5.07993490103074	0.222362632199573	0.10854571525328	3.40598141368653e-08	0.852528626366239	Climate-only
Equus_zebra_dnaZoo	87500	4.48595188368214	4.24187177862974	4.23821773393176	3.62221080897265	4.90444146188627	4.05234014150301	4.49252985701326	0.167328776876225	0.0794579910235835	1.57396880224724e-09	0.622715473754546	Climate-only
Giraffa_camelopardalis_antiquorum	87500	4.5433150537594	4.38316781029687	4.37747097516893	3.71945750761203	5.05851218608575	4.15598366930344	4.62380469093053	0.147437153985624	0.0650976709396889	1.37754071201564e-08	0.558383438033929	Climate-only
Giraffa_camelopardalis_rothschildi	87500	4.88982450293993	4.57528082934416	4.57058590421879	3.89721166557348	5.24381017249847	4.36548515192918	4.81841173541944	0.218384566917617	0.114111844613859	2.09400027133125e-10	0.779796500176595	Climate-only
Giraffa_tippelskirchi	87500	4.47923302831764	4.2522304609992	4.24842889117918	3.58936028310006	4.92825329292561	4.02176986443377	4.48004669649607	0.170775839843209	0.0795193539217071	1.37148001014915e-09	0.642344540838549	Climate-only
Gorilla_beringei_beringei	87500	3.9793402279679	4.06532903486275	4.06259950639658	3.29376835062983	4.80116388491555	3.79243426849831	4.31314697323523	0.155571089104705	0.0726069216130618	5.44038132855727e-12	0.600803446525806	Climate-only
Gorilla_beringei_graueri	87500	3.91718849958412	4.09419164879376	4.09540823648548	3.36349242724503	4.84977950681368	3.8263108986685	4.33703936170983	0.176788236100977	0.0806429158092894	3.58538733590748e-10	0.688625929118812	Climate-only
Gorilla_gorilla_diehli	87500	4.4296414319764	4.51325488720975	4.51244840558101	3.8879456285008	5.1993508674635	4.3128973317292	4.75559328385133	0.116134019049901	0.0517123350037446	1.01161027240848e-10	0.456020758699222	Climate-only
Gorilla_gorilla_gorilla	87500	4.21674391339632	4.17917684373478	4.17464290857113	3.50057492611217	4.87142456542228	3.94613218002861	4.40629852516488	0.123285483540468	0.0546421340660388	2.50708325038358e-10	0.486492249880095	Climate-only
Helarctos_malayanus_dnaZoo	87500	4.54884213051063	4.63651225283523	4.63556006339402	4.03543146014935	5.28270158707913	4.407092887765	4.84960528170446	0.111657143428861	0.0520996335108766	1.83721542005505e-12	0.428422444909178	Climate-only
Hemitragus_hylocrius	87500	3.84654673143815	4.2524148813514	4.25433892040425	3.58710746161039	4.90751839270096	4.03954935552508	4.49083922845416	0.278847622556606	0.16978907324618	1.2557520058752e-07	0.896199089838072	Climate-only
Hexaprotodon_liberiensis	87500	3.75599915929472	3.73717966132099	3.73411800912019	3.01632968773027	4.48632307610037	3.52433621300847	4.03012549978256	0.140385877225587	0.0645473633929022	2.17576256697403e-09	0.54481324830258	Climate-only
Hippopotamus_amphibius	87500	4.6219702007692	4.64789739626451	4.64883686067229	4.06129937074436	5.28095734877326	4.45113481302614	4.87220397756608	0.0999460453811193	0.0454760618049949	3.22241410824155e-11	0.387419342299667	Climate-only
Hippotragus_niger_niger	87500	4.64477276708799	4.52002441780935	4.52006424454272	3.82991489806181	5.22125532413081	4.25233444876589	4.73689029071129	0.142940790936502	0.0654155607956754	2.73791345182056e-10	0.537331411118992	Climate-only
Hyaena_hyaena	87500	4.32863475805684	4.17526428683517	4.16618171723618	3.50845007857897	4.86916651503091	3.94394430708578	4.40050301669082	0.146149381072729	0.0644630279475653	1.93898713769404e-10	0.573325549060146	Climate-only
Hydrochoerus_hydrochaeris_dnaZoo	87500	4.91331817234791	4.24741690205744	4.24248624019224	3.57167152810279	4.8743534027981	4.06289038737623	4.50804947474129	0.561099641345415	0.443424505314977	6.23344325631127e-08	1.49018553033872	Climate-only
Kobus_ellipsiprymnus	87500	5.01780772696844	4.89818182487421	4.8963343403169	4.30334854342412	5.51691430332012	4.69303029542266	5.11125598689499	0.110254339626241	0.0519479715802912	1.24261561381536e-09	0.413434082854767	Climate-only
Kobus_leche_leche	87500	4.62363410739738	4.50944744488147	4.50163852441984	3.73390047445982	5.24019762871163	4.25330638695074	4.75323035169019	0.158884002508512	0.0676279287107836	1.07355391968799e-08	0.627874628764322	Climate-only
Lama_glama_dnaZoo	87500	5.27796232160634	4.82620713811086	4.8229514712849	4.12682192892664	5.47373407591004	4.59443833575802	5.05516293331341	0.326563405336821	0.207684540312362	1.23247362133313e-08	1.06116003323608	Climate-only
Lama_guanicoe_cacsilensis	87500	4.7747509167649	4.646525847787	4.63835000737059	3.93219856222027	5.31252229872102	4.44248917914998	4.91464807745424	0.143360383700774	0.0616516328803458	1.36726120508888e-11	0.557901865631035	Climate-only
Lama_guanicoe_guanicoe	87500	4.86034382511744	4.9177100717733	4.9197021617219	4.29129805969863	5.53015527861459	4.74003026242566	5.17023243817709	0.105754121935577	0.0489610850078279	6.19360749501009e-12	0.399839216983248	Climate-only
Litocranius_walleri_dnaZoo	87500	4.62076930998621	4.73169117647622	4.73135928758016	4.05551023523938	5.30669252971156	4.51813297900428	4.94605035836088	0.114266457038946	0.0539829898943872	3.66158455999416e-08	0.430957122706731	Climate-only
Loxodonta_africana	87500	3.58003506344509	3.92366479760106	3.92209633563707	3.2804466790342	4.58522685841847	3.69559570132204	4.14943053463989	0.22931869474894	0.128732515558168	7.75162361109819e-10	0.793253942836936	Climate-only
Loxodonta_cyclotis	87500	3.93941950786524	4.48014980539804	4.48143080505047	3.86505398175609	5.06931324158227	4.30755827840889	4.71697095913948	0.389003951023264	0.292389258370147	4.88416813037489e-07	1.09830777799723	Climate-only
Macropus_fuliginosus_dnaZoo	87500	5.01923598983384	4.9176033990444	4.9165908564109	4.22383894143593	5.66096699113715	4.66537920860395	5.15499025996274	0.144416115053751	0.0646805723127418	2.48372753428467e-09	0.558658243125387	Climate-only
Macropus_giganteus_dnaZoo	87500	4.80628359144746	4.72208191203977	4.71855999912917	3.98875463570525	5.39911337572464	4.46252400894079	4.9453816036238	0.138012738789685	0.0623621604910906	1.31840477615363e-08	0.533015632331265	Climate-only
Macropus_rufus_dnaZoo	87500	4.87096554892021	4.78833208670486	4.78719733282915	4.1063280260317	5.48570092802672	4.51246080125522	4.99260962745479	0.131889136351022	0.0602928445520162	3.38365267615709e-09	0.4979085563435	Climate-only
Myrmecophaga_tridactyla	87500	4.83331652760755	4.95238944959102	4.95468764597327	4.35591395575741	5.560065106183	4.74520183775516	5.17278877565258	0.112652676807902	0.0516795036893554	3.42604331427221e-10	0.436960302572993	Climate-only
Nanger_granti	87500	4.54997007743973	4.48556136327081	4.4880928014672	3.82838601818366	5.17132826993513	4.25413553466739	4.72757863039348	0.123883780497896	0.0580818117494991	4.638624792651e-11	0.472129271975317	Climate-only
Odocoileus_hemionus_hemionus	87500	4.59142885493485	4.57180128970197	4.56275223266183	3.90118922520602	5.3298644411675	4.36688517119762	4.84617270524139	0.133098160306407	0.0580146709136843	3.03181596635141e-11	0.51357496321716	Climate-only
Odocoileus_hemionus_sitkensis	87500	4.76117842070107	4.51876706002901	4.51328439431597	3.85129303103078	5.21844467589711	4.29186111805756	4.75690037051374	0.183772883506568	0.0833323246547065	5.08933755349717e-09	0.712521087019334	Climate-only
Odocoileus_virginianus_borealis	87500	5.44559239258637	5.50109275736688	5.50237355436548	4.88288724267293	6.12799012480721	5.27852099193218	5.69586094596922	0.104549168317054	0.0463724648755679	2.02466772210646e-08	0.398474266123709	Climate-only
Odocoileus_virginianus_dnaZoo	87500	5.38552277016587	5.32069257688024	5.32224131352467	4.69071532116277	5.96081829198695	5.09302737563521	5.53053184015127	0.110056845771733	0.0510916058944023	1.00429247614245e-10	0.412891682221393	Climate-only
Okapia_johnstoni_dnaZoo	87500	4.825878726065	4.52310418751409	4.51960686208113	3.84306776594053	5.15327007559632	4.29624071238776	4.74577136887565	0.207017009458245	0.10670603524989	1.39896238787697e-10	0.741231039548643	Climate-only
Oreamnos_americanus	87500	4.32542153148995	4.21718663380605	4.20793477281189	3.48362317192143	4.92288557296431	3.97994491925027	4.47063062422323	0.149972201566723	0.0651126238996074	1.72781686513595e-09	0.585269894806756	Climate-only
Orycteropus_afer_dnaZoo	87500	4.46019039716799	4.3504905378283	4.34356172575006	3.70163348272426	5.01915668870336	4.10740960886063	4.56042222044188	0.125780003048356	0.0569943682143532	3.47837142013222e-08	0.485430003264728	Climate-only
Oryx_dammah_dnaZoo	87500	4.44809080198739	4.55340998252897	4.55436194993099	3.93299894061759	5.20726940163614	4.30812969001747	4.74571757865336	0.116528838426787	0.0522989702420393	5.75588165768675e-10	0.453708120758852	Climate-only
Oryx_gazella	87500	4.90587527800552	4.71879139961204	4.71639505366039	4.10224126878146	5.31551089198827	4.51248744239245	4.93755306643464	0.133921976443514	0.0620834803703951	1.50710751279079e-09	0.507155541159903	Climate-only
Ovibos_moschatus	87500	4.26932259619014	4.08461291056969	4.08338028204792	3.30738403198273	4.79246041168206	3.81739874369607	4.33942315596827	0.182596639962543	0.0852581913076709	4.87522695917187e-08	0.704840584384654	Climate-only
Ovis_ammon	87500	4.63009964472626	4.82306405370793	4.82060642776017	4.17637105504842	5.4204484569864	4.57091083582775	5.00459837297579	0.138516746255258	0.0650319870669828	3.19573354933049e-08	0.5297754848326	Climate-only
Ovis_aries	87500	5.11932735459304	4.89538381738272	4.89216666160218	4.21733754777644	5.56623061117451	4.63342034282931	5.09574104806741	0.171128848334137	0.0802624328304473	6.04068958538113e-11	0.650809638856423	Climate-only
Ovis_aries_musimon	87500	5.1499147023416	4.91177902383055	4.90315271767343	4.20418352291934	5.62305860832294	4.66977252821743	5.1503958809307	0.192105582877405	0.0885731897716055	2.22324905614454e-09	0.732701253160859	Climate-only
Ovis_canadensis	87500	4.68418856910061	4.32138598920055	4.31768364293874	3.64612508263409	4.98165069020042	4.08571239071687	4.534939898638	0.24917011992329	0.141753338574957	1.37703401465522e-10	0.869202649440018	Climate-only
Ovis_dalli	87500	4.39981960717432	4.29736357034682	4.29049319013755	3.62112684784726	4.94632807172273	4.09023312624566	4.55632400296748	0.130827970692848	0.0594855386045109	9.48418953602145e-11	0.490660979805882	Climate-only
Ovis_nivicola_lydekkeri	87500	3.99302386642079	4.06116375342494	4.05865268242318	3.25096586006138	4.83141969884449	3.80929588734892	4.33857728591249	0.164229781196135	0.073751343499111	6.24448697562519e-10	0.644589045491319	Climate-only
Ovis_orientalis	87500	5.36578643727507	5.07218712069224	5.06938529443302	4.44995347073991	5.76738559190592	4.86910642025513	5.32059197654134	0.202210623076258	0.102774570074383	6.62944989992262e-09	0.736921451147011	Climate-only
Ovis_vignei	87500	5.29485238171047	5.0533467932605	5.04965253431886	4.38787180139364	5.68363746147422	4.8099736748356	5.26103805054948	0.172682160875523	0.0810836791305976	3.23988552171567e-08	0.640558306449716	Climate-only
Pan_paniscus	87500	4.34497299099963	4.35163827418018	4.3455516624634	3.62013238852734	5.03925933315547	4.06008872200332	4.56393438362657	0.136419081821724	0.0654595206341761	1.5550839699146e-10	0.509711203618301	Climate-only
Pan_troglodytes_ellioti	87500	4.29262465674656	4.49524976548476	4.4952531096659	3.86066700462681	5.08921032100547	4.2760849814333	4.70040673352209	0.140844648421029	0.0679683317465776	5.15365816765156e-09	0.517487425527144	Climate-only
Pan_troglodytes_schweinfurthii	87500	4.45799057368068	4.62828117448769	4.62657392507708	4.01529733528377	5.2333186598667	4.4167885548727	4.83099450047201	0.125789610222979	0.0599809082814966	1.33634837708405e-10	0.488461097222334	Climate-only
Pan_troglodytes_troglodytes	87500	4.50214116935372	4.81780865193177	4.82105790435506	4.24626648743116	5.44211961530037	4.61256859640643	5.01958473040225	0.196899704237323	0.107738535474969	1.98063210169129e-09	0.697491743234409	Climate-only
Pan_troglodytes_verus	87500	4.40462011619556	4.37948862842181	4.37809768647837	3.72346329362927	4.99465257001872	4.16916914734382	4.61278210059097	0.109380479333445	0.0497379063192267	2.67165258494476e-09	0.415640193786265	Climate-only
Panthera_leo_PanLeo	87500	4.34641811207633	4.37258561768323	4.36758382295436	3.73086855374402	4.99084095015474	4.13476197823605	4.57317525392941	0.105565009032155	0.0483264117565962	5.82912934233179e-11	0.401333388993078	Climate-only
Panthera_onca_dnaZoo	87500	4.66745470092624	4.410867412931	4.40810480450285	3.7957158396464	5.09826668038063	4.17348967199917	4.61531801333966	0.175870685127251	0.0858651309762372	6.83137057725469e-10	0.656181772401882	Climate-only
Panthera_pardus	87500	4.50465204097372	4.25157322194877	4.25181890328124	3.59900976085392	4.94703979771969	3.99357172615283	4.44535496172352	0.181433446445411	0.0879205122773236	6.66949729582736e-11	0.677504585048783	Climate-only
Panthera_tigris_altaica	87500	4.49306098446198	4.55242722412114	4.55385098825024	3.94903425133516	5.19722115848427	4.32957625448763	4.75217866839476	0.104753797659868	0.0467426845183488	3.2053945758475e-09	0.404744291833578	Climate-only
Panthera_tigris_dnaZoo	87500	4.39048289769593	4.45313612242892	4.44991858145463	3.83101993635955	5.0405145602198	4.25994580221767	4.67887963924528	0.100353584460721	0.0468810095800103	9.85764606851305e-10	0.380011550870347	Climate-only
Panthera_tigris_jacksoni	87500	4.50233810967291	4.41495981386499	4.41053143967747	3.7274385187084	5.07698993947436	4.18850049442245	4.6489093549628	0.128052665225378	0.0575431914481023	1.49166839297897e-08	0.503370327790128	Climate-only
Panthera_uncia_dnaZoo	87500	3.81770126319826	3.96097182084076	3.95643490036144	3.33151649032573	4.56906266015414	3.74200334310207	4.16071639409356	0.118294359725497	0.0550313482242975	9.21302208831262e-10	0.451189563300824	Climate-only
Parahyaena_brunnea	87500	3.94461261286055	3.94705375213688	3.94176768365483	3.23777312599505	4.65311296237813	3.67261149207213	4.15773835040947	0.131051221003951	0.0591141895421768	1.32937030445916e-09	0.501923041196577	Climate-only
Phacochoerus_africanus	87500	4.14659179642147	4.1874709832254	4.18502596845063	3.37296142653424	4.97484111625801	3.92077783076645	4.48624829776111	0.17306136222803	0.0802045588294482	1.24681605363713e-10	0.653888768236753	Climate-only
Pongo_abelii	87500	4.13653363526329	4.75085192744007	4.75461248713957	4.14195970352132	5.39202502704584	4.51621729006712	4.93622429075537	0.482165931064293	0.377386964103145	1.35517298229682e-08	1.30934428363058	Climate-only
Pongo_pygmaeus	87500	3.96821879573627	4.42773910827134	4.42347689314569	3.8170583089882	5.03954945691432	4.22017320275339	4.63857231288783	0.304807204454845	0.212281305353319	1.76740798674839e-08	0.934534824658856	Climate-only
Pongo_tapanuliensis	87500	4.73849950800528	4.76569778910572	4.76155146249516	4.07275796068326	5.47128676813039	4.52659921464626	5.00892649890776	0.128867671531138	0.0590509747870515	1.64680776422328e-09	0.499762430681352	Climate-only
Pseudois_nayaur	87500	4.97320377513652	4.87787150774163	4.86837359209058	4.14215859241626	5.54544321750765	4.67385857111493	5.14761679628045	0.139173116863834	0.0587421558671058	8.88014389129689e-09	0.548931235579867	Climate-only
Puma_concolor_dnaZoo	87500	4.85673588689653	4.65527433573901	4.65079572439052	3.96285001154915	5.34714472168152	4.40497698326549	4.88142150537976	0.170283401304919	0.0780987312502642	1.00333449780731e-09	0.65022530852961	Climate-only
Rangifer_tarandus_caribou	87500	5.53167051499772	4.86700902022854	4.86517515350469	4.22479140867384	5.47225405382761	4.66186612389468	5.09208082046406	0.547099203548597	0.441774903352263	2.41917003097352e-08	1.4436438470678	Climate-only
Rangifer_tarandus_sibiricus	87500	5.7908404879478	4.98577196568555	4.98522506586024	4.39633883363849	5.66224946319289	4.75962359658054	5.18391337452252	0.753368617850823	0.648135325644183	5.29700459992468e-07	1.7926620295418	Climate-only
Rangifer_tarandus_tarandus	87500	5.3677126696775	4.8579228563043	4.85618491911773	4.2237800989203	5.4983898214405	4.62771755975562	5.07376895405563	0.370464644820502	0.260168204152128	1.22687045689241e-08	1.12197996797537	Climate-only
Redunca_redunca	87500	4.71576693616963	4.57222108285258	4.56445495164594	3.8240656529915	5.22376746809605	4.31732926261001	4.77789985033408	0.146831322023618	0.062178948015987	5.11166881980796e-11	0.585478685205114	Climate-only
Rhinoceros_unicornis	87500	3.62569538170532	3.67336789789453	3.66485389283582	2.87858601450883	4.43682026243497	3.40915201578132	3.94546309563395	0.16063842815369	0.0726900591217049	6.4691609918759e-10	0.61418765615968	Climate-only
Sus_scrofa_scrofa	87500	4.21052199862293	4.27321122343097	4.27222913465418	3.47565061315559	5.05231952621422	4.01055573414043	4.55555618696925	0.166184686369063	0.077597608314111	1.41036413237309e-08	0.646519168416637	Climate-only
Syncerus_caffer	87500	5.03926833882458	5.08766465393391	5.09065503724839	4.44958918511027	5.68471223331763	4.878182536293	5.30326156176837	0.102126621691818	0.0470777339479162	2.45625451889558e-09	0.393639505572559	Climate-only
Tapirus_indicus_dnaZoo	87500	4.25023764854201	4.30248149038217	4.30218338808436	3.67142386506616	4.91695210180684	4.10422819166646	4.53120871139431	0.10487987213743	0.047636975449041	3.79668721203722e-10	0.409285093079896	Climate-only
Tapirus_terrestris_dnaZoo	87500	4.96503984280122	4.94055756529887	4.9381027536547	4.33696875761645	5.53985909237612	4.69249111781932	5.11549650958083	0.0968391914384167	0.0458539755647149	6.45847697858001e-10	0.366366518444594	Climate-only
Tragelaphus_eurycerus	87500	4.81674526771826	4.84808976986559	4.84995605168729	4.24411639392583	5.4949284801673	4.61732289033346	5.05132355816634	0.104483007222342	0.0474843038212788	3.81577392675179e-10	0.397812552568568	Climate-only
Tragelaphus_oryx	87500	5.1539530696444	5.07157646204073	5.06841355509833	4.440945810483	5.72648093402665	4.85912785526371	5.29571313707851	0.113137278550932	0.0508621982228039	9.50685636321061e-12	0.437734907083305	Climate-only
Tragelaphus_scriptus	87500	5.12346121669865	4.96929534389035	4.96490185633069	4.28900920996585	5.62762738610925	4.7136402453815	5.17947261339776	0.143895581113309	0.0641578214206412	2.46862469980817e-11	0.548924955640104	Climate-only
Tragelaphus_spekii	87500	4.90107789270984	4.83001372543528	4.82608162645163	4.14811603627381	5.48044861220758	4.62264111935213	5.0819268580227	0.122691052715547	0.0551826059552834	1.07135522297786e-10	0.47427660845566	Climate-only
Tragelaphus_strepsiceros	87500	4.5821870763091	4.50828831267649	4.50376161992057	3.83150248773742	5.1983381494042	4.28992413801525	4.76088189314363	0.128086217096709	0.0571882068074039	4.98048819780605e-08	0.490133878819812	Climate-only
Tremarctos_ornatus_dnaZoo	87500	3.97474178419675	3.99937750606178	3.99355891709503	3.28048051934	4.72975132824776	3.75432796135874	4.25832941669734	0.139121527534775	0.0653430723533657	2.285010241102e-10	0.535092100600761	Climate-only
Ursus_americanus_dnaZoo	87500	4.32515044440662	4.5147595753314	4.51259061988234	3.88017686358057	5.11750728660053	4.32377361574248	4.74996093654768	0.135057182894805	0.0647001181367392	5.68870480044414e-09	0.512517525948978	Climate-only
Ursus_arctos_dnaZoo	87500	4.25891111941696	4.5162515614498	4.51778459495089	3.87141108166764	5.13478110995555	4.30850865031297	4.73641989721629	0.170212959280196	0.084880873944224	4.38187167293227e-08	0.621650565353478	Climate-only
Ursus_arctos_horribilis	87500	4.60521769903912	4.38421786097009	4.37880919350186	3.68243178869492	5.09136994828879	4.17209384204492	4.63927870788867	0.178062331408837	0.0807762339210062	2.1871237541934e-08	0.69081007268121	Climate-only
Ursus_maritimus_dnaZoo	87500	3.91086294560937	3.92056005844037	3.91688442791843	3.20257860516737	4.53535026891963	3.68856441609266	4.13045997797921	0.113897964524099	0.048913535058786	6.68449520678067e-09	0.450564572862665	Climate-only
Ursus_thibetanus_japonicus	87500	4.10434621866035	4.20453204721949	4.20701127408667	3.56855398175152	4.80372444914323	3.9796076947322	4.40795194078448	0.111434657063527	0.0517869467901732	2.57123914045623e-09	0.429925230451171	Climate-only
Ursus_thibetanus_thibetanus	87500	4.93420370044871	4.7646017771797	4.76122745362628	4.06581101898802	5.41033410277576	4.53060955351227	4.98818568228684	0.14844071983285	0.0646049639379088	2.14922565255876e-08	0.581529967856233	Climate-only
Vicugna_pacos_dnaZoo	87500	5.36139394939848	5.14846435896855	5.1512546951342	4.48132466140276	5.78636442327618	4.96374766010852	5.40728522941172	0.156991493421478	0.0755825094036099	2.71301149972188e-08	0.590965322615849	Climate-only
Vicugna_vicugna_mensalis	87500	4.89639879028574	4.87011380512158	4.86749528414479	4.18984805198102	5.56258593406089	4.60753170155637	5.08030603480932	0.123136259533996	0.057312229881594	9.31385516271299e-10	0.481680085959088	Climate-only
Vicugna_vicugna_vicugna	87500	5.34161625890905	5.12487916679485	5.12483796309143	4.43435492893522	5.80685149924725	4.89944873710568	5.36683745538396	0.168550575256278	0.0794310892477925	2.42099856662893e-09	0.635750336763388	Climate-only
Acinonyx_jubatus_dnaZoo	87500	4.18369504724325	4.18912849069686	4.18534478624027	3.72150272971859	4.6847645335212	4.03031541919933	4.34277000987032	0.0589196504699547	0.0250667470501164	1.0918682281213e-08	0.234280731088298	Combined
Addax_nasomaculatus	87500	4.51062726444397	4.54803324419365	4.54106091734752	4.03690510068816	5.05255971127529	4.39416043021862	4.77010554526628	0.0742490085893398	0.0383117754854706	1.65199344041563e-08	0.263731228469077	Combined
Aepyceros_melampus	87500	4.34115743411853	4.3182315594142	4.30619439402509	3.81698408541615	4.76241479350326	4.17777502280516	4.49299758957169	0.0606600824552122	0.0256599242197791	2.29429612983794e-08	0.24659232411877	Combined
Ailuropoda_melanoleuca	87500	4.63327873600577	4.68935019628838	4.68192924467605	4.13398657695147	5.16620509860508	4.53205724738906	4.87788497685643	0.0735433867129082	0.033080938236777	5.22943098383818e-07	0.268745935198088	Combined
Alces_alces_gigas	87500	4.36216847546202	4.31780855282896	4.30924019498283	3.72784737082393	4.76678819878435	4.14304886701056	4.4966743490115	0.073931298215905	0.0340567206331288	2.888777061874e-07	0.308959818236931	Combined
Alces_alces_shirasi	87500	4.27998256608118	4.18158530835059	4.18927166574544	3.73344375678961	4.7245702176695	3.99243114243002	4.3270179583602	0.0727009262737471	0.0338685697312349	5.95362883271045e-08	0.282945404100627	Combined
Alces_americanus	87500	4.35720753783093	4.27313375246287	4.26682620926097	3.76250455396848	4.71216914528917	4.1072756519667	4.43101304489898	0.0677283110463338	0.029489681678664	7.86541280492247e-07	0.25120761959198	Combined
Ammotragus_lervia	87500	4.96213723078813	4.70652405464882	4.70059629668813	4.260486638897	5.20373806983373	4.54194108449647	4.86560339286143	0.126445758322996	0.071669621721428	6.61247166936534e-07	0.413752576087774	Combined
Antidorcas_marsupialis	87500	5.41813621007082	5.42602580337158	5.41781060716151	4.966593091754	5.94267585644358	5.21485649981474	5.56658016739864	0.067379717225154	0.0335797316211124	2.6977642868033e-07	0.252371673682646	Combined
Antilocapra_americana	87500	4.88195574430025	4.83568044252931	4.83584406785582	4.34121761995414	5.3411888798416	4.61955583456664	4.97155947451504	0.0658607529969017	0.0320238138616361	1.79738712969197e-09	0.265654368261808	Combined
Axis_porcinus	87500	4.9124196951453	5.14241290014734	5.13258192091261	4.66504231191148	5.61928386717842	4.95931398651415	5.28124471629195	0.111544491108581	0.0606977121581821	1.22023000898454e-10	0.402775744873716	Combined
Babyrousa_celebensis_dnaZoo	87500	5.50893656837077	5.50144384226313	5.48987443738845	4.97541409268679	6.05665661663451	5.39059272160475	5.74800383170903	0.0803320577754475	0.0341615236848851	7.46796178355273e-08	0.297153850932338	Combined
Beatragus_hunteri	87500	3.59434736963767	3.59320272467449	3.59796563903682	3.07983284012475	4.14189816493329	3.41434399212487	3.76914693333105	0.0750972656526344	0.0320539172401231	6.45936506027743e-08	0.293372353991622	Combined
Bison_bison_dnaZoo	87500	4.37296957326383	4.36094751676721	4.3543566876464	3.87642546765612	4.81520856482623	4.22966668502476	4.56374548509895	0.0613289340448988	0.029163571422538	2.45881460884013e-09	0.229047521140119	Combined
Bison_bonasus	87500	4.86007165527509	4.94285514787703	4.94047816345515	4.47717312139268	5.47698265831493	4.77862822494627	5.12316722993158	0.0743541912271447	0.0358735775933409	7.45313077849621e-07	0.280350093977083	Combined
Bos_gaurus	87500	4.54345511056869	4.56283738829849	4.5637342939396	4.10184503635335	5.08938295681199	4.34705903103536	4.68070179492188	0.0640785646181544	0.0305074286438384	1.71423118336401e-08	0.255443138245902	Combined
Bos_grunniens	87500	4.66062446024489	4.6328226643259	4.63580636415316	4.14373676687334	5.14770910970007	4.43192697559064	4.77510766170437	0.069542026577702	0.0309338236343368	1.85615258222648e-07	0.259796948562826	Combined
Bos_indicus	87500	5.03508309430795	5.09944043440373	5.10409229337457	4.57951249650301	5.643540278594	4.91160325523309	5.2667773967663	0.0805661881538172	0.0351459817421306	1.52326433508699e-07	0.322685645813677	Combined
Bos_javanicus	87500	4.82314800043937	4.85683588066967	4.8489836640268	4.34857924506166	5.42057631096211	4.60607807663315	4.97551000902331	0.0781801278855459	0.035196158208119	1.44174834376775e-08	0.298821116008274	Combined
Bos_mutus	87500	4.68953267337073	4.72873015010432	4.73206469477568	4.18692384349505	5.20353420550092	4.51897854146297	4.87672009140977	0.0722150971507996	0.0323517659726617	3.33753339807979e-08	0.264197575032184	Combined
Bos_taurus	87500	4.42958889788654	4.4483935602887	4.44677478413787	3.95142045291967	4.9778253806972	4.2963231507263	4.63952565704738	0.071037058580861	0.0314102118668754	6.62628974389845e-09	0.277792663143138	Combined
Bubalus_bubalis	87500	5.14544973248231	5.16793111703969	5.16510307739534	4.62194188580105	5.68812107153473	4.99641907755468	5.34054316898334	0.0740998945267107	0.0308579117386944	4.75623214944081e-09	0.290017888714544	Combined
Budorcas_taxicolor	87500	4.46216315246693	4.3733383520885	4.3773021758968	3.89767865584939	4.89115076275876	4.24056785607767	4.58963737033493	0.0754863779538018	0.0343804660264696	9.46236001899426e-08	0.290078406103683	Combined
Camelus_bactrianus	87500	4.59898304778493	4.55064442908166	4.54500737982982	4.05598776744346	4.98433924179775	4.42091141896422	4.74483718670916	0.063425696318057	0.0275845629076613	6.47932563237382e-09	0.247750502815168	Combined
Camelus_dromedarius	87500	4.30454501456692	4.26103111926721	4.26368597683244	3.76790089544836	4.72358988685764	4.11610369231278	4.44415572671935	0.0618328107891376	0.0288165685607735	2.28975082717713e-07	0.249151255963892	Combined
Camelus_ferus	87500	4.68921318712188	4.52545138660121	4.52565324277644	4.03233922941812	4.95868826454824	4.3979263156008	4.69300807881888	0.0809526428950312	0.0382007462081645	5.74717960068974e-09	0.31822673327098	Combined
Capra_aegagrus	87500	4.5916274256391	4.60625559259433	4.60076926042205	4.05677473552168	5.10096963096783	4.42449930953896	4.78030650726966	0.0744965081034881	0.0326736727635851	1.2902796461733e-07	0.282412888782747	Combined
Capra_ibex	87500	4.83459133688893	4.86185192212037	4.85143942047656	4.34549133556327	5.37019715252071	4.7151951631473	5.06383569210992	0.0711467088783323	0.0341032682248868	1.06065563681833e-08	0.270899991180121	Combined
Capra_sibirica	87500	4.85435768806513	4.91921278048839	4.92138256395117	4.40551441420024	5.45998490602543	4.73104128738466	5.07296557124061	0.0749131668849518	0.0350140478262182	9.74571761654292e-12	0.30992153171967	Combined
Catagonus_wagneri	87500	4.62509558225384	4.66259291399299	4.66526896562741	4.16824142916678	5.17452066264587	4.52025889855292	4.86802953787365	0.0705830174045142	0.0306440535030092	2.57693480185631e-07	0.268089994475573	Combined
Ceratotherium_simum_cottoni	87500	3.96588029748647	3.98143030773304	3.97873700356278	3.54242739707042	4.50571828034645	3.8546794184954	4.19712815485382	0.0632066950784614	0.0332487298832241	8.57109288259897e-09	0.235422191657061	Combined
Ceratotherium_simum_simum	87500	4.10314641362858	4.168505291175	4.17859889299583	3.67260061876332	4.77360207047604	4.03625899616879	4.39567996405973	0.0845339026956325	0.0367418936251433	1.0265300356672e-07	0.328266806759096	Combined
Cervus_canadensis	87500	4.84637305643743	4.95140700369109	4.94326465623386	4.43880512312057	5.42395279841217	4.78534680065793	5.12145612780717	0.0761828131362036	0.037981030917259	1.03991688105534e-07	0.276351879550545	Combined
Cervus_elaphus_hippelaphus	87500	5.17600859317076	5.15842231419268	5.15146804449157	4.6532633077208	5.64001083079918	4.99749535187158	5.34454246859905	0.0697032696532639	0.0312568929282644	1.50463014135597e-11	0.258562362495931	Combined
Cervus_hanglu_yarkandensis	87500	4.78240127422102	4.79393037756738	4.79046804909383	4.28792530950285	5.31565275779513	4.59650526682965	4.94370934987407	0.0729441621223533	0.0314481041098605	7.16680017696112e-08	0.271612190045166	Combined
Cervus_nippon	87500	5.07815851474144	5.00693732840482	5.00435466235456	4.41427610750626	5.53534786781608	4.84329707740315	5.21173298737556	0.0870793085687751	0.0372469187829297	1.01678264859845e-07	0.35087603436202	Combined
Connochaetes_taurinus	87500	4.68296644501087	4.71241269086406	4.72951565722059	4.20225112940351	5.22852314013598	4.53128374489108	4.8580300797137	0.0698856380104174	0.028193982663443	3.36101022325628e-08	0.291604156557781	Combined
Crocuta_crocuta_dnaZoo	87500	4.61226332754848	4.59708438938051	4.59968838860913	4.11421609058763	5.09903427971385	4.43914563037996	4.77048530941705	0.0636792775204489	0.0280975231547157	9.03000269781075e-07	0.245419581970421	Combined
Dicerorhinus_sumatrensis_sumatrensis	87500	3.98002343610927	3.99107913098553	3.98039353619892	3.42618220626467	4.45680926547318	3.77813438074798	4.13770368183257	0.0696293753811101	0.0333482519571505	4.44522092518468e-07	0.268462643058345	Combined
Diceros_bicornis	87500	3.92673693732228	4.03940224419301	4.04082307142267	3.55508904357276	4.52950885346827	3.84894745485203	4.18309583677686	0.0754261967744927	0.0361101532923894	4.91735916981813e-08	0.28312628274532	Combined
Diceros_bicornis_minor	87500	3.85079548100306	3.89070132748956	3.88401190421669	3.37940959996944	4.39746028004418	3.7211016948812	4.08204400688997	0.0734129478534955	0.0348037742799678	4.25745672877291e-10	0.273115184558622	Combined
Elaphurus_davidianus	87500	4.90526404889013	4.86296166684681	4.85363610510638	4.39504131922984	5.32812335080811	4.73586281117731	5.04376172785411	0.0588744528219331	0.0244080672156014	1.2395143280275e-09	0.246641550386964	Combined
Elephas_maximus	87500	3.30889701310265	3.25934052754522	3.2545363252775	2.74554585244342	3.79651500952759	3.14003981238489	3.50263169886257	0.0759349192783913	0.0348699773309359	1.09695558088216e-07	0.300427682711115	Combined
Equus_asinus	87500	4.63284231821982	4.65257687442189	4.64662641178023	4.13924627175042	5.07797871227827	4.53902218378941	4.85687188559121	0.0577952470614343	0.0273725667852042	2.535855891396e-08	0.229549811074256	Combined
Equus_asinus_somalicus	87500	4.22599049099821	4.16875959011876	4.17021526364635	3.69399248573808	4.62996349013205	3.97656468252505	4.31281992934012	0.0641266194777015	0.0303318540504067	4.15184317594612e-09	0.249756203748343	Combined
Equus_caballus	87500	4.95195364515705	5.03078497004488	5.02951510992191	4.52203146528277	5.59009993238411	4.90023633451564	5.2539119317394	0.0808379090086724	0.0399117126176993	7.82367554678822e-09	0.303920087206632	Combined
Equus_grevyi	87500	4.4366180799539	4.46103343122053	4.47023487525169	3.99223767454902	5.0093346428785	4.28924350983099	4.64173383332218	0.0700766311953053	0.0314770020755848	7.85406827400207e-09	0.283777383964976	Combined
Equus_hemionus	87500	4.91927474654827	4.86108979793359	4.8683643430797	4.37786099126333	5.36612418455395	4.67509025193306	4.98769687330297	0.0664771169517654	0.0306792429303616	2.42084232608575e-08	0.253756127188304	Combined
Equus_kiang	87500	4.12197447855803	4.09506827145676	4.08640825511013	3.50714417807687	4.60107276618855	3.95622204290633	4.32286247500857	0.0777040296482896	0.0344400983479139	5.38636949782493e-09	0.31243105388755	Combined
Equus_quagga_dnaZoo	87500	5.12547509764945	5.21306167196049	5.21626807735826	4.72179076747631	5.80384022852993	5.03693755545952	5.40389426567401	0.0841137772389081	0.0389749296368686	1.33578043093381e-07	0.341890289382668	Combined
Equus_zebra_dnaZoo	87500	4.48595188368214	4.43287830522384	4.44749020287098	3.9311185282488	4.92611160400588	4.28858902672957	4.62364286235195	0.0691241749046923	0.0315910235193493	5.26984481366757e-10	0.251221711250142	Combined
Giraffa_camelopardalis_antiquorum	87500	4.5433150537594	4.56261184018458	4.56238784407139	4.02795571578485	5.10147351473147	4.38030169243271	4.74657371517915	0.0793982566820176	0.0341295959300839	3.93448707474763e-08	0.297143125679661	Combined
Giraffa_camelopardalis_rothschildi	87500	4.88982450293993	4.93980947113124	4.93806581852188	4.42729373405225	5.47701354976212	4.75908327899271	5.12513205471989	0.0780367112863497	0.0369460684726765	2.39515554556693e-08	0.306653621348363	Combined
Giraffa_tippelskirchi	87500	4.47923302831764	4.54000276473263	4.54221566598973	3.97715420794779	5.04336834631608	4.36346971400729	4.71271609215134	0.078179837898954	0.032987544163578	1.72979543094733e-08	0.297753269717564	Combined
Gorilla_beringei_beringei	87500	3.9793402279679	3.98752126535572	3.98434683719069	3.50422687912159	4.50331252100795	3.83224711330731	4.1748523565245	0.0661962405501863	0.0310084657281903	7.76720811489976e-10	0.267468542445204	Combined
Gorilla_beringei_graueri	87500	3.91718849958412	3.91065559575152	3.9084767139871	3.43992988916159	4.45244511823973	3.74043973697003	4.06760158705382	0.0671142326479222	0.0272432130934678	5.20095376037158e-08	0.262934920411839	Combined
Gorilla_gorilla_diehli	87500	4.4296414319764	4.45372143791236	4.44302489848641	3.9521632985604	4.92215377858107	4.31144315462995	4.65815375246087	0.0676452543754968	0.0309679285571879	9.96016528214024e-07	0.242568411558039	Combined
Gorilla_gorilla_gorilla	87500	4.21674391339632	4.19566761857616	4.20429225075609	3.68512809334598	4.69014235167607	4.04200216396725	4.38336418681847	0.0665109485865739	0.0299929304552161	8.13709724152797e-07	0.26927419575909	Combined
Helarctos_malayanus_dnaZoo	87500	4.54884213051063	4.60811821705922	4.60723073399685	4.14769596178372	5.04828849116814	4.50524066616339	4.82516474505533	0.0609795183227451	0.029475243652236	1.06681275367492e-06	0.221772269987163	Combined
Hemitragus_hylocrius	87500	3.84654673143815	3.76960684426135	3.77580064401891	3.30098455757292	4.27415303770987	3.60100026411671	3.94767150651442	0.0699485485899091	0.0339345242401751	3.43643414913297e-08	0.266799673941221	Combined
Hexaprotodon_liberiensis	87500	3.75599915929472	3.74100852298267	3.7471385783402	3.23948454975846	4.20910512086432	3.59283703433323	3.93765135810976	0.0667635296877923	0.0302826054696638	2.05702990858172e-07	0.238158757374893	Combined
Hippopotamus_amphibius	87500	4.6219702007692	4.51085240869334	4.50776193572786	4.03551941096786	5.01523275618383	4.35788792776236	4.6877919420605	0.0768781873275541	0.0344804307453122	2.24207411865416e-08	0.289992524451734	Combined
Hippotragus_niger_niger	87500	4.64477276708799	4.66720520049388	4.67789189621217	4.18999190349226	5.20510720635807	4.49462219578076	4.8506276556079	0.0707736838390196	0.0327680411561267	4.34568009446576e-07	0.278045436063505	Combined
Hyaena_hyaena	87500	4.32863475805684	4.31404627601086	4.31705515847551	3.81942281629512	4.82238653179953	4.12550238027782	4.45754000724183	0.0652006419607044	0.0288378415341584	4.64037910760565e-09	0.258355614329889	Combined
Hydrochoerus_hydrochaeris_dnaZoo	87500	4.91331817234791	4.76027762366745	4.75924668911912	4.25180894413409	5.230300890106	4.6375105082171	4.95987534162244	0.0861727675960447	0.0402915433546417	2.14114491326388e-08	0.317206649325653	Combined
Kobus_ellipsiprymnus	87500	5.01780772696844	5.09192976386567	5.08681823960925	4.62019764916176	5.58580421981345	4.88463168957564	5.22257106445478	0.0668723919521279	0.0294487194576148	1.25262527756782e-07	0.252627467534868	Combined
Kobus_leche_leche	87500	4.62363410739738	4.71115007561111	4.70997786982796	4.16617798996861	5.18008324000287	4.55347929651804	4.90227726369274	0.0761544804832037	0.0328870172141997	1.66769201889287e-06	0.273446408631781	Combined
Lama_glama_dnaZoo	87500	5.27796232160634	5.37447136212961	5.36844243638483	4.86458403371846	5.81777320892191	5.19225038485793	5.55070261343695	0.0761592671384948	0.0383707259998271	9.14221033807942e-08	0.268889532788385	Combined
Lama_guanicoe_cacsilensis	87500	4.7747509167649	4.8153494086409	4.81957567285505	4.32397196016151	5.37383320871187	4.67566582460797	5.03779012801501	0.0745846297610264	0.0337751595433586	3.44951852593273e-08	0.281078920380709	Combined
Lama_guanicoe_guanicoe	87500	4.86034382511744	4.92619065308724	4.92577690334391	4.39452893792983	5.41058103739475	4.77056352743164	5.10200861294059	0.0691352121961484	0.0314434848546472	1.00915423053519e-07	0.271479184523802	Combined
Litocranius_walleri_dnaZoo	87500	4.62076930998621	4.62486262448019	4.63186153509729	4.17571907310473	5.12268322277127	4.46364144165734	4.80369519733073	0.0614678698954838	0.0297960814767734	7.12521763085127e-07	0.237853685052773	Combined
Loxodonta_africana	87500	3.58003506344509	3.65440474557779	3.64371149022427	3.161888997898	4.13347298512928	3.49529394317411	3.81910486044332	0.0680383802474707	0.0320539408412551	2.55171929993495e-06	0.261437883348308	Combined
Loxodonta_cyclotis	87500	3.93941950786524	4.06151183002843	4.05458504581318	3.57912951953647	4.51101551146068	3.88746997085631	4.19670288173339	0.0683736046194743	0.0330643955033046	2.61887311173157e-08	0.256739446694092	Combined
Macropus_fuliginosus_dnaZoo	87500	5.01923598983384	5.03280500843595	5.02401735198963	4.49851910822608	5.5629318938527	4.88399773837442	5.23892418085906	0.0746775329153615	0.0330703880905219	2.06675825062144e-08	0.283956052808998	Combined
Macropus_giganteus_dnaZoo	87500	4.80628359144746	4.85099703816797	4.84533403462243	4.33364556985364	5.37333992344193	4.62830980027891	4.98455596408116	0.073434297565866	0.0317575271247632	4.87211556028831e-09	0.294807949708219	Combined
Macropus_rufus_dnaZoo	87500	4.87096554892021	4.83602866934769	4.83273078844592	4.34134936260098	5.3416368736818	4.67751693265613	5.00421867222847	0.0713736164736938	0.0289326371036325	1.20308203865426e-08	0.26561834933141	Combined
Myrmecophaga_tridactyla	87500	4.83331652760755	4.96916526576813	4.95623775845034	4.49838040006868	5.40950887026572	4.79581875845458	5.11577367062174	0.0730099691259474	0.0378126364687021	1.56330328130973e-08	0.271787845870424	Combined
Nanger_granti	87500	4.54997007743973	4.52025616221564	4.51995088829735	4.01471452262121	5.05511906389518	4.41058818883127	4.75462115329795	0.0713409407728882	0.0309731207767554	5.18051933526779e-07	0.283145737382705	Combined
Odocoileus_hemionus_hemionus	87500	4.59142885493485	4.64596700061276	4.64016988181914	4.15912302341353	5.1562887926058	4.49871104327419	4.85062790824288	0.0712461083330211	0.0334795631691887	3.79041838843065e-07	0.280636755438722	Combined
Odocoileus_hemionus_sitkensis	87500	4.76117842070107	4.88251159727043	4.88011351991679	4.43734007421199	5.42629415693121	4.72433249136709	5.05086278899698	0.0783480484886558	0.0377520813947282	1.12565641064163e-07	0.302601442400992	Combined
Odocoileus_virginianus_borealis	87500	5.44559239258637	5.5361045025098	5.53407185124684	5.07194360551139	6.04079716977726	5.34378255345386	5.67097681134745	0.0704563251768427	0.0341398042130521	3.66924176536908e-07	0.273873684275026	Combined
Odocoileus_virginianus_dnaZoo	87500	5.38552277016587	5.46681716087594	5.46924942430368	4.98497984651589	5.99086696547207	5.34725221760942	5.68508001733505	0.0709851725167897	0.0326396901685935	4.02214687757215e-08	0.272210447854054	Combined
Okapia_johnstoni_dnaZoo	87500	4.825878726065	4.84858045853872	4.84651863082346	4.2933092767007	5.35946844626453	4.70877173655733	5.05375952191156	0.0776210004369326	0.0316126326463357	1.26780126272696e-07	0.284717989502615	Combined
Oreamnos_americanus	87500	4.32542153148995	4.37028735434507	4.3659557846438	3.8322519203317	4.80553751829185	4.19672087972281	4.52706851340951	0.0658871335788975	0.0302622874772619	1.74231972831147e-08	0.239442956909084	Combined
Orycteropus_afer_dnaZoo	87500	4.46019039716799	4.47289347015872	4.46415958989262	3.97402217118677	4.97861227474307	4.25292528539143	4.6174813080303	0.0712144982926524	0.0345894675489792	3.8938917503339e-07	0.260140721661084	Combined
Oryx_dammah_dnaZoo	87500	4.44809080198739	4.53703700954861	4.51981365114249	4.05269998124022	4.94045703395317	4.38472852053323	4.69661125632949	0.0586080089226358	0.0297575109695749	2.21850563852348e-08	0.215688460136047	Combined
Oryx_gazella	87500	4.90587527800552	4.91948892571904	4.91839526273845	4.41701181536122	5.40922048040969	4.76134672401747	5.09170382536844	0.0636918584633178	0.0288535358745998	3.67375623186004e-07	0.247465882003054	Combined
Ovibos_moschatus	87500	4.26932259619014	4.3318323498249	4.32020510254111	3.82363074221869	4.85057240664211	4.22081609829819	4.56022621301118	0.0729336805822352	0.0377898522997818	3.40139813749538e-09	0.278256104698654	Combined
Ovis_ammon	87500	4.63009964472626	4.42745956955494	4.42712192174501	3.99217166114822	4.91034026495588	4.26119322327952	4.56491875903786	0.0976967003372964	0.0528843648397833	2.39999408400218e-06	0.358404675554371	Combined
Ovis_aries	87500	5.11932735459304	5.06510219805107	5.06511570474353	4.51195222465809	5.58206674553418	4.8962977080855	5.25851392045223	0.0784847581196039	0.0355771985891365	1.6448341409002e-08	0.299549010501593	Combined
Ovis_aries_musimon	87500	5.1499147023416	5.08154436500653	5.08654403499106	4.61098877034368	5.58992214829816	4.9541560282196	5.29983651364018	0.069142466598852	0.0325581007303563	2.95621907753097e-07	0.254368806744873	Combined
Ovis_canadensis	87500	4.68418856910061	4.49162118084081	4.49316978066325	3.99662254508092	5.04928010505831	4.26152097245984	4.61363364552854	0.108829977292541	0.0546373640989087	1.1696827280768e-08	0.409339842834614	Combined
Ovis_dalli	87500	4.39981960717432	4.27680441508516	4.27252442237801	3.81126330881624	4.86662907463513	4.09434102819732	4.46117254725429	0.0893168294886882	0.044057805842283	3.45318336469679e-07	0.32176362831543	Combined
Ovis_nivicola_lydekkeri	87500	3.99302386642079	3.95736158356144	3.95838235595432	3.40079791663167	4.4677328833577	3.78543786468868	4.12604122895287	0.0708299649125567	0.0310188420973207	1.99172505738261e-07	0.300167653815441	Combined
Ovis_orientalis	87500	5.36578643727507	5.34683251595332	5.34753118490854	4.81187982434024	5.84541509066038	5.16691135586209	5.51570547310171	0.0737688480696433	0.0323535871462837	5.67683802129356e-08	0.280845091302341	Combined
Ovis_vignei	87500	5.29485238171047	5.27259694463979	5.27695745009895	4.76074478335314	5.75978465694329	5.11731486593107	5.46956053875011	0.0695994720681336	0.0312875086594846	3.38127787670523e-07	0.260156318464777	Combined
Pan_paniscus	87500	4.34497299099963	4.37053803517137	4.36941518966619	3.88690375263013	4.85395791235574	4.2594970989577	4.62438892869275	0.0683810440272687	0.0362069114591906	3.61963122258353e-07	0.237875807414073	Combined
Pan_troglodytes_ellioti	87500	4.29262465674656	4.31539130871751	4.31659287506025	3.82695091821065	4.80397107058733	4.15114094078929	4.48150847437743	0.0655414409799926	0.0285254604086978	9.37305960753794e-07	0.247262872065806	Combined
Pan_troglodytes_schweinfurthii	87500	4.45799057368068	4.26875629580906	4.26827469859007	3.79693035659553	4.74787918689301	4.07831057334232	4.42449753743141	0.0981383690664157	0.0480805704243153	6.10212350879052e-08	0.331324543904052	Combined
Pan_troglodytes_troglodytes	87500	4.50214116935372	4.44617969377296	4.45365391349951	3.95830117840258	4.91939612629889	4.29639723147577	4.61929176031109	0.0622919847914555	0.0271336401988711	5.38781356193524e-10	0.246990389483847	Combined
Pan_troglodytes_verus	87500	4.40462011619556	4.44462095444718	4.44152147077897	3.95214478751824	4.95453999356063	4.27005051906277	4.62835755237112	0.0687067132691918	0.0349298695666919	2.4835499557183e-07	0.269094374342752	Combined
Panthera_leo_PanLeo	87500	4.34641811207633	4.35051878447544	4.34758290410151	3.82773507118388	4.84399218582182	4.18347778708388	4.53425004284138	0.0681966299801126	0.0311685223997456	2.85619329134948e-07	0.263537003059222	Combined
Panthera_onca_dnaZoo	87500	4.66745470092624	4.69976188802063	4.7043583412813	4.20618763673391	5.20524284861771	4.50337913423868	4.86041361309485	0.0704397438598691	0.0328514696886373	4.69812025172548e-09	0.261025577006008	Combined
Panthera_pardus	87500	4.50465204097372	4.51061015478665	4.50779885366908	4.04526209627046	5.06557071998466	4.37403215467064	4.71719019523593	0.069172772390392	0.0300345514597192	4.46350565670108e-07	0.282560902116309	Combined
Panthera_tigris_altaica	87500	4.49306098446198	4.43580268347496	4.43190570039805	4.00322584507284	4.89306003887593	4.29188882135557	4.60782723430049	0.0574879656925318	0.0277095005223912	4.81618324554842e-07	0.208062017792705	Combined
Panthera_tigris_dnaZoo	87500	4.39048289769593	4.3304154080234	4.3241632305094	3.85675684740833	4.76082762005417	4.1511588257819	4.46769868684401	0.0614503670398255	0.0266113214504969	6.23721424317992e-07	0.233208956112561	Combined
Panthera_tigris_jacksoni	87500	4.50233810967291	4.5197774385901	4.51743390012874	4.02954834315179	5.07553455813084	4.33159984657814	4.68875446457832	0.0730051937652354	0.0329744782140272	7.11866018949962e-08	0.282937443668573	Combined
Panthera_uncia_dnaZoo	87500	3.81770126319826	3.80086530854617	3.79937359866075	3.36305983547718	4.28491881215214	3.62847770070566	3.95916587949497	0.0588576734507248	0.0295263498880677	1.99792330653816e-06	0.214599516003909	Combined
Parahyaena_brunnea	87500	3.94461261286055	3.89251282009208	3.89763638712204	3.42346687193815	4.42714089384635	3.69945085550218	4.03938249633491	0.069552517980569	0.0317364617605267	4.80599315044642e-07	0.261622112214923	Combined
Phacochoerus_africanus	87500	4.14659179642147	4.01862428487022	4.02105987450684	3.49383854027781	4.55591262775929	3.82818045041166	4.19296205917305	0.0912711221468492	0.0426543070393616	2.66675363945388e-08	0.344868248794805	Combined
Pongo_abelii	87500	4.13653363526329	4.44474533730309	4.44679472026034	3.95933085806665	4.88331580139693	4.25934406281546	4.57311815140551	0.154648006698884	0.0957413746082936	2.23853287136636e-09	0.495120211481956	Combined
Pongo_pygmaeus	87500	3.96821879573627	4.03316760185517	4.03932419186813	3.52434124013441	4.52574717176576	3.8094461184139	4.14845771599757	0.0717324607394786	0.0300596502283721	9.47306695140809e-10	0.282950286470421	Combined
Pongo_tapanuliensis	87500	4.73849950800528	4.64898880021032	4.63990600635939	4.1080074725933	5.15353719814768	4.4499991705515	4.82090100213655	0.0824512907600244	0.0400516224240383	1.87776919578702e-07	0.308001157831197	Combined
Pseudois_nayaur	87500	4.97320377513652	5.00564505342074	4.99978086064164	4.47103144701766	5.47570012807957	4.79652357881421	5.14784151740937	0.0685922082202996	0.0309939044313157	3.62886941002544e-07	0.25250258472107	Combined
Puma_concolor_dnaZoo	87500	4.85673588689653	4.95310217475365	4.95527856199046	4.48692436566583	5.55897674853331	4.74076470410741	5.09337220441369	0.0837633908691157	0.0385102170547826	1.01629005366194e-09	0.341326943374896	Combined
Rangifer_tarandus_caribou	87500	5.53167051499772	5.4807727969936	5.4805225372926	4.91496779667843	5.96435351678973	5.30027067918426	5.67923016988333	0.0775911775196002	0.0369911730812824	2.71607671723773e-09	0.286846034186694	Combined
Rangifer_tarandus_sibiricus	87500	5.7908404879478	5.64362378938985	5.64361812286214	5.12527858649048	6.12958655019146	5.44281509913812	5.79717164312867	0.0908628258244056	0.0399042308651809	4.29082798988549e-07	0.374505317121536	Combined
Rangifer_tarandus_tarandus	87500	5.3677126696775	5.32649604692586	5.33008209551074	4.81422410692898	5.88754546941287	5.15313891186279	5.51084705563411	0.0765098649127815	0.0335951977102261	2.51330107096817e-07	0.299949319006645	Combined
Redunca_redunca	87500	4.71576693616963	4.75300467100927	4.74800802237753	4.24675728779902	5.28034009612993	4.61353035366088	4.97233551892691	0.0741999783678584	0.0366914527375529	5.18114619288282e-08	0.278413387058067	Combined
Rhinoceros_unicornis	87500	3.62569538170532	3.62580175333851	3.62393116239999	3.13742481043639	4.12768107533429	3.48828056001887	3.83629668263884	0.0688886519211707	0.0310949395929843	1.60274665735167e-06	0.247819240686949	Combined
Sus_scrofa_scrofa	87500	4.21052199862293	4.28892728240466	4.28851023631843	3.78443188334096	4.81078656338282	4.05097711395435	4.39571497552162	0.0744434434487076	0.0309423103799723	1.74055519276932e-07	0.300667173877254	Combined
Syncerus_caffer	87500	5.03926833882458	5.08453891028317	5.09065352429828	4.58225621437361	5.60169348705793	4.93925718628758	5.27878297500629	0.0695676913815605	0.0309956862528765	1.4669672708183e-09	0.266600634621866	Combined
Tapirus_indicus_dnaZoo	87500	4.25023764854201	4.27991982879049	4.27559368897617	3.76338085249762	4.77186825286323	4.08214291245432	4.40125347028241	0.0642596661807222	0.0272021461786855	9.33450540095204e-09	0.260572481536146	Combined
Tapirus_terrestris_dnaZoo	87500	4.96503984280122	5.05259270939276	5.06019332033704	4.58626162946254	5.57062349116141	4.91102238455018	5.24434116975624	0.0727559074823722	0.0331895989187954	3.32641294779811e-10	0.280241172591466	Combined
Tragelaphus_eurycerus	87500	4.81674526771826	4.69639409452916	4.70395391051818	4.29013664573147	5.17919988546371	4.55988186785328	4.8591737665456	0.0662580134577609	0.0305076177076072	3.17332980391635e-07	0.241942814606024	Combined
Tragelaphus_oryx	87500	5.1539530696444	5.11692958863395	5.12783689960011	4.62378579587757	5.61281163524949	4.98181533725145	5.34127099757147	0.0683419654995264	0.0328791394685446	5.57123374077248e-07	0.257355504411776	Combined
Tragelaphus_scriptus	87500	5.12346121669865	5.15764201624796	5.1526377494239	4.68240406481797	5.63298676851541	5.00615567571679	5.31544915695845	0.0597955424745665	0.0247596954177911	1.97675236333101e-07	0.233330304849366	Combined
Tragelaphus_spekii	87500	4.90107789270984	5.01747560501354	5.02132321559617	4.45481442110836	5.48853051604455	4.86906143808536	5.20855704499141	0.0831442246228284	0.038778687668292	3.12256273366496e-07	0.326728989222302	Combined
Tragelaphus_strepsiceros	87500	4.5821870763091	4.59475343073966	4.59967575376531	4.09809160072817	5.05437361699785	4.45318909864188	4.78202901290055	0.0612504060668222	0.0280248278283822	8.62485983756685e-09	0.233757763988692	Combined
Tremarctos_ornatus_dnaZoo	87500	3.97474178419675	4.1280770087405	4.12803810322229	3.62481043157638	4.68162134351543	3.97597494356044	4.32089685618175	0.0925965290728702	0.042847349328131	1.31671962043549e-07	0.349831098890113	Combined
Ursus_americanus_dnaZoo	87500	4.32515044440662	4.43428517925007	4.43467932147594	3.99856047042111	4.89630215398225	4.28198206084104	4.60172037304373	0.0668251586425535	0.0313189551796233	4.26878782944732e-08	0.250304018875387	Combined
Ursus_arctos_dnaZoo	87500	4.25891111941696	4.21349159339968	4.21258890477469	3.77300846684281	4.74834843168286	4.07553249049225	4.41865222619117	0.0665049875801907	0.0312119681924768	6.39361967269193e-08	0.239548882638071	Combined
Ursus_arctos_horribilis	87500	4.60521769903912	4.58656101556063	4.58497517688697	4.10173846137574	5.13439633548417	4.460900125774	4.81393529729576	0.0718659184138782	0.0332921442503981	1.63382470059326e-08	0.273341747589461	Combined
Ursus_maritimus_dnaZoo	87500	3.91086294560937	3.90802046660098	3.9140013995735	3.46752440849925	4.42632169827356	3.75568847646073	4.09405404413435	0.0635841933335263	0.0300727807632104	6.54199030948045e-07	0.237474825831656	Combined
Ursus_thibetanus_japonicus	87500	4.10434621866035	3.99320617439112	3.99684848436858	3.48294698950877	4.4637603123266	3.85669596506432	4.17880008311818	0.0735851216760734	0.0337698023377601	2.80399035085087e-08	0.275773231980039	Combined
Ursus_thibetanus_thibetanus	87500	4.93420370044871	4.9822174861194	4.99134797377661	4.48979177242924	5.53716437013974	4.77450122565096	5.14903640659393	0.0770989561719662	0.0352636995053251	2.16775606143597e-07	0.295741872182334	Combined
Vicugna_pacos_dnaZoo	87500	5.36139394939848	5.50752683172638	5.50019813802445	4.96765817406377	5.972937653207	5.37658888301255	5.71880367944132	0.0864513386580707	0.042496498719845	6.19697018275271e-09	0.331324068922737	Combined
Vicugna_vicugna_mensalis	87500	4.89639879028574	5.04155671303347	5.04108873128639	4.54024925087912	5.55574761871513	4.92122645134616	5.27280618196213	0.089856965334522	0.041645496909187	5.29368362017093e-07	0.335913951915973	Combined
Vicugna_vicugna_vicugna	87500	5.34161625890905	5.59615247133655	5.59317808377515	5.07518435270609	6.0805321308112	5.38533307739177	5.72779637959677	0.130293949953252	0.0713109017185383	6.8428305625457e-11	0.454330671284619	Combined
Bos_grunniens	111632.122327208	4.71587256545631	4.66351908719859	4.66775214354458	4.22245173992007	5.14165951966895	4.46304104932238	4.77753493802913	0.0601036256683844	0.0289457788138745	3.02402709192801e-07	0.218909096582717	Human-only
Bos_grunniens	111632.122327208	4.71587256545631	4.41832767014108	4.4185975405359	3.74429744496676	5.08119096931238	4.19975970905682	4.65868965219054	0.205357743730748	0.104972079358595	6.27356521501535e-08	0.756144398685466	Climate-only
Bos_grunniens	111632.122327208	4.71587256545631	4.66958648744256	4.66576537351587	4.15156260176947	5.18503416951842	4.49160789381415	4.83732596235789	0.0736373508929242	0.0329960298087195	5.49469609034302e-08	0.2913532109568	Combined
Hexaprotodon_liberiensis	111896.467829571	3.89488006786768	3.80114487330947	3.80562516057421	3.38176921559083	4.276956001029	3.65962325265031	3.96293689732599	0.0607953051715796	0.0277247338422301	5.90430033404954e-10	0.225944624586258	Human-only
Hexaprotodon_liberiensis	111896.467829571	3.89488006786768	3.8158334351458	3.81282888945314	3.09078007321032	4.49960141465177	3.57595710802754	4.0568672268224	0.136769048322089	0.0610549944120943	1.08649436555038e-08	0.524713384687746	Climate-only
Hexaprotodon_liberiensis	111896.467829571	3.89488006786768	3.7877483114957	3.78247493463324	3.23342160148179	4.29367022867899	3.59367645606728	3.9333420519908	0.0822889950880026	0.0366386766534535	2.61576717751947e-07	0.321327005193223	Combined
Ovis_vignei	111924.299124866	5.29927800940357	5.12354836062208	5.12499654449965	4.685032403239	5.62144836617838	4.94884730681553	5.25620365243472	0.0868071354844249	0.0433482236587689	1.25362682418329e-06	0.32656988572313	Human-only
Ovis_vignei	111924.299124866	5.29927800940357	5.03738394826276	5.03435347695536	4.35608603457638	5.67643606179773	4.83555433994159	5.29096054581272	0.184173871113369	0.0871056145234541	2.63711740874577e-11	0.682123683885032	Climate-only
Ovis_vignei	111924.299124866	5.29927800940357	5.33462289749928	5.33694029425217	4.85242523380156	5.86849149611775	5.14605012490917	5.47748760689375	0.0669704918333846	0.0296284593090846	3.52852435358946e-06	0.267144327923769	Combined
Cervus_elaphus_hippelaphus	111962.393437864	4.99916871834504	4.70419803816161	4.70804675342332	4.27878142067106	5.20798596661067	4.53965208224309	4.83938458650424	0.140954894630208	0.0876040034858485	9.66233086147574e-08	0.452176011412704	Human-only
Cervus_elaphus_hippelaphus	111962.393437864	4.99916871834504	4.6756851850102	4.67251237197842	4.04551453690863	5.34029534583853	4.44935370316598	4.89202926455256	0.216038454225957	0.114599494808275	2.26218588295894e-10	0.767466663851421	Climate-only
Cervus_elaphus_hippelaphus	111962.393437864	4.99916871834504	4.85362074826686	4.86184203162341	4.3039651916417	5.33386524026506	4.68231860366883	5.04021310507048	0.089274054669193	0.042284165244978	2.73501802800266e-07	0.340839248635323	Combined
Odocoileus_hemionus_hemionus	112203.313878585	4.62032901181787	4.69782944465865	4.69494820132322	4.26139286544391	5.11305893271244	4.55078799728415	4.85825900428388	0.0583209277199382	0.0248017489278443	2.17562897891816e-08	0.224426134629658	Human-only
Odocoileus_hemionus_hemionus	112203.313878585	4.62032901181787	4.59627518345218	4.59302484052001	3.91566789562351	5.31677193834134	4.35822987544019	4.8403271585522	0.130417243404138	0.0597540229410819	1.03323625615828e-07	0.493233542530019	Climate-only
Odocoileus_hemionus_hemionus	112203.313878585	4.62032901181787	4.62293071243674	4.61066412611638	4.08769287067771	5.0952991741276	4.4432391673849	4.79703489764424	0.0681800970960327	0.0313008331893801	2.70150256141874e-07	0.25760503717985	Combined
Gorilla_beringei_beringei	112406.851498198	3.9807420562621	4.06433838042103	4.06413738359499	3.58119028796976	4.5295489794294	3.90215352771415	4.2136590357623	0.064413330804098	0.0272794122655408	4.67993060185323e-09	0.259594714179992	Human-only
Gorilla_beringei_beringei	112406.851498198	3.9807420562621	4.13843023750178	4.13093874399609	3.37854378239783	4.82077270562339	3.91443251854345	4.40610236223073	0.157663512378404	0.0740366885281111	8.17408278208934e-09	0.582716831334775	Climate-only
Gorilla_beringei_beringei	112406.851498198	3.9807420562621	3.90777657418693	3.91030715962033	3.45275414800591	4.4715045528931	3.73817343836391	4.09213943152698	0.0758021811665713	0.035594188839828	7.59539209278738e-09	0.278771231264746	Combined
Hyaena_hyaena	112541.666996613	4.33571796672901	4.29581423199925	4.29825211805852	3.88809412842519	4.74265525542508	4.16889515381213	4.45252012887225	0.0487128199608593	0.0215551488322643	1.50169796753555e-09	0.193714721676382	Human-only
Hyaena_hyaena	112541.666996613	4.33571796672901	4.15513626396442	4.14612051243692	3.45612141162425	4.81245748236098	3.92543759774236	4.392484617074	0.156264986428192	0.0699633567826496	9.04520317020687e-08	0.597362017754302	Climate-only
Hyaena_hyaena	112541.666996613	4.33571796672901	4.29355086500383	4.29753064355694	3.84264547143985	4.79741365830101	4.11273937525306	4.42804529291644	0.0613979491125686	0.0289624751775614	1.7303370077807e-07	0.234075837101984	Combined
Ursus_maritimus_dnaZoo	112607.570281191	3.90688936319996	3.97073952238377	3.97193313992524	3.53830708556221	4.43646632603965	3.82588351408904	4.13647175652821	0.0578656001730896	0.0278421998540667	9.08029248203429e-08	0.219878926713684	Human-only
Ursus_maritimus_dnaZoo	112607.570281191	3.90688936319996	3.9102898507769	3.907465378939	3.25883887679286	4.57709854554053	3.67918831489742	4.13727326274896	0.116512766963041	0.0527444004541608	1.65922913087461e-10	0.441726384498838	Climate-only
Ursus_maritimus_dnaZoo	112607.570281191	3.90688936319996	3.86686767588612	3.87300100914273	3.41506947673128	4.35958806741836	3.72394977518482	4.06579714573475	0.0637434481826702	0.0295107338902559	1.00280684227191e-07	0.235338276325319	Combined
Tragelaphus_scriptus	112726.938845365	5.09104209222735	4.99186754218136	5.00247499721327	4.52256926266755	5.45773123953364	4.81455958609238	5.13855613729249	0.0676497265127482	0.0326342645916381	1.68979503395359e-08	0.260267940278123	Human-only
Tragelaphus_scriptus	112726.938845365	5.09104209222735	4.94128596147516	4.93473430970039	4.26509968910863	5.64449302269767	4.73124255726	5.1970422419956	0.147095429486184	0.0640988993723706	1.51370115826775e-09	0.566518410524905	Climate-only
Tragelaphus_scriptus	112726.938845365	5.09104209222735	5.12242000247252	5.11143064555017	4.67017396863264	5.63462377933028	5.00867547320004	5.3214848673194	0.0613429559695418	0.0269409222763537	8.68121562715449e-08	0.241515353573846	Combined
Equus_kiang	112745.438038339	4.10487489092834	4.47248933267953	4.47799160499963	4.0320538197514	4.93506081589882	4.28521566491343	4.57906789266365	0.195505343534451	0.135318876070158	3.03068679794626e-06	0.604582438682707	Human-only
Equus_kiang	112745.438038339	4.10487489092834	4.21528822597609	4.20911687684203	3.45273790814107	4.93115187356225	3.98746091281545	4.49699079309889	0.153924242295405	0.0729905228444661	4.52686251395277e-09	0.582610048753416	Climate-only
Equus_kiang	112745.438038339	4.10487489092834	4.04365973150272	4.0450262697494	3.50862749761513	4.5035569439456	3.88877161889884	4.23597643282026	0.0693141711142226	0.0327328871880734	4.0832828022613e-09	0.276071969723576	Combined
Rhinoceros_unicornis	113216.647518485	3.63588906743998	4.02511999361548	4.02327996288546	3.59712818262058	4.46696364407589	3.84472681770742	4.14510963951247	0.201983964580452	0.152512312878512	1.48862031210462e-07	0.575891238333117	Human-only
Rhinoceros_unicornis	113216.647518485	3.63588906743998	3.69283411638317	3.68213295882712	2.96893613349097	4.43500555616361	3.47161251062681	3.96571571839246	0.139274347860986	0.0636534255046749	1.78064501081534e-10	0.547865717143417	Climate-only
Rhinoceros_unicornis	113216.647518485	3.63588906743998	3.5078966319718	3.50414297107168	2.96229891023785	3.98129284483483	3.33301044278411	3.69004825810088	0.0878626860790495	0.0371426673415103	5.86370607824749e-09	0.33814134187121	Combined
Tragelaphus_strepsiceros	113259.041717527	4.42369858521021	4.53526868611165	4.54643351350072	4.13018629391469	5.02848373754367	4.35178281453155	4.65137462864917	0.069628444972349	0.0272037400542057	2.64199821746408e-08	0.262658195844314	Human-only
Tragelaphus_strepsiceros	113259.041717527	4.42369858521021	4.42942654736442	4.42420503042332	3.72813193236639	5.11118088682618	4.22826241953014	4.69306036784828	0.123143780858597	0.0546475183800604	2.7076832701775e-08	0.482521967340961	Climate-only
Tragelaphus_strepsiceros	113259.041717527	4.42369858521021	4.44245666941125	4.43464721187779	3.91198398913606	4.9185084813694	4.28203128518903	4.63138680651475	0.0689003759998444	0.0328576461417828	4.7804768606295e-10	0.257715413175881	Combined
Bos_indicus	113571.320795877	5.13347644185125	5.18773766572537	5.18569149291221	4.75893490033537	5.66180118498248	5.01453094739372	5.30178671845992	0.0561497792628731	0.0234639854566071	2.69900066626e-09	0.228504911309237	Human-only
[truncated: 2,705 more rows]
